# Supplementary material for: Anchor extension: a structure-guided approach to design cyclic peptides targeting enzyme active sites
Source: Nat Commun. 2021 Jun 7;12:3384. doi: 10.1038/s41467-021-23609-8 (PMC8185074; doi:10.1038/s41467-021-23609-8)
Supplement: Supplementary file 4 — Supplementary Dataset 1 [file 41467_2021_23609_MOESM4_ESM.zip]

Archive with 114 entries (103 files):
- SupplementaryDataFile1/
- SupplementaryDataFile1/Method1/
- SupplementaryDataFile1/.DS_Store
- __MACOSX/SupplementaryDataFile1/._.DS_Store
- SupplementaryDataFile1/README.md
- __MACOSX/SupplementaryDataFile1/._README.md
- SupplementaryDataFile1/general_files/
- SupplementaryDataFile1/Docking/
- SupplementaryDataFile1/Method2/
- SupplementaryDataFile1/Method3_4/
- SupplementaryDataFile1/Method1/.DS_Store
- __MACOSX/SupplementaryDataFile1/Method1/._.DS_Store
- SupplementaryDataFile1/Method1/test/
- SupplementaryDataFile1/Method1/translate_rotate.py
- __MACOSX/SupplementaryDataFile1/Method1/._translate_rotate.py
- SupplementaryDataFile1/Method1/Method1_Design_Loop_7mers.sh
- __MACOSX/SupplementaryDataFile1/Method1/._Method1_Design_Loop_7mers.sh
- SupplementaryDataFile1/Method1/README.md
- __MACOSX/SupplementaryDataFile1/Method1/._README.md
- SupplementaryDataFile1/Method1/merge_all.sh
- __MACOSX/SupplementaryDataFile1/Method1/._merge_all.sh
- SupplementaryDataFile1/Method1/pdbfile.py
- __MACOSX/SupplementaryDataFile1/Method1/._pdbfile.py
- SupplementaryDataFile1/Method1/main.py
- __MACOSX/SupplementaryDataFile1/Method1/._main.py
- SupplementaryDataFile1/Method1/Method1_Design_7mers.xml
- __MACOSX/SupplementaryDataFile1/Method1/._Method1_Design_7mers.xml
- SupplementaryDataFile1/Method1/merge_8.xml
- __MACOSX/SupplementaryDataFile1/Method1/._merge_8.xml
- SupplementaryDataFile1/general_files/polar.comp
- SupplementaryDataFile1/general_files/d_res.txt
- SupplementaryDataFile1/general_files/SHA.params
- __MACOSX/SupplementaryDataFile1/general_files/._SHA.params
- SupplementaryDataFile1/general_files/d_res_ncAA.txt
- __MACOSX/SupplementaryDataFile1/general_files/._d_res_ncAA.txt
- SupplementaryDataFile1/general_files/l_res.txt
- SupplementaryDataFile1/general_files/hydrophobic.comp
- SupplementaryDataFile1/general_files/general.comp
- __MACOSX/SupplementaryDataFile1/general_files/._general.comp
- SupplementaryDataFile1/general_files/l_res_ncAA.txt
- __MACOSX/SupplementaryDataFile1/general_files/._l_res_ncAA.txt
- SupplementaryDataFile1/Docking/.DS_Store
- __MACOSX/SupplementaryDataFile1/Docking/._.DS_Store
- SupplementaryDataFile1/Docking/multistate_peptide_dask/
- SupplementaryDataFile1/Docking/test/
- SupplementaryDataFile1/Docking/environment.yml
- __MACOSX/SupplementaryDataFile1/Docking/._environment.yml
- SupplementaryDataFile1/Docking/run_roll.sh
- __MACOSX/SupplementaryDataFile1/Docking/._run_roll.sh
- SupplementaryDataFile1/Docking/README.md
- __MACOSX/SupplementaryDataFile1/Docking/._README.md
- SupplementaryDataFile1/Docking/undasked_roll_demo.py
- __MACOSX/SupplementaryDataFile1/Docking/._undasked_roll_demo.py
- SupplementaryDataFile1/Docking/roll_demo.py
- __MACOSX/SupplementaryDataFile1/Docking/._roll_demo.py
- SupplementaryDataFile1/Docking/parallel_dock_run_analysis_demo.ipynb
- SupplementaryDataFile1/Docking/init_pyrosetta_flags.py
- __MACOSX/SupplementaryDataFile1/Docking/._init_pyrosetta_flags.py
- SupplementaryDataFile1/Docking/run_roll_undasked.sh
- __MACOSX/SupplementaryDataFile1/Docking/._run_roll_undasked.sh
- SupplementaryDataFile1/Method2/.DS_Store
- __MACOSX/SupplementaryDataFile1/Method2/._.DS_Store
- SupplementaryDataFile1/Method2/test/
- SupplementaryDataFile1/Method2/README.md
- __MACOSX/SupplementaryDataFile1/Method2/._README.md
- SupplementaryDataFile1/Method2/Method2_inSitu_KIC.xml
- __MACOSX/SupplementaryDataFile1/Method2/._Method2_inSitu_KIC.xml
- SupplementaryDataFile1/Method3_4/Method4_design_polar.xml
- __MACOSX/SupplementaryDataFile1/Method3_4/._Method4_design_polar.xml
- SupplementaryDataFile1/Method3_4/Method4_design_hydrophobic.xml
- __MACOSX/SupplementaryDataFile1/Method3_4/._Method4_design_hydrophobic.xml
- SupplementaryDataFile1/Method3_4/Method3-4_Exhaust.py
- __MACOSX/SupplementaryDataFile1/Method3_4/._Method3-4_Exhaust.py
- SupplementaryDataFile1/Method3_4/.DS_Store
- __MACOSX/SupplementaryDataFile1/Method3_4/._.DS_Store
- SupplementaryDataFile1/Method3_4/Method3_GeneralDesign.xml
- __MACOSX/SupplementaryDataFile1/Method3_4/._Method3_GeneralDesign.xml
- SupplementaryDataFile1/Method3_4/test/
- SupplementaryDataFile1/Method3_4/Method4_design_normal.xml
- __MACOSX/SupplementaryDataFile1/Method3_4/._Method4_design_normal.xml
- SupplementaryDataFile1/Method3_4/Method3_all_in_one.xml
- __MACOSX/SupplementaryDataFile1/Method3_4/._Method3_all_in_one.xml
- SupplementaryDataFile1/Method3_4/README.md
- __MACOSX/SupplementaryDataFile1/Method3_4/._README.md
- SupplementaryDataFile1/Method3_4/Method4_Design.py
- __MACOSX/SupplementaryDataFile1/Method3_4/._Method4_Design.py
- SupplementaryDataFile1/Method1/test/.DS_Store
- __MACOSX/SupplementaryDataFile1/Method1/test/._.DS_Store
- SupplementaryDataFile1/Method1/test/8mer_ALA.pdb
- __MACOSX/SupplementaryDataFile1/Method1/test/._8mer_ALA.pdb
- SupplementaryDataFile1/Method1/test/target.pdb
- __MACOSX/SupplementaryDataFile1/Method1/test/._target.pdb
- SupplementaryDataFile1/Docking/multistate_peptide_dask/tasks.py
- __MACOSX/SupplementaryDataFile1/Docking/multistate_peptide_dask/._tasks.py
- SupplementaryDataFile1/Docking/multistate_peptide_dask/__init__.py
- SupplementaryDataFile1/Docking/multistate_peptide_dask/roll_task_template.xml
- __MACOSX/SupplementaryDataFile1/Docking/multistate_peptide_dask/._roll_task_template.xml
- SupplementaryDataFile1/Docking/multistate_peptide_dask/display.py
- SupplementaryDataFile1/Docking/multistate_peptide_dask/utils.py
- __MACOSX/SupplementaryDataFile1/Docking/multistate_peptide_dask/._utils.py
- SupplementaryDataFile1/Docking/test/.DS_Store
- __MACOSX/SupplementaryDataFile1/Docking/test/._.DS_Store
- SupplementaryDataFile1/Docking/test/prot.pdb
- __MACOSX/SupplementaryDataFile1/Docking/test/._prot.pdb
- SupplementaryDataFile1/Docking/test/HDACi_model.pdb
- __MACOSX/SupplementaryDataFile1/Docking/test/._HDACi_model.pdb
- SupplementaryDataFile1/Docking/test/pep.pdb
- __MACOSX/SupplementaryDataFile1/Docking/test/._pep.pdb
- SupplementaryDataFile1/Method2/test/input_SHA_Trp_waters.pdb
- __MACOSX/SupplementaryDataFile1/Method2/test/._input_SHA_Trp_waters.pdb
- SupplementaryDataFile1/Method3_4/test/.DS_Store
- __MACOSX/SupplementaryDataFile1/Method3_4/test/._.DS_Store
- SupplementaryDataFile1/Method3_4/test/motif_HDAC2.pdb
- __MACOSX/SupplementaryDataFile1/Method3_4/test/._motif_HDAC2.pdb
