# Supplementary material for: Anchor extension: a structure-guided approach to design cyclic peptides targeting enzyme active sites
Source: Nat Commun. 2021 Jun 7;12:3384. doi: 10.1038/s41467-021-23609-8 (PMC8185074; doi:10.1038/s41467-021-23609-8)
Supplement: Supplementary file 4 — Supplementary Dataset 1 [file 41467_2021_23609_MOESM4_ESM.zip › SupplementaryDataFile1/Method1/merge_8.xml]

<ROSETTASCRIPTS>
	<SCOREFXNS>
		<tala weights="ref2015.wts" />
		<tala_cst weights="ref2015.wts">
			<Reweight scoretype="atom_pair_constraint" weight="1.0"/>
			<Reweight scoretype="angle_constraint" weight="1.0" />
			<Reweight scoretype="dihedral_constraint" weight="1.0"/>
		</tala_cst>
	</SCOREFXNS>
	<TASKOPERATIONS>
	</TASKOPERATIONS>
	<FILTERS>
	    <ResidueCount name="gly_count" max_residue_count="2" min_residue_count="0" residue_types="GLY" count_as_percentage="0" />
        <ScoreType name="checkscore" scorefxn="tala" score_type="total_score" threshold="-400"/>
        
	</FILTERS>
	<MOVERS>
        <AddChain name="merge" file_name="%%alnpdb%%" new_chain="1" scorefxn="tala" random_access="0" swap_chain_number="0"/>
        <DeclareBond name="bond" res1="370" atom1="N" res2="377" atom2="C"/>


	</MOVERS>
	<APPLY_TO_POSE>
	</APPLY_TO_POSE>
	<PROTOCOLS>
        <Add mover="merge" />
        <Add mover="bond" />
        <Add filter_name="checkscore"/>
	</PROTOCOLS>
	<OUTPUT />
</ROSETTASCRIPTS>
