# Supplementary material for: Anchor extension: a structure-guided approach to design cyclic peptides targeting enzyme active sites
Source: Nat Commun. 2021 Jun 7;12:3384. doi: 10.1038/s41467-021-23609-8 (PMC8185074; doi:10.1038/s41467-021-23609-8)
Supplement: Supplementary file 4 — Supplementary Dataset 1 [file 41467_2021_23609_MOESM4_ESM.zip › SupplementaryDataFile1/general_files/polar.comp]

#enforcing polar residues with reletively restrict penalties
PENALTY_DEFINITION
OR_PROPERTIES POLAR CHARGED
DELTA_START -2
DELTA_END 1
PENALTIES 200 100 0 0  
FRACTION 0.7
BEFORE_FUNCTION QUADRATIC
AFTER_FUNCTION QUADRATIC
END_PENALTY_DEFINITION
