# Supplementary material for: Anchor extension: a structure-guided approach to design cyclic peptides targeting enzyme active sites
Source: Nat Commun. 2021 Jun 7;12:3384. doi: 10.1038/s41467-021-23609-8 (PMC8185074; doi:10.1038/s41467-021-23609-8)
Supplement: Supplementary file 4 — Supplementary Dataset 1 [file 41467_2021_23609_MOESM4_ESM.zip › SupplementaryDataFile1/general_files/d_res.txt]

EMPTY NC DAL NC DAS NC DCS NC DPH NC DGU NC DHI NC DIL NC DLY NC DLE NC DME NC DAN NC DGN NC DAR NC DSE NC DTH NC DVA NC DTY NC DPR 
NOTAA CG

start
