# Supplementary material for: Anchor extension: a structure-guided approach to design cyclic peptides targeting enzyme active sites
Source: Nat Commun. 2021 Jun 7;12:3384. doi: 10.1038/s41467-021-23609-8 (PMC8185074; doi:10.1038/s41467-021-23609-8)
Supplement: Supplementary file 4 — Supplementary Dataset 1 [file 41467_2021_23609_MOESM4_ESM.zip › SupplementaryDataFile1/general_files/SHA.params]

# 2S-2-amino-7-sulfanylheptanoic-acid.
# Based on 6-mercapto-norleucine params file, with extra methylene group.
# File created 26 May 2015 by Vikram K. Mulligan, Baker lab.
NAME SHA
IO_STRING SHA X
TYPE POLYMER #residue type
AA UNK
ATOM  N   Nbb  NH1  -0.47  -0.350
ATOM  CA  CAbb CT1   0.07   0.100
ATOM  C   CObb C     0.51   0.550
ATOM  O   OCbb O    -0.51  -0.550
ATOM  CB  CH2  CT2  -0.14   0.000
ATOM  CG  CH2  CT2  -0.14   0.000
ATOM  CD  CH2  CT2  -0.14   0.000
ATOM  CE  CH2  CT2  -0.14   0.000
ATOM  CZ  CH2  CT2  -0.14   0.000
ATOM  SH  S    S    -0.23  -0.290
ATOM  H   HNbb H     0.31   0.250
ATOM  HH  Hapo HS    0.15   0.290
ATOM  HA  Hapo HB    0.09   0.000
ATOM 1HB  Hapo HA    0.09   0.000
ATOM 2HB  Hapo HA    0.09   0.000
ATOM 1HG  Hapo HA    0.09   0.000
ATOM 2HG  Hapo HA    0.09   0.000
ATOM 1HD  Hapo HA    0.09   0.000
ATOM 2HD  Hapo HA    0.09   0.000
ATOM 1HE  Hapo HA    0.05   0.000
ATOM 2HE  Hapo HA    0.05   0.000
ATOM 1HZ  Hapo HA    0.05   0.000
ATOM 2HZ  Hapo HA    0.05   0.000
LOWER_CONNECT N
UPPER_CONNECT C
BOND  N    CA 
BOND  N    H  
BOND  CA   C  
BOND  CA   CB 
BOND  CA   HA 
BOND_TYPE  C    O  2
BOND  CB   CG 
BOND  CB  1HB 
BOND  CB  2HB 
BOND  CG   CD 
BOND  CG  1HG 
BOND  CG  2HG 
BOND  CD   CE 
BOND  CD  1HD 
BOND  CD  2HD
BOND  CE   CZ
BOND  CE  1HE
BOND  CE  2HE
BOND  CZ   SH 
BOND  CZ  1HZ 
BOND  CZ  2HZ 
BOND  SH  HH 
CHI 1  N    CA   CB   CG 
CHI 2  CA   CB   CG   CD 
CHI 3  CB   CG   CD   CE 
CHI 4  CG   CD   CE   CZ 
CHI 5  CD   CE   CZ   SH
CHI 6  CE   CZ   SH   HH 
PROTON_CHI 5 SAMPLES 3 60 -60 180 EXTRA 1 20
PROTON_CHI 6 SAMPLES 3 60 -60 180 EXTRA 1 20
ROTAMER_AA LYS
BACKBONE_AA LYS
PROPERTIES PROTEIN ALPHA_AA L_AA POLAR METALBINDING
METAL_BINDING_ATOMS O SH
NBR_ATOM CB
# APL CB to side chain heavyatom distance --  max observed in residue 74 of ubiquitin
NBR_RADIUS 6.0084 #Added 1.0 to this
FIRST_SIDECHAIN_ATOM CB
ACT_COORD_ATOMS SH END
ICOOR_INTERNAL    N      0.000000    0.000000    0.000000   N     CA    C  
ICOOR_INTERNAL    CA     0.000000  180.000000    1.458001   N     CA    C  
ICOOR_INTERNAL    C      0.000000   68.800011    1.523258   CA    N     C  
ICOOR_INTERNAL  UPPER  149.999985   63.799984    1.328685   C     CA    N  
ICOOR_INTERNAL    O    179.999969   59.200024    1.231015   C     CA  UPPER
ICOOR_INTERNAL    CB  -122.600000   69.498947    1.529508   CA    N     C  
ICOOR_INTERNAL    CG    -0.000001   65.602592    1.522933   CB    CA    N  
ICOOR_INTERNAL    CD     0.000033   68.700000    1.521348   CG    CB    CA 
ICOOR_INTERNAL    CE     0.000008   68.632225    1.521582   CD    CG    CB  
ICOOR_INTERNAL    CZ     0.000008   68.632225    1.521582   CE    CD    CG 
ICOOR_INTERNAL    SH     0.000000   65.900000    1.808803   CZ    CE    CD #Based on CYS
ICOOR_INTERNAL    HH  -180.000000   84.011803    1.329369   SH    CZ    CE #Based on CYS
ICOOR_INTERNAL   1HZ   120.770477   70.500000    1.088988   CZ    CE    SH 
ICOOR_INTERNAL   2HZ   118.534203   70.500000    1.089932   CZ    CE   1HZ 
ICOOR_INTERNAL   1HE   120.770477   70.500000    1.088988   CE    CD    CZ 
ICOOR_INTERNAL   2HE   118.534203   70.500000    1.089932   CE    CD   1HE 
ICOOR_INTERNAL   1HD   120.629311   70.500000    1.090858   CD    CG    CE 
ICOOR_INTERNAL   2HD   118.840126   70.500000    1.089962   CD    CG   1HD 
ICOOR_INTERNAL   1HG   120.573410   70.500000    1.090654   CG    CB    CD 
ICOOR_INTERNAL   2HG   118.835373   70.500000    1.089538   CG    CB   1HG 
ICOOR_INTERNAL   1HB   121.200000   70.500000    1.090330   CB    CA    CG 
ICOOR_INTERNAL   2HB   117.600000   70.500000    1.090207   CB    CA   1HB 
ICOOR_INTERNAL    HA  -119.000000   71.500000    1.090528   CA    N     CB 
ICOOR_INTERNAL  LOWER -149.999969   58.300011    1.328685   N     CA    C  
ICOOR_INTERNAL    H    179.999985   60.849998    1.010001   N     CA  LOWER
