# Supplementary material for: Anchor extension: a structure-guided approach to design cyclic peptides targeting enzyme active sites
Source: Nat Commun. 2021 Jun 7;12:3384. doi: 10.1038/s41467-021-23609-8 (PMC8185074; doi:10.1038/s41467-021-23609-8)
Supplement: Supplementary file 4 — Supplementary Dataset 1 [file 41467_2021_23609_MOESM4_ESM.zip › SupplementaryDataFile1/general_files/general.comp]

#block 1 tries to enforce having Prolines with a mild penalty
PENALTY_DEFINITION
TYPE PRO DPR
DELTA_START -2
DELTA_END 1
PENALTIES 500 100 0 0
FRACTION 0.3
BEFORE_FUNCTION QUADRATIC
AFTER_FUNCTION QUADRATIC
END_PENALTY_DEFINITION

#block 2 tries to prevent many Ala with somewhat harsh penalty
PENALTY_DEFINITION
TYPE ALA DAL
DELTA_START -1
DELTA_END 2
PENALTIES 0 0 100 500
FRACTION 0.1
BEFORE_FUNCTION QUADRATIC
AFTER_FUNCTION QUADRATIC
END_PENALTY_DEFINITION

#block 2 tries to prevent many aromatic
PENALTY_DEFINITION
PROPERTIES AROMATIC
DELTA_START -1
DELTA_END 2
PENALTIES 0 0 100 500
FRACTION 0.2
BEFORE_FUNCTION QUADRATIC
AFTER_FUNCTION QUADRATIC
END_PENALTY_DEFINITION

#block 2 tries to prevent many hydrophobics
PENALTY_DEFINITION
PROPERTIES HYDROPHOBIC
DELTA_START -1
DELTA_END 2
PENALTIES 0 0 50 500
FRACTION 0.4
BEFORE_FUNCTION QUADRATIC
AFTER_FUNCTION QUADRATIC
END_PENALTY_DEFINITION


#block 2 tries to prevent many gly
PENALTY_DEFINITION
TYPE GLY
DELTA_START -1
DELTA_END 2
PENALTIES 0 0 100 500
ABSOLUTE 0
BEFORE_FUNCTION QUADRATIC
AFTER_FUNCTION QUADRATIC
END_PENALTY_DEFINITION
