# Supplementary material for: Anchor extension: a structure-guided approach to design cyclic peptides targeting enzyme active sites
Source: Nat Commun. 2021 Jun 7;12:3384. doi: 10.1038/s41467-021-23609-8 (PMC8185074; doi:10.1038/s41467-021-23609-8)
Supplement: Supplementary file 4 — Supplementary Dataset 1 [file 41467_2021_23609_MOESM4_ESM.zip › SupplementaryDataFile1/general_files/l_res_ncAA.txt]

ALLAA NC 0TD NC DPP NC DAB NC A12 NC A34 NC A68 NC A91 NC A94 NC 4J5 NC B44 NC B67 NC B74 NC B96 NC C27 NC NLU NC NVL NC ORN NC C41 
NOTAA CG

start
