# Supplementary material for: Anchor extension: a structure-guided approach to design cyclic peptides targeting enzyme active sites
Source: Nat Commun. 2021 Jun 7;12:3384. doi: 10.1038/s41467-021-23609-8 (PMC8185074; doi:10.1038/s41467-021-23609-8)
Supplement: Supplementary file 4 — Supplementary Dataset 1 [file 41467_2021_23609_MOESM4_ESM.zip › SupplementaryDataFile1/Docking/environment.yml]

dependencies:
  - python=3.6
  - rosettacommons/label/dev::pyrosetta=2018.42.post.dev+249.fordas.devbase.8ba8e14548e 
  - pytest
  - ipython
  - ipykernel
  - jinja2
  - toolz
  - dask
  - distributed
  - seaborn
  - pip:
    - rmsd
    - py3dmol
