# Supplementary material for: Anchor extension: a structure-guided approach to design cyclic peptides targeting enzyme active sites
Source: Nat Commun. 2021 Jun 7;12:3384. doi: 10.1038/s41467-021-23609-8 (PMC8185074; doi:10.1038/s41467-021-23609-8)
Supplement: Supplementary file 4 — Supplementary Dataset 1 [file 41467_2021_23609_MOESM4_ESM.zip › SupplementaryDataFile1/Docking/run_roll.sh]

#!/bin/bash
#SBATCH --cpus-per-task=4
#SBATCH -p long
#SBATCH -n 8
#SBATCH -N 1
#SBATCH --mem=32g
#SBATCH -o roll_demo_ex.log

#python roll_demo.py -j 2 "/home/parisah/multistate_peptide_dask/HDAC2_model.pdb" 2
python roll_demo.py -i "test/pep.pdb" -n 5000 -t "test/prot.pdb" 
