# Supplementary material for: Anchor extension: a structure-guided approach to design cyclic peptides targeting enzyme active sites
Source: Nat Commun. 2021 Jun 7;12:3384. doi: 10.1038/s41467-021-23609-8 (PMC8185074; doi:10.1038/s41467-021-23609-8)
Supplement: Supplementary file 4 — Supplementary Dataset 1 [file 41467_2021_23609_MOESM4_ESM.zip › SupplementaryDataFile1/Docking/README.md]

## Requirements
1. All the necessary softwares are detailed in `environment.yml` file.
2. The code in this directory requires pyrosetta.distributed build.
3. All necessary modules are in **multistate_peptide_dask** folder.

## Building Environment
In order to run docking, you need to build a conda environment using environment.yml file. This file includes all the necessary files required for running the code, including the version.s

`conda env create -f environment.yml`

## Running
1. The `run_roll_undasked.sh` command that runs `undasked_roll_demo.py` from commandline and performs docking in a non-parallel manner.
2. The `run_roll.sh` command that runs `roll_demo.py` from commandline and performs docking in a parallel format.
2. `parallel_dock_run_analysis_demo.ipynb` has step-by-step descriptions on how to run and analyze the docking. It also includes all the analysis code.

## Example
Folder **test** has necessary input to try the provided code.
