# Supplementary material for: Anchor extension: a structure-guided approach to design cyclic peptides targeting enzyme active sites
Source: Nat Commun. 2021 Jun 7;12:3384. doi: 10.1038/s41467-021-23609-8 (PMC8185074; doi:10.1038/s41467-021-23609-8)
Supplement: Supplementary file 4 — Supplementary Dataset 1 [file 41467_2021_23609_MOESM4_ESM.zip › SupplementaryDataFile1/Docking/undasked_roll_demo.py]

import pyrosetta.distributed.io as io
import pyrosetta.distributed.packed_pose as packed_pose
from pyrosetta.distributed.tasks.score import ScorePoseTask
import logging
logging.getLogger("rosetta").setLevel(logging.WARNING)
import pandas as pd
import toolz
import pyrosetta
import pyrosetta.rosetta as rosetta
import pyrosetta.distributed.tasks.rosetta_scripts as rosetta_scripts

from multistate_peptide_dask.tasks import roll_peptide_in_complex
from multistate_peptide_dask.display import display_pose

from pyrosetta.distributed.tasks.score import ScorePoseTask

import os
import sys
import argparse

def main(argv):
    
    parser = argparse.ArgumentParser()
    parser.add_argument('-i','--input_pdb', type=str)
    parser.add_argument('-n','--run_number', type=int)
    args = parser.parse_args()


    pyrosetta.init(extra_options='-extra_res_fa /home/parisah/work/ncAA/SHA.params')
    test_pose = io.pose_from_file("test/{}.pdb".format(args.input_pdb))
    score = ScorePoseTask('ref2015')
    rolled_poses=[
                  x.update_scores(decoy="rolled") for x in
                  (roll_peptide_in_complex(test_pose) for _ in range(50))
                  if x is not None
                  ]
    dock_results=pd.DataFrame.from_records(packed_pose.to_dict(rolled_poses))
    dock_results.to_csv('{}_dock{}.csv'.format(args.input_pdb,args.run_number))


if __name__ == '__main__':
    main(sys.argv)
