# Supplementary material for: Anchor extension: a structure-guided approach to design cyclic peptides targeting enzyme active sites
Source: Nat Commun. 2021 Jun 7;12:3384. doi: 10.1038/s41467-021-23609-8 (PMC8185074; doi:10.1038/s41467-021-23609-8)
Supplement: Supplementary file 4 — Supplementary Dataset 1 [file 41467_2021_23609_MOESM4_ESM.zip › SupplementaryDataFile1/Docking/roll_demo.py]

import logging
logging.root.setLevel(logging.INFO)
logging.getLogger("rosetta").setLevel(logging.WARNING)

import pyrosetta.distributed.io as io
import pyrosetta.distributed.packed_pose as packed_pose
from pyrosetta.distributed.tasks.score import ScorePoseTask

import pandas
import seaborn as sns

import toolz

import pyrosetta
import pyrosetta.rosetta as rosetta
import pyrosetta.distributed.tasks.rosetta_scripts as rosetta_scripts

from multistate_peptide_dask.tasks import roll_peptide_in_complex
from multistate_peptide_dask.display import display_pose

from run_skeleton import dock_target

import dask.bag
import dask.delayed
import dask.distributed

import os
import sys
import argparse

from multiprocessing import Manager, Pool, freeze_support, cpu_count


def main(argv):

    parser = argparse.ArgumentParser()
    parser.add_argument('-i','--input_pdb', type=str)
    parser.add_argument('-n','--num_samples', type=int)
    parser.add_argument('-t','--target_pdb', type=str)
    parser.add_argument('-j', '--n_workers', type=int, default = int(os.environ.get("SLURM_CPUS_PER_TASK", 1)))
    args = parser.parse_args()

    '''setting up client and cluster'''
    cluster = dask.distributed.LocalCluster(
                                        n_workers=args.n_workers,
                                        threads_per_worker=1,
                                        preload=["init_pyrosetta_flags2.py"]
                                            )
    client = dask.distributed.Client(cluster)

    '''importing necessary flags to run'''
    import init_pyrosetta_flags2

    '''importing the pose'''
    test_pose = io.pose_from_file(args.input_pdb)

    '''call the function to run'''
    dock_results = dock_target(test_pose, args.target_pdb , args.num_samples)

    '''closing the client and cluster'''
    client.close()
    cluster.close()

    '''output the dataframe to a csv file'''
    dock_results.to_csv('dock_results.csv')

if __name__ == '__main__':
    main(sys.argv)
