# Supplementary material for: Anchor extension: a structure-guided approach to design cyclic peptides targeting enzyme active sites
Source: Nat Commun. 2021 Jun 7;12:3384. doi: 10.1038/s41467-021-23609-8 (PMC8185074; doi:10.1038/s41467-021-23609-8)
Supplement: Supplementary file 4 — Supplementary Dataset 1 [file 41467_2021_23609_MOESM4_ESM.zip › SupplementaryDataFile1/Docking/parallel_dock_run_analysis_demo.ipynb]

# %% [markdown]
This notebook describes steps necessary to run parallel docking and perform analysis on the docked variants.

The required envrionment is provided as environment.yml

Date: April 2020

# %% [markdown]
# Step 1. Docking

# %% [markdown]
## (A) Importing necessary libraries and functions

# %% [code]
import logging
logging.root.setLevel(logging.INFO)
logging.getLogger("rosetta").setLevel(logging.WARNING)

# %% [code]
import pyrosetta.distributed.io as io
import pyrosetta.distributed.packed_pose as packed_pose

# %% [code]
import pandas
import seaborn as sns

# %% [code]
import toolz

# %% [code]
import pyrosetta
import pyrosetta.rosetta as rosetta
import pyrosetta.distributed.tasks.rosetta_scripts as rosetta_scripts

from multistate_peptide_dask.tasks import roll_peptide_in_complex
from multistate_peptide_dask.display import display_pose

# %% [code]
import dask.bag
import dask.delayed
import dask.distributed

# %% [code]
import os
import argparse

# %% [markdown]
## (B) Initializing cluster and client

# %% [code]
from dask.distributed import Client, LocalCluster
cluster = dask.distributed.LocalCluster(
        n_workers=10,
        threads_per_worker=1,
)
client = dask.distributed.Client(cluster)

# %% [markdown]
## (C) Run

# %% [markdown]
### Initialize pyrosetta with ncAA

# %% [code]
pyrosetta.init(extra_options='-extra_res_fa SHA.params')

# %% [markdown]
### Read in pose

# %% [code]
test_pose = io.pose_from_file("test/HDACi_model.pdb")

# %% [markdown]
### Define the bag

# %% [code]
rolled_bags = 
    dask.bag.from_delayed([dask.delayed([test_pose])] * 2)
    .map_partitions(lambda p: toolz.concat([[v] * 1 for v in p])) # Expand bag size by x10 for 200 total samples
    .map(roll_peptide_in_complex)

# %% [markdown]
### Set up for run

# %% [code]
rolled_poses = rolled_bags.persist()

# %% [code]
result_frame = (rolled_poses.map(lambda p: p.update_scores(decoy="rolled"))).
                map(packed_pose.to_dict).to_dataframe().compute()

# %% [markdown]
# Step 2. Analysis

# %% [markdown]
## (A) Check different measures

# %% [code]
result_frame["total_score"].describe()

# %% [code]
result_frame["ddg"].describe()

# %% [code]
result_frame["sc"].describe()

# %% [code]
sns_plot=sns.scatterplot(
    x="sc",
    y="ddg",
    hue="total_score",
    data=result_frame,
)
fig = sns_plot.get_figure()
fig.savefig("output.png")

# %% [markdown]
## (B) Extract and visualize designs of interest

# %% [markdown]
### Example of checking top scoring results

# %% [code]
top_decoys = result_frame.groupby("decoy").apply(lambda group: group.sort_values("total_score").head(3))
display(top_decoys)

# %% [code]
display_pose(packed_pose.to_dict(top_decoys.reset_index(drop=True)))

# %% [markdown]
### Write designs of interest to PDB

# %% [code]
ddg = result_frame['ddg'] < -17
score = result_frame['total_score'] < -1020
sc = result_frame['sc'] > 0.77
new_df = result_frame[sc & ddg & total_score]
print(new_df)

# %% [code]
min_ddg = result_frame["ddg"].min()
min_ddg_row = result_frame["ddg"].idxmin()
min_packed =  packed_pose.dict_to_packed((result_frame.iloc[min_ddg_row]).to_dict())
packed_pose.to_pose(min_packed).dump_pdb('best_ddg.pdb')
