# Supplementary material for: Anchor extension: a structure-guided approach to design cyclic peptides targeting enzyme active sites
Source: Nat Commun. 2021 Jun 7;12:3384. doi: 10.1038/s41467-021-23609-8 (PMC8185074; doi:10.1038/s41467-021-23609-8)
Supplement: Supplementary file 4 — Supplementary Dataset 1 [file 41467_2021_23609_MOESM4_ESM.zip › SupplementaryDataFile1/Docking/init_pyrosetta_flags.py]

"""Initialize rosetta flags needed for simulation.

To be imported by both client and worker.

Example:
    import init_pyrosetta_flags

    import dask.distributed

    cluster = dask.distributed.LocalCluster(100, preload=["init_pyrosetta_flags.py"])
"""

import pyrosetta
import pyrosetta.distributed
from pyrosetta.distributed import maybe_init
maybe_init(extra_options='-extra_res_fa SHA.params')
