# Supplementary material for: Anchor extension: a structure-guided approach to design cyclic peptides targeting enzyme active sites
Source: Nat Commun. 2021 Jun 7;12:3384. doi: 10.1038/s41467-021-23609-8 (PMC8185074; doi:10.1038/s41467-021-23609-8)
Supplement: Supplementary file 4 — Supplementary Dataset 1 [file 41467_2021_23609_MOESM4_ESM.zip › SupplementaryDataFile1/Docking/run_roll_undasked.sh]

#!/bin/bash
#SBATCH -p backfill 
#SBATCH -n 1 
#SBATCH -N 1
#SBATCH --mem=2g
#SBATCH -o roll_demo_ex.log

python undasked_roll_demo.py -i "HDACi_model.pdb" -n $2
