# Supplementary material for: Anchor extension: a structure-guided approach to design cyclic peptides targeting enzyme active sites
Source: Nat Commun. 2021 Jun 7;12:3384. doi: 10.1038/s41467-021-23609-8 (PMC8185074; doi:10.1038/s41467-021-23609-8)
Supplement: Supplementary file 4 — Supplementary Dataset 1 [file 41467_2021_23609_MOESM4_ESM.zip › SupplementaryDataFile1/Method2/Method2_inSitu_KIC.xml]

<ROSETTASCRIPTS>
    <SCOREFXNS>
        <!--Plain score function-->
        <ScoreFunction name="beta" weights="ref2015"/>
        <!--Turning on the constraints for cyclic bond-->
        <ScoreFunction name="beta_cst" weights="ref2015">
            <Reweight scoretype="coordinate_constraint" weight="1"/>
            <Reweight scoretype="atom_pair_constraint" weight="1"/>
            <Reweight scoretype="dihedral_constraint" weight="1"/>
            <Reweight scoretype="angle_constraint" weight="1"/>
        </ScoreFunction>
        <!--Score with constraint and composition turned on-->
        <ScoreFunction name="beta_comp" weights="ref2015">
            <Reweight scoretype="coordinate_constraint" weight="1"/>
            <Reweight scoretype="atom_pair_constraint" weight="1"/>
            <Reweight scoretype="dihedral_constraint" weight="1"/>
            <Reweight scoretype="angle_constraint" weight="1"/>
            <Reweight scoretype="aa_composition" weight="1.0"/>
        </ScoreFunction>
        <!--Score with higher hbond weights to enhance hbond formation-->
        <ScoreFunction name="high_hbond" weights="ref2015">
            <Reweight scoretype="coordinate_constraint" weight="1"/>
            <Reweight scoretype="atom_pair_constraint" weight="1"/>
            <Reweight scoretype="dihedral_constraint" weight="1"/>
            <Reweight scoretype="angle_constraint" weight="1"/>
            <Reweight scoretype="hbond_lr_bb" weight="11.7"/>
            <Reweight scoretype="hbond_sr_bb" weight="11.7"/>
        </ScoreFunction>
    </SCOREFXNS>

    <RESIDUE_SELECTORS>

        <!--selecting residues timportant for metal coordination into HDAD2-->
        <Index name="HDAC2_ligands" resnums="144,172,199"/>
        <!--selecting the chains-->
        <Chain name="peptide" chains="B"/>
        <Chain name="HDAC" chains="A"/>
        <Chain name="Zinc" chains="C"/>
        <Chain name="Water" chains="D,E"/>
        <Or name="zinc_water"
            selectors="Zinc,Water"/>
        <!--making sure that D and L residue are designed properly-->
        <Phi name="posPhi" select_positive_phi="true" />
        <And name="posPhi_pep" selectors="peptide,posPhi"/>
        <Phi name="negPhi" select_positive_phi="false" />
        <And name="negPhi_pep" selectors="peptide,negPhi"/>
        <!--Selecting SHA-->
        <ResidueName name="SHA_sel_all" residue_name3="SHA,TRP" />
        <And name="SHA_sel"
             selectors="peptide,SHA_sel_all"/>
        <!--select interface of chainB close within 8.0 A of chainA-->
        <Neighborhood name="interface_chA" selector="peptide" distance="8.0"/>
        <Neighborhood name="interface_chB" selector="HDAC" distance="8.0"/>
        <And name="AB_interface" selectors="interface_chA,interface_chB"/>
    </RESIDUE_SELECTORS>

    <TASKOPERATIONS>
        <!--proper resfiles for designing D or L residues-->
        <ReadResfile name="l_res" filename="l_res.txt" selector="negPhi_pep"/>
        <ReadResfile name="d_res" filename="d_res.txt" selector="posPhi_pep"/>
    
        <!--setting up the designable and repackable regions so that HDAC does not get designed and only parts around binder repack-->
        <RestrictChainToRepacking name="only_repack_chain" chain="1"/>
        <RestrictChainToRepacking name="only_repack_chain" chain="1"/>
        <OperateOnResidueSubset name="no_repack_HDAC2_ligands" selector="HDAC2_ligands">
            <PreventRepackingRLT/>
        </OperateOnResidueSubset>
        <OperateOnResidueSubset name="no_repack_zinc_water"
            selector="zinc_water">
            <PreventRepackingRLT />
        </OperateOnResidueSubset>
        <OperateOnResidueSubset name="no_design_SHA" selector="SHA_sel">
            <RestrictToRepackingRLT/>
        </OperateOnResidueSubset>
        <DisallowIfNonnative name="no_cys" disallow_aas="CG"/>
        <OperateOnResidueSubset name="no_repack_except_interface">
            <And>
                <Chain chains="1"/>
                <Not>
                    <Neighborhood distance="8.0">
                        <Chain chains="2"/>
                    </Neighborhood>
                </Not>
            </And>
            <PreventRepackingRLT />
        </OperateOnResidueSubset>
        <OperateOnResidueSubset name="restrict_to_interface" selector="AB_interface">
            <RestrictToRepackingRLT/>
        </OperateOnResidueSubset>
        <!--design related task operations-->
        <LimitAromaChi2 name="limchi2"/>
        <IncludeCurrent name="current"/>
    </TASKOPERATIONS>

    <FILTERS>
        <!--Filter based on total score-->
        <ScoreType name="score" scorefxn="beta" score_type="total_score" threshold="-400"/>
        <ScoreType name="score_low" scorefxn="beta" score_type="total_score" threshold="0"/>
        <!--interface shape complementarity-->
        <ShapeComplementarity name="sc_filter" verbose="0" min_sc="0.5" write_int_area="1" jump="1" confidence="1"/>
        <!--normal interface atomic contact count-->
        <AtomicContactCount name="interface_contactcount" task_operations="restrict_to_interface" confidence="0"/>
        <!--ddG w/ and w/o repack/min beta score function-->
        <Ddg name="ddg"  threshold="-1" jump="1" repeats="5" repack="1" confidence="1" scorefxn="beta"/>
        <Ddg name="ddg_norepack"  threshold="-1" jump="1" repeats="1" repack="0" confidence="1" scorefxn="beta"/>
        <!--Computes the sasa specifically in the interface: total, hydrophobic, and polar-->
        <Sasa name="interface_buried_sasa" confidence="0"/>
        <Sasa name="interface_hydrophobic_sasa" confidence="0" hydrophobic="True"/>
        <Sasa name="interface_polar_sasa" confidence="0" polar="True"/>
        <!--calculates number of burried unsatisfied hydrogen bond donors/aceptors-->
        <BuriedUnsatHbonds name="BUH" scorefxn="beta" confidence="0" jump_number="1"/>
        <!--set of fliters to check for number of h_bonds to the backbone. Only from chainB of course. The final value should/can be changed as required/seems reasonable for the size given-->
        <HbondsToResidue name="hbonds1" partners="0" energy_cutoff="-0.25" backbone="1" bb_bb="1" sidechain="0" residue="369" residue_selector="peptide"/>
        <HbondsToResidue name="hbonds2" partners="0" energy_cutoff="-0.25" backbone="1" bb_bb="1" sidechain="0" residue="370" residue_selector="peptide"/>
        <HbondsToResidue name="hbonds3" partners="0" energy_cutoff="-0.25" backbone="1" bb_bb="1" sidechain="0" residue="371" residue_selector="peptide"/>
        <HbondsToResidue name="hbonds4" partners="0" energy_cutoff="-0.25" backbone="1" bb_bb="1" sidechain="0" residue="372" residue_selector="peptide"/>
        <HbondsToResidue name="hbonds5" partners="0" energy_cutoff="-0.25" backbone="1" bb_bb="1" sidechain="0" residue="373" residue_selector="peptide"/>
        <HbondsToResidue name="hbonds6" partners="0" energy_cutoff="-0.25" backbone="1" bb_bb="1" sidechain="0" residue="374" residue_selector="peptide"/>
        <HbondsToResidue name="hbonds7" partners="0" energy_cutoff="-0.25" backbone="1" bb_bb="1" sidechain="0" residue="375" residue_selector="peptide"/>
        <HbondsToResidue name="hbonds8" partners="0" energy_cutoff="-0.25" backbone="1" bb_bb="1" sidechain="0" residue="376" residue_selector="peptide"/>
        <CombinedValue name="total_hbonds" threshold="-1.5">
            <Add filter_name="hbonds1" factor="-0.5"/>
            <Add filter_name="hbonds2" factor="-0.5"/>
            <Add filter_name="hbonds3" factor="-0.5"/>
            <Add filter_name="hbonds4" factor="-0.5"/>
            <Add filter_name="hbonds5" factor="-0.5"/>
            <Add filter_name="hbonds6" factor="-0.5"/>
            <Add filter_name="hbonds7" factor="-0.5"/>
            <Add filter_name="hbonds8" factor="-0.5"/>
        </CombinedValue>
    </FILTERS>
    
    <MOVERS>
        <!--Extending the stub-->
        <PeptideStubMover name="extend" reset="0">
            <Append resname="GLY" repeat="3"/>
            <Prepend resname="GLY" anchor_rsd="369" repeat="2"/>
        </PeptideStubMover>
        <!--Settting Torsions of newly generated residues to omega 180-->
        <SetTorsion name="set_torsion" foldtree_root="371">
            <Torsion residue="369,370,374,375,376" torsion_name="omega" angle="180"/>
        </SetTorsion>
        <!--Adds the required constraints to peptide bond to keep it close-->
        <PeptideCyclizeMover name="cyclize" residue_selector="peptide"/>
        <!--Parsed protocol that can be used for pre_selection in the genKIC-->
        <!--Currently number of hydrogen bonds and score-->
        <ParsedProtocol name="preselection_pp">
            <Add filter="total_hbonds"/>
            <Add filter="score_low"/>
        </ParsedProtocol>
        <!--Relax pre KIC-->
        <FastRelax name="relax" scorefxn="beta_cst" repeats="2" ramp_down_constraints="false">
            <MoveMap name="specifics">
                <Jump number="1" setting="0" />
                <Jump number="2" setting="0" />
                <Jump number="3" setting="0" />
                <Jump number="4" setting="0" />
                <Chain number="1" chi="0" bb="0"/> #have to stop from minimization or it takes forever
                <Span begin="371" end="373" chi="0" bb="0"/>
            </MoveMap>
        </FastRelax>

        <!--GenKIC. Added the custom rama table so that it doesn't bias the pose to just L-aas as we saw the presence of Ds enhance foldability. The preselection mover is basically a count of h-bonds to backbone at this stage (no-designs yet) to increase rigiity and chance of folding-->
        <GeneralizedKIC name="genkic" closure_attempts="1000" stop_when_n_solutions_found="1" selector="lowest_energy_selector" selector_scorefunction="high_hbond" pre_selection_mover="preselection_pp">
            AddResidue res_index="373"/>
            <AddResidue res_index="374"/>
            <AddResidue res_index="375"/>
            <AddResidue res_index="376"/>
            <AddResidue res_index="369"/>
            <AddResidue res_index="370"/>
            AddResidue res_index="371"/>
            <CloseBond res1="376" atom1="C" res2="369" atom2="N" bondlength="1.32" angle1="114" angle2="123" torsion="180"/>
            <SetPivots res1="374" res2="376" res3="370" atom1="CA" atom2="CA" atom3="CA"/>
            <AddPerturber effect="randomize_alpha_backbone_by_rama" custom_rama_table="flat_symm_dl_aa_ramatable">
                <AddResidue index="375"/>
                <AddResidue index="369"/>
            </AddPerturber>
            <AddFilter type="loop_bump_check"/>
        </GeneralizedKIC>
        <!--autoamtically set a useful atom tree that does not mess up minimization-->
        <AtomTree name="docking_tree" docking_ft="1"/>
        <!--small perturbations on peptide to be able to explore other minima-->
        <RollMover name="roll" chain="1" random_roll="true"/>
        <!--roll so that you get the best sc-->
        <GenericMonteCarlo name="roll_gmc" mover_name="roll" filter_name="ddg" trials="5"/>
        <!--Design-->
        <FastDesign name="design" task_operations="d_res,l_res,only_repack_chain,no_repack_except_interface,no_design_SHA,no_repack_zinc_water,no_cys,limchi2,current" scorefxn="beta_cst" repeats="1" ramp_down_constraints="false">
            <MoveMap name="specifics">
                <Jump number="1" setting="0" />
                <Jump number="2" setting="0" />
                <Jump number="3" setting="0" />
                <Jump number="4" setting="0" />
                <Chain number="1" chi="0" bb="0"/> #have to stop from minimization or it takes forever
            </MoveMap>
        </FastDesign>
    </MOVERS>
    <APPLY_TO_POSE>
    </APPLY_TO_POSE>
    <PROTOCOLS>
        <Add mover="extend"/>
        <Add mover="set_torsion"/>
        <Add mover="cyclize"/>
        <Add mover="relax"/>
        <Add mover="genkic"/>
        <Add mover="docking_tree"/>
        <Add mover="cyclize"/>
        <Add mover="design"/>
        <Add mover="roll_gmc"/>
        <Add mover="cyclize"/>
        <Add filter="score"/>
        <Add filter="sc_filter"/>
        <Add filter="interface_contactcount"/>
        <Add filter="ddg"/>
        <Add filter="ddg_norepack"/>
        <Add filter="interface_buried_sasa"/>
        <Add filter="interface_hydrophobic_sasa"/>
        <Add filter="interface_polar_sasa"/>
        <Add filter="BUH"/>
    </PROTOCOLS>
    <OUTPUT />
</ROSETTASCRIPTS>
