# Supplementary material for: Anchor extension: a structure-guided approach to design cyclic peptides targeting enzyme active sites
Source: Nat Commun. 2021 Jun 7;12:3384. doi: 10.1038/s41467-021-23609-8 (PMC8185074; doi:10.1038/s41467-021-23609-8)
Supplement: Supplementary file 4 — Supplementary Dataset 1 [file 41467_2021_23609_MOESM4_ESM.zip › SupplementaryDataFile1/Method3_4/Method3_GeneralDesign.xml]

<ROSETTASCRIPTS>
	<SCOREFXNS>
        <!--Default score function-->
        <ScoreFunction name="score" weights="ref2015"/>
        <!--Cartesian score function-->
        <ScoreFunction name="score_cart" weights="ref2015_cart"/>
        <!--Score function with constraints required for N-C bond-->
        <ScoreFunction name="score_cst" weights="ref2015">
            <Reweight scoretype="coordinate_constraint" weight="1"/>
            <Reweight scoretype="atom_pair_constraint" weight="1"/>
            <Reweight scoretype="dihedral_constraint" weight="1"/>
            <Reweight scoretype="angle_constraint" weight="1"/>
        </ScoreFunction>
        <!--Score function with elevated hydrogen bond weight-->
        <ScoreFunction name="high_hbond" weights="ref2015">
            <Reweight scoretype="coordinate_constraint" weight="1"/>
            <Reweight scoretype="atom_pair_constraint" weight="1"/>
            <Reweight scoretype="dihedral_constraint" weight="1"/>
            <Reweight scoretype="angle_constraint" weight="1"/>
            <Reweight scoretype="hbond_lr_bb" weight="11.7"/>
            <Reweight scoretype="hbond_sr_bb" weight="11.7"/>
        </ScoreFunction>
        <!--Design score function with constraints, aa composition, and elevated hbond-->
        <ScoreFunction name="score_cst_comp_guide" weights="ref2015.wts">
            <Reweight scoretype="atom_pair_constraint" weight="1.0"/>
            <Reweight scoretype="angle_constraint" weight="1.0"/>
            <Reweight scoretype="dihedral_constraint" weight="1.0"/>
            <Reweight scoretype="aa_composition" weight="2.0" />
            <Reweight scoretype="hbond_lr_bb" weight="11.7"/>
            <Reweight scoretype="hbond_sr_bb" weight="11.7"/>
        </ScoreFunction>
    </SCOREFXNS>
    
    <RESIDUE_SELECTORS>
        <!--Selecting peptide and protein chains-->
        <Chain name="peptide" chains="B"/>
        <Chain name="HDAC" chains="A"/>
        <Chain  name="zinc" chains="C"/>
        <!--Selecting anchor to prevent moving-->
        <Index name="stub2" resnums="374" />
        <Not name="noS2" selector="stub2"/>
        <And name="peptide_noS2" selectors="peptide,noS2"/>
        <Index name="pep_repack_only" resnums="374" />
        <!--Selecting the interfaces-->
        <Neighborhood name="interface" selector="peptide" distance="10.0"/>
        <And name="interface_A" selectors="interface,HDAC"/>
        <Or name="pep_int" selectors="interface,peptide"/>
        <!--making sure that D and L residue are designed properly-->
        <Phi name="posPhi" select_positive_phi="true" />
        <And name="posPhi_pep" selectors="peptide,posPhi"/>
        <Phi name="negPhi" select_positive_phi="false" />
        <And name="negPhi_pep" selectors="peptide,negPhi"/>
        <!--Checking for unsatisfied hydrogen bonds-->
        <Unsat name="unsats" consider_mainchain_only="true" check_acceptors="false"  scorefxn="score" legacy="false"/>
        <And name="pep_unsats" selectors="unsats,peptide"/>
        <Not name="not_unsats" selector="pep_unsats"/>
    </RESIDUE_SELECTORS>
    
	<TASKOPERATIONS>
        <!--proper resfiles for designing D or L residues-->
        <ReadResfile name="l_res" filename="l_res_ncAA.txt" selector="negPhi_pep"/>
        <ReadResfile name="d_res" filename="d_res_ncAA.txt" selector="posPhi_pep"/>
        <!--Setting up the designable and repackable regions so that HDAC does not get designed and only parts around binder repack-->
        <RestrictChainToRepacking name="only_repack_chain" chain="1"/>
        <OperateOnResidueSubset name="no_design_SHA" selector="pep_repack_only">
            <RestrictToRepackingRLT/>
        </OperateOnResidueSubset>
        <OperateOnResidueSubset name="no_repack_ZN" selector="zinc">
            <PreventRepackingRLT/>
        </OperateOnResidueSubset>
        <OperateOnResidueSubset name="no_repack_except_interface">
            <And>
                <Chain chains="A"/>
                   <Not>
                      <Neighborhood distance="10.0">
                          <Chain chains="B"/>
                      </Neighborhood>
                   </Not>
            </And>
            <PreventRepackingRLT />
        </OperateOnResidueSubset>
        <OperateOnResidueSubset name="to_check_unsats" selector="not_unsats">
             <PreventRepackingRLT />
        </OperateOnResidueSubset>
        <!--design related task operations-->
        <LimitAromaChi2 name="limchi2"/>
        <IncludeCurrent name="current"/>
	</TASKOPERATIONS>
    
    <!--Selecting jumps and regions allowed to minimize-->
    <JUMP_SELECTORS>
        <JumpIndex name="jump1" jump="1" />
        <JumpIndex name="jump2" jump="2" />
        <And name="fixed_jumps" selectors="jump1,jump2" />
        <Not name="movable_jumps" selector="fixed_jumps" />
    </JUMP_SELECTORS>
    <MOVE_MAP_FACTORIES>
        <MoveMapFactory name="des_mm" bb="false" chi="false" jumps="false">
            <Backbone residue_selector="peptide_noS2" />
            <Chi residue_selector="peptide" />
            <Jumps jump_selector="movable_jumps" />
        </MoveMapFactory>
    </MOVE_MAP_FACTORIES>
    <!--Counting unsatisfied hydrogen bonds-->
    <SIMPLE_METRICS>
        <SelectedResidueCountMetric name="count" residue_selector="pep_unsats" />
    </SIMPLE_METRICS>
	<FILTERS>
        <SimpleMetricFilter name="unsats_res" metric="count" cutoff="10" comparison_type="lt"/>
  	</FILTERS>
    
	<MOVERS>
        <!--autoamtically set atom tree that does not mess up minimization-->
        <AtomTree name="docking_tree" docking_ft="1"/>
        <!--Adds the required constraints to peptide bond to keep it close-->
        <PeptideCyclizeMover name="cyclize" residue_selector="peptide"/>
        <!--Small backbone movements-->
        <Shear name="shakeit" residue_selector="peptide" scorefxn="score" nmoves="3"/>
        <!--Add composition for the design-->
        <AddCompositionConstraintMover name="general_comp" filename="general.comp" selector="peptide" />
        <!--Design-->
        <FastDesign name="design" task_operations="d_res,l_res,only_repack_chain,no_repack_except_interface,no_design_SHA,no_repack_ZN,limchi2,current" scorefxn="score_cst_comp_guide" repeats="3" ramp_down_constraints="false" movemap_factory="des_mm" />
   	</MOVERS>
    
	<APPLY_TO_POSE>
	</APPLY_TO_POSE>
    
	<PROTOCOLS>
        <Add mover_name="docking_tree"/>
        <Add mover_name="cyclize"/>
        <Add mover_name="general_comp"/>
        <Add mover_name="design"/>
        <Add mover_name="cyclize"/>
        <Add filter_name="unsats_res"/>
	</PROTOCOLS>
	<OUTPUT />
</ROSETTASCRIPTS>
