# Supplementary material for: Anchor extension: a structure-guided approach to design cyclic peptides targeting enzyme active sites
Source: Nat Commun. 2021 Jun 7;12:3384. doi: 10.1038/s41467-021-23609-8 (PMC8185074; doi:10.1038/s41467-021-23609-8)
Supplement: Supplementary file 4 — Supplementary Dataset 1 [file 41467_2021_23609_MOESM4_ESM.zip › SupplementaryDataFile1/Method3_4/Method4_design_normal.xml]

<ROSETTASCRIPTS>
	<SCOREFXNS>
        <!--Score with constraint and composition turned on-->
        <ScoreFunction name="beta_cst_comp" weights="ref2015.wts">
            <Reweight scoretype="atom_pair_constraint" weight="1.0"/>
            <Reweight scoretype="angle_constraint" weight="1.0"/>
            <Reweight scoretype="dihedral_constraint" weight="1.0"/>
            <Reweight scoretype="aa_composition" weight="1.0" />
        </ScoreFunction>
	</SCOREFXNS>
    
    <RESIDUE_SELECTORS>
        
        <!--electing residues that are important for metal coordination into HDACs-->
        <Index name="HDAC2_ligands" resnums="196B,198B,290B"/>
        
        <!--selecting the chains-->
        <Chain name="peptide" chains="1"/>
        <Chain name="HDAC" chains="2"/>
        <Chain  name="zinc" chains="3"/>
        <Neighborhood name="interface" selector="peptide" distance="10.0"/>
        <And name="interface_A" selectors="interface,HDAC"/>
        <Or name="pep_int" selectors="interface,peptide"/>
        
        <!--making sure that D and L residue are designed properly-->
        <Phi name="posPhi" select_positive_phi="true" />
        <And name="posPhi_pep" selectors="peptide,posPhi"/>
        <Phi name="negPhi" select_positive_phi="false" />
        <And name="negPhi_pep" selectors="peptide,negPhi"/>
        
        <!--SHA is the main reason for binding, so should not be designed away-->
        <ResidueName name="SHA_sel" residue_names="SHA" />
        <ResiduePDBInfoHasLabel name="xlink" property="XLINK" />
    </RESIDUE_SELECTORS>
    
	<TASKOPERATIONS>
        
        <!--proper resfiles for designing D or L residues-->
        <ReadResfile name="l_res" filename="l_res.txt" selector="negPhi_pep"/>
        <ReadResfile name="d_res" filename="d_res.txt" selector="posPhi_pep"/>
        
        <!--setting up the designable and repackable regions so that HDAC does not get designed and only parts around binder repack-->
        <RestrictChainToRepacking name="only_repack_chain" chain="2"/>
        <OperateOnResidueSubset name="no_repack_HDAC2_ligands" selector="HDAC2_ligands">
            <PreventRepackingRLT/>
        </OperateOnResidueSubset>
        <OperateOnResidueSubset name="no_repack_xlink" selector="xlink">
            <PreventRepackingRLT/>
        </OperateOnResidueSubset>
        <OperateOnResidueSubset name="no_design_SHA" selector="SHA_sel">
            <RestrictToRepackingRLT/>
        </OperateOnResidueSubset>
        <DisallowIfNonnative name="no_cys" disallow_aas="C"/>
        <OperateOnResidueSubset name="no_repack_except_interface">
            <And>
                <Chain chains="B"/>
                   <Not>
                      <Neighborhood distance="10.0">
                          <Chain chains="A"/>
                      </Neighborhood>
                   </Not>
            </And>
            <PreventRepackingRLT />
        </OperateOnResidueSubset>
        
        <!--design related task operations-->
        <LimitAromaChi2 name="limchi2"/>
        <IncludeCurrent name="current"/>
        
	</TASKOPERATIONS>
    
	<FILTERS>
	</FILTERS>
    
	<MOVERS>
        
        <!--autoamtically set a useful atom tree that does not mess up minimization-->
        <AtomTree name="docking_tree" docking_ft="1"/>

        <!--Adds the required constraints to peptide bond to keep it close-->
        <PeptideCyclizeMover name="cyclize" residue_selector="peptide"/>
        
        <!--Add overall comp-->
        <AddCompositionConstraintMover name="general_comp" filename="general.comp" selector="peptide" />
        
        <!--normal design-->
        <FastDesign name="design" task_operations="d_res,l_res,only_repack_chain,no_repack_except_interface,no_design_SHA,no_cys,limchi2,current,no_repack_xlink" scorefxn="beta_cst_comp" repeats="3" ramp_down_constraints="false">
            <MoveMap name="specifics">
                <Jump number="1" setting="0" />
                <Chain number="2" chi="0" bb="0"/> #have to stop from minimization or it takes forever
            </MoveMap>
        </FastDesign>
	</MOVERS>
    
	<APPLY_TO_POSE>
	</APPLY_TO_POSE>
    
	<PROTOCOLS>
        <Add mover="docking_tree"/>
        <Add mover="cyclize"/>
        <Add mover="general_comp"/>
        <Add mover="design"/>
        <Add mover="cyclize"/>
	</PROTOCOLS>
	<OUTPUT />
</ROSETTASCRIPTS>
