# Supplementary material for: Anchor extension: a structure-guided approach to design cyclic peptides targeting enzyme active sites
Source: Nat Commun. 2021 Jun 7;12:3384. doi: 10.1038/s41467-021-23609-8 (PMC8185074; doi:10.1038/s41467-021-23609-8)
Supplement: Supplementary file 4 — Supplementary Dataset 1 [file 41467_2021_23609_MOESM4_ESM.zip › SupplementaryDataFile1/Method1/test/8mer_ALA.pdb]

ATOM      1  N   ALA B 370      11.584 -58.159 -38.852  1.00  0.00           N  
ATOM      2  CA  ALA B 370      10.324 -58.590 -38.255  1.00  0.00           C  
ATOM      3  C   ALA B 370       9.157 -58.244 -39.149  1.00  0.00           C  
ATOM      4  O   ALA B 370       8.485 -57.225 -38.895  1.00  0.00           O  
ATOM      5  CB  ALA B 370      10.220 -57.944 -36.863  1.00  0.00           C  
ATOM      6  H   ALA B 370      12.160 -57.487 -38.364  1.00  0.00           H  
ATOM      7  HA  ALA B 370      10.341 -59.691 -38.150  1.00  0.00           H  
ATOM      8 1HB  ALA B 370      11.064 -58.238 -36.210  1.00  0.00           H  
ATOM      9 2HB  ALA B 370      10.224 -56.838 -36.916  1.00  0.00           H  
ATOM     10 3HB  ALA B 370       9.294 -58.241 -36.339  1.00  0.00           H  
ATOM     11  N   ALA B 371       8.875 -59.080 -40.138  1.00  0.00           N  
ATOM     12  CA  ALA B 371       7.676 -58.915 -40.954  1.00  0.00           C  
ATOM     13  C   ALA B 371       6.457 -59.442 -40.235  1.00  0.00           C  
ATOM     14  O   ALA B 371       6.554 -60.248 -39.325  1.00  0.00           O  
ATOM     15  CB  ALA B 371       7.925 -59.619 -42.299  1.00  0.00           C  
ATOM     16  H   ALA B 371       9.504 -59.846 -40.332  1.00  0.00           H  
ATOM     17  HA  ALA B 371       7.513 -57.835 -41.128  1.00  0.00           H  
ATOM     18 1HB  ALA B 371       8.799 -59.195 -42.829  1.00  0.00           H  
ATOM     19 2HB  ALA B 371       8.119 -60.702 -42.173  1.00  0.00           H  
ATOM     20 3HB  ALA B 371       7.062 -59.520 -42.982  1.00  0.00           H  
ATOM     21  N   ALA B 372       5.296 -59.246 -40.646  1.00  0.00           N  
ATOM     22  CA  ALA B 372       3.929 -58.812 -40.376  1.00  0.00           C  
ATOM     23  C   ALA B 372       3.632 -58.853 -38.896  1.00  0.00           C  
ATOM     24  O   ALA B 372       2.593 -58.936 -38.323  1.00  0.00           O  
ATOM     25  CB  ALA B 372       2.984 -59.704 -41.198  1.00  0.00           C  
ATOM     26  H   ALA B 372       5.307 -59.513 -41.621  1.00  0.00           H  
ATOM     27  HA  ALA B 372       3.821 -57.760 -40.703  1.00  0.00           H  
ATOM     28 1HB  ALA B 372       3.192 -59.632 -42.283  1.00  0.00           H  
ATOM     29 2HB  ALA B 372       3.074 -60.773 -40.923  1.00  0.00           H  
ATOM     30 3HB  ALA B 372       1.925 -59.420 -41.059  1.00  0.00           H  
ATOM     31  N   ALA B 373       4.341 -57.574 -38.703  1.00  0.00           N  
ATOM     32  CA  ALA B 373       4.018 -56.648 -37.621  1.00  0.00           C  
ATOM     33  C   ALA B 373       4.700 -55.317 -37.827  1.00  0.00           C  
ATOM     34  O   ALA B 373       5.618 -55.199 -38.626  1.00  0.00           O  
ATOM     35  CB  ALA B 373       4.415 -57.322 -36.296  1.00  0.00           C  
ATOM     36  H   ALA B 373       5.079 -57.327 -39.346  1.00  0.00           H  
ATOM     37  HA  ALA B 373       2.927 -56.463 -37.627  1.00  0.00           H  
ATOM     38 1HB  ALA B 373       3.877 -58.278 -36.144  1.00  0.00           H  
ATOM     39 2HB  ALA B 373       5.497 -57.551 -36.253  1.00  0.00           H  
ATOM     40 3HB  ALA B 373       4.181 -56.686 -35.424  1.00  0.00           H  
ATOM     41  N   ALA B 374       4.246 -54.319 -37.058  1.00  0.00           N  
ATOM     42  CA  ALA B 374       4.764 -52.963 -37.218  1.00  0.00           C  
ATOM     43  C   ALA B 374       6.109 -52.817 -36.548  1.00  0.00           C  
ATOM     44  O   ALA B 374       6.205 -52.121 -35.524  1.00  0.00           O  
ATOM     45  CB  ALA B 374       3.710 -51.992 -36.657  1.00  0.00           C  
ATOM     46  H   ALA B 374       3.538 -54.506 -36.362  1.00  0.00           H  
ATOM     47  HA  ALA B 374       4.910 -52.765 -38.296  1.00  0.00           H  
ATOM     48 1HB  ALA B 374       2.742 -52.088 -37.185  1.00  0.00           H  
ATOM     49 2HB  ALA B 374       3.511 -52.169 -35.582  1.00  0.00           H  
ATOM     50 3HB  ALA B 374       4.026 -50.938 -36.761  1.00  0.00           H  
ATOM     51  N   ALA B 375       7.102 -53.447 -37.128  1.00  0.00           N  
ATOM     52  CA  ALA B 375       8.471 -53.355 -36.628  1.00  0.00           C  
ATOM     53  C   ALA B 375       9.451 -53.181 -37.763  1.00  0.00           C  
ATOM     54  O   ALA B 375      10.234 -52.245 -37.765  1.00  0.00           O  
ATOM     55  CB  ALA B 375       8.747 -54.616 -35.791  1.00  0.00           C  
ATOM     56  H   ALA B 375       6.915 -54.011 -37.945  1.00  0.00           H  
ATOM     57  HA  ALA B 375       8.552 -52.460 -35.983  1.00  0.00           H  
ATOM     58 1HB  ALA B 375       8.043 -54.708 -34.942  1.00  0.00           H  
ATOM     59 2HB  ALA B 375       8.653 -55.543 -36.390  1.00  0.00           H  
ATOM     60 3HB  ALA B 375       9.765 -54.610 -35.360  1.00  0.00           H  
ATOM     61  N   ALA B 376       9.431 -53.907 -38.798  1.00  0.00           N  
ATOM     62  CA  ALA B 376      10.285 -54.734 -39.645  1.00  0.00           C  
ATOM     63  C   ALA B 376      11.717 -54.257 -39.598  1.00  0.00           C  
ATOM     64  O   ALA B 376      11.933 -55.226 -38.582  1.00  0.00           O  
ATOM     65  CB  ALA B 376       9.696 -54.710 -41.066  1.00  0.00           C  
ATOM     66  H   ALA B 376       8.492 -53.921 -39.169  1.00  0.00           H  
ATOM     67  HA  ALA B 376      10.271 -55.770 -39.258  1.00  0.00           H  
ATOM     68 1HB  ALA B 376       8.660 -55.098 -41.088  1.00  0.00           H  
ATOM     69 2HB  ALA B 376       9.667 -53.687 -41.488  1.00  0.00           H  
ATOM     70 3HB  ALA B 376      10.283 -55.333 -41.766  1.00  0.00           H  
ATOM     71  N   ALA B 377      12.729 -53.929 -40.120  1.00  0.00           N  
ATOM     72  CA  ALA B 377      13.756 -54.741 -40.765  1.00  0.00           C  
ATOM     73  C   ALA B 377      14.297 -55.783 -39.816  1.00  0.00           C  
ATOM     74  O   ALA B 377      15.108 -56.393 -39.338  1.00  0.00           O  
ATOM     75  CB  ALA B 377      14.844 -53.788 -41.288  1.00  0.00           C  
ATOM     76  H   ALA B 377      12.908 -52.935 -40.118  1.00  0.00           H  
ATOM     77  HA  ALA B 377      13.298 -55.279 -41.617  1.00  0.00           H  
ATOM     78 1HB  ALA B 377      14.437 -53.056 -42.011  1.00  0.00           H  
ATOM     79 2HB  ALA B 377      15.317 -53.208 -40.472  1.00  0.00           H  
ATOM     80 3HB  ALA B 377      15.652 -54.333 -41.809  1.00  0.00           H  
ATOM     81  N   ALA B 378      13.487 -56.747 -40.520  1.00  0.00           N  
ATOM     82  CA  ALA B 378      12.783 -57.927 -41.012  1.00  0.00           C  
ATOM     83  C   ALA B 378      12.155 -58.695 -39.874  1.00  0.00           C  
ATOM     84  O   ALA B 378      11.343 -59.469 -40.685  1.00  0.00           O  
ATOM     85  CB  ALA B 378      13.789 -58.769 -41.816  1.00  0.00           C  
ATOM     86  H   ALA B 378      13.126 -56.105 -41.211  1.00  0.00           H  
ATOM     87  HA  ALA B 378      11.964 -57.598 -41.678  1.00  0.00           H  
ATOM     88 1HB  ALA B 378      14.211 -58.202 -42.667  1.00  0.00           H  
ATOM     89 2HB  ALA B 378      14.643 -59.103 -41.195  1.00  0.00           H  
ATOM     90 3HB  ALA B 378      13.321 -59.676 -42.239  1.00  0.00           H  
TER   
END
