# Supplementary material for: Anchor extension: a structure-guided approach to design cyclic peptides targeting enzyme active sites
Source: Nat Commun. 2021 Jun 7;12:3384. doi: 10.1038/s41467-021-23609-8 (PMC8185074; doi:10.1038/s41467-021-23609-8)
Supplement: Supplementary file 4 — Supplementary Dataset 1 [file 41467_2021_23609_MOESM4_ESM.zip › SupplementaryDataFile1/Method1/test/target.pdb]

ATOM      1  N   GLY A   1      -9.358 -15.128 -45.377  1.00  0.00           N  
ATOM      2  CA  GLY A   1      -8.933 -16.110 -44.388  1.00  0.00           C  
ATOM      3  C   GLY A   1      -7.439 -16.194 -44.134  1.00  0.00           C  
ATOM      4  O   GLY A   1      -6.887 -17.297 -44.073  1.00  0.00           O  
ATOM      5 1H   GLY A   1     -10.353 -15.154 -45.468  1.00  0.00           H  
ATOM      6 2H   GLY A   1      -9.074 -14.215 -45.085  1.00  0.00           H  
ATOM      7 3H   GLY A   1      -8.938 -15.341 -46.260  1.00  0.00           H  
ATOM      8 1HA  GLY A   1      -9.411 -15.893 -43.432  1.00  0.00           H  
ATOM      9 2HA  GLY A   1      -9.265 -17.101 -44.696  1.00  0.00           H  
ATOM     10  N   GLY A   2      -6.782 -15.045 -43.963  1.00  0.00           N  
ATOM     11  CA  GLY A   2      -5.330 -14.986 -43.754  1.00  0.00           C  
ATOM     12  C   GLY A   2      -4.974 -14.599 -42.331  1.00  0.00           C  
ATOM     13  O   GLY A   2      -5.669 -14.974 -41.380  1.00  0.00           O  
ATOM     14  H   GLY A   2      -7.313 -14.185 -43.978  1.00  0.00           H  
ATOM     15 1HA  GLY A   2      -4.890 -15.956 -43.982  1.00  0.00           H  
ATOM     16 2HA  GLY A   2      -4.893 -14.263 -44.441  1.00  0.00           H  
ATOM     17  N   ALA A   3      -3.876 -13.852 -42.202  1.00  0.00           N  
ATOM     18  CA  ALA A   3      -3.303 -13.450 -40.918  1.00  0.00           C  
ATOM     19  C   ALA A   3      -2.889 -14.607 -40.009  1.00  0.00           C  
ATOM     20  O   ALA A   3      -2.669 -15.725 -40.466  1.00  0.00           O  
ATOM     21  CB  ALA A   3      -4.237 -12.502 -40.184  1.00  0.00           C  
ATOM     22  H   ALA A   3      -3.427 -13.552 -43.055  1.00  0.00           H  
ATOM     23  HA  ALA A   3      -2.363 -12.936 -41.114  1.00  0.00           H  
ATOM     24 1HB  ALA A   3      -3.789 -12.216 -39.231  1.00  0.00           H  
ATOM     25 2HB  ALA A   3      -4.400 -11.609 -40.789  1.00  0.00           H  
ATOM     26 3HB  ALA A   3      -5.190 -12.994 -40.003  1.00  0.00           H  
ATOM     27  N   LYS A   4      -2.762 -14.307 -38.719  1.00  0.00           N  
ATOM     28  CA  LYS A   4      -2.323 -15.282 -37.721  1.00  0.00           C  
ATOM     29  C   LYS A   4      -3.496 -16.140 -37.291  1.00  0.00           C  
ATOM     30  O   LYS A   4      -4.653 -15.739 -37.413  1.00  0.00           O  
ATOM     31  CB  LYS A   4      -1.752 -14.575 -36.496  1.00  0.00           C  
ATOM     32  CG  LYS A   4      -0.508 -13.748 -36.774  1.00  0.00           C  
ATOM     33  CD  LYS A   4       0.739 -14.602 -36.803  1.00  0.00           C  
ATOM     34  CE  LYS A   4       1.998 -13.754 -36.847  1.00  0.00           C  
ATOM     35  NZ  LYS A   4       3.193 -14.568 -36.503  1.00  0.00           N1+
ATOM     36  H   LYS A   4      -2.980 -13.365 -38.425  1.00  0.00           H  
ATOM     37  HA  LYS A   4      -1.542 -15.899 -38.162  1.00  0.00           H  
ATOM     38 1HB  LYS A   4      -2.508 -13.912 -36.072  1.00  0.00           H  
ATOM     39 2HB  LYS A   4      -1.500 -15.312 -35.734  1.00  0.00           H  
ATOM     40 1HG  LYS A   4      -0.612 -13.245 -37.737  1.00  0.00           H  
ATOM     41 2HG  LYS A   4      -0.396 -12.989 -35.998  1.00  0.00           H  
ATOM     42 1HD  LYS A   4       0.769 -15.232 -35.912  1.00  0.00           H  
ATOM     43 2HD  LYS A   4       0.718 -15.247 -37.681  1.00  0.00           H  
ATOM     44 1HE  LYS A   4       2.119 -13.336 -37.847  1.00  0.00           H  
ATOM     45 2HE  LYS A   4       1.906 -12.929 -36.141  1.00  0.00           H  
ATOM     46 1HZ  LYS A   4       4.018 -13.987 -36.537  1.00  0.00           H  
ATOM     47 2HZ  LYS A   4       3.086 -14.945 -35.571  1.00  0.00           H  
ATOM     48 3HZ  LYS A   4       3.286 -15.326 -37.163  1.00  0.00           H  
ATOM     49  N   LYS A   5      -3.195 -17.314 -36.762  1.00  0.00           N  
ATOM     50  CA  LYS A   5      -4.244 -18.217 -36.314  1.00  0.00           C  
ATOM     51  C   LYS A   5      -4.130 -18.483 -34.818  1.00  0.00           C  
ATOM     52  O   LYS A   5      -3.038 -18.461 -34.251  1.00  0.00           O  
ATOM     53  CB  LYS A   5      -4.165 -19.520 -37.102  1.00  0.00           C  
ATOM     54  CG  LYS A   5      -4.131 -19.362 -38.625  1.00  0.00           C  
ATOM     55  CD  LYS A   5      -5.443 -18.849 -39.214  1.00  0.00           C  
ATOM     56  CE  LYS A   5      -5.290 -18.498 -40.690  1.00  0.00           C  
ATOM     57  NZ  LYS A   5      -4.856 -19.642 -41.539  1.00  0.00           N1+
ATOM     58  H   LYS A   5      -2.229 -17.595 -36.666  1.00  0.00           H  
ATOM     59  HA  LYS A   5      -5.209 -17.747 -36.500  1.00  0.00           H  
ATOM     60 1HB  LYS A   5      -3.266 -20.066 -36.811  1.00  0.00           H  
ATOM     61 2HB  LYS A   5      -5.022 -20.146 -36.857  1.00  0.00           H  
ATOM     62 1HG  LYS A   5      -3.344 -18.661 -38.903  1.00  0.00           H  
ATOM     63 2HG  LYS A   5      -3.915 -20.326 -39.085  1.00  0.00           H  
ATOM     64 1HD  LYS A   5      -6.214 -19.613 -39.108  1.00  0.00           H  
ATOM     65 2HD  LYS A   5      -5.762 -17.960 -38.670  1.00  0.00           H  
ATOM     66 1HE  LYS A   5      -6.240 -18.135 -41.078  1.00  0.00           H  
ATOM     67 2HE  LYS A   5      -4.551 -17.702 -40.801  1.00  0.00           H  
ATOM     68 1HZ  LYS A   5      -4.774 -19.338 -42.498  1.00  0.00           H  
ATOM     69 2HZ  LYS A   5      -3.959 -19.981 -41.217  1.00  0.00           H  
ATOM     70 3HZ  LYS A   5      -5.537 -20.384 -41.479  1.00  0.00           H  
ATOM     71  N   LYS A   6      -5.269 -18.706 -34.176  1.00  0.00           N  
ATOM     72  CA  LYS A   6      -5.316 -18.991 -32.749  1.00  0.00           C  
ATOM     73  C   LYS A   6      -5.134 -20.495 -32.538  1.00  0.00           C  
ATOM     74  O   LYS A   6      -5.893 -21.294 -33.088  1.00  0.00           O  
ATOM     75  CB  LYS A   6      -6.639 -18.532 -32.146  1.00  0.00           C  
ATOM     76  CG  LYS A   6      -6.712 -18.723 -30.646  1.00  0.00           C  
ATOM     77  CD  LYS A   6      -8.035 -18.250 -30.079  1.00  0.00           C  
ATOM     78  CE  LYS A   6      -8.093 -18.495 -28.584  1.00  0.00           C  
ATOM     79  NZ  LYS A   6      -9.455 -18.267 -28.026  1.00  0.00           N1+
ATOM     80  H   LYS A   6      -6.133 -18.679 -34.700  1.00  0.00           H  
ATOM     81  HA  LYS A   6      -4.507 -18.447 -32.261  1.00  0.00           H  
ATOM     82 1HB  LYS A   6      -6.792 -17.474 -32.368  1.00  0.00           H  
ATOM     83 2HB  LYS A   6      -7.459 -19.084 -32.606  1.00  0.00           H  
ATOM     84 1HG  LYS A   6      -6.589 -19.780 -30.407  1.00  0.00           H  
ATOM     85 2HG  LYS A   6      -5.907 -18.164 -30.169  1.00  0.00           H  
ATOM     86 1HD  LYS A   6      -8.155 -17.183 -30.276  1.00  0.00           H  
ATOM     87 2HD  LYS A   6      -8.852 -18.785 -30.564  1.00  0.00           H  
ATOM     88 1HE  LYS A   6      -7.800 -19.521 -28.372  1.00  0.00           H  
ATOM     89 2HE  LYS A   6      -7.395 -17.828 -28.078  1.00  0.00           H  
ATOM     90 1HZ  LYS A   6      -9.445 -18.441 -27.031  1.00  0.00           H  
ATOM     91 2HZ  LYS A   6      -9.734 -17.310 -28.197  1.00  0.00           H  
ATOM     92 3HZ  LYS A   6     -10.110 -18.893 -28.471  1.00  0.00           H  
ATOM     93  N   VAL A   7      -4.116 -20.852 -31.757  1.00  0.00           N  
ATOM     94  CA  VAL A   7      -3.747 -22.261 -31.504  1.00  0.00           C  
ATOM     95  C   VAL A   7      -3.939 -22.623 -30.029  1.00  0.00           C  
ATOM     96  O   VAL A   7      -3.454 -21.924 -29.132  1.00  0.00           O  
ATOM     97  CB  VAL A   7      -2.280 -22.514 -31.901  1.00  0.00           C  
ATOM     98  CG1 VAL A   7      -1.886 -23.951 -31.593  1.00  0.00           C  
ATOM     99  CG2 VAL A   7      -2.082 -22.205 -33.377  1.00  0.00           C  
ATOM    100  H   VAL A   7      -3.577 -20.116 -31.323  1.00  0.00           H  
ATOM    101  HA  VAL A   7      -4.394 -22.901 -32.104  1.00  0.00           H  
ATOM    102  HB  VAL A   7      -1.635 -21.870 -31.303  1.00  0.00           H  
ATOM    103 1HG1 VAL A   7      -0.847 -24.113 -31.880  1.00  0.00           H  
ATOM    104 2HG1 VAL A   7      -2.002 -24.140 -30.526  1.00  0.00           H  
ATOM    105 3HG1 VAL A   7      -2.527 -24.632 -32.154  1.00  0.00           H  
ATOM    106 1HG2 VAL A   7      -1.043 -22.386 -33.650  1.00  0.00           H  
ATOM    107 2HG2 VAL A   7      -2.732 -22.845 -33.973  1.00  0.00           H  
ATOM    108 3HG2 VAL A   7      -2.330 -21.160 -33.566  1.00  0.00           H  
ATOM    109  N   CYS A   8      -4.646 -23.726 -29.784  1.00  0.00           N  
ATOM    110  CA  CYS A   8      -4.806 -24.296 -28.449  1.00  0.00           C  
ATOM    111  C   CYS A   8      -4.054 -25.624 -28.404  1.00  0.00           C  
ATOM    112  O   CYS A   8      -4.309 -26.508 -29.205  1.00  0.00           O  
ATOM    113  CB  CYS A   8      -6.280 -24.516 -28.109  1.00  0.00           C  
ATOM    114  SG  CYS A   8      -7.256 -22.995 -28.033  1.00  0.00           S  
ATOM    115  H   CYS A   8      -5.089 -24.181 -30.568  1.00  0.00           H  
ATOM    116  HA  CYS A   8      -4.382 -23.600 -27.725  1.00  0.00           H  
ATOM    117 1HB  CYS A   8      -6.732 -25.170 -28.855  1.00  0.00           H  
ATOM    118 2HB  CYS A   8      -6.360 -25.017 -27.144  1.00  0.00           H  
ATOM    119  HG  CYS A   8      -7.053 -22.637 -29.296  1.00  0.00           H  
ATOM    120  N   TYR A   9      -3.129 -25.743 -27.466  1.00  0.00           N  
ATOM    121  CA  TYR A   9      -2.208 -26.876 -27.381  1.00  0.00           C  
ATOM    122  C   TYR A   9      -2.557 -27.681 -26.137  1.00  0.00           C  
ATOM    123  O   TYR A   9      -2.727 -27.118 -25.053  1.00  0.00           O  
ATOM    124  CB  TYR A   9      -0.791 -26.315 -27.348  1.00  0.00           C  
ATOM    125  CG  TYR A   9       0.355 -27.263 -27.056  1.00  0.00           C  
ATOM    126  CD1 TYR A   9       0.743 -27.499 -25.743  1.00  0.00           C  
ATOM    127  CD2 TYR A   9       1.108 -27.841 -28.088  1.00  0.00           C  
ATOM    128  CE1 TYR A   9       1.815 -28.321 -25.442  1.00  0.00           C  
ATOM    129  CE2 TYR A   9       2.192 -28.673 -27.794  1.00  0.00           C  
ATOM    130  CZ  TYR A   9       2.535 -28.900 -26.468  1.00  0.00           C  
ATOM    131  OH  TYR A   9       3.601 -29.702 -26.119  1.00  0.00           O  
ATOM    132  H   TYR A   9      -3.065 -25.005 -26.778  1.00  0.00           H  
ATOM    133  HA  TYR A   9      -2.342 -27.499 -28.266  1.00  0.00           H  
ATOM    134 1HB  TYR A   9      -0.557 -25.858 -28.311  1.00  0.00           H  
ATOM    135 2HB  TYR A   9      -0.727 -25.532 -26.591  1.00  0.00           H  
ATOM    136  HD1 TYR A   9       0.201 -27.033 -24.921  1.00  0.00           H  
ATOM    137  HD2 TYR A   9       0.848 -27.643 -29.130  1.00  0.00           H  
ATOM    138  HE1 TYR A   9       2.096 -28.490 -24.402  1.00  0.00           H  
ATOM    139  HE2 TYR A   9       2.759 -29.136 -28.602  1.00  0.00           H  
ATOM    140  HH  TYR A   9       3.823 -29.557 -25.196  1.00  0.00           H  
ATOM    141  N   TYR A  10      -2.645 -29.004 -26.298  1.00  0.00           N  
ATOM    142  CA  TYR A  10      -2.974 -29.923 -25.214  1.00  0.00           C  
ATOM    143  C   TYR A  10      -1.765 -30.768 -24.841  1.00  0.00           C  
ATOM    144  O   TYR A  10      -1.135 -31.382 -25.705  1.00  0.00           O  
ATOM    145  CB  TYR A  10      -4.174 -30.802 -25.599  1.00  0.00           C  
ATOM    146  CG  TYR A  10      -5.411 -29.970 -25.761  1.00  0.00           C  
ATOM    147  CD1 TYR A  10      -5.672 -29.297 -26.951  1.00  0.00           C  
ATOM    148  CD2 TYR A  10      -6.297 -29.796 -24.696  1.00  0.00           C  
ATOM    149  CE1 TYR A  10      -6.791 -28.487 -27.087  1.00  0.00           C  
ATOM    150  CE2 TYR A  10      -7.419 -28.993 -24.827  1.00  0.00           C  
ATOM    151  CZ  TYR A  10      -7.662 -28.334 -26.019  1.00  0.00           C  
ATOM    152  OH  TYR A  10      -8.766 -27.534 -26.155  1.00  0.00           O  
ATOM    153  H   TYR A  10      -2.470 -29.374 -27.222  1.00  0.00           H  
ATOM    154  HA  TYR A  10      -3.241 -29.337 -24.334  1.00  0.00           H  
ATOM    155 1HB  TYR A  10      -3.955 -31.329 -26.529  1.00  0.00           H  
ATOM    156 2HB  TYR A  10      -4.333 -31.556 -24.827  1.00  0.00           H  
ATOM    157  HD1 TYR A  10      -4.991 -29.400 -27.797  1.00  0.00           H  
ATOM    158  HD2 TYR A  10      -6.109 -30.293 -23.744  1.00  0.00           H  
ATOM    159  HE1 TYR A  10      -6.975 -27.969 -28.029  1.00  0.00           H  
ATOM    160  HE2 TYR A  10      -8.110 -28.879 -23.991  1.00  0.00           H  
ATOM    161  HH  TYR A  10      -9.196 -27.435 -25.302  1.00  0.00           H  
ATOM    162  N   TYR A  11      -1.443 -30.793 -23.553  1.00  0.00           N  
ATOM    163  CA  TYR A  11      -0.343 -31.602 -23.046  1.00  0.00           C  
ATOM    164  C   TYR A  11      -0.553 -31.930 -21.583  1.00  0.00           C  
ATOM    165  O   TYR A  11      -1.041 -31.091 -20.833  1.00  0.00           O  
ATOM    166  CB  TYR A  11       0.973 -30.844 -23.206  1.00  0.00           C  
ATOM    167  CG  TYR A  11       2.177 -31.471 -22.504  1.00  0.00           C  
ATOM    168  CD1 TYR A  11       2.589 -31.037 -21.243  1.00  0.00           C  
ATOM    169  CD2 TYR A  11       2.910 -32.490 -23.111  1.00  0.00           C  
ATOM    170  CE1 TYR A  11       3.689 -31.599 -20.613  1.00  0.00           C  
ATOM    171  CE2 TYR A  11       4.011 -33.053 -22.492  1.00  0.00           C  
ATOM    172  CZ  TYR A  11       4.402 -32.611 -21.246  1.00  0.00           C  
ATOM    173  OH  TYR A  11       5.493 -33.170 -20.626  1.00  0.00           O  
ATOM    174  H   TYR A  11      -1.980 -30.233 -22.907  1.00  0.00           H  
ATOM    175  HA  TYR A  11      -0.293 -32.524 -23.627  1.00  0.00           H  
ATOM    176 1HB  TYR A  11       1.219 -30.759 -24.265  1.00  0.00           H  
ATOM    177 2HB  TYR A  11       0.859 -29.833 -22.816  1.00  0.00           H  
ATOM    178  HD1 TYR A  11       2.043 -30.238 -20.736  1.00  0.00           H  
ATOM    179  HD2 TYR A  11       2.619 -32.859 -24.095  1.00  0.00           H  
ATOM    180  HE1 TYR A  11       3.992 -31.245 -19.628  1.00  0.00           H  
ATOM    181  HE2 TYR A  11       4.570 -33.846 -22.991  1.00  0.00           H  
ATOM    182  HH  TYR A  11       5.671 -32.701 -19.808  1.00  0.00           H  
ATOM    183  N   ASP A  12      -0.165 -33.140 -21.186  1.00  0.00           N  
ATOM    184  CA  ASP A  12      -0.206 -33.537 -19.781  1.00  0.00           C  
ATOM    185  C   ASP A  12       1.177 -33.967 -19.321  1.00  0.00           C  
ATOM    186  O   ASP A  12       1.737 -34.897 -19.883  1.00  0.00           O  
ATOM    187  CB  ASP A  12      -1.192 -34.680 -19.580  1.00  0.00           C  
ATOM    188  CG  ASP A  12      -1.419 -34.984 -18.117  1.00  0.00           C  
ATOM    189  OD1 ASP A  12      -2.574 -34.870 -17.680  1.00  0.00           O  
ATOM    190  OD2 ASP A  12      -0.441 -35.281 -17.397  1.00  0.00           O1-
ATOM    191  H   ASP A  12       0.167 -33.800 -21.874  1.00  0.00           H  
ATOM    192  HA  ASP A  12      -0.536 -32.685 -19.189  1.00  0.00           H  
ATOM    193 1HB  ASP A  12      -2.145 -34.425 -20.044  1.00  0.00           H  
ATOM    194 2HB  ASP A  12      -0.817 -35.577 -20.075  1.00  0.00           H  
ATOM    195  N   GLY A  13       1.685 -33.323 -18.263  1.00  0.00           N  
ATOM    196  CA  GLY A  13       3.021 -33.600 -17.720  1.00  0.00           C  
ATOM    197  C   GLY A  13       3.349 -35.040 -17.355  1.00  0.00           C  
ATOM    198  O   GLY A  13       4.529 -35.390 -17.244  1.00  0.00           O  
ATOM    199  H   GLY A  13       1.111 -32.616 -17.825  1.00  0.00           H  
ATOM    200 1HA  GLY A  13       3.777 -33.284 -18.439  1.00  0.00           H  
ATOM    201 2HA  GLY A  13       3.172 -33.011 -16.814  1.00  0.00           H  
ATOM    202  N   ASP A  14       2.332 -35.876 -17.156  1.00  0.00           N  
ATOM    203  CA  ASP A  14       2.524 -37.291 -16.828  1.00  0.00           C  
ATOM    204  C   ASP A  14       2.727 -38.181 -18.050  1.00  0.00           C  
ATOM    205  O   ASP A  14       3.126 -39.338 -17.898  1.00  0.00           O  
ATOM    206  CB  ASP A  14       1.314 -37.829 -16.050  1.00  0.00           C  
ATOM    207  CG  ASP A  14       1.168 -37.211 -14.663  1.00  0.00           C  
ATOM    208  OD1 ASP A  14       0.035 -37.215 -14.139  1.00  0.00           O  
ATOM    209  OD2 ASP A  14       2.162 -36.736 -14.080  1.00  0.00           O1-
ATOM    210  H   ASP A  14       1.393 -35.514 -17.236  1.00  0.00           H  
ATOM    211  HA  ASP A  14       3.413 -37.383 -16.203  1.00  0.00           H  
ATOM    212 1HB  ASP A  14       0.402 -37.634 -16.613  1.00  0.00           H  
ATOM    213 2HB  ASP A  14       1.406 -38.909 -15.937  1.00  0.00           H  
ATOM    214  N   ILE A  15       2.452 -37.663 -19.250  1.00  0.00           N  
ATOM    215  CA  ILE A  15       2.425 -38.495 -20.463  1.00  0.00           C  
ATOM    216  C   ILE A  15       3.790 -39.121 -20.768  1.00  0.00           C  
ATOM    217  O   ILE A  15       3.868 -40.236 -21.297  1.00  0.00           O  
ATOM    218  CB  ILE A  15       1.966 -37.666 -21.678  1.00  0.00           C  
ATOM    219  CG1 ILE A  15       1.522 -38.588 -22.817  1.00  0.00           C  
ATOM    220  CG2 ILE A  15       3.078 -36.738 -22.141  1.00  0.00           C  
ATOM    221  CD1 ILE A  15       0.242 -39.339 -22.531  1.00  0.00           C  
ATOM    222  H   ILE A  15       2.258 -36.675 -19.325  1.00  0.00           H  
ATOM    223  HA  ILE A  15       1.762 -39.341 -20.289  1.00  0.00           H  
ATOM    224  HB  ILE A  15       1.099 -37.067 -21.402  1.00  0.00           H  
ATOM    225 1HG1 ILE A  15       1.380 -38.003 -23.725  1.00  0.00           H  
ATOM    226 2HG1 ILE A  15       2.307 -39.318 -23.019  1.00  0.00           H  
ATOM    227 1HG2 ILE A  15       2.737 -36.161 -23.000  1.00  0.00           H  
ATOM    228 2HG2 ILE A  15       3.348 -36.061 -21.333  1.00  0.00           H  
ATOM    229 3HG2 ILE A  15       3.951 -37.330 -22.425  1.00  0.00           H  
ATOM    230 1HD1 ILE A  15      -0.007 -39.971 -23.384  1.00  0.00           H  
ATOM    231 2HD1 ILE A  15       0.373 -39.960 -21.644  1.00  0.00           H  
ATOM    232 3HD1 ILE A  15      -0.565 -38.630 -22.360  1.00  0.00           H  
ATOM    233  N   GLY A  16       4.859 -38.417 -20.408  1.00  0.00           N  
ATOM    234  CA  GLY A  16       6.216 -38.886 -20.633  1.00  0.00           C  
ATOM    235  C   GLY A  16       6.680 -40.009 -19.732  1.00  0.00           C  
ATOM    236  O   GLY A  16       7.751 -40.554 -19.957  1.00  0.00           O  
ATOM    237  H   GLY A  16       4.715 -37.521 -19.961  1.00  0.00           H  
ATOM    238 1HA  GLY A  16       6.314 -39.233 -21.663  1.00  0.00           H  
ATOM    239 2HA  GLY A  16       6.913 -38.058 -20.506  1.00  0.00           H  
ATOM    240  N   ASN A  17       5.890 -40.350 -18.713  1.00  0.00           N  
ATOM    241  CA  ASN A  17       6.240 -41.417 -17.773  1.00  0.00           C  
ATOM    242  C   ASN A  17       5.634 -42.780 -18.080  1.00  0.00           C  
ATOM    243  O   ASN A  17       5.826 -43.716 -17.298  1.00  0.00           O  
ATOM    244  CB  ASN A  17       5.840 -41.007 -16.366  1.00  0.00           C  
ATOM    245  CG  ASN A  17       6.661 -39.846 -15.855  1.00  0.00           C  
ATOM    246  ND2 ASN A  17       6.040 -38.963 -15.091  1.00  0.00           N  
ATOM    247  OD1 ASN A  17       7.846 -39.741 -16.169  1.00  0.00           O  
ATOM    248  H   ASN A  17       5.021 -39.854 -18.591  1.00  0.00           H  
ATOM    249  HA  ASN A  17       7.320 -41.566 -17.806  1.00  0.00           H  
ATOM    250 1HB  ASN A  17       4.785 -40.729 -16.354  1.00  0.00           H  
ATOM    251 2HB  ASN A  17       5.964 -41.853 -15.690  1.00  0.00           H  
ATOM    252 1HD2 ASN A  17       6.540 -38.176 -14.728  1.00  0.00           H  
ATOM    253 2HD2 ASN A  17       5.071 -39.082 -14.877  1.00  0.00           H  
ATOM    254  N   TYR A  18       4.891 -42.896 -19.182  1.00  0.00           N  
ATOM    255  CA  TYR A  18       4.327 -44.184 -19.597  1.00  0.00           C  
ATOM    256  C   TYR A  18       5.371 -44.932 -20.416  1.00  0.00           C  
ATOM    257  O   TYR A  18       5.974 -44.359 -21.318  1.00  0.00           O  
ATOM    258  CB  TYR A  18       3.019 -43.983 -20.376  1.00  0.00           C  
ATOM    259  CG  TYR A  18       1.955 -43.412 -19.476  1.00  0.00           C  
ATOM    260  CD1 TYR A  18       1.681 -42.048 -19.463  1.00  0.00           C  
ATOM    261  CD2 TYR A  18       1.275 -44.228 -18.579  1.00  0.00           C  
ATOM    262  CE1 TYR A  18       0.728 -41.520 -18.604  1.00  0.00           C  
ATOM    263  CE2 TYR A  18       0.321 -43.710 -17.721  1.00  0.00           C  
ATOM    264  CZ  TYR A  18       0.053 -42.359 -17.735  1.00  0.00           C  
ATOM    265  OH  TYR A  18      -0.893 -41.859 -16.871  1.00  0.00           O  
ATOM    266  H   TYR A  18       4.713 -42.076 -19.741  1.00  0.00           H  
ATOM    267  HA  TYR A  18       4.111 -44.771 -18.705  1.00  0.00           H  
ATOM    268 1HB  TYR A  18       3.196 -43.311 -21.218  1.00  0.00           H  
ATOM    269 2HB  TYR A  18       2.688 -44.938 -20.785  1.00  0.00           H  
ATOM    270  HD1 TYR A  18       2.218 -41.378 -20.133  1.00  0.00           H  
ATOM    271  HD2 TYR A  18       1.491 -45.294 -18.540  1.00  0.00           H  
ATOM    272  HE1 TYR A  18       0.527 -40.447 -18.607  1.00  0.00           H  
ATOM    273  HE2 TYR A  18      -0.215 -44.370 -17.039  1.00  0.00           H  
ATOM    274  HH  TYR A  18      -1.052 -40.934 -17.072  1.00  0.00           H  
ATOM    275  N   TYR A  19       5.593 -46.197 -20.067  1.00  0.00           N  
ATOM    276  CA  TYR A  19       6.672 -47.003 -20.638  1.00  0.00           C  
ATOM    277  C   TYR A  19       6.103 -48.290 -21.214  1.00  0.00           C  
ATOM    278  O   TYR A  19       5.550 -49.111 -20.489  1.00  0.00           O  
ATOM    279  CB  TYR A  19       7.706 -47.313 -19.549  1.00  0.00           C  
ATOM    280  CG  TYR A  19       8.989 -47.961 -20.038  1.00  0.00           C  
ATOM    281  CD1 TYR A  19       9.861 -47.274 -20.880  1.00  0.00           C  
ATOM    282  CD2 TYR A  19       9.351 -49.246 -19.626  1.00  0.00           C  
ATOM    283  CE1 TYR A  19      11.043 -47.859 -21.324  1.00  0.00           C  
ATOM    284  CE2 TYR A  19      10.534 -49.831 -20.061  1.00  0.00           C  
ATOM    285  CZ  TYR A  19      11.375 -49.130 -20.910  1.00  0.00           C  
ATOM    286  OH  TYR A  19      12.553 -49.710 -21.335  1.00  0.00           O  
ATOM    287  H   TYR A  19       4.982 -46.611 -19.377  1.00  0.00           H  
ATOM    288  HA  TYR A  19       7.151 -46.428 -21.431  1.00  0.00           H  
ATOM    289 1HB  TYR A  19       7.982 -46.392 -19.034  1.00  0.00           H  
ATOM    290 2HB  TYR A  19       7.266 -47.982 -18.808  1.00  0.00           H  
ATOM    291  HD1 TYR A  19       9.623 -46.260 -21.202  1.00  0.00           H  
ATOM    292  HD2 TYR A  19       8.700 -49.808 -18.956  1.00  0.00           H  
ATOM    293  HE1 TYR A  19      11.710 -47.305 -21.983  1.00  0.00           H  
ATOM    294  HE2 TYR A  19      10.796 -50.838 -19.737  1.00  0.00           H  
ATOM    295  HH  TYR A  19      13.065 -49.068 -21.829  1.00  0.00           H  
ATOM    296  N   TYR A  20       6.247 -48.455 -22.525  1.00  0.00           N  
ATOM    297  CA  TYR A  20       5.753 -49.639 -23.228  1.00  0.00           C  
ATOM    298  C   TYR A  20       6.536 -50.908 -22.893  1.00  0.00           C  
ATOM    299  O   TYR A  20       5.981 -52.005 -22.963  1.00  0.00           O  
ATOM    300  CB  TYR A  20       5.780 -49.418 -24.747  1.00  0.00           C  
ATOM    301  CG  TYR A  20       4.560 -48.733 -25.336  1.00  0.00           C  
ATOM    302  CD1 TYR A  20       3.792 -49.370 -26.317  1.00  0.00           C  
ATOM    303  CD2 TYR A  20       4.179 -47.444 -24.948  1.00  0.00           C  
ATOM    304  CE1 TYR A  20       2.683 -48.755 -26.881  1.00  0.00           C  
ATOM    305  CE2 TYR A  20       3.062 -46.826 -25.508  1.00  0.00           C  
ATOM    306  CZ  TYR A  20       2.323 -47.484 -26.481  1.00  0.00           C  
ATOM    307  OH  TYR A  20       1.227 -46.882 -27.060  1.00  0.00           O  
ATOM    308  H   TYR A  20       6.717 -47.733 -23.051  1.00  0.00           H  
ATOM    309  HA  TYR A  20       4.722 -49.815 -22.920  1.00  0.00           H  
ATOM    310 1HB  TYR A  20       6.648 -48.811 -25.009  1.00  0.00           H  
ATOM    311 2HB  TYR A  20       5.887 -50.376 -25.250  1.00  0.00           H  
ATOM    312  HD1 TYR A  20       4.059 -50.371 -26.654  1.00  0.00           H  
ATOM    313  HD2 TYR A  20       4.762 -46.908 -24.197  1.00  0.00           H  
ATOM    314  HE1 TYR A  20       2.102 -49.274 -27.642  1.00  0.00           H  
ATOM    315  HE2 TYR A  20       2.771 -45.827 -25.182  1.00  0.00           H  
ATOM    316  HH  TYR A  20       0.915 -47.421 -27.792  1.00  0.00           H  
ATOM    317  N   GLY A  21       7.817 -50.761 -22.568  1.00  0.00           N  
ATOM    318  CA  GLY A  21       8.657 -51.893 -22.164  1.00  0.00           C  
ATOM    319  C   GLY A  21      10.035 -51.841 -22.781  1.00  0.00           C  
ATOM    320  O   GLY A  21      10.309 -51.043 -23.676  1.00  0.00           O  
ATOM    321  H   GLY A  21       8.220 -49.836 -22.600  1.00  0.00           H  
ATOM    322 1HA  GLY A  21       8.754 -51.904 -21.077  1.00  0.00           H  
ATOM    323 2HA  GLY A  21       8.175 -52.824 -22.454  1.00  0.00           H  
ATOM    324  N   GLN A  22      10.900 -52.727 -22.294  1.00  0.00           N  
ATOM    325  CA  GLN A  22      12.294 -52.800 -22.724  1.00  0.00           C  
ATOM    326  C   GLN A  22      12.407 -53.070 -24.221  1.00  0.00           C  
ATOM    327  O   GLN A  22      11.911 -54.085 -24.714  1.00  0.00           O  
ATOM    328  CB  GLN A  22      13.037 -53.889 -21.945  1.00  0.00           C  
ATOM    329  CG  GLN A  22      14.512 -54.002 -22.287  1.00  0.00           C  
ATOM    330  CD  GLN A  22      15.203 -55.105 -21.508  1.00  0.00           C  
ATOM    331  NE2 GLN A  22      16.407 -55.468 -21.939  1.00  0.00           N  
ATOM    332  OE1 GLN A  22      14.663 -55.626 -20.529  1.00  0.00           O  
ATOM    333  H   GLN A  22      10.567 -53.372 -21.593  1.00  0.00           H  
ATOM    334  HA  GLN A  22      12.770 -51.841 -22.520  1.00  0.00           H  
ATOM    335 1HB  GLN A  22      12.953 -53.690 -20.876  1.00  0.00           H  
ATOM    336 2HB  GLN A  22      12.572 -54.855 -22.134  1.00  0.00           H  
ATOM    337 1HG  GLN A  22      14.612 -54.219 -23.349  1.00  0.00           H  
ATOM    338 2HG  GLN A  22      15.004 -53.058 -22.052  1.00  0.00           H  
ATOM    339 1HE2 GLN A  22      16.911 -56.190 -21.466  1.00  0.00           H  
ATOM    340 2HE2 GLN A  22      16.809 -55.018 -22.738  1.00  0.00           H  
ATOM    341  N   GLY A  23      13.051 -52.148 -24.937  1.00  0.00           N  
ATOM    342  CA  GLY A  23      13.273 -52.282 -26.370  1.00  0.00           C  
ATOM    343  C   GLY A  23      12.109 -51.904 -27.267  1.00  0.00           C  
ATOM    344  O   GLY A  23      12.250 -51.944 -28.485  1.00  0.00           O  
ATOM    345  H   GLY A  23      13.395 -51.325 -24.462  1.00  0.00           H  
ATOM    346 1HA  GLY A  23      14.121 -51.665 -26.665  1.00  0.00           H  
ATOM    347 2HA  GLY A  23      13.533 -53.316 -26.601  1.00  0.00           H  
ATOM    348  N   HIS A  24      10.955 -51.535 -26.698  1.00  0.00           N  
ATOM    349  CA  HIS A  24       9.790 -51.233 -27.530  1.00  0.00           C  
ATOM    350  C   HIS A  24      10.011 -49.891 -28.241  1.00  0.00           C  
ATOM    351  O   HIS A  24      10.352 -48.906 -27.595  1.00  0.00           O  
ATOM    352  CB  HIS A  24       8.509 -51.185 -26.692  1.00  0.00           C  
ATOM    353  CG  HIS A  24       8.061 -52.526 -26.201  1.00  0.00           C  
ATOM    354  CD2 HIS A  24       7.139 -53.391 -26.686  1.00  0.00           C  
ATOM    355  ND1 HIS A  24       8.586 -53.118 -25.072  1.00  0.00           N  
ATOM    356  CE1 HIS A  24       8.004 -54.290 -24.882  1.00  0.00           C  
ATOM    357  NE2 HIS A  24       7.124 -54.479 -25.848  1.00  0.00           N  
ATOM    358  H   HIS A  24      10.874 -51.461 -25.695  1.00  0.00           H  
ATOM    359  HA  HIS A  24       9.690 -51.993 -28.304  1.00  0.00           H  
ATOM    360 1HB  HIS A  24       8.663 -50.539 -25.827  1.00  0.00           H  
ATOM    361 2HB  HIS A  24       7.703 -50.752 -27.284  1.00  0.00           H  
ATOM    362  HD2 HIS A  24       6.524 -53.251 -27.575  1.00  0.00           H  
ATOM    363  HE1 HIS A  24       8.216 -54.983 -24.068  1.00  0.00           H  
ATOM    364  HE2 HIS A  24       6.532 -55.290 -25.958  1.00  0.00           H  
ATOM    365  N   PRO A  25       9.829 -49.856 -29.573  1.00  0.00           N  
ATOM    366  CA  PRO A  25      10.011 -48.585 -30.300  1.00  0.00           C  
ATOM    367  C   PRO A  25       9.254 -47.376 -29.737  1.00  0.00           C  
ATOM    368  O   PRO A  25       9.774 -46.278 -29.772  1.00  0.00           O  
ATOM    369  CB  PRO A  25       9.495 -48.943 -31.697  1.00  0.00           C  
ATOM    370  CG  PRO A  25       9.804 -50.395 -31.840  1.00  0.00           C  
ATOM    371  CD  PRO A  25       9.502 -50.977 -30.485  1.00  0.00           C  
ATOM    372  HA  PRO A  25      11.078 -48.321 -30.306  1.00  0.00           H  
ATOM    373 1HB  PRO A  25       8.417 -48.727 -31.766  1.00  0.00           H  
ATOM    374 2HB  PRO A  25       9.995 -48.322 -32.454  1.00  0.00           H  
ATOM    375 1HG  PRO A  25       9.191 -50.836 -32.638  1.00  0.00           H  
ATOM    376 2HG  PRO A  25      10.855 -50.531 -32.135  1.00  0.00           H  
ATOM    377 1HD  PRO A  25       8.437 -51.242 -30.429  1.00  0.00           H  
ATOM    378 2HD  PRO A  25      10.132 -51.865 -30.318  1.00  0.00           H  
ATOM    379  N   MET A  26       8.017 -47.572 -29.305  1.00  0.00           N  
ATOM    380  CA  MET A  26       7.153 -46.468 -28.864  1.00  0.00           C  
ATOM    381  C   MET A  26       7.571 -45.895 -27.519  1.00  0.00           C  
ATOM    382  O   MET A  26       7.601 -46.611 -26.517  1.00  0.00           O  
ATOM    383  CB  MET A  26       5.700 -46.935 -28.798  1.00  0.00           C  
ATOM    384  CG  MET A  26       4.705 -45.847 -28.421  1.00  0.00           C  
ATOM    385  SD  MET A  26       4.590 -44.548 -29.666  1.00  0.00           S  
ATOM    386  CE  MET A  26       3.495 -45.316 -30.856  1.00  0.00           C  
ATOM    387  H   MET A  26       7.662 -48.517 -29.278  1.00  0.00           H  
ATOM    388  HA  MET A  26       7.243 -45.651 -29.579  1.00  0.00           H  
ATOM    389 1HB  MET A  26       5.404 -47.338 -29.766  1.00  0.00           H  
ATOM    390 2HB  MET A  26       5.609 -47.740 -28.067  1.00  0.00           H  
ATOM    391 1HG  MET A  26       3.717 -46.287 -28.289  1.00  0.00           H  
ATOM    392 2HG  MET A  26       5.004 -45.393 -27.476  1.00  0.00           H  
ATOM    393 1HE  MET A  26       3.326 -44.633 -31.690  1.00  0.00           H  
ATOM    394 2HE  MET A  26       3.947 -46.237 -31.226  1.00  0.00           H  
ATOM    395 3HE  MET A  26       2.542 -45.547 -30.378  1.00  0.00           H  
ATOM    396  N   LYS A  27       7.850 -44.592 -27.499  1.00  0.00           N  
ATOM    397  CA  LYS A  27       8.336 -43.913 -26.297  1.00  0.00           C  
ATOM    398  C   LYS A  27       7.554 -42.633 -26.052  1.00  0.00           C  
ATOM    399  O   LYS A  27       7.903 -41.583 -26.587  1.00  0.00           O  
ATOM    400  CB  LYS A  27       9.830 -43.606 -26.413  1.00  0.00           C  
ATOM    401  CG  LYS A  27      10.727 -44.834 -26.413  1.00  0.00           C  
ATOM    402  CD  LYS A  27      12.192 -44.448 -26.557  1.00  0.00           C  
ATOM    403  CE  LYS A  27      13.101 -45.662 -26.429  1.00  0.00           C  
ATOM    404  NZ  LYS A  27      12.791 -46.698 -27.452  1.00  0.00           N1+
ATOM    405  H   LYS A  27       7.721 -44.057 -28.346  1.00  0.00           H  
ATOM    406  HA  LYS A  27       8.183 -44.574 -25.442  1.00  0.00           H  
ATOM    407 1HB  LYS A  27      10.017 -43.053 -27.334  1.00  0.00           H  
ATOM    408 2HB  LYS A  27      10.134 -42.967 -25.583  1.00  0.00           H  
ATOM    409 1HG  LYS A  27      10.594 -45.383 -25.480  1.00  0.00           H  
ATOM    410 2HG  LYS A  27      10.451 -45.487 -27.239  1.00  0.00           H  
ATOM    411 1HD  LYS A  27      12.353 -43.984 -27.532  1.00  0.00           H  
ATOM    412 2HD  LYS A  27      12.456 -43.727 -25.782  1.00  0.00           H  
ATOM    413 1HE  LYS A  27      14.138 -45.352 -26.544  1.00  0.00           H  
ATOM    414 2HE  LYS A  27      12.984 -46.101 -25.439  1.00  0.00           H  
ATOM    415 1HZ  LYS A  27      13.414 -47.485 -27.333  1.00  0.00           H  
ATOM    416 2HZ  LYS A  27      11.836 -47.006 -27.341  1.00  0.00           H  
ATOM    417 3HZ  LYS A  27      12.913 -46.307 -28.375  1.00  0.00           H  
ATOM    418  N   PRO A  28       6.480 -42.712 -25.240  1.00  0.00           N  
ATOM    419  CA  PRO A  28       5.734 -41.509 -24.865  1.00  0.00           C  
ATOM    420  C   PRO A  28       6.600 -40.332 -24.426  1.00  0.00           C  
ATOM    421  O   PRO A  28       6.196 -39.184 -24.615  1.00  0.00           O  
ATOM    422  CB  PRO A  28       4.870 -42.015 -23.703  1.00  0.00           C  
ATOM    423  CG  PRO A  28       4.622 -43.447 -24.030  1.00  0.00           C  
ATOM    424  CD  PRO A  28       5.925 -43.933 -24.602  1.00  0.00           C  
ATOM    425  HA  PRO A  28       5.136 -41.169 -25.724  1.00  0.00           H  
ATOM    426 1HB  PRO A  28       5.405 -41.880 -22.751  1.00  0.00           H  
ATOM    427 2HB  PRO A  28       3.946 -41.425 -23.637  1.00  0.00           H  
ATOM    428 1HG  PRO A  28       4.324 -43.997 -23.125  1.00  0.00           H  
ATOM    429 2HG  PRO A  28       3.787 -43.534 -24.742  1.00  0.00           H  
ATOM    430 1HD  PRO A  28       6.571 -44.295 -23.790  1.00  0.00           H  
ATOM    431 2HD  PRO A  28       5.731 -44.734 -25.331  1.00  0.00           H  
ATOM    432  N   HIS A  29       7.785 -40.619 -23.885  1.00  0.00           N  
ATOM    433  CA  HIS A  29       8.790 -39.618 -23.533  1.00  0.00           C  
ATOM    434  C   HIS A  29       9.128 -38.623 -24.660  1.00  0.00           C  
ATOM    435  O   HIS A  29       9.545 -37.496 -24.391  1.00  0.00           O  
ATOM    436  CB  HIS A  29      10.076 -40.320 -23.080  1.00  0.00           C  
ATOM    437  CG  HIS A  29      11.175 -39.374 -22.702  1.00  0.00           C  
ATOM    438  CD2 HIS A  29      12.347 -39.083 -23.313  1.00  0.00           C  
ATOM    439  ND1 HIS A  29      11.128 -38.597 -21.563  1.00  0.00           N  
ATOM    440  CE1 HIS A  29      12.228 -37.868 -21.487  1.00  0.00           C  
ATOM    441  NE2 HIS A  29      12.981 -38.143 -22.536  1.00  0.00           N  
ATOM    442  H   HIS A  29       7.983 -41.597 -23.716  1.00  0.00           H  
ATOM    443  HA  HIS A  29       8.410 -38.993 -22.724  1.00  0.00           H  
ATOM    444 1HB  HIS A  29       9.861 -40.954 -22.220  1.00  0.00           H  
ATOM    445 2HB  HIS A  29      10.439 -40.961 -23.881  1.00  0.00           H  
ATOM    446  HD2 HIS A  29      12.717 -39.510 -24.242  1.00  0.00           H  
ATOM    447  HE1 HIS A  29      12.469 -37.159 -20.695  1.00  0.00           H  
ATOM    448  HE2 HIS A  29      13.882 -37.732 -22.741  1.00  0.00           H  
ATOM    449  N   ARG A  30       8.933 -39.025 -25.914  1.00  0.00           N  
ATOM    450  CA  ARG A  30       9.156 -38.125 -27.056  1.00  0.00           C  
ATOM    451  C   ARG A  30       8.192 -36.923 -27.066  1.00  0.00           C  
ATOM    452  O   ARG A  30       8.480 -35.891 -27.680  1.00  0.00           O  
ATOM    453  CB  ARG A  30       9.047 -38.903 -28.373  1.00  0.00           C  
ATOM    454  CG  ARG A  30       7.640 -39.354 -28.727  1.00  0.00           C  
ATOM    455  CD  ARG A  30       7.561 -40.666 -29.514  1.00  0.00           C  
ATOM    456  NE  ARG A  30       6.148 -40.996 -29.580  1.00  0.00           N  
ATOM    457  CZ  ARG A  30       5.367 -40.935 -30.652  1.00  0.00           C  
ATOM    458  NH1 ARG A  30       5.865 -40.728 -31.860  1.00  0.00           N1+
ATOM    459  NH2 ARG A  30       4.065 -41.156 -30.507  1.00  0.00           N  
ATOM    460  H   ARG A  30       8.624 -39.971 -26.087  1.00  0.00           H  
ATOM    461  HA  ARG A  30      10.160 -37.709 -26.977  1.00  0.00           H  
ATOM    462 1HB  ARG A  30       9.413 -38.286 -29.191  1.00  0.00           H  
ATOM    463 2HB  ARG A  30       9.678 -39.790 -28.323  1.00  0.00           H  
ATOM    464 1HG  ARG A  30       7.064 -39.503 -27.813  1.00  0.00           H  
ATOM    465 2HG  ARG A  30       7.156 -38.592 -29.340  1.00  0.00           H  
ATOM    466 1HD  ARG A  30       7.983 -40.518 -30.507  1.00  0.00           H  
ATOM    467 2HD  ARG A  30       8.126 -41.436 -28.991  1.00  0.00           H  
ATOM    468  HE  ARG A  30       5.696 -41.307 -28.729  1.00  0.00           H  
ATOM    469 1HH1 ARG A  30       6.862 -40.610 -31.983  1.00  0.00           H  
ATOM    470 2HH1 ARG A  30       5.249 -40.685 -32.660  1.00  0.00           H  
ATOM    471 1HH2 ARG A  30       3.685 -41.365 -29.594  1.00  0.00           H  
ATOM    472 2HH2 ARG A  30       3.453 -41.115 -31.308  1.00  0.00           H  
ATOM    473  N   ILE A  31       7.071 -37.063 -26.364  1.00  0.00           N  
ATOM    474  CA  ILE A  31       6.063 -35.998 -26.249  1.00  0.00           C  
ATOM    475  C   ILE A  31       6.561 -34.949 -25.230  1.00  0.00           C  
ATOM    476  O   ILE A  31       6.448 -33.741 -25.461  1.00  0.00           O  
ATOM    477  CB  ILE A  31       4.698 -36.559 -25.810  1.00  0.00           C  
ATOM    478  CG1 ILE A  31       4.182 -37.572 -26.836  1.00  0.00           C  
ATOM    479  CG2 ILE A  31       3.695 -35.432 -25.620  1.00  0.00           C  
ATOM    480  CD1 ILE A  31       3.116 -38.499 -26.297  1.00  0.00           C  
ATOM    481  H   ILE A  31       6.913 -37.942 -25.891  1.00  0.00           H  
ATOM    482  HA  ILE A  31       5.954 -35.521 -27.223  1.00  0.00           H  
ATOM    483  HB  ILE A  31       4.811 -37.095 -24.868  1.00  0.00           H  
ATOM    484 1HG1 ILE A  31       3.772 -37.043 -27.695  1.00  0.00           H  
ATOM    485 2HG1 ILE A  31       5.013 -38.182 -27.194  1.00  0.00           H  
ATOM    486 1HG2 ILE A  31       2.736 -35.846 -25.311  1.00  0.00           H  
ATOM    487 2HG2 ILE A  31       4.058 -34.747 -24.855  1.00  0.00           H  
ATOM    488 3HG2 ILE A  31       3.571 -34.893 -26.560  1.00  0.00           H  
ATOM    489 1HD1 ILE A  31       2.802 -39.187 -27.081  1.00  0.00           H  
ATOM    490 2HD1 ILE A  31       3.518 -39.066 -25.456  1.00  0.00           H  
ATOM    491 3HD1 ILE A  31       2.260 -37.913 -25.964  1.00  0.00           H  
ATOM    492  N   ARG A  32       7.077 -35.431 -24.102  1.00  0.00           N  
ATOM    493  CA  ARG A  32       7.718 -34.568 -23.101  1.00  0.00           C  
ATOM    494  C   ARG A  32       8.920 -33.823 -23.687  1.00  0.00           C  
ATOM    495  O   ARG A  32       9.128 -32.638 -23.396  1.00  0.00           O  
ATOM    496  CB  ARG A  32       8.147 -35.386 -21.879  1.00  0.00           C  
ATOM    497  CG  ARG A  32       8.874 -34.562 -20.823  1.00  0.00           C  
ATOM    498  CD  ARG A  32       8.892 -35.267 -19.485  1.00  0.00           C  
ATOM    499  NE  ARG A  32       9.445 -36.611 -19.576  1.00  0.00           N  
ATOM    500  CZ  ARG A  32       9.303 -37.559 -18.645  1.00  0.00           C  
ATOM    501  NH1 ARG A  32       8.617 -37.325 -17.532  1.00  0.00           N1+
ATOM    502  NH2 ARG A  32       9.843 -38.763 -18.820  1.00  0.00           N  
ATOM    503  H   ARG A  32       7.027 -36.426 -23.933  1.00  0.00           H  
ATOM    504  HA  ARG A  32       6.996 -33.816 -22.779  1.00  0.00           H  
ATOM    505 1HB  ARG A  32       7.269 -35.836 -21.417  1.00  0.00           H  
ATOM    506 2HB  ARG A  32       8.803 -36.197 -22.195  1.00  0.00           H  
ATOM    507 1HG  ARG A  32       9.905 -34.396 -21.138  1.00  0.00           H  
ATOM    508 2HG  ARG A  32       8.374 -33.603 -20.699  1.00  0.00           H  
ATOM    509 1HD  ARG A  32       9.503 -34.697 -18.783  1.00  0.00           H  
ATOM    510 2HD  ARG A  32       7.877 -35.345 -19.103  1.00  0.00           H  
ATOM    511  HE  ARG A  32       9.977 -36.846 -20.404  1.00  0.00           H  
ATOM    512 1HH1 ARG A  32       8.197 -36.420 -17.381  1.00  0.00           H  
ATOM    513 2HH1 ARG A  32       8.519 -38.052 -16.840  1.00  0.00           H  
ATOM    514 1HH2 ARG A  32      10.364 -38.965 -19.662  1.00  0.00           H  
ATOM    515 2HH2 ARG A  32       9.732 -39.473 -18.113  1.00  0.00           H  
ATOM    516  N   MET A  33       9.710 -34.515 -24.507  1.00  0.00           N  
ATOM    517  CA  MET A  33      10.829 -33.873 -25.197  1.00  0.00           C  
ATOM    518  C   MET A  33      10.333 -32.758 -26.103  1.00  0.00           C  
ATOM    519  O   MET A  33      10.889 -31.660 -26.103  1.00  0.00           O  
ATOM    520  CB  MET A  33      11.616 -34.878 -26.033  1.00  0.00           C  
ATOM    521  CG  MET A  33      12.456 -35.850 -25.242  1.00  0.00           C  
ATOM    522  SD  MET A  33      13.182 -37.109 -26.315  1.00  0.00           S  
ATOM    523  CE  MET A  33      14.355 -36.122 -27.241  1.00  0.00           C  
ATOM    524  H   MET A  33       9.539 -35.500 -24.656  1.00  0.00           H  
ATOM    525  HA  MET A  33      11.501 -33.451 -24.449  1.00  0.00           H  
ATOM    526 1HB  MET A  33      10.929 -35.462 -26.644  1.00  0.00           H  
ATOM    527 2HB  MET A  33      12.283 -34.345 -26.711  1.00  0.00           H  
ATOM    528 1HG  MET A  33      13.255 -35.311 -24.733  1.00  0.00           H  
ATOM    529 2HG  MET A  33      11.839 -36.336 -24.487  1.00  0.00           H  
ATOM    530 1HE  MET A  33      14.885 -36.756 -27.951  1.00  0.00           H  
ATOM    531 2HE  MET A  33      13.823 -35.337 -27.782  1.00  0.00           H  
ATOM    532 3HE  MET A  33      15.069 -35.667 -26.554  1.00  0.00           H  
ATOM    533  N   THR A  34       9.290 -33.048 -26.881  1.00  0.00           N  
ATOM    534  CA  THR A  34       8.659 -32.048 -27.740  1.00  0.00           C  
ATOM    535  C   THR A  34       8.209 -30.830 -26.933  1.00  0.00           C  
ATOM    536  O   THR A  34       8.477 -29.688 -27.304  1.00  0.00           O  
ATOM    537  CB  THR A  34       7.446 -32.646 -28.495  1.00  0.00           C  
ATOM    538  CG2 THR A  34       6.763 -31.608 -29.379  1.00  0.00           C  
ATOM    539  OG1 THR A  34       7.880 -33.742 -29.308  1.00  0.00           O  
ATOM    540  H   THR A  34       8.928 -33.991 -26.875  1.00  0.00           H  
ATOM    541  HA  THR A  34       9.388 -31.712 -28.477  1.00  0.00           H  
ATOM    542  HB  THR A  34       6.717 -33.019 -27.775  1.00  0.00           H  
ATOM    543  HG1 THR A  34       8.095 -34.490 -28.746  1.00  0.00           H  
ATOM    544 1HG2 THR A  34       5.918 -32.065 -29.890  1.00  0.00           H  
ATOM    545 2HG2 THR A  34       6.411 -30.781 -28.763  1.00  0.00           H  
ATOM    546 3HG2 THR A  34       7.473 -31.234 -30.116  1.00  0.00           H  
ATOM    547  N   HIS A  35       7.514 -31.094 -25.831  1.00  0.00           N  
ATOM    548  CA  HIS A  35       6.995 -30.038 -24.979  1.00  0.00           C  
ATOM    549  C   HIS A  35       8.113 -29.175 -24.394  1.00  0.00           C  
ATOM    550  O   HIS A  35       8.061 -27.945 -24.449  1.00  0.00           O  
ATOM    551  CB  HIS A  35       6.166 -30.638 -23.850  1.00  0.00           C  
ATOM    552  CG  HIS A  35       5.479 -29.608 -23.016  1.00  0.00           C  
ATOM    553  CD2 HIS A  35       5.688 -29.194 -21.746  1.00  0.00           C  
ATOM    554  ND1 HIS A  35       4.442 -28.852 -23.502  1.00  0.00           N  
ATOM    555  CE1 HIS A  35       4.026 -28.023 -22.562  1.00  0.00           C  
ATOM    556  NE2 HIS A  35       4.768 -28.207 -21.490  1.00  0.00           N  
ATOM    557  H   HIS A  35       7.343 -32.057 -25.582  1.00  0.00           H  
ATOM    558  HA  HIS A  35       6.354 -29.381 -25.564  1.00  0.00           H  
ATOM    559 1HB  HIS A  35       5.414 -31.306 -24.265  1.00  0.00           H  
ATOM    560 2HB  HIS A  35       6.812 -31.232 -23.204  1.00  0.00           H  
ATOM    561  HD2 HIS A  35       6.441 -29.570 -21.053  1.00  0.00           H  
ATOM    562  HE1 HIS A  35       3.210 -27.308 -22.660  1.00  0.00           H  
ATOM    563  HE2 HIS A  35       4.679 -27.707 -20.617  1.00  0.00           H  
ATOM    564  N   ASN A  36       9.115 -29.830 -23.827  1.00  0.00           N  
ATOM    565  CA  ASN A  36      10.215 -29.114 -23.188  1.00  0.00           C  
ATOM    566  C   ASN A  36      10.962 -28.236 -24.184  1.00  0.00           C  
ATOM    567  O   ASN A  36      11.310 -27.094 -23.875  1.00  0.00           O  
ATOM    568  CB  ASN A  36      11.168 -30.090 -22.519  1.00  0.00           C  
ATOM    569  CG  ASN A  36      12.171 -29.401 -21.637  1.00  0.00           C  
ATOM    570  ND2 ASN A  36      11.731 -28.955 -20.490  1.00  0.00           N  
ATOM    571  OD1 ASN A  36      13.349 -29.277 -21.996  1.00  0.00           O  
ATOM    572  H   ASN A  36       9.123 -30.840 -23.832  1.00  0.00           H  
ATOM    573  HA  ASN A  36       9.801 -28.460 -22.420  1.00  0.00           H  
ATOM    574 1HB  ASN A  36      10.598 -30.800 -21.919  1.00  0.00           H  
ATOM    575 2HB  ASN A  36      11.700 -30.658 -23.281  1.00  0.00           H  
ATOM    576 1HD2 ASN A  36      12.356 -28.488 -19.861  1.00  0.00           H  
ATOM    577 2HD2 ASN A  36      10.771 -29.077 -20.241  1.00  0.00           H  
ATOM    578  N   LEU A  37      11.187 -28.757 -25.385  1.00  0.00           N  
ATOM    579  CA  LEU A  37      11.910 -28.011 -26.387  1.00  0.00           C  
ATOM    580  C   LEU A  37      11.106 -26.789 -26.826  1.00  0.00           C  
ATOM    581  O   LEU A  37      11.648 -25.683 -26.925  1.00  0.00           O  
ATOM    582  CB  LEU A  37      12.214 -28.906 -27.595  1.00  0.00           C  
ATOM    583  CG  LEU A  37      12.985 -28.238 -28.740  1.00  0.00           C  
ATOM    584  CD1 LEU A  37      14.306 -27.693 -28.214  1.00  0.00           C  
ATOM    585  CD2 LEU A  37      13.215 -29.248 -29.855  1.00  0.00           C  
ATOM    586  H   LEU A  37      10.854 -29.684 -25.607  1.00  0.00           H  
ATOM    587  HA  LEU A  37      12.837 -27.648 -25.945  1.00  0.00           H  
ATOM    588 1HB  LEU A  37      12.799 -29.760 -27.256  1.00  0.00           H  
ATOM    589 2HB  LEU A  37      11.272 -29.275 -28.000  1.00  0.00           H  
ATOM    590  HG  LEU A  37      12.408 -27.397 -29.126  1.00  0.00           H  
ATOM    591 1HD1 LEU A  37      14.854 -27.218 -29.029  1.00  0.00           H  
ATOM    592 2HD1 LEU A  37      14.111 -26.959 -27.433  1.00  0.00           H  
ATOM    593 3HD1 LEU A  37      14.900 -28.510 -27.806  1.00  0.00           H  
ATOM    594 1HD2 LEU A  37      13.762 -28.773 -30.669  1.00  0.00           H  
ATOM    595 2HD2 LEU A  37      13.794 -30.088 -29.470  1.00  0.00           H  
ATOM    596 3HD2 LEU A  37      12.255 -29.608 -30.224  1.00  0.00           H  
ATOM    597  N   LEU A  38       9.809 -26.964 -27.060  1.00  0.00           N  
ATOM    598  CA  LEU A  38       9.004 -25.825 -27.495  1.00  0.00           C  
ATOM    599  C   LEU A  38       8.849 -24.768 -26.385  1.00  0.00           C  
ATOM    600  O   LEU A  38       8.769 -23.576 -26.693  1.00  0.00           O  
ATOM    601  CB  LEU A  38       7.676 -26.265 -28.128  1.00  0.00           C  
ATOM    602  CG  LEU A  38       6.583 -26.933 -27.314  1.00  0.00           C  
ATOM    603  CD1 LEU A  38       5.703 -25.914 -26.603  1.00  0.00           C  
ATOM    604  CD2 LEU A  38       5.730 -27.813 -28.218  1.00  0.00           C  
ATOM    605  H   LEU A  38       9.367 -27.864 -26.944  1.00  0.00           H  
ATOM    606  HA  LEU A  38       9.565 -25.272 -28.246  1.00  0.00           H  
ATOM    607 1HB  LEU A  38       7.194 -25.392 -28.566  1.00  0.00           H  
ATOM    608 2HB  LEU A  38       7.891 -26.975 -28.927  1.00  0.00           H  
ATOM    609  HG  LEU A  38       7.032 -27.545 -26.533  1.00  0.00           H  
ATOM    610 1HD1 LEU A  38       4.933 -26.433 -26.033  1.00  0.00           H  
ATOM    611 2HD1 LEU A  38       6.314 -25.315 -25.929  1.00  0.00           H  
ATOM    612 3HD1 LEU A  38       5.233 -25.263 -27.339  1.00  0.00           H  
ATOM    613 1HD2 LEU A  38       4.946 -28.290 -27.628  1.00  0.00           H  
ATOM    614 2HD2 LEU A  38       5.275 -27.203 -28.999  1.00  0.00           H  
ATOM    615 3HD2 LEU A  38       6.355 -28.579 -28.675  1.00  0.00           H  
ATOM    616  N   LEU A  39       8.896 -25.181 -25.109  1.00  0.00           N  
ATOM    617  CA  LEU A  39       8.948 -24.217 -24.001  1.00  0.00           C  
ATOM    618  C   LEU A  39      10.227 -23.379 -24.050  1.00  0.00           C  
ATOM    619  O   LEU A  39      10.184 -22.153 -23.890  1.00  0.00           O  
ATOM    620  CB  LEU A  39       8.864 -24.950 -22.657  1.00  0.00           C  
ATOM    621  CG  LEU A  39       7.494 -25.546 -22.308  1.00  0.00           C  
ATOM    622  CD1 LEU A  39       7.602 -26.349 -21.019  1.00  0.00           C  
ATOM    623  CD2 LEU A  39       6.473 -24.426 -22.171  1.00  0.00           C  
ATOM    624  H   LEU A  39       8.894 -26.168 -24.902  1.00  0.00           H  
ATOM    625  HA  LEU A  39       8.097 -23.543 -24.089  1.00  0.00           H  
ATOM    626 1HB  LEU A  39       9.588 -25.764 -22.659  1.00  0.00           H  
ATOM    627 2HB  LEU A  39       9.134 -24.253 -21.863  1.00  0.00           H  
ATOM    628  HG  LEU A  39       7.181 -26.227 -23.100  1.00  0.00           H  
ATOM    629 1HD1 LEU A  39       6.628 -26.772 -20.772  1.00  0.00           H  
ATOM    630 2HD1 LEU A  39       8.324 -27.155 -21.152  1.00  0.00           H  
ATOM    631 3HD1 LEU A  39       7.929 -25.697 -20.211  1.00  0.00           H  
ATOM    632 1HD2 LEU A  39       5.499 -24.849 -21.924  1.00  0.00           H  
ATOM    633 2HD2 LEU A  39       6.784 -23.745 -21.379  1.00  0.00           H  
ATOM    634 3HD2 LEU A  39       6.404 -23.880 -23.112  1.00  0.00           H  
ATOM    635  N   ASN A  40      11.364 -24.040 -24.271  1.00  0.00           N  
ATOM    636  CA  ASN A  40      12.644 -23.327 -24.351  1.00  0.00           C  
ATOM    637  C   ASN A  40      12.795 -22.404 -25.562  1.00  0.00           C  
ATOM    638  O   ASN A  40      13.566 -21.448 -25.501  1.00  0.00           O  
ATOM    639  CB  ASN A  40      13.816 -24.306 -24.246  1.00  0.00           C  
ATOM    640  CG  ASN A  40      14.010 -24.806 -22.827  1.00  0.00           C  
ATOM    641  ND2 ASN A  40      13.626 -26.045 -22.555  1.00  0.00           N  
ATOM    642  OD1 ASN A  40      14.490 -24.049 -21.975  1.00  0.00           O  
ATOM    643  H   ASN A  40      11.351 -25.041 -24.388  1.00  0.00           H  
ATOM    644  HA  ASN A  40      12.703 -22.627 -23.517  1.00  0.00           H  
ATOM    645 1HB  ASN A  40      13.639 -25.158 -24.906  1.00  0.00           H  
ATOM    646 2HB  ASN A  40      14.729 -23.817 -24.583  1.00  0.00           H  
ATOM    647 1HD2 ASN A  40      13.738 -26.412 -21.631  1.00  0.00           H  
ATOM    648 2HD2 ASN A  40      13.225 -26.613 -23.274  1.00  0.00           H  
ATOM    649  N   TYR A  41      12.053 -22.669 -26.642  1.00  0.00           N  
ATOM    650  CA  TYR A  41      11.954 -21.730 -27.768  1.00  0.00           C  
ATOM    651  C   TYR A  41      11.029 -20.541 -27.475  1.00  0.00           C  
ATOM    652  O   TYR A  41      10.941 -19.603 -28.288  1.00  0.00           O  
ATOM    653  CB  TYR A  41      11.444 -22.440 -29.019  1.00  0.00           C  
ATOM    654  CG  TYR A  41      12.500 -23.037 -29.916  1.00  0.00           C  
ATOM    655  CD1 TYR A  41      13.356 -22.225 -30.653  1.00  0.00           C  
ATOM    656  CD2 TYR A  41      12.607 -24.419 -30.086  1.00  0.00           C  
ATOM    657  CE1 TYR A  41      14.294 -22.758 -31.516  1.00  0.00           C  
ATOM    658  CE2 TYR A  41      13.541 -24.963 -30.957  1.00  0.00           C  
ATOM    659  CZ  TYR A  41      14.387 -24.127 -31.666  1.00  0.00           C  
ATOM    660  OH  TYR A  41      15.320 -24.641 -32.538  1.00  0.00           O  
ATOM    661  H   TYR A  41      11.547 -23.542 -26.683  1.00  0.00           H  
ATOM    662  HA  TYR A  41      12.948 -21.333 -27.977  1.00  0.00           H  
ATOM    663 1HB  TYR A  41      10.774 -23.251 -28.732  1.00  0.00           H  
ATOM    664 2HB  TYR A  41      10.870 -21.742 -29.625  1.00  0.00           H  
ATOM    665  HD1 TYR A  41      13.296 -21.141 -30.558  1.00  0.00           H  
ATOM    666  HD2 TYR A  41      11.949 -25.091 -29.532  1.00  0.00           H  
ATOM    667  HE1 TYR A  41      14.952 -22.097 -32.083  1.00  0.00           H  
ATOM    668  HE2 TYR A  41      13.602 -26.043 -31.082  1.00  0.00           H  
ATOM    669  HH  TYR A  41      15.675 -23.930 -33.077  1.00  0.00           H  
ATOM    670  N   GLY A  42      10.322 -20.587 -26.348  1.00  0.00           N  
ATOM    671  CA  GLY A  42       9.393 -19.533 -25.949  1.00  0.00           C  
ATOM    672  C   GLY A  42       8.044 -19.593 -26.639  1.00  0.00           C  
ATOM    673  O   GLY A  42       7.277 -18.637 -26.563  1.00  0.00           O  
ATOM    674  H   GLY A  42      10.440 -21.393 -25.749  1.00  0.00           H  
ATOM    675 1HA  GLY A  42       9.227 -19.584 -24.872  1.00  0.00           H  
ATOM    676 2HA  GLY A  42       9.837 -18.561 -26.158  1.00  0.00           H  
ATOM    677  N   LEU A  43       7.723 -20.718 -27.282  1.00  0.00           N  
ATOM    678  CA  LEU A  43       6.472 -20.828 -28.053  1.00  0.00           C  
ATOM    679  C   LEU A  43       5.197 -20.791 -27.191  1.00  0.00           C  
ATOM    680  O   LEU A  43       4.116 -20.507 -27.708  1.00  0.00           O  
ATOM    681  CB  LEU A  43       6.489 -22.074 -28.955  1.00  0.00           C  
ATOM    682  CG  LEU A  43       7.515 -22.059 -30.101  1.00  0.00           C  
ATOM    683  CD1 LEU A  43       7.514 -23.389 -30.840  1.00  0.00           C  
ATOM    684  CD2 LEU A  43       7.267 -20.918 -31.072  1.00  0.00           C  
ATOM    685  H   LEU A  43       8.347 -21.511 -27.241  1.00  0.00           H  
ATOM    686  HA  LEU A  43       6.376 -19.947 -28.686  1.00  0.00           H  
ATOM    687 1HB  LEU A  43       6.699 -22.947 -28.337  1.00  0.00           H  
ATOM    688 2HB  LEU A  43       5.501 -22.196 -29.397  1.00  0.00           H  
ATOM    689  HG  LEU A  43       8.517 -21.944 -29.689  1.00  0.00           H  
ATOM    690 1HD1 LEU A  43       8.247 -23.357 -31.647  1.00  0.00           H  
ATOM    691 2HD1 LEU A  43       7.774 -24.191 -30.149  1.00  0.00           H  
ATOM    692 3HD1 LEU A  43       6.525 -23.574 -31.257  1.00  0.00           H  
ATOM    693 1HD2 LEU A  43       8.018 -20.947 -31.863  1.00  0.00           H  
ATOM    694 2HD2 LEU A  43       6.274 -21.019 -31.508  1.00  0.00           H  
ATOM    695 3HD2 LEU A  43       7.337 -19.969 -30.541  1.00  0.00           H  
ATOM    696  N   TYR A  44       5.320 -21.064 -25.889  1.00  0.00           N  
ATOM    697  CA  TYR A  44       4.203 -20.912 -24.943  1.00  0.00           C  
ATOM    698  C   TYR A  44       3.626 -19.490 -24.875  1.00  0.00           C  
ATOM    699  O   TYR A  44       2.485 -19.306 -24.465  1.00  0.00           O  
ATOM    700  CB  TYR A  44       4.602 -21.385 -23.534  1.00  0.00           C  
ATOM    701  CG  TYR A  44       5.641 -20.525 -22.835  1.00  0.00           C  
ATOM    702  CD1 TYR A  44       5.258 -19.461 -22.021  1.00  0.00           C  
ATOM    703  CD2 TYR A  44       7.009 -20.787 -22.972  1.00  0.00           C  
ATOM    704  CE1 TYR A  44       6.197 -18.673 -21.379  1.00  0.00           C  
ATOM    705  CE2 TYR A  44       7.960 -20.002 -22.327  1.00  0.00           C  
ATOM    706  CZ  TYR A  44       7.547 -18.950 -21.533  1.00  0.00           C  
ATOM    707  OH  TYR A  44       8.462 -18.155 -20.885  1.00  0.00           O  
ATOM    708  H   TYR A  44       6.214 -21.382 -25.547  1.00  0.00           H  
ATOM    709  HA  TYR A  44       3.372 -21.530 -25.288  1.00  0.00           H  
ATOM    710 1HB  TYR A  44       3.718 -21.414 -22.895  1.00  0.00           H  
ATOM    711 2HB  TYR A  44       4.999 -22.398 -23.588  1.00  0.00           H  
ATOM    712  HD1 TYR A  44       4.200 -19.237 -21.878  1.00  0.00           H  
ATOM    713  HD2 TYR A  44       7.347 -21.617 -23.594  1.00  0.00           H  
ATOM    714  HE1 TYR A  44       5.876 -17.845 -20.747  1.00  0.00           H  
ATOM    715  HE2 TYR A  44       9.022 -20.220 -22.452  1.00  0.00           H  
ATOM    716  HH  TYR A  44       9.344 -18.512 -21.016  1.00  0.00           H  
ATOM    717  N   ARG A  45       4.407 -18.496 -25.286  1.00  0.00           N  
ATOM    718  CA  ARG A  45       3.958 -17.096 -25.270  1.00  0.00           C  
ATOM    719  C   ARG A  45       2.994 -16.743 -26.408  1.00  0.00           C  
ATOM    720  O   ARG A  45       2.390 -15.674 -26.380  1.00  0.00           O  
ATOM    721  CB  ARG A  45       5.158 -16.138 -25.315  1.00  0.00           C  
ATOM    722  CG  ARG A  45       5.966 -16.083 -24.027  1.00  0.00           C  
ATOM    723  CD  ARG A  45       6.958 -14.928 -24.040  1.00  0.00           C  
ATOM    724  NE  ARG A  45       8.091 -15.185 -24.932  1.00  0.00           N  
ATOM    725  CZ  ARG A  45       9.254 -15.753 -24.586  1.00  0.00           C  
ATOM    726  NH1 ARG A  45       9.495 -16.163 -23.337  1.00  0.00           N1+
ATOM    727  NH2 ARG A  45      10.199 -15.918 -25.511  1.00  0.00           N  
ATOM    728  H   ARG A  45       5.337 -18.710 -25.618  1.00  0.00           H  
ATOM    729  HA  ARG A  45       3.409 -16.919 -24.345  1.00  0.00           H  
ATOM    730 1HB  ARG A  45       5.832 -16.437 -26.118  1.00  0.00           H  
ATOM    731 2HB  ARG A  45       4.812 -15.129 -25.539  1.00  0.00           H  
ATOM    732 1HG  ARG A  45       5.289 -15.948 -23.180  1.00  0.00           H  
ATOM    733 2HG  ARG A  45       6.520 -17.012 -23.903  1.00  0.00           H  
ATOM    734 1HD  ARG A  45       6.457 -14.021 -24.379  1.00  0.00           H  
ATOM    735 2HD  ARG A  45       7.346 -14.771 -23.033  1.00  0.00           H  
ATOM    736  HE  ARG A  45       8.000 -14.910 -25.902  1.00  0.00           H  
ATOM    737 1HH1 ARG A  45       8.789 -16.045 -22.624  1.00  0.00           H  
ATOM    738 2HH1 ARG A  45      10.381 -16.587 -23.106  1.00  0.00           H  
ATOM    739 1HH2 ARG A  45      10.034 -15.616 -26.461  1.00  0.00           H  
ATOM    740 2HH2 ARG A  45      11.079 -16.345 -25.262  1.00  0.00           H  
ATOM    741  N   LYS A  46       2.874 -17.628 -27.402  1.00  0.00           N  
ATOM    742  CA  LYS A  46       2.061 -17.395 -28.586  1.00  0.00           C  
ATOM    743  C   LYS A  46       0.797 -18.260 -28.648  1.00  0.00           C  
ATOM    744  O   LYS A  46       0.040 -18.154 -29.606  1.00  0.00           O  
ATOM    745  CB  LYS A  46       2.919 -17.652 -29.831  1.00  0.00           C  
ATOM    746  CG  LYS A  46       4.112 -16.710 -29.987  1.00  0.00           C  
ATOM    747  CD  LYS A  46       3.686 -15.271 -30.269  1.00  0.00           C  
ATOM    748  CE  LYS A  46       4.842 -14.412 -30.779  1.00  0.00           C  
ATOM    749  NZ  LYS A  46       5.861 -14.124 -29.729  1.00  0.00           N1+
ATOM    750  H   LYS A  46       3.376 -18.501 -27.313  1.00  0.00           H  
ATOM    751  HA  LYS A  46       1.731 -16.354 -28.578  1.00  0.00           H  
ATOM    752 1HB  LYS A  46       3.303 -18.671 -29.804  1.00  0.00           H  
ATOM    753 2HB  LYS A  46       2.302 -17.558 -30.723  1.00  0.00           H  
ATOM    754 1HG  LYS A  46       4.708 -16.721 -29.074  1.00  0.00           H  
ATOM    755 2HG  LYS A  46       4.739 -17.050 -30.812  1.00  0.00           H  
ATOM    756 1HD  LYS A  46       2.895 -15.267 -31.019  1.00  0.00           H  
ATOM    757 2HD  LYS A  46       3.299 -14.819 -29.354  1.00  0.00           H  
ATOM    758 1HE  LYS A  46       5.336 -14.920 -31.604  1.00  0.00           H  
ATOM    759 2HE  LYS A  46       4.453 -13.461 -31.146  1.00  0.00           H  
ATOM    760 1HZ  LYS A  46       6.598 -13.554 -30.122  1.00  0.00           H  
ATOM    761 2HZ  LYS A  46       5.426 -13.630 -28.962  1.00  0.00           H  
ATOM    762 3HZ  LYS A  46       6.252 -14.992 -29.391  1.00  0.00           H  
ATOM    763  N   MET A  47       0.571 -19.121 -27.653  1.00  0.00           N  
ATOM    764  CA  MET A  47      -0.566 -20.056 -27.684  1.00  0.00           C  
ATOM    765  C   MET A  47      -1.108 -20.342 -26.297  1.00  0.00           C  
ATOM    766  O   MET A  47      -0.450 -20.071 -25.288  1.00  0.00           O  
ATOM    767  CB  MET A  47      -0.159 -21.363 -28.362  1.00  0.00           C  
ATOM    768  CG  MET A  47       0.918 -22.146 -27.623  1.00  0.00           C  
ATOM    769  SD  MET A  47       1.442 -23.622 -28.519  1.00  0.00           S  
ATOM    770  CE  MET A  47       2.619 -24.319 -27.363  1.00  0.00           C  
ATOM    771  H   MET A  47       1.194 -19.132 -26.857  1.00  0.00           H  
ATOM    772  HA  MET A  47      -1.371 -19.603 -28.260  1.00  0.00           H  
ATOM    773 1HB  MET A  47      -1.031 -22.008 -28.462  1.00  0.00           H  
ATOM    774 2HB  MET A  47       0.211 -21.153 -29.366  1.00  0.00           H  
ATOM    775 1HG  MET A  47       1.788 -21.510 -27.468  1.00  0.00           H  
ATOM    776 2HG  MET A  47       0.541 -22.452 -26.647  1.00  0.00           H  
ATOM    777 1HE  MET A  47       3.032 -25.239 -27.775  1.00  0.00           H  
ATOM    778 2HE  MET A  47       3.424 -23.604 -27.188  1.00  0.00           H  
ATOM    779 3HE  MET A  47       2.117 -24.537 -26.420  1.00  0.00           H  
ATOM    780  N   GLU A  48      -2.315 -20.901 -26.262  1.00  0.00           N  
ATOM    781  CA  GLU A  48      -2.955 -21.292 -25.016  1.00  0.00           C  
ATOM    782  C   GLU A  48      -2.653 -22.762 -24.754  1.00  0.00           C  
ATOM    783  O   GLU A  48      -2.887 -23.599 -25.621  1.00  0.00           O  
ATOM    784  CB  GLU A  48      -4.462 -21.038 -25.085  1.00  0.00           C  
ATOM    785  CG  GLU A  48      -4.786 -19.558 -25.284  1.00  0.00           C  
ATOM    786  CD  GLU A  48      -6.275 -19.259 -25.402  1.00  0.00           C  
ATOM    787  OE1 GLU A  48      -7.099 -20.187 -25.272  1.00  0.00           O  
ATOM    788  OE2 GLU A  48      -6.615 -18.072 -25.601  1.00  0.00           O1-
ATOM    789  H   GLU A  48      -2.799 -21.058 -27.133  1.00  0.00           H  
ATOM    790  HA  GLU A  48      -2.537 -20.691 -24.208  1.00  0.00           H  
ATOM    791 1HB  GLU A  48      -4.891 -21.611 -25.908  1.00  0.00           H  
ATOM    792 2HB  GLU A  48      -4.932 -21.386 -24.165  1.00  0.00           H  
ATOM    793 1HG  GLU A  48      -4.391 -18.992 -24.439  1.00  0.00           H  
ATOM    794 2HG  GLU A  48      -4.288 -19.204 -26.185  1.00  0.00           H  
ATOM    795  N   ILE A  49      -2.125 -23.061 -23.567  1.00  0.00           N  
ATOM    796  CA  ILE A  49      -1.756 -24.427 -23.189  1.00  0.00           C  
ATOM    797  C   ILE A  49      -2.770 -24.955 -22.175  1.00  0.00           C  
ATOM    798  O   ILE A  49      -3.020 -24.322 -21.143  1.00  0.00           O  
ATOM    799  CB  ILE A  49      -0.309 -24.513 -22.651  1.00  0.00           C  
ATOM    800  CG1 ILE A  49       0.670 -24.121 -23.765  1.00  0.00           C  
ATOM    801  CG2 ILE A  49      -0.006 -25.918 -22.123  1.00  0.00           C  
ATOM    802  CD1 ILE A  49       2.120 -23.965 -23.336  1.00  0.00           C  
ATOM    803  H   ILE A  49      -1.979 -22.312 -22.908  1.00  0.00           H  
ATOM    804  HA  ILE A  49      -1.822 -25.062 -24.071  1.00  0.00           H  
ATOM    805  HB  ILE A  49      -0.181 -23.798 -21.837  1.00  0.00           H  
ATOM    806 1HG1 ILE A  49       0.643 -24.874 -24.554  1.00  0.00           H  
ATOM    807 2HG1 ILE A  49       0.359 -23.175 -24.207  1.00  0.00           H  
ATOM    808 1HG2 ILE A  49       1.017 -25.955 -21.750  1.00  0.00           H  
ATOM    809 2HG2 ILE A  49      -0.695 -26.161 -21.314  1.00  0.00           H  
ATOM    810 3HG2 ILE A  49      -0.124 -26.643 -22.929  1.00  0.00           H  
ATOM    811 1HD1 ILE A  49       2.726 -23.686 -24.196  1.00  0.00           H  
ATOM    812 2HD1 ILE A  49       2.190 -23.186 -22.575  1.00  0.00           H  
ATOM    813 3HD1 ILE A  49       2.480 -24.907 -22.926  1.00  0.00           H  
ATOM    814  N   TYR A  50      -3.347 -26.117 -22.490  1.00  0.00           N  
ATOM    815  CA  TYR A  50      -4.342 -26.782 -21.660  1.00  0.00           C  
ATOM    816  C   TYR A  50      -3.871 -28.166 -21.259  1.00  0.00           C  
ATOM    817  O   TYR A  50      -3.174 -28.849 -22.020  1.00  0.00           O  
ATOM    818  CB  TYR A  50      -5.668 -26.934 -22.409  1.00  0.00           C  
ATOM    819  CG  TYR A  50      -6.332 -25.639 -22.808  1.00  0.00           C  
ATOM    820  CD1 TYR A  50      -7.312 -25.064 -22.003  1.00  0.00           C  
ATOM    821  CD2 TYR A  50      -5.993 -24.997 -23.996  1.00  0.00           C  
ATOM    822  CE1 TYR A  50      -7.930 -23.875 -22.370  1.00  0.00           C  
ATOM    823  CE2 TYR A  50      -6.606 -23.804 -24.367  1.00  0.00           C  
ATOM    824  CZ  TYR A  50      -7.579 -23.255 -23.550  1.00  0.00           C  
ATOM    825  OH  TYR A  50      -8.186 -22.077 -23.910  1.00  0.00           O  
ATOM    826  H   TYR A  50      -3.063 -26.549 -23.358  1.00  0.00           H  
ATOM    827  HA  TYR A  50      -4.517 -26.171 -20.773  1.00  0.00           H  
ATOM    828 1HB  TYR A  50      -5.507 -27.514 -23.321  1.00  0.00           H  
ATOM    829 2HB  TYR A  50      -6.376 -27.487 -21.792  1.00  0.00           H  
ATOM    830  HD1 TYR A  50      -7.603 -25.544 -21.068  1.00  0.00           H  
ATOM    831  HD2 TYR A  50      -5.237 -25.426 -24.652  1.00  0.00           H  
ATOM    832  HE1 TYR A  50      -8.694 -23.437 -21.728  1.00  0.00           H  
ATOM    833  HE2 TYR A  50      -6.320 -23.310 -25.294  1.00  0.00           H  
ATOM    834  HH  TYR A  50      -7.623 -21.605 -24.529  1.00  0.00           H  
ATOM    835  N   ARG A  51      -4.259 -28.592 -20.067  1.00  0.00           N  
ATOM    836  CA  ARG A  51      -4.064 -29.966 -19.646  1.00  0.00           C  
ATOM    837  C   ARG A  51      -5.346 -30.715 -19.983  1.00  0.00           C  
ATOM    838  O   ARG A  51      -6.424 -30.288 -19.579  1.00  0.00           O  
ATOM    839  CB  ARG A  51      -3.770 -30.045 -18.151  1.00  0.00           C  
ATOM    840  CG  ARG A  51      -3.371 -31.431 -17.675  1.00  0.00           C  
ATOM    841  CD  ARG A  51      -2.837 -31.384 -16.254  1.00  0.00           C  
ATOM    842  NE  ARG A  51      -2.133 -32.619 -15.937  1.00  0.00           N  
ATOM    843  CZ  ARG A  51      -1.342 -32.811 -14.882  1.00  0.00           C  
ATOM    844  NH1 ARG A  51      -1.187 -31.869 -13.941  1.00  0.00           N1+
ATOM    845  NH2 ARG A  51      -0.718 -33.975 -14.756  1.00  0.00           N  
ATOM    846  H   ARG A  51      -4.705 -27.941 -19.434  1.00  0.00           H  
ATOM    847  HA  ARG A  51      -3.211 -30.376 -20.188  1.00  0.00           H  
ATOM    848 1HB  ARG A  51      -2.960 -29.357 -17.903  1.00  0.00           H  
ATOM    849 2HB  ARG A  51      -4.648 -29.734 -17.589  1.00  0.00           H  
ATOM    850 1HG  ARG A  51      -4.242 -32.088 -17.699  1.00  0.00           H  
ATOM    851 2HG  ARG A  51      -2.597 -31.833 -18.328  1.00  0.00           H  
ATOM    852 1HD  ARG A  51      -2.147 -30.546 -16.153  1.00  0.00           H  
ATOM    853 2HD  ARG A  51      -3.664 -31.257 -15.556  1.00  0.00           H  
ATOM    854  HE  ARG A  51      -2.252 -33.399 -16.568  1.00  0.00           H  
ATOM    855 1HH1 ARG A  51      -1.678 -30.988 -14.023  1.00  0.00           H  
ATOM    856 2HH1 ARG A  51      -0.583 -32.039 -13.151  1.00  0.00           H  
ATOM    857 1HH2 ARG A  51      -0.848 -34.696 -15.453  1.00  0.00           H  
ATOM    858 2HH2 ARG A  51      -0.115 -34.140 -13.963  1.00  0.00           H  
ATOM    859  N   PRO A  52      -5.251 -31.813 -20.744  1.00  0.00           N  
ATOM    860  CA  PRO A  52      -6.477 -32.515 -21.105  1.00  0.00           C  
ATOM    861  C   PRO A  52      -7.051 -33.295 -19.929  1.00  0.00           C  
ATOM    862  O   PRO A  52      -6.334 -33.640 -18.999  1.00  0.00           O  
ATOM    863  CB  PRO A  52      -6.013 -33.450 -22.228  1.00  0.00           C  
ATOM    864  CG  PRO A  52      -4.585 -33.725 -21.909  1.00  0.00           C  
ATOM    865  CD  PRO A  52      -4.062 -32.419 -21.371  1.00  0.00           C  
ATOM    866  HA  PRO A  52      -7.198 -31.794 -21.517  1.00  0.00           H  
ATOM    867 1HB  PRO A  52      -6.631 -34.360 -22.239  1.00  0.00           H  
ATOM    868 2HB  PRO A  52      -6.146 -32.961 -23.204  1.00  0.00           H  
ATOM    869 1HG  PRO A  52      -4.510 -34.544 -21.178  1.00  0.00           H  
ATOM    870 2HG  PRO A  52      -4.049 -34.055 -22.812  1.00  0.00           H  
ATOM    871 1HD  PRO A  52      -3.276 -32.616 -20.628  1.00  0.00           H  
ATOM    872 2HD  PRO A  52      -3.670 -31.811 -22.198  1.00  0.00           H  
ATOM    873  N   HIS A  53      -8.348 -33.550 -19.979  1.00  0.00           N  
ATOM    874  CA  HIS A  53      -8.976 -34.480 -19.050  1.00  0.00           C  
ATOM    875  C   HIS A  53      -8.646 -35.924 -19.410  1.00  0.00           C  
ATOM    876  O   HIS A  53      -8.219 -36.221 -20.545  1.00  0.00           O  
ATOM    877  CB  HIS A  53     -10.497 -34.286 -19.035  1.00  0.00           C  
ATOM    878  CG  HIS A  53     -11.166 -34.681 -20.316  1.00  0.00           C  
ATOM    879  CD2 HIS A  53     -12.019 -35.693 -20.601  1.00  0.00           C  
ATOM    880  ND1 HIS A  53     -10.981 -33.991 -21.494  1.00  0.00           N  
ATOM    881  CE1 HIS A  53     -11.691 -34.565 -22.452  1.00  0.00           C  
ATOM    882  NE2 HIS A  53     -12.329 -35.597 -21.934  1.00  0.00           N  
ATOM    883  H   HIS A  53      -8.916 -33.090 -20.677  1.00  0.00           H  
ATOM    884  HA  HIS A  53      -8.612 -34.290 -18.040  1.00  0.00           H  
ATOM    885 1HB  HIS A  53     -10.933 -34.876 -18.226  1.00  0.00           H  
ATOM    886 2HB  HIS A  53     -10.730 -33.240 -18.839  1.00  0.00           H  
ATOM    887  HD2 HIS A  53     -12.390 -36.444 -19.902  1.00  0.00           H  
ATOM    888  HE1 HIS A  53     -11.741 -34.238 -23.490  1.00  0.00           H  
ATOM    889  HE2 HIS A  53     -12.946 -36.221 -22.435  1.00  0.00           H  
ATOM    890  N   LYS A  54      -8.844 -36.815 -18.451  1.00  0.00           N  
ATOM    891  CA  LYS A  54      -8.777 -38.259 -18.701  1.00  0.00           C  
ATOM    892  C   LYS A  54     -10.108 -38.745 -19.276  1.00  0.00           C  
ATOM    893  O   LYS A  54     -11.114 -38.777 -18.580  1.00  0.00           O  
ATOM    894  CB  LYS A  54      -8.422 -39.019 -17.423  1.00  0.00           C  
ATOM    895  CG  LYS A  54      -6.975 -38.832 -17.005  1.00  0.00           C  
ATOM    896  CD  LYS A  54      -6.653 -39.597 -15.740  1.00  0.00           C  
ATOM    897  CE  LYS A  54      -5.178 -39.501 -15.398  1.00  0.00           C  
ATOM    898  NZ  LYS A  54      -4.878 -40.115 -14.075  1.00  0.00           N1+
ATOM    899  H   LYS A  54      -9.046 -36.486 -17.518  1.00  0.00           H  
ATOM    900  HA  LYS A  54      -7.999 -38.447 -19.441  1.00  0.00           H  
ATOM    901 1HB  LYS A  54      -9.066 -38.682 -16.609  1.00  0.00           H  
ATOM    902 2HB  LYS A  54      -8.608 -40.083 -17.568  1.00  0.00           H  
ATOM    903 1HG  LYS A  54      -6.319 -39.180 -17.802  1.00  0.00           H  
ATOM    904 2HG  LYS A  54      -6.781 -37.774 -16.834  1.00  0.00           H  
ATOM    905 1HD  LYS A  54      -7.237 -39.193 -14.911  1.00  0.00           H  
ATOM    906 2HD  LYS A  54      -6.919 -40.646 -15.872  1.00  0.00           H  
ATOM    907 1HE  LYS A  54      -4.594 -40.011 -16.163  1.00  0.00           H  
ATOM    908 2HE  LYS A  54      -4.876 -38.455 -15.378  1.00  0.00           H  
ATOM    909 1HZ  LYS A  54      -3.890 -40.032 -13.880  1.00  0.00           H  
ATOM    910 2HZ  LYS A  54      -5.405 -39.638 -13.355  1.00  0.00           H  
ATOM    911 3HZ  LYS A  54      -5.137 -41.090 -14.088  1.00  0.00           H  
ATOM    912  N   ALA A  55     -10.124 -39.103 -20.565  1.00  0.00           N  
ATOM    913  CA  ALA A  55     -11.358 -39.522 -21.222  1.00  0.00           C  
ATOM    914  C   ALA A  55     -11.965 -40.723 -20.507  1.00  0.00           C  
ATOM    915  O   ALA A  55     -11.243 -41.630 -20.113  1.00  0.00           O  
ATOM    916  CB  ALA A  55     -11.099 -39.865 -22.680  1.00  0.00           C  
ATOM    917  H   ALA A  55      -9.265 -39.084 -21.095  1.00  0.00           H  
ATOM    918  HA  ALA A  55     -12.065 -38.695 -21.175  1.00  0.00           H  
ATOM    919 1HB  ALA A  55     -12.031 -40.175 -23.153  1.00  0.00           H  
ATOM    920 2HB  ALA A  55     -10.707 -38.989 -23.195  1.00  0.00           H  
ATOM    921 3HB  ALA A  55     -10.373 -40.676 -22.741  1.00  0.00           H  
ATOM    922  N   THR A  56     -13.280 -40.714 -20.314  1.00  0.00           N  
ATOM    923  CA  THR A  56     -13.951 -41.827 -19.641  1.00  0.00           C  
ATOM    924  C   THR A  56     -14.129 -43.004 -20.582  1.00  0.00           C  
ATOM    925  O   THR A  56     -13.976 -42.871 -21.803  1.00  0.00           O  
ATOM    926  CB  THR A  56     -15.323 -41.400 -19.088  1.00  0.00           C  
ATOM    927  CG2 THR A  56     -15.181 -40.190 -18.179  1.00  0.00           C  
ATOM    928  OG1 THR A  56     -16.202 -41.075 -20.176  1.00  0.00           O  
ATOM    929  H   THR A  56     -13.831 -39.930 -20.636  1.00  0.00           H  
ATOM    930  HA  THR A  56     -13.337 -42.141 -18.797  1.00  0.00           H  
ATOM    931  HB  THR A  56     -15.761 -42.223 -18.523  1.00  0.00           H  
ATOM    932  HG1 THR A  56     -17.065 -40.842 -19.828  1.00  0.00           H  
ATOM    933 1HG2 THR A  56     -16.159 -39.904 -17.797  1.00  0.00           H  
ATOM    934 2HG2 THR A  56     -14.524 -40.437 -17.346  1.00  0.00           H  
ATOM    935 3HG2 THR A  56     -14.754 -39.361 -18.741  1.00  0.00           H  
ATOM    936  N   ALA A  57     -14.455 -44.158 -20.006  1.00  0.00           N  
ATOM    937  CA  ALA A  57     -14.818 -45.342 -20.802  1.00  0.00           C  
ATOM    938  C   ALA A  57     -16.026 -45.067 -21.689  1.00  0.00           C  
ATOM    939  O   ALA A  57     -16.077 -45.543 -22.827  1.00  0.00           O  
ATOM    940  CB  ALA A  57     -15.086 -46.544 -19.903  1.00  0.00           C  
ATOM    941  H   ALA A  57     -14.458 -44.222 -18.999  1.00  0.00           H  
ATOM    942  HA  ALA A  57     -13.981 -45.580 -21.458  1.00  0.00           H  
ATOM    943 1HB  ALA A  57     -15.352 -47.406 -20.515  1.00  0.00           H  
ATOM    944 2HB  ALA A  57     -14.190 -46.773 -19.324  1.00  0.00           H  
ATOM    945 3HB  ALA A  57     -15.906 -46.315 -19.224  1.00  0.00           H  
ATOM    946  N   GLU A  58     -16.981 -44.292 -21.179  1.00  0.00           N  
ATOM    947  CA  GLU A  58     -18.168 -43.887 -21.933  1.00  0.00           C  
ATOM    948  C   GLU A  58     -17.845 -43.040 -23.168  1.00  0.00           C  
ATOM    949  O   GLU A  58     -18.471 -43.210 -24.218  1.00  0.00           O  
ATOM    950  CB  GLU A  58     -19.135 -43.122 -21.024  1.00  0.00           C  
ATOM    951  CG  GLU A  58     -20.477 -42.797 -21.658  1.00  0.00           C  
ATOM    952  CD  GLU A  58     -21.469 -42.212 -20.666  1.00  0.00           C  
ATOM    953  OE1 GLU A  58     -21.129 -41.229 -19.970  1.00  0.00           O  
ATOM    954  OE2 GLU A  58     -22.600 -42.732 -20.596  1.00  0.00           O1-
ATOM    955  H   GLU A  58     -16.870 -43.973 -20.228  1.00  0.00           H  
ATOM    956  HA  GLU A  58     -18.668 -44.785 -22.299  1.00  0.00           H  
ATOM    957 1HB  GLU A  58     -19.326 -43.706 -20.124  1.00  0.00           H  
ATOM    958 2HB  GLU A  58     -18.678 -42.183 -20.716  1.00  0.00           H  
ATOM    959 1HG  GLU A  58     -20.322 -42.081 -22.465  1.00  0.00           H  
ATOM    960 2HG  GLU A  58     -20.894 -43.704 -22.090  1.00  0.00           H  
ATOM    961  N   GLU A  59     -16.884 -42.124 -23.040  1.00  0.00           N  
ATOM    962  CA  GLU A  59     -16.420 -41.344 -24.193  1.00  0.00           C  
ATOM    963  C   GLU A  59     -15.817 -42.287 -25.243  1.00  0.00           C  
ATOM    964  O   GLU A  59     -16.142 -42.192 -26.428  1.00  0.00           O  
ATOM    965  CB  GLU A  59     -15.388 -40.300 -23.763  1.00  0.00           C  
ATOM    966  CG  GLU A  59     -15.963 -39.136 -22.969  1.00  0.00           C  
ATOM    967  CD  GLU A  59     -14.907 -38.198 -22.455  1.00  0.00           C  
ATOM    968  OE1 GLU A  59     -14.487 -37.343 -23.197  1.00  0.00           O  
ATOM    969  OE2 GLU A  59     -14.518 -38.338 -21.319  1.00  0.00           O1-
ATOM    970  H   GLU A  59     -16.465 -41.962 -22.134  1.00  0.00           H  
ATOM    971  HA  GLU A  59     -17.274 -40.829 -24.630  1.00  0.00           H  
ATOM    972 1HB  GLU A  59     -14.621 -40.776 -23.152  1.00  0.00           H  
ATOM    973 2HB  GLU A  59     -14.895 -39.891 -24.646  1.00  0.00           H  
ATOM    974 1HG  GLU A  59     -16.649 -38.579 -23.606  1.00  0.00           H  
ATOM    975 2HG  GLU A  59     -16.532 -39.531 -22.127  1.00  0.00           H  
ATOM    976  N   MET A  60     -14.963 -43.206 -24.798  1.00  0.00           N  
ATOM    977  CA  MET A  60     -14.313 -44.147 -25.723  1.00  0.00           C  
ATOM    978  C   MET A  60     -15.297 -45.069 -26.431  1.00  0.00           C  
ATOM    979  O   MET A  60     -15.120 -45.352 -27.624  1.00  0.00           O  
ATOM    980  CB  MET A  60     -13.278 -44.979 -24.966  1.00  0.00           C  
ATOM    981  CG  MET A  60     -12.088 -44.185 -24.448  1.00  0.00           C  
ATOM    982  SD  MET A  60     -10.926 -45.201 -23.516  1.00  0.00           S  
ATOM    983  CE  MET A  60      -9.796 -43.953 -22.907  1.00  0.00           C  
ATOM    984  H   MET A  60     -14.756 -43.261 -23.813  1.00  0.00           H  
ATOM    985  HA  MET A  60     -13.809 -43.575 -26.501  1.00  0.00           H  
ATOM    986 1HB  MET A  60     -13.752 -45.466 -24.117  1.00  0.00           H  
ATOM    987 2HB  MET A  60     -12.895 -45.764 -25.621  1.00  0.00           H  
ATOM    988 1HG  MET A  60     -11.557 -43.734 -25.286  1.00  0.00           H  
ATOM    989 2HG  MET A  60     -12.442 -43.383 -23.798  1.00  0.00           H  
ATOM    990 1HE  MET A  60      -9.018 -44.426 -22.309  1.00  0.00           H  
ATOM    991 2HE  MET A  60      -9.342 -43.431 -23.750  1.00  0.00           H  
ATOM    992 3HE  MET A  60     -10.342 -43.239 -22.289  1.00  0.00           H  
ATOM    993  N   THR A  61     -16.332 -45.529 -25.718  1.00  0.00           N  
ATOM    994  CA  THR A  61     -17.329 -46.426 -26.315  1.00  0.00           C  
ATOM    995  C   THR A  61     -18.277 -45.741 -27.305  1.00  0.00           C  
ATOM    996  O   THR A  61     -19.202 -46.382 -27.808  1.00  0.00           O  
ATOM    997  CB  THR A  61     -18.166 -47.191 -25.262  1.00  0.00           C  
ATOM    998  CG2 THR A  61     -17.289 -48.174 -24.498  1.00  0.00           C  
ATOM    999  OG1 THR A  61     -18.802 -46.263 -24.374  1.00  0.00           O  
ATOM   1000  H   THR A  61     -16.432 -45.257 -24.750  1.00  0.00           H  
ATOM   1001  HA  THR A  61     -16.807 -47.168 -26.920  1.00  0.00           H  
ATOM   1002  HB  THR A  61     -18.964 -47.738 -25.760  1.00  0.00           H  
ATOM   1003  HG1 THR A  61     -19.432 -45.731 -24.866  1.00  0.00           H  
ATOM   1004 1HG2 THR A  61     -17.893 -48.702 -23.760  1.00  0.00           H  
ATOM   1005 2HG2 THR A  61     -16.852 -48.889 -25.192  1.00  0.00           H  
ATOM   1006 3HG2 THR A  61     -16.492 -47.629 -23.988  1.00  0.00           H  
ATOM   1007  N   LYS A  62     -18.046 -44.457 -27.606  1.00  0.00           N  
ATOM   1008  CA  LYS A  62     -18.743 -43.816 -28.723  1.00  0.00           C  
ATOM   1009  C   LYS A  62     -18.319 -44.429 -30.067  1.00  0.00           C  
ATOM   1010  O   LYS A  62     -19.061 -44.342 -31.033  1.00  0.00           O  
ATOM   1011  CB  LYS A  62     -18.478 -42.309 -28.722  1.00  0.00           C  
ATOM   1012  CG  LYS A  62     -19.081 -41.566 -27.537  1.00  0.00           C  
ATOM   1013  CD  LYS A  62     -20.602 -41.592 -27.585  1.00  0.00           C  
ATOM   1014  CE  LYS A  62     -21.206 -40.758 -26.464  1.00  0.00           C  
ATOM   1015  NZ  LYS A  62     -22.692 -40.830 -26.456  1.00  0.00           N1+
ATOM   1016  H   LYS A  62     -17.388 -43.918 -27.061  1.00  0.00           H  
ATOM   1017  HA  LYS A  62     -19.812 -44.000 -28.616  1.00  0.00           H  
ATOM   1018 1HB  LYS A  62     -17.403 -42.129 -28.717  1.00  0.00           H  
ATOM   1019 2HB  LYS A  62     -18.881 -41.868 -29.634  1.00  0.00           H  
ATOM   1020 1HG  LYS A  62     -18.747 -42.029 -26.608  1.00  0.00           H  
ATOM   1021 2HG  LYS A  62     -18.744 -40.530 -27.548  1.00  0.00           H  
ATOM   1022 1HD  LYS A  62     -20.943 -41.199 -28.543  1.00  0.00           H  
ATOM   1023 2HD  LYS A  62     -20.951 -42.620 -27.488  1.00  0.00           H  
ATOM   1024 1HE  LYS A  62     -20.831 -41.112 -25.505  1.00  0.00           H  
ATOM   1025 2HE  LYS A  62     -20.907 -39.717 -26.584  1.00  0.00           H  
ATOM   1026 1HZ  LYS A  62     -23.053 -40.265 -25.700  1.00  0.00           H  
ATOM   1027 2HZ  LYS A  62     -23.052 -40.486 -27.335  1.00  0.00           H  
ATOM   1028 3HZ  LYS A  62     -22.982 -41.789 -26.326  1.00  0.00           H  
ATOM   1029  N   TYR A  63     -17.122 -45.021 -30.113  1.00  0.00           N  
ATOM   1030  CA  TYR A  63     -16.685 -45.834 -31.249  1.00  0.00           C  
ATOM   1031  C   TYR A  63     -16.348 -47.277 -30.869  1.00  0.00           C  
ATOM   1032  O   TYR A  63     -16.760 -48.214 -31.564  1.00  0.00           O  
ATOM   1033  CB  TYR A  63     -15.472 -45.196 -31.936  1.00  0.00           C  
ATOM   1034  CG  TYR A  63     -14.923 -46.059 -33.055  1.00  0.00           C  
ATOM   1035  CD1 TYR A  63     -13.656 -46.642 -32.970  1.00  0.00           C  
ATOM   1036  CD2 TYR A  63     -15.688 -46.305 -34.189  1.00  0.00           C  
ATOM   1037  CE1 TYR A  63     -13.165 -47.438 -34.002  1.00  0.00           C  
ATOM   1038  CE2 TYR A  63     -15.207 -47.096 -35.217  1.00  0.00           C  
ATOM   1039  CZ  TYR A  63     -13.953 -47.658 -35.120  1.00  0.00           C  
ATOM   1040  OH  TYR A  63     -13.515 -48.446 -36.167  1.00  0.00           O  
ATOM   1041  H   TYR A  63     -16.498 -44.898 -29.327  1.00  0.00           H  
ATOM   1042  HA  TYR A  63     -17.503 -45.888 -31.970  1.00  0.00           H  
ATOM   1043 1HB  TYR A  63     -15.756 -44.224 -32.344  1.00  0.00           H  
ATOM   1044 2HB  TYR A  63     -14.687 -45.025 -31.202  1.00  0.00           H  
ATOM   1045  HD1 TYR A  63     -13.038 -46.479 -32.085  1.00  0.00           H  
ATOM   1046  HD2 TYR A  63     -16.684 -45.872 -34.281  1.00  0.00           H  
ATOM   1047  HE1 TYR A  63     -12.175 -47.886 -33.921  1.00  0.00           H  
ATOM   1048  HE2 TYR A  63     -15.819 -47.270 -36.103  1.00  0.00           H  
ATOM   1049  HH  TYR A  63     -14.184 -48.463 -36.855  1.00  0.00           H  
ATOM   1050  N   HIS A  64     -15.581 -47.467 -29.797  1.00  0.00           N  
ATOM   1051  CA  HIS A  64     -15.081 -48.803 -29.456  1.00  0.00           C  
ATOM   1052  C   HIS A  64     -16.120 -49.651 -28.751  1.00  0.00           C  
ATOM   1053  O   HIS A  64     -17.042 -49.128 -28.148  1.00  0.00           O  
ATOM   1054  CB  HIS A  64     -13.833 -48.702 -28.573  1.00  0.00           C  
ATOM   1055  CG  HIS A  64     -12.654 -48.093 -29.266  1.00  0.00           C  
ATOM   1056  CD2 HIS A  64     -12.167 -46.830 -29.255  1.00  0.00           C  
ATOM   1057  ND1 HIS A  64     -11.821 -48.818 -30.093  1.00  0.00           N  
ATOM   1058  CE1 HIS A  64     -10.873 -48.026 -30.561  1.00  0.00           C  
ATOM   1059  NE2 HIS A  64     -11.060 -46.815 -30.068  1.00  0.00           N  
ATOM   1060  H   HIS A  64     -15.335 -46.684 -29.208  1.00  0.00           H  
ATOM   1061  HA  HIS A  64     -14.825 -49.340 -30.369  1.00  0.00           H  
ATOM   1062 1HB  HIS A  64     -14.059 -48.100 -27.692  1.00  0.00           H  
ATOM   1063 2HB  HIS A  64     -13.550 -49.696 -28.228  1.00  0.00           H  
ATOM   1064  HD1 HIS A  64     -11.949 -49.770 -30.373  1.00  0.00           H  
ATOM   1065  HD2 HIS A  64     -12.486 -45.918 -28.751  1.00  0.00           H  
ATOM   1066  HE1 HIS A  64     -10.111 -48.412 -31.238  1.00  0.00           H  
ATOM   1067  N   SER A  65     -15.963 -50.971 -28.844  1.00  0.00           N  
ATOM   1068  CA  SER A  65     -16.912 -51.881 -28.196  1.00  0.00           C  
ATOM   1069  C   SER A  65     -16.784 -51.811 -26.681  1.00  0.00           C  
ATOM   1070  O   SER A  65     -15.724 -51.477 -26.151  1.00  0.00           O  
ATOM   1071  CB  SER A  65     -16.681 -53.304 -28.666  1.00  0.00           C  
ATOM   1072  OG  SER A  65     -15.435 -53.779 -28.237  1.00  0.00           O  
ATOM   1073  H   SER A  65     -15.186 -51.358 -29.359  1.00  0.00           H  
ATOM   1074  HA  SER A  65     -17.924 -51.567 -28.461  1.00  0.00           H  
ATOM   1075 1HB  SER A  65     -17.471 -53.947 -28.279  1.00  0.00           H  
ATOM   1076 2HB  SER A  65     -16.732 -53.341 -29.753  1.00  0.00           H  
ATOM   1077  HG  SER A  65     -15.080 -54.289 -28.968  1.00  0.00           H  
ATOM   1078  N   ASP A  66     -17.875 -52.145 -25.995  1.00  0.00           N  
ATOM   1079  CA  ASP A  66     -17.898 -52.191 -24.535  1.00  0.00           C  
ATOM   1080  C   ASP A  66     -16.919 -53.225 -23.985  1.00  0.00           C  
ATOM   1081  O   ASP A  66     -16.242 -52.967 -22.994  1.00  0.00           O  
ATOM   1082  CB  ASP A  66     -19.311 -52.518 -24.029  1.00  0.00           C  
ATOM   1083  CG  ASP A  66     -20.299 -51.379 -24.230  1.00  0.00           C  
ATOM   1084  OD1 ASP A  66     -21.518 -51.635 -24.108  1.00  0.00           O  
ATOM   1085  OD2 ASP A  66     -19.879 -50.233 -24.503  1.00  0.00           O1-
ATOM   1086  H   ASP A  66     -18.714 -52.372 -26.509  1.00  0.00           H  
ATOM   1087  HA  ASP A  66     -17.609 -51.212 -24.153  1.00  0.00           H  
ATOM   1088 1HB  ASP A  66     -19.690 -53.400 -24.547  1.00  0.00           H  
ATOM   1089 2HB  ASP A  66     -19.270 -52.757 -22.965  1.00  0.00           H  
ATOM   1090  N   GLU A  67     -16.837 -54.378 -24.654  1.00  0.00           N  
ATOM   1091  CA  GLU A  67     -15.971 -55.474 -24.228  1.00  0.00           C  
ATOM   1092  C   GLU A  67     -14.490 -55.083 -24.270  1.00  0.00           C  
ATOM   1093  O   GLU A  67     -13.731 -55.387 -23.354  1.00  0.00           O  
ATOM   1094  CB  GLU A  67     -16.208 -56.724 -25.093  1.00  0.00           C  
ATOM   1095  CG  GLU A  67     -17.608 -57.331 -24.990  1.00  0.00           C  
ATOM   1096  CD  GLU A  67     -18.631 -56.673 -25.914  1.00  0.00           C  
ATOM   1097  OE1 GLU A  67     -19.689 -57.289 -26.174  1.00  0.00           O  
ATOM   1098  OE2 GLU A  67     -18.384 -55.536 -26.381  1.00  0.00           O1-
ATOM   1099  H   GLU A  67     -17.397 -54.487 -25.489  1.00  0.00           H  
ATOM   1100  HA  GLU A  67     -16.209 -55.719 -23.193  1.00  0.00           H  
ATOM   1101 1HB  GLU A  67     -16.032 -56.480 -26.141  1.00  0.00           H  
ATOM   1102 2HB  GLU A  67     -15.493 -57.499 -24.814  1.00  0.00           H  
ATOM   1103 1HG  GLU A  67     -17.553 -58.392 -25.236  1.00  0.00           H  
ATOM   1104 2HG  GLU A  67     -17.958 -57.243 -23.961  1.00  0.00           H  
ATOM   1105  N   TYR A  68     -14.089 -54.387 -25.335  1.00  0.00           N  
ATOM   1106  CA  TYR A  68     -12.690 -53.990 -25.518  1.00  0.00           C  
ATOM   1107  C   TYR A  68     -12.277 -52.920 -24.497  1.00  0.00           C  
ATOM   1108  O   TYR A  68     -11.226 -53.028 -23.874  1.00  0.00           O  
ATOM   1109  CB  TYR A  68     -12.458 -53.517 -26.965  1.00  0.00           C  
ATOM   1110  CG  TYR A  68     -11.063 -53.016 -27.269  1.00  0.00           C  
ATOM   1111  CD1 TYR A  68      -9.941 -53.775 -26.947  1.00  0.00           C  
ATOM   1112  CD2 TYR A  68     -10.863 -51.778 -27.891  1.00  0.00           C  
ATOM   1113  CE1 TYR A  68      -8.664 -53.321 -27.225  1.00  0.00           C  
ATOM   1114  CE2 TYR A  68      -9.589 -51.318 -28.168  1.00  0.00           C  
ATOM   1115  CZ  TYR A  68      -8.494 -52.087 -27.836  1.00  0.00           C  
ATOM   1116  OH  TYR A  68      -7.236 -51.633 -28.096  1.00  0.00           O  
ATOM   1117  H   TYR A  68     -14.770 -54.128 -26.034  1.00  0.00           H  
ATOM   1118  HA  TYR A  68     -12.056 -54.856 -25.327  1.00  0.00           H  
ATOM   1119 1HB  TYR A  68     -12.667 -54.335 -27.654  1.00  0.00           H  
ATOM   1120 2HB  TYR A  68     -13.151 -52.708 -27.197  1.00  0.00           H  
ATOM   1121  HD1 TYR A  68     -10.057 -54.746 -26.467  1.00  0.00           H  
ATOM   1122  HD2 TYR A  68     -11.719 -51.160 -28.163  1.00  0.00           H  
ATOM   1123  HE1 TYR A  68      -7.798 -53.932 -26.964  1.00  0.00           H  
ATOM   1124  HE2 TYR A  68      -9.454 -50.347 -28.648  1.00  0.00           H  
ATOM   1125  HH  TYR A  68      -7.283 -50.739 -28.437  1.00  0.00           H  
ATOM   1126  N   ILE A  69     -13.117 -51.909 -24.319  1.00  0.00           N  
ATOM   1127  CA  ILE A  69     -12.811 -50.834 -23.370  1.00  0.00           C  
ATOM   1128  C   ILE A  69     -12.798 -51.370 -21.929  1.00  0.00           C  
ATOM   1129  O   ILE A  69     -11.883 -51.045 -21.177  1.00  0.00           O  
ATOM   1130  CB  ILE A  69     -13.751 -49.615 -23.549  1.00  0.00           C  
ATOM   1131  CG1 ILE A  69     -13.589 -49.005 -24.954  1.00  0.00           C  
ATOM   1132  CG2 ILE A  69     -13.483 -48.552 -22.488  1.00  0.00           C  
ATOM   1133  CD1 ILE A  69     -12.186 -48.550 -25.324  1.00  0.00           C  
ATOM   1134  H   ILE A  69     -13.980 -51.873 -24.841  1.00  0.00           H  
ATOM   1135  HA  ILE A  69     -11.791 -50.496 -23.545  1.00  0.00           H  
ATOM   1136  HB  ILE A  69     -14.787 -49.941 -23.461  1.00  0.00           H  
ATOM   1137 1HG1 ILE A  69     -13.898 -49.732 -25.704  1.00  0.00           H  
ATOM   1138 2HG1 ILE A  69     -14.243 -48.138 -25.050  1.00  0.00           H  
ATOM   1139 1HG2 ILE A  69     -14.157 -47.710 -22.640  1.00  0.00           H  
ATOM   1140 2HG2 ILE A  69     -13.648 -48.975 -21.499  1.00  0.00           H  
ATOM   1141 3HG2 ILE A  69     -12.451 -48.210 -22.568  1.00  0.00           H  
ATOM   1142 1HD1 ILE A  69     -12.190 -48.137 -26.332  1.00  0.00           H  
ATOM   1143 2HD1 ILE A  69     -11.854 -47.784 -24.620  1.00  0.00           H  
ATOM   1144 3HD1 ILE A  69     -11.505 -49.399 -25.282  1.00  0.00           H  
ATOM   1145  N   LYS A  70     -13.759 -52.223 -21.569  1.00  0.00           N  
ATOM   1146  CA  LYS A  70     -13.744 -52.859 -20.234  1.00  0.00           C  
ATOM   1147  C   LYS A  70     -12.456 -53.667 -20.008  1.00  0.00           C  
ATOM   1148  O   LYS A  70     -11.861 -53.597 -18.933  1.00  0.00           O  
ATOM   1149  CB  LYS A  70     -14.982 -53.740 -20.027  1.00  0.00           C  
ATOM   1150  CG  LYS A  70     -15.109 -54.322 -18.627  1.00  0.00           C  
ATOM   1151  CD  LYS A  70     -16.435 -55.043 -18.433  1.00  0.00           C  
ATOM   1152  CE  LYS A  70     -16.566 -55.575 -17.014  1.00  0.00           C  
ATOM   1153  NZ  LYS A  70     -17.881 -56.239 -16.770  1.00  0.00           N1+
ATOM   1154  H   LYS A  70     -14.508 -52.442 -22.210  1.00  0.00           H  
ATOM   1155  HA  LYS A  70     -13.752 -52.074 -19.477  1.00  0.00           H  
ATOM   1156 1HB  LYS A  70     -15.882 -53.159 -20.231  1.00  0.00           H  
ATOM   1157 2HB  LYS A  70     -14.961 -54.570 -20.733  1.00  0.00           H  
ATOM   1158 1HG  LYS A  70     -14.296 -55.029 -18.452  1.00  0.00           H  
ATOM   1159 2HG  LYS A  70     -15.033 -53.521 -17.892  1.00  0.00           H  
ATOM   1160 1HD  LYS A  70     -17.256 -54.353 -18.633  1.00  0.00           H  
ATOM   1161 2HD  LYS A  70     -16.503 -55.873 -19.132  1.00  0.00           H  
ATOM   1162 1HE  LYS A  70     -15.774 -56.296 -16.822  1.00  0.00           H  
ATOM   1163 2HE  LYS A  70     -16.458 -54.754 -16.305  1.00  0.00           H  
ATOM   1164 1HZ  LYS A  70     -17.919 -56.574 -15.819  1.00  0.00           H  
ATOM   1165 2HZ  LYS A  70     -18.627 -55.575 -16.926  1.00  0.00           H  
ATOM   1166 3HZ  LYS A  70     -17.988 -57.016 -17.407  1.00  0.00           H  
ATOM   1167  N   PHE A  71     -12.022 -54.402 -21.035  1.00  0.00           N  
ATOM   1168  CA  PHE A  71     -10.730 -55.108 -21.002  1.00  0.00           C  
ATOM   1169  C   PHE A  71      -9.551 -54.164 -20.742  1.00  0.00           C  
ATOM   1170  O   PHE A  71      -8.735 -54.421 -19.853  1.00  0.00           O  
ATOM   1171  CB  PHE A  71     -10.510 -55.906 -22.303  1.00  0.00           C  
ATOM   1172  CG  PHE A  71      -9.117 -56.456 -22.456  1.00  0.00           C  
ATOM   1173  CD1 PHE A  71      -8.186 -55.823 -23.284  1.00  0.00           C  
ATOM   1174  CD2 PHE A  71      -8.718 -57.584 -21.755  1.00  0.00           C  
ATOM   1175  CE1 PHE A  71      -6.904 -56.329 -23.419  1.00  0.00           C  
ATOM   1176  CE2 PHE A  71      -7.434 -58.091 -21.890  1.00  0.00           C  
ATOM   1177  CZ  PHE A  71      -6.525 -57.463 -22.724  1.00  0.00           C  
ATOM   1178  H   PHE A  71     -12.602 -54.476 -21.858  1.00  0.00           H  
ATOM   1179  HA  PHE A  71     -10.738 -55.807 -20.165  1.00  0.00           H  
ATOM   1180 1HB  PHE A  71     -11.207 -56.740 -22.340  1.00  0.00           H  
ATOM   1181 2HB  PHE A  71     -10.716 -55.269 -23.161  1.00  0.00           H  
ATOM   1182  HD1 PHE A  71      -8.479 -54.924 -23.827  1.00  0.00           H  
ATOM   1183  HD2 PHE A  71      -9.433 -58.079 -21.099  1.00  0.00           H  
ATOM   1184  HE1 PHE A  71      -6.189 -55.830 -24.075  1.00  0.00           H  
ATOM   1185  HE2 PHE A  71      -7.141 -58.986 -21.341  1.00  0.00           H  
ATOM   1186  HZ  PHE A  71      -5.517 -57.860 -22.835  1.00  0.00           H  
ATOM   1187  N   LEU A  72      -9.450 -53.080 -21.508  1.00  0.00           N  
ATOM   1188  CA  LEU A  72      -8.331 -52.150 -21.355  1.00  0.00           C  
ATOM   1189  C   LEU A  72      -8.258 -51.586 -19.935  1.00  0.00           C  
ATOM   1190  O   LEU A  72      -7.169 -51.436 -19.399  1.00  0.00           O  
ATOM   1191  CB  LEU A  72      -8.397 -51.006 -22.376  1.00  0.00           C  
ATOM   1192  CG  LEU A  72      -8.148 -51.337 -23.848  1.00  0.00           C  
ATOM   1193  CD1 LEU A  72      -8.400 -50.088 -24.680  1.00  0.00           C  
ATOM   1194  CD2 LEU A  72      -6.743 -51.863 -24.102  1.00  0.00           C  
ATOM   1195  H   LEU A  72     -10.152 -52.891 -22.209  1.00  0.00           H  
ATOM   1196  HA  LEU A  72      -7.402 -52.697 -21.518  1.00  0.00           H  
ATOM   1197 1HB  LEU A  72      -9.384 -50.554 -22.327  1.00  0.00           H  
ATOM   1198 2HB  LEU A  72      -7.660 -50.252 -22.103  1.00  0.00           H  
ATOM   1199  HG  LEU A  72      -8.854 -52.102 -24.176  1.00  0.00           H  
ATOM   1200 1HD1 LEU A  72      -8.226 -50.309 -25.733  1.00  0.00           H  
ATOM   1201 2HD1 LEU A  72      -9.431 -49.762 -24.544  1.00  0.00           H  
ATOM   1202 3HD1 LEU A  72      -7.724 -49.296 -24.360  1.00  0.00           H  
ATOM   1203 1HD2 LEU A  72      -6.620 -52.080 -25.164  1.00  0.00           H  
ATOM   1204 2HD2 LEU A  72      -6.012 -51.109 -23.800  1.00  0.00           H  
ATOM   1205 3HD2 LEU A  72      -6.584 -52.772 -23.522  1.00  0.00           H  
ATOM   1206  N   ARG A  73      -9.420 -51.296 -19.349  1.00  0.00           N  
ATOM   1207  CA  ARG A  73      -9.526 -50.845 -17.953  1.00  0.00           C  
ATOM   1208  C   ARG A  73      -9.090 -51.880 -16.922  1.00  0.00           C  
ATOM   1209  O   ARG A  73      -8.545 -51.510 -15.878  1.00  0.00           O  
ATOM   1210  CB  ARG A  73     -10.973 -50.455 -17.607  1.00  0.00           C  
ATOM   1211  CG  ARG A  73     -11.450 -49.166 -18.235  1.00  0.00           C  
ATOM   1212  CD  ARG A  73     -12.462 -48.431 -17.363  1.00  0.00           C  
ATOM   1213  NE  ARG A  73     -13.792 -49.037 -17.405  1.00  0.00           N  
ATOM   1214  CZ  ARG A  73     -14.866 -48.583 -16.748  1.00  0.00           C  
ATOM   1215  NH1 ARG A  73     -16.027 -49.218 -16.872  1.00  0.00           N1+
ATOM   1216  NH2 ARG A  73     -14.792 -47.501 -15.967  1.00  0.00           N  
ATOM   1217  H   ARG A  73     -10.262 -51.395 -19.900  1.00  0.00           H  
ATOM   1218  HA  ARG A  73      -8.895 -49.964 -17.825  1.00  0.00           H  
ATOM   1219 1HB  ARG A  73     -11.647 -51.248 -17.927  1.00  0.00           H  
ATOM   1220 2HB  ARG A  73     -11.074 -50.356 -16.527  1.00  0.00           H  
ATOM   1221 1HG  ARG A  73     -10.601 -48.504 -18.395  1.00  0.00           H  
ATOM   1222 2HG  ARG A  73     -11.926 -49.383 -19.192  1.00  0.00           H  
ATOM   1223 1HD  ARG A  73     -12.124 -48.441 -16.327  1.00  0.00           H  
ATOM   1224 2HD  ARG A  73     -12.556 -47.400 -17.703  1.00  0.00           H  
ATOM   1225  HE  ARG A  73     -13.915 -49.864 -17.975  1.00  0.00           H  
ATOM   1226 1HH1 ARG A  73     -16.095 -50.037 -17.459  1.00  0.00           H  
ATOM   1227 2HH1 ARG A  73     -16.843 -48.882 -16.380  1.00  0.00           H  
ATOM   1228 1HH2 ARG A  73     -13.914 -47.012 -15.865  1.00  0.00           H  
ATOM   1229 2HH2 ARG A  73     -15.612 -47.175 -15.480  1.00  0.00           H  
ATOM   1230  N   SER A  74      -9.369 -53.153 -17.201  1.00  0.00           N  
ATOM   1231  CA  SER A  74      -9.092 -54.258 -16.275  1.00  0.00           C  
ATOM   1232  C   SER A  74      -7.666 -54.793 -16.330  1.00  0.00           C  
ATOM   1233  O   SER A  74      -7.093 -55.134 -15.297  1.00  0.00           O  
ATOM   1234  CB  SER A  74     -10.053 -55.398 -16.553  1.00  0.00           C  
ATOM   1235  OG  SER A  74     -11.376 -55.011 -16.306  1.00  0.00           O  
ATOM   1236  H   SER A  74      -9.792 -53.354 -18.095  1.00  0.00           H  
ATOM   1237  HA  SER A  74      -9.256 -53.905 -15.255  1.00  0.00           H  
ATOM   1238 1HB  SER A  74      -9.951 -55.714 -17.591  1.00  0.00           H  
ATOM   1239 2HB  SER A  74      -9.797 -56.251 -15.925  1.00  0.00           H  
ATOM   1240  HG  SER A  74     -11.639 -54.473 -17.057  1.00  0.00           H  
ATOM   1241  N   ILE A  75      -7.117 -54.906 -17.540  1.00  0.00           N  
ATOM   1242  CA  ILE A  75      -5.813 -55.543 -17.759  1.00  0.00           C  
ATOM   1243  C   ILE A  75      -4.650 -54.758 -17.136  1.00  0.00           C  
ATOM   1244  O   ILE A  75      -4.510 -53.553 -17.358  1.00  0.00           O  
ATOM   1245  CB  ILE A  75      -5.565 -55.829 -19.275  1.00  0.00           C  
ATOM   1246  CG1 ILE A  75      -4.366 -56.765 -19.489  1.00  0.00           C  
ATOM   1247  CG2 ILE A  75      -5.382 -54.544 -20.084  1.00  0.00           C  
ATOM   1248  CD1 ILE A  75      -4.627 -58.206 -19.124  1.00  0.00           C  
ATOM   1249  H   ILE A  75      -7.623 -54.537 -18.331  1.00  0.00           H  
ATOM   1250  HA  ILE A  75      -5.799 -56.494 -17.225  1.00  0.00           H  
ATOM   1251  HB  ILE A  75      -6.419 -56.368 -19.687  1.00  0.00           H  
ATOM   1252 1HG1 ILE A  75      -4.062 -56.735 -20.535  1.00  0.00           H  
ATOM   1253 2HG1 ILE A  75      -3.521 -56.416 -18.894  1.00  0.00           H  
ATOM   1254 1HG2 ILE A  75      -5.214 -54.794 -21.131  1.00  0.00           H  
ATOM   1255 2HG2 ILE A  75      -6.278 -53.929 -19.997  1.00  0.00           H  
ATOM   1256 3HG2 ILE A  75      -4.525 -53.991 -19.701  1.00  0.00           H  
ATOM   1257 1HD1 ILE A  75      -3.729 -58.796 -19.303  1.00  0.00           H  
ATOM   1258 2HD1 ILE A  75      -4.898 -58.270 -18.068  1.00  0.00           H  
ATOM   1259 3HD1 ILE A  75      -5.445 -58.592 -19.731  1.00  0.00           H  
ATOM   1260  N   ARG A  76      -3.828 -55.456 -16.354  1.00  0.00           N  
ATOM   1261  CA  ARG A  76      -2.627 -54.897 -15.727  1.00  0.00           C  
ATOM   1262  C   ARG A  76      -1.497 -55.925 -15.796  1.00  0.00           C  
ATOM   1263  O   ARG A  76      -1.766 -57.122 -15.872  1.00  0.00           O  
ATOM   1264  CB  ARG A  76      -2.892 -54.545 -14.257  1.00  0.00           C  
ATOM   1265  CG  ARG A  76      -4.022 -53.550 -14.022  1.00  0.00           C  
ATOM   1266  CD  ARG A  76      -4.118 -53.124 -12.559  1.00  0.00           C  
ATOM   1267  NE  ARG A  76      -4.160 -54.256 -11.632  1.00  0.00           N  
ATOM   1268  CZ  ARG A  76      -5.267 -54.866 -11.191  1.00  0.00           C  
ATOM   1269  NH1 ARG A  76      -5.153 -55.892 -10.348  1.00  0.00           N1+
ATOM   1270  NH2 ARG A  76      -6.483 -54.478 -11.578  1.00  0.00           N  
ATOM   1271  H   ARG A  76      -4.061 -56.425 -16.193  1.00  0.00           H  
ATOM   1272  HA  ARG A  76      -2.351 -53.983 -16.256  1.00  0.00           H  
ATOM   1273 1HB  ARG A  76      -3.135 -55.450 -13.703  1.00  0.00           H  
ATOM   1274 2HB  ARG A  76      -1.990 -54.123 -13.814  1.00  0.00           H  
ATOM   1275 1HG  ARG A  76      -3.855 -52.659 -14.627  1.00  0.00           H  
ATOM   1276 2HG  ARG A  76      -4.973 -54.006 -14.304  1.00  0.00           H  
ATOM   1277 1HD  ARG A  76      -3.251 -52.518 -12.302  1.00  0.00           H  
ATOM   1278 2HD  ARG A  76      -5.025 -52.541 -12.409  1.00  0.00           H  
ATOM   1279  HE  ARG A  76      -3.280 -54.616 -11.288  1.00  0.00           H  
ATOM   1280 1HH1 ARG A  76      -4.239 -56.200 -10.048  1.00  0.00           H  
ATOM   1281 2HH1 ARG A  76      -5.981 -56.359 -10.008  1.00  0.00           H  
ATOM   1282 1HH2 ARG A  76      -6.587 -53.705 -12.221  1.00  0.00           H  
ATOM   1283 2HH2 ARG A  76      -7.300 -54.958 -11.229  1.00  0.00           H  
ATOM   1284  N   PRO A  77      -0.228 -55.471 -15.757  1.00  0.00           N  
ATOM   1285  CA  PRO A  77       0.890 -56.432 -15.737  1.00  0.00           C  
ATOM   1286  C   PRO A  77       0.771 -57.536 -14.672  1.00  0.00           C  
ATOM   1287  O   PRO A  77       1.219 -58.659 -14.913  1.00  0.00           O  
ATOM   1288  CB  PRO A  77       2.089 -55.521 -15.452  1.00  0.00           C  
ATOM   1289  CG  PRO A  77       1.710 -54.214 -16.061  1.00  0.00           C  
ATOM   1290  CD  PRO A  77       0.244 -54.068 -15.748  1.00  0.00           C  
ATOM   1291  HA  PRO A  77       0.969 -56.912 -16.724  1.00  0.00           H  
ATOM   1292 1HB  PRO A  77       2.261 -55.454 -14.368  1.00  0.00           H  
ATOM   1293 2HB  PRO A  77       3.000 -55.950 -15.895  1.00  0.00           H  
ATOM   1294 1HG  PRO A  77       2.319 -53.406 -15.631  1.00  0.00           H  
ATOM   1295 2HG  PRO A  77       1.913 -54.225 -17.141  1.00  0.00           H  
ATOM   1296 1HD  PRO A  77       0.126 -53.601 -14.758  1.00  0.00           H  
ATOM   1297 2HD  PRO A  77      -0.238 -53.458 -16.524  1.00  0.00           H  
ATOM   1298  N   ASP A  78       0.152 -57.219 -13.532  1.00  0.00           N  
ATOM   1299  CA  ASP A  78       0.004 -58.171 -12.416  1.00  0.00           C  
ATOM   1300  C   ASP A  78      -1.097 -59.233 -12.585  1.00  0.00           C  
ATOM   1301  O   ASP A  78      -1.158 -60.166 -11.780  1.00  0.00           O  
ATOM   1302  CB  ASP A  78      -0.169 -57.427 -11.074  1.00  0.00           C  
ATOM   1303  CG  ASP A  78      -1.451 -56.602 -11.007  1.00  0.00           C  
ATOM   1304  OD1 ASP A  78      -1.514 -55.545 -11.666  1.00  0.00           O  
ATOM   1305  OD2 ASP A  78      -2.399 -57.007 -10.300  1.00  0.00           O1-
ATOM   1306  H   ASP A  78      -0.224 -56.287 -13.437  1.00  0.00           H  
ATOM   1307  HA  ASP A  78       0.905 -58.781 -12.359  1.00  0.00           H  
ATOM   1308 1HB  ASP A  78      -0.178 -58.149 -10.256  1.00  0.00           H  
ATOM   1309 2HB  ASP A  78       0.680 -56.763 -10.915  1.00  0.00           H  
ATOM   1310  N   ASN A  79      -1.970 -59.089 -13.590  1.00  0.00           N  
ATOM   1311  CA  ASN A  79      -3.093 -60.033 -13.804  1.00  0.00           C  
ATOM   1312  C   ASN A  79      -3.141 -60.659 -15.213  1.00  0.00           C  
ATOM   1313  O   ASN A  79      -4.113 -61.322 -15.562  1.00  0.00           O  
ATOM   1314  CB  ASN A  79      -4.443 -59.386 -13.419  1.00  0.00           C  
ATOM   1315  CG  ASN A  79      -4.843 -58.222 -14.324  1.00  0.00           C  
ATOM   1316  ND2 ASN A  79      -5.790 -57.417 -13.859  1.00  0.00           N  
ATOM   1317  OD1 ASN A  79      -4.319 -58.060 -15.426  1.00  0.00           O  
ATOM   1318  H   ASN A  79      -1.854 -58.310 -14.222  1.00  0.00           H  
ATOM   1319  HA  ASN A  79      -2.937 -60.906 -13.168  1.00  0.00           H  
ATOM   1320 1HB  ASN A  79      -5.233 -60.138 -13.462  1.00  0.00           H  
ATOM   1321 2HB  ASN A  79      -4.392 -59.021 -12.393  1.00  0.00           H  
ATOM   1322 1HD2 ASN A  79      -6.095 -56.636 -14.405  1.00  0.00           H  
ATOM   1323 2HD2 ASN A  79      -6.201 -57.591 -12.964  1.00  0.00           H  
ATOM   1324  N   MET A  80      -2.072 -60.467 -15.990  1.00  0.00           N  
ATOM   1325  CA  MET A  80      -1.968 -60.968 -17.370  1.00  0.00           C  
ATOM   1326  C   MET A  80      -2.265 -62.455 -17.550  1.00  0.00           C  
ATOM   1327  O   MET A  80      -2.903 -62.849 -18.531  1.00  0.00           O  
ATOM   1328  CB  MET A  80      -0.572 -60.665 -17.911  1.00  0.00           C  
ATOM   1329  CG  MET A  80      -0.322 -59.197 -18.222  1.00  0.00           C  
ATOM   1330  SD  MET A  80       1.411 -58.847 -18.581  1.00  0.00           S  
ATOM   1331  CE  MET A  80       1.585 -59.618 -20.188  1.00  0.00           C  
ATOM   1332  H   MET A  80      -1.301 -59.947 -15.595  1.00  0.00           H  
ATOM   1333  HA  MET A  80      -2.691 -60.436 -17.988  1.00  0.00           H  
ATOM   1334 1HB  MET A  80       0.175 -60.985 -17.186  1.00  0.00           H  
ATOM   1335 2HB  MET A  80      -0.405 -61.234 -18.826  1.00  0.00           H  
ATOM   1336 1HG  MET A  80      -0.919 -58.900 -19.083  1.00  0.00           H  
ATOM   1337 2HG  MET A  80      -0.627 -58.588 -17.371  1.00  0.00           H  
ATOM   1338 1HE  MET A  80       2.607 -59.486 -20.546  1.00  0.00           H  
ATOM   1339 2HE  MET A  80       1.362 -60.682 -20.107  1.00  0.00           H  
ATOM   1340 3HE  MET A  80       0.892 -59.154 -20.891  1.00  0.00           H  
ATOM   1341  N   SER A  81      -1.784 -63.270 -16.610  1.00  0.00           N  
ATOM   1342  CA  SER A  81      -1.968 -64.729 -16.662  1.00  0.00           C  
ATOM   1343  C   SER A  81      -3.433 -65.162 -16.592  1.00  0.00           C  
ATOM   1344  O   SER A  81      -3.767 -66.273 -16.998  1.00  0.00           O  
ATOM   1345  CB  SER A  81      -1.202 -65.378 -15.526  1.00  0.00           C  
ATOM   1346  OG  SER A  81      -1.742 -65.015 -14.284  1.00  0.00           O  
ATOM   1347  H   SER A  81      -1.277 -62.863 -15.836  1.00  0.00           H  
ATOM   1348  HA  SER A  81      -1.592 -65.090 -17.621  1.00  0.00           H  
ATOM   1349 1HB  SER A  81      -1.236 -66.462 -15.637  1.00  0.00           H  
ATOM   1350 2HB  SER A  81      -0.157 -65.077 -15.573  1.00  0.00           H  
ATOM   1351  HG  SER A  81      -1.258 -65.521 -13.627  1.00  0.00           H  
ATOM   1352  N   GLU A  82      -4.295 -64.271 -16.103  1.00  0.00           N  
ATOM   1353  CA  GLU A  82      -5.738 -64.526 -16.012  1.00  0.00           C  
ATOM   1354  C   GLU A  82      -6.536 -64.076 -17.245  1.00  0.00           C  
ATOM   1355  O   GLU A  82      -7.716 -64.398 -17.357  1.00  0.00           O  
ATOM   1356  CB  GLU A  82      -6.303 -63.835 -14.769  1.00  0.00           C  
ATOM   1357  CG  GLU A  82      -5.773 -64.379 -13.449  1.00  0.00           C  
ATOM   1358  CD  GLU A  82      -6.398 -63.722 -12.252  1.00  0.00           C  
ATOM   1359  OE1 GLU A  82      -7.306 -64.289 -11.695  1.00  0.00           O  
ATOM   1360  OE2 GLU A  82      -5.970 -62.651 -11.895  1.00  0.00           O1-
ATOM   1361  H   GLU A  82      -3.932 -63.383 -15.784  1.00  0.00           H  
ATOM   1362  HA  GLU A  82      -5.894 -65.602 -15.917  1.00  0.00           H  
ATOM   1363 1HB  GLU A  82      -6.073 -62.770 -14.810  1.00  0.00           H  
ATOM   1364 2HB  GLU A  82      -7.389 -63.935 -14.759  1.00  0.00           H  
ATOM   1365 1HG  GLU A  82      -5.967 -65.449 -13.407  1.00  0.00           H  
ATOM   1366 2HG  GLU A  82      -4.694 -64.233 -13.417  1.00  0.00           H  
ATOM   1367  N   TYR A  83      -5.898 -63.317 -18.142  1.00  0.00           N  
ATOM   1368  CA  TYR A  83      -6.555 -62.732 -19.319  1.00  0.00           C  
ATOM   1369  C   TYR A  83      -5.914 -63.181 -20.650  1.00  0.00           C  
ATOM   1370  O   TYR A  83      -6.104 -62.522 -21.680  1.00  0.00           O  
ATOM   1371  CB  TYR A  83      -6.504 -61.195 -19.221  1.00  0.00           C  
ATOM   1372  CG  TYR A  83      -7.439 -60.558 -18.210  1.00  0.00           C  
ATOM   1373  CD1 TYR A  83      -7.002 -60.241 -16.923  1.00  0.00           C  
ATOM   1374  CD2 TYR A  83      -8.750 -60.222 -18.556  1.00  0.00           C  
ATOM   1375  CE1 TYR A  83      -7.851 -59.640 -16.001  1.00  0.00           C  
ATOM   1376  CE2 TYR A  83      -9.606 -59.618 -17.641  1.00  0.00           C  
ATOM   1377  CZ  TYR A  83      -9.154 -59.331 -16.367  1.00  0.00           C  
ATOM   1378  OH  TYR A  83      -9.997 -58.732 -15.458  1.00  0.00           O  
ATOM   1379  H   TYR A  83      -4.914 -63.147 -17.991  1.00  0.00           H  
ATOM   1380  HA  TYR A  83      -7.595 -63.055 -19.331  1.00  0.00           H  
ATOM   1381 1HB  TYR A  83      -5.492 -60.880 -18.962  1.00  0.00           H  
ATOM   1382 2HB  TYR A  83      -6.741 -60.759 -20.193  1.00  0.00           H  
ATOM   1383  HD1 TYR A  83      -5.977 -60.463 -16.625  1.00  0.00           H  
ATOM   1384  HD2 TYR A  83      -9.119 -60.431 -19.559  1.00  0.00           H  
ATOM   1385  HE1 TYR A  83      -7.488 -59.401 -15.000  1.00  0.00           H  
ATOM   1386  HE2 TYR A  83     -10.630 -59.374 -17.931  1.00  0.00           H  
ATOM   1387  HH  TYR A  83     -10.852 -58.578 -15.869  1.00  0.00           H  
ATOM   1388  N   SER A  84      -5.186 -64.301 -20.644  1.00  0.00           N  
ATOM   1389  CA  SER A  84      -4.436 -64.767 -21.824  1.00  0.00           C  
ATOM   1390  C   SER A  84      -5.310 -64.901 -23.077  1.00  0.00           C  
ATOM   1391  O   SER A  84      -4.874 -64.570 -24.193  1.00  0.00           O  
ATOM   1392  CB  SER A  84      -3.785 -66.103 -21.522  1.00  0.00           C  
ATOM   1393  OG  SER A  84      -4.752 -67.087 -21.276  1.00  0.00           O  
ATOM   1394  H   SER A  84      -5.152 -64.844 -19.793  1.00  0.00           H  
ATOM   1395  HA  SER A  84      -3.669 -64.026 -22.062  1.00  0.00           H  
ATOM   1396 1HB  SER A  84      -3.162 -66.402 -22.364  1.00  0.00           H  
ATOM   1397 2HB  SER A  84      -3.136 -66.002 -20.654  1.00  0.00           H  
ATOM   1398  HG  SER A  84      -4.266 -67.892 -21.083  1.00  0.00           H  
ATOM   1399  N   LYS A  85      -6.541 -65.367 -22.876  1.00  0.00           N  
ATOM   1400  CA  LYS A  85      -7.521 -65.518 -23.953  1.00  0.00           C  
ATOM   1401  C   LYS A  85      -7.976 -64.159 -24.490  1.00  0.00           C  
ATOM   1402  O   LYS A  85      -7.996 -63.934 -25.707  1.00  0.00           O  
ATOM   1403  CB  LYS A  85      -8.724 -66.332 -23.451  1.00  0.00           C  
ATOM   1404  CG  LYS A  85      -9.611 -66.905 -24.547  1.00  0.00           C  
ATOM   1405  CD  LYS A  85     -10.896 -66.112 -24.763  1.00  0.00           C  
ATOM   1406  CE  LYS A  85     -11.979 -66.512 -23.764  1.00  0.00           C  
ATOM   1407  NZ  LYS A  85     -12.530 -67.871 -24.038  1.00  0.00           N1+
ATOM   1408  H   LYS A  85      -6.800 -65.624 -21.935  1.00  0.00           H  
ATOM   1409  HA  LYS A  85      -7.048 -66.055 -24.777  1.00  0.00           H  
ATOM   1410 1HB  LYS A  85      -8.373 -67.165 -22.843  1.00  0.00           H  
ATOM   1411 2HB  LYS A  85      -9.350 -65.704 -22.817  1.00  0.00           H  
ATOM   1412 1HG  LYS A  85      -9.063 -66.918 -25.488  1.00  0.00           H  
ATOM   1413 2HG  LYS A  85      -9.887 -67.927 -24.293  1.00  0.00           H  
ATOM   1414 1HD  LYS A  85     -10.691 -65.047 -24.652  1.00  0.00           H  
ATOM   1415 2HD  LYS A  85     -11.268 -66.290 -25.772  1.00  0.00           H  
ATOM   1416 1HE  LYS A  85     -11.566 -66.500 -22.756  1.00  0.00           H  
ATOM   1417 2HE  LYS A  85     -12.797 -65.791 -23.806  1.00  0.00           H  
ATOM   1418 1HZ  LYS A  85     -13.240 -68.092 -23.355  1.00  0.00           H  
ATOM   1419 2HZ  LYS A  85     -12.935 -67.890 -24.964  1.00  0.00           H  
ATOM   1420 3HZ  LYS A  85     -11.786 -68.554 -23.983  1.00  0.00           H  
ATOM   1421  N   GLN A  86      -8.332 -63.259 -23.575  1.00  0.00           N  
ATOM   1422  CA  GLN A  86      -8.767 -61.905 -23.937  1.00  0.00           C  
ATOM   1423  C   GLN A  86      -7.645 -61.079 -24.582  1.00  0.00           C  
ATOM   1424  O   GLN A  86      -7.899 -60.319 -25.514  1.00  0.00           O  
ATOM   1425  CB  GLN A  86      -9.357 -61.173 -22.724  1.00  0.00           C  
ATOM   1426  CG  GLN A  86     -10.705 -61.743 -22.294  1.00  0.00           C  
ATOM   1427  CD  GLN A  86     -11.358 -60.976 -21.150  1.00  0.00           C  
ATOM   1428  NE2 GLN A  86     -12.139 -61.679 -20.332  1.00  0.00           N  
ATOM   1429  OE1 GLN A  86     -11.184 -59.768 -21.020  1.00  0.00           O  
ATOM   1430  H   GLN A  86      -8.299 -63.520 -22.601  1.00  0.00           H  
ATOM   1431  HA  GLN A  86      -9.539 -61.984 -24.703  1.00  0.00           H  
ATOM   1432 1HB  GLN A  86      -8.663 -61.240 -21.887  1.00  0.00           H  
ATOM   1433 2HB  GLN A  86      -9.481 -60.117 -22.964  1.00  0.00           H  
ATOM   1434 1HG  GLN A  86     -11.389 -61.713 -23.143  1.00  0.00           H  
ATOM   1435 2HG  GLN A  86     -10.564 -62.771 -21.963  1.00  0.00           H  
ATOM   1436 1HE2 GLN A  86     -12.593 -61.228 -19.562  1.00  0.00           H  
ATOM   1437 2HE2 GLN A  86     -12.270 -62.659 -20.484  1.00  0.00           H  
ATOM   1438  N   MET A  87      -6.416 -61.237 -24.093  1.00  0.00           N  
ATOM   1439  CA  MET A  87      -5.255 -60.570 -24.693  1.00  0.00           C  
ATOM   1440  C   MET A  87      -5.085 -60.931 -26.171  1.00  0.00           C  
ATOM   1441  O   MET A  87      -4.884 -60.061 -27.015  1.00  0.00           O  
ATOM   1442  CB  MET A  87      -3.989 -60.924 -23.915  1.00  0.00           C  
ATOM   1443  CG  MET A  87      -3.874 -60.245 -22.558  1.00  0.00           C  
ATOM   1444  SD  MET A  87      -2.493 -60.873 -21.582  1.00  0.00           S  
ATOM   1445  CE  MET A  87      -1.104 -60.334 -22.575  1.00  0.00           C  
ATOM   1446  H   MET A  87      -6.278 -61.833 -23.289  1.00  0.00           H  
ATOM   1447  HA  MET A  87      -5.421 -59.492 -24.658  1.00  0.00           H  
ATOM   1448 1HB  MET A  87      -3.950 -62.000 -23.755  1.00  0.00           H  
ATOM   1449 2HB  MET A  87      -3.112 -60.648 -24.502  1.00  0.00           H  
ATOM   1450 1HG  MET A  87      -3.738 -59.173 -22.698  1.00  0.00           H  
ATOM   1451 2HG  MET A  87      -4.793 -60.401 -21.994  1.00  0.00           H  
ATOM   1452 1HE  MET A  87      -0.174 -60.649 -22.101  1.00  0.00           H  
ATOM   1453 2HE  MET A  87      -1.174 -60.778 -23.569  1.00  0.00           H  
ATOM   1454 3HE  MET A  87      -1.118 -59.247 -22.662  1.00  0.00           H  
ATOM   1455  N   GLN A  88      -5.197 -62.217 -26.482  1.00  0.00           N  
ATOM   1456  CA  GLN A  88      -5.156 -62.655 -27.876  1.00  0.00           C  
ATOM   1457  C   GLN A  88      -6.314 -62.088 -28.697  1.00  0.00           C  
ATOM   1458  O   GLN A  88      -6.085 -61.556 -29.784  1.00  0.00           O  
ATOM   1459  CB  GLN A  88      -5.127 -64.173 -27.956  1.00  0.00           C  
ATOM   1460  CG  GLN A  88      -3.818 -64.749 -27.447  1.00  0.00           C  
ATOM   1461  CD  GLN A  88      -3.853 -66.251 -27.370  1.00  0.00           C  
ATOM   1462  NE2 GLN A  88      -4.017 -66.790 -26.165  1.00  0.00           N  
ATOM   1463  OE1 GLN A  88      -3.763 -66.922 -28.389  1.00  0.00           O  
ATOM   1464  H   GLN A  88      -5.312 -62.905 -25.753  1.00  0.00           H  
ATOM   1465  HA  GLN A  88      -4.248 -62.263 -28.335  1.00  0.00           H  
ATOM   1466 1HB  GLN A  88      -5.947 -64.587 -27.373  1.00  0.00           H  
ATOM   1467 2HB  GLN A  88      -5.271 -64.486 -28.991  1.00  0.00           H  
ATOM   1468 1HG  GLN A  88      -3.018 -64.453 -28.123  1.00  0.00           H  
ATOM   1469 2HG  GLN A  88      -3.627 -64.357 -26.447  1.00  0.00           H  
ATOM   1470 1HE2 GLN A  88      -4.047 -67.784 -26.060  1.00  0.00           H  
ATOM   1471 2HE2 GLN A  88      -4.111 -66.200 -25.362  1.00  0.00           H  
ATOM   1472  N   ARG A  89      -7.533 -62.176 -28.164  1.00  0.00           N  
ATOM   1473  CA  ARG A  89      -8.736 -61.635 -28.838  1.00  0.00           C  
ATOM   1474  C   ARG A  89      -8.563 -60.145 -29.173  1.00  0.00           C  
ATOM   1475  O   ARG A  89      -8.910 -59.710 -30.267  1.00  0.00           O  
ATOM   1476  CB  ARG A  89      -9.969 -61.806 -27.948  1.00  0.00           C  
ATOM   1477  CG  ARG A  89     -11.292 -61.375 -28.582  1.00  0.00           C  
ATOM   1478  CD  ARG A  89     -12.361 -61.103 -27.535  1.00  0.00           C  
ATOM   1479  NE  ARG A  89     -12.807 -62.319 -26.853  1.00  0.00           N  
ATOM   1480  CZ  ARG A  89     -13.686 -62.353 -25.849  1.00  0.00           C  
ATOM   1481  NH1 ARG A  89     -14.015 -63.523 -25.305  1.00  0.00           N1+
ATOM   1482  NH2 ARG A  89     -14.240 -61.234 -25.377  1.00  0.00           N  
ATOM   1483  H   ARG A  89      -7.634 -62.631 -27.268  1.00  0.00           H  
ATOM   1484  HA  ARG A  89      -8.893 -62.186 -29.764  1.00  0.00           H  
ATOM   1485 1HB  ARG A  89     -10.069 -62.853 -27.665  1.00  0.00           H  
ATOM   1486 2HB  ARG A  89      -9.843 -61.228 -27.033  1.00  0.00           H  
ATOM   1487 1HG  ARG A  89     -11.138 -60.463 -29.159  1.00  0.00           H  
ATOM   1488 2HG  ARG A  89     -11.653 -62.165 -29.244  1.00  0.00           H  
ATOM   1489 1HD  ARG A  89     -11.965 -60.425 -26.779  1.00  0.00           H  
ATOM   1490 2HD  ARG A  89     -13.230 -60.652 -28.011  1.00  0.00           H  
ATOM   1491  HE  ARG A  89     -12.422 -63.199 -27.164  1.00  0.00           H  
ATOM   1492 1HH1 ARG A  89     -13.601 -64.377 -25.653  1.00  0.00           H  
ATOM   1493 2HH1 ARG A  89     -14.678 -63.557 -24.545  1.00  0.00           H  
ATOM   1494 1HH2 ARG A  89     -13.995 -60.340 -25.781  1.00  0.00           H  
ATOM   1495 2HH2 ARG A  89     -14.901 -61.279 -24.616  1.00  0.00           H  
ATOM   1496  N   PHE A  90      -8.030 -59.374 -28.230  1.00  0.00           N  
ATOM   1497  CA  PHE A  90      -7.925 -57.909 -28.389  1.00  0.00           C  
ATOM   1498  C   PHE A  90      -6.564 -57.436 -28.937  1.00  0.00           C  
ATOM   1499  O   PHE A  90      -6.282 -56.232 -28.955  1.00  0.00           O  
ATOM   1500  CB  PHE A  90      -8.246 -57.226 -27.056  1.00  0.00           C  
ATOM   1501  CG  PHE A  90      -9.660 -57.468 -26.579  1.00  0.00           C  
ATOM   1502  CD1 PHE A  90     -10.742 -57.093 -27.364  1.00  0.00           C  
ATOM   1503  CD2 PHE A  90      -9.912 -58.066 -25.350  1.00  0.00           C  
ATOM   1504  CE1 PHE A  90     -12.044 -57.299 -26.938  1.00  0.00           C  
ATOM   1505  CE2 PHE A  90     -11.214 -58.281 -24.919  1.00  0.00           C  
ATOM   1506  CZ  PHE A  90     -12.279 -57.892 -25.711  1.00  0.00           C  
ATOM   1507  H   PHE A  90      -7.689 -59.802 -27.382  1.00  0.00           H  
ATOM   1508  HA  PHE A  90      -8.651 -57.590 -29.139  1.00  0.00           H  
ATOM   1509 1HB  PHE A  90      -7.560 -57.584 -26.290  1.00  0.00           H  
ATOM   1510 2HB  PHE A  90      -8.095 -56.151 -27.154  1.00  0.00           H  
ATOM   1511  HD1 PHE A  90     -10.560 -56.626 -28.334  1.00  0.00           H  
ATOM   1512  HD2 PHE A  90      -9.074 -58.374 -24.724  1.00  0.00           H  
ATOM   1513  HE1 PHE A  90     -12.880 -56.994 -27.570  1.00  0.00           H  
ATOM   1514  HE2 PHE A  90     -11.396 -58.758 -23.956  1.00  0.00           H  
ATOM   1515  HZ  PHE A  90     -13.300 -58.050 -25.367  1.00  0.00           H  
ATOM   1516  N   ASN A  91      -5.746 -58.385 -29.393  1.00  0.00           N  
ATOM   1517  CA  ASN A  91      -4.429 -58.132 -29.978  1.00  0.00           C  
ATOM   1518  C   ASN A  91      -3.520 -57.307 -29.070  1.00  0.00           C  
ATOM   1519  O   ASN A  91      -2.862 -56.368 -29.514  1.00  0.00           O  
ATOM   1520  CB  ASN A  91      -4.581 -57.449 -31.324  1.00  0.00           C  
ATOM   1521  CG  ASN A  91      -3.325 -57.507 -32.147  1.00  0.00           C  
ATOM   1522  ND2 ASN A  91      -3.064 -56.462 -32.892  1.00  0.00           N  
ATOM   1523  OD1 ASN A  91      -2.587 -58.498 -32.108  1.00  0.00           O  
ATOM   1524  H   ASN A  91      -6.077 -59.336 -29.322  1.00  0.00           H  
ATOM   1525  HA  ASN A  91      -3.914 -59.086 -30.097  1.00  0.00           H  
ATOM   1526 1HB  ASN A  91      -5.390 -57.920 -31.884  1.00  0.00           H  
ATOM   1527 2HB  ASN A  91      -4.854 -56.404 -31.172  1.00  0.00           H  
ATOM   1528 1HD2 ASN A  91      -2.242 -56.447 -33.462  1.00  0.00           H  
ATOM   1529 2HD2 ASN A  91      -3.689 -55.682 -32.892  1.00  0.00           H  
ATOM   1530  N   VAL A  92      -3.486 -57.688 -27.796  1.00  0.00           N  
ATOM   1531  CA  VAL A  92      -2.663 -57.023 -26.793  1.00  0.00           C  
ATOM   1532  C   VAL A  92      -1.693 -58.057 -26.215  1.00  0.00           C  
ATOM   1533  O   VAL A  92      -2.078 -59.200 -25.960  1.00  0.00           O  
ATOM   1534  CB  VAL A  92      -3.534 -56.423 -25.672  1.00  0.00           C  
ATOM   1535  CG1 VAL A  92      -2.661 -55.928 -24.529  1.00  0.00           C  
ATOM   1536  CG2 VAL A  92      -4.388 -55.294 -26.228  1.00  0.00           C  
ATOM   1537  H   VAL A  92      -4.059 -58.471 -27.518  1.00  0.00           H  
ATOM   1538  HA  VAL A  92      -2.076 -56.249 -27.288  1.00  0.00           H  
ATOM   1539  HB  VAL A  92      -4.179 -57.204 -25.269  1.00  0.00           H  
ATOM   1540 1HG1 VAL A  92      -3.293 -55.507 -23.745  1.00  0.00           H  
ATOM   1541 2HG1 VAL A  92      -2.086 -56.759 -24.123  1.00  0.00           H  
ATOM   1542 3HG1 VAL A  92      -1.981 -55.160 -24.896  1.00  0.00           H  
ATOM   1543 1HG2 VAL A  92      -5.001 -54.876 -25.431  1.00  0.00           H  
ATOM   1544 2HG2 VAL A  92      -3.742 -54.517 -26.636  1.00  0.00           H  
ATOM   1545 3HG2 VAL A  92      -5.033 -55.681 -27.017  1.00  0.00           H  
ATOM   1546  N   GLY A  93      -0.434 -57.656 -26.057  1.00  0.00           N  
ATOM   1547  CA  GLY A  93       0.621 -58.505 -25.485  1.00  0.00           C  
ATOM   1548  C   GLY A  93       1.876 -58.699 -26.322  1.00  0.00           C  
ATOM   1549  O   GLY A  93       2.860 -59.248 -25.816  1.00  0.00           O  
ATOM   1550  H   GLY A  93      -0.204 -56.717 -26.348  1.00  0.00           H  
ATOM   1551 1HA  GLY A  93       0.942 -58.089 -24.530  1.00  0.00           H  
ATOM   1552 2HA  GLY A  93       0.220 -59.497 -25.287  1.00  0.00           H  
ATOM   1553  N   GLU A  94       1.852 -58.291 -27.591  1.00  0.00           N  
ATOM   1554  CA  GLU A  94       3.019 -58.430 -28.474  1.00  0.00           C  
ATOM   1555  C   GLU A  94       3.410 -57.035 -28.974  1.00  0.00           C  
ATOM   1556  O   GLU A  94       4.210 -56.376 -28.312  1.00  0.00           O  
ATOM   1557  CB  GLU A  94       2.716 -59.357 -29.653  1.00  0.00           C  
ATOM   1558  CG  GLU A  94       2.515 -60.817 -29.269  1.00  0.00           C  
ATOM   1559  CD  GLU A  94       2.177 -61.689 -30.446  1.00  0.00           C  
ATOM   1560  OE1 GLU A  94       1.927 -61.160 -31.502  1.00  0.00           O  
ATOM   1561  OE2 GLU A  94       2.168 -62.888 -30.288  1.00  0.00           O1-
ATOM   1562  H   GLU A  94       1.006 -57.876 -27.955  1.00  0.00           H  
ATOM   1563  HA  GLU A  94       3.860 -58.790 -27.882  1.00  0.00           H  
ATOM   1564 1HB  GLU A  94       1.813 -59.018 -30.161  1.00  0.00           H  
ATOM   1565 2HB  GLU A  94       3.534 -59.310 -30.372  1.00  0.00           H  
ATOM   1566 1HG  GLU A  94       3.429 -61.189 -28.806  1.00  0.00           H  
ATOM   1567 2HG  GLU A  94       1.715 -60.881 -28.533  1.00  0.00           H  
ATOM   1568  N   ASP A  95       2.825 -56.568 -30.081  1.00  0.00           N  
ATOM   1569  CA  ASP A  95       3.089 -55.218 -30.607  1.00  0.00           C  
ATOM   1570  C   ASP A  95       2.510 -54.137 -29.712  1.00  0.00           C  
ATOM   1571  O   ASP A  95       3.051 -53.036 -29.634  1.00  0.00           O  
ATOM   1572  CB  ASP A  95       2.514 -55.066 -32.017  1.00  0.00           C  
ATOM   1573  CG  ASP A  95       2.998 -53.806 -32.723  1.00  0.00           C  
ATOM   1574  OD1 ASP A  95       4.176 -53.703 -32.968  1.00  0.00           O  
ATOM   1575  OD2 ASP A  95       2.185 -52.960 -33.009  1.00  0.00           O1-
ATOM   1576  H   ASP A  95       2.177 -57.168 -30.569  1.00  0.00           H  
ATOM   1577  HA  ASP A  95       4.168 -55.086 -30.702  1.00  0.00           H  
ATOM   1578 1HB  ASP A  95       2.792 -55.932 -32.619  1.00  0.00           H  
ATOM   1579 2HB  ASP A  95       1.425 -55.040 -31.965  1.00  0.00           H  
ATOM   1580  N   CYS A  96       1.387 -54.460 -29.074  1.00  0.00           N  
ATOM   1581  CA  CYS A  96       0.673 -53.573 -28.175  1.00  0.00           C  
ATOM   1582  C   CYS A  96       0.685 -54.192 -26.777  1.00  0.00           C  
ATOM   1583  O   CYS A  96      -0.266 -54.868 -26.395  1.00  0.00           O  
ATOM   1584  CB  CYS A  96      -0.766 -53.354 -28.641  1.00  0.00           C  
ATOM   1585  SG  CYS A  96      -0.905 -52.634 -30.295  1.00  0.00           S  
ATOM   1586  H   CYS A  96       1.024 -55.388 -29.240  1.00  0.00           H  
ATOM   1587  HA  CYS A  96       1.181 -52.608 -28.166  1.00  0.00           H  
ATOM   1588 1HB  CYS A  96      -1.298 -54.306 -28.642  1.00  0.00           H  
ATOM   1589 2HB  CYS A  96      -1.279 -52.693 -27.942  1.00  0.00           H  
ATOM   1590  HG  CYS A  96      -2.145 -53.054 -30.525  1.00  0.00           H  
ATOM   1591  N   PRO A  97       1.773 -53.975 -26.016  1.00  0.00           N  
ATOM   1592  CA  PRO A  97       1.918 -54.683 -24.748  1.00  0.00           C  
ATOM   1593  C   PRO A  97       1.018 -54.169 -23.631  1.00  0.00           C  
ATOM   1594  O   PRO A  97       0.432 -53.091 -23.722  1.00  0.00           O  
ATOM   1595  CB  PRO A  97       3.386 -54.458 -24.385  1.00  0.00           C  
ATOM   1596  CG  PRO A  97       3.773 -53.221 -25.089  1.00  0.00           C  
ATOM   1597  CD  PRO A  97       3.014 -53.215 -26.377  1.00  0.00           C  
ATOM   1598  HA  PRO A  97       1.712 -55.754 -24.904  1.00  0.00           H  
ATOM   1599 1HB  PRO A  97       3.496 -54.372 -23.294  1.00  0.00           H  
ATOM   1600 2HB  PRO A  97       3.989 -55.324 -24.702  1.00  0.00           H  
ATOM   1601 1HG  PRO A  97       3.531 -52.342 -24.472  1.00  0.00           H  
ATOM   1602 2HG  PRO A  97       4.860 -53.203 -25.256  1.00  0.00           H  
ATOM   1603 1HD  PRO A  97       2.790 -52.178 -26.668  1.00  0.00           H  
ATOM   1604 2HD  PRO A  97       3.609 -53.715 -27.156  1.00  0.00           H  
ATOM   1605  N   VAL A  98       0.926 -54.968 -22.575  1.00  0.00           N  
ATOM   1606  CA  VAL A  98       0.314 -54.537 -21.323  1.00  0.00           C  
ATOM   1607  C   VAL A  98       1.425 -53.846 -20.539  1.00  0.00           C  
ATOM   1608  O   VAL A  98       2.519 -54.392 -20.399  1.00  0.00           O  
ATOM   1609  CB  VAL A  98      -0.259 -55.724 -20.527  1.00  0.00           C  
ATOM   1610  CG1 VAL A  98      -0.847 -55.247 -19.207  1.00  0.00           C  
ATOM   1611  CG2 VAL A  98      -1.311 -56.445 -21.357  1.00  0.00           C  
ATOM   1612  H   VAL A  98       1.296 -55.905 -22.645  1.00  0.00           H  
ATOM   1613  HA  VAL A  98      -0.516 -53.872 -21.557  1.00  0.00           H  
ATOM   1614  HB  VAL A  98       0.551 -56.414 -20.288  1.00  0.00           H  
ATOM   1615 1HG1 VAL A  98      -1.246 -56.099 -18.657  1.00  0.00           H  
ATOM   1616 2HG1 VAL A  98      -0.068 -54.767 -18.615  1.00  0.00           H  
ATOM   1617 3HG1 VAL A  98      -1.647 -54.534 -19.402  1.00  0.00           H  
ATOM   1618 1HG2 VAL A  98      -1.711 -57.284 -20.788  1.00  0.00           H  
ATOM   1619 2HG2 VAL A  98      -2.118 -55.754 -21.601  1.00  0.00           H  
ATOM   1620 3HG2 VAL A  98      -0.858 -56.814 -22.277  1.00  0.00           H  
ATOM   1621  N   PHE A  99       1.158 -52.637 -20.060  1.00  0.00           N  
ATOM   1622  CA  PHE A  99       2.124 -51.886 -19.261  1.00  0.00           C  
ATOM   1623  C   PHE A  99       1.407 -51.080 -18.190  1.00  0.00           C  
ATOM   1624  O   PHE A  99       0.188 -50.886 -18.259  1.00  0.00           O  
ATOM   1625  CB  PHE A  99       3.044 -51.015 -20.141  1.00  0.00           C  
ATOM   1626  CG  PHE A  99       2.337 -49.962 -20.972  1.00  0.00           C  
ATOM   1627  CD1 PHE A  99       1.953 -50.225 -22.282  1.00  0.00           C  
ATOM   1628  CD2 PHE A  99       2.109 -48.688 -20.462  1.00  0.00           C  
ATOM   1629  CE1 PHE A  99       1.339 -49.249 -23.055  1.00  0.00           C  
ATOM   1630  CE2 PHE A  99       1.495 -47.706 -21.230  1.00  0.00           C  
ATOM   1631  CZ  PHE A  99       1.111 -47.986 -22.530  1.00  0.00           C  
ATOM   1632  H   PHE A  99       0.257 -52.226 -20.257  1.00  0.00           H  
ATOM   1633  HA  PHE A  99       2.750 -52.597 -18.718  1.00  0.00           H  
ATOM   1634 1HB  PHE A  99       3.768 -50.501 -19.512  1.00  0.00           H  
ATOM   1635 2HB  PHE A  99       3.599 -51.653 -20.828  1.00  0.00           H  
ATOM   1636  HD1 PHE A  99       2.139 -51.213 -22.707  1.00  0.00           H  
ATOM   1637  HD2 PHE A  99       2.411 -48.467 -19.437  1.00  0.00           H  
ATOM   1638  HE1 PHE A  99       1.038 -49.475 -24.078  1.00  0.00           H  
ATOM   1639  HE2 PHE A  99       1.318 -46.718 -20.811  1.00  0.00           H  
ATOM   1640  HZ  PHE A  99       0.632 -47.220 -23.139  1.00  0.00           H  
ATOM   1641  N   ASP A 100       2.163 -50.663 -17.173  1.00  0.00           N  
ATOM   1642  CA  ASP A 100       1.601 -49.950 -16.020  1.00  0.00           C  
ATOM   1643  C   ASP A 100       1.001 -48.635 -16.506  1.00  0.00           C  
ATOM   1644  O   ASP A 100       1.686 -47.853 -17.154  1.00  0.00           O  
ATOM   1645  CB  ASP A 100       2.675 -49.652 -14.958  1.00  0.00           C  
ATOM   1646  CG  ASP A 100       3.209 -50.908 -14.273  1.00  0.00           C  
ATOM   1647  OD1 ASP A 100       2.415 -51.695 -13.720  1.00  0.00           O  
ATOM   1648  OD2 ASP A 100       4.444 -51.102 -14.280  1.00  0.00           O1-
ATOM   1649  H   ASP A 100       3.159 -50.845 -17.202  1.00  0.00           H  
ATOM   1650  HA  ASP A 100       0.838 -50.581 -15.562  1.00  0.00           H  
ATOM   1651 1HB  ASP A 100       3.513 -49.130 -15.426  1.00  0.00           H  
ATOM   1652 2HB  ASP A 100       2.261 -48.991 -14.197  1.00  0.00           H  
ATOM   1653  N   GLY A 101      -0.283 -48.425 -16.221  1.00  0.00           N  
ATOM   1654  CA  GLY A 101      -0.978 -47.201 -16.612  1.00  0.00           C  
ATOM   1655  C   GLY A 101      -1.479 -47.171 -18.045  1.00  0.00           C  
ATOM   1656  O   GLY A 101      -1.860 -46.112 -18.550  1.00  0.00           O  
ATOM   1657  H   GLY A 101      -0.788 -49.139 -15.717  1.00  0.00           H  
ATOM   1658 1HA  GLY A 101      -1.838 -47.048 -15.961  1.00  0.00           H  
ATOM   1659 2HA  GLY A 101      -0.316 -46.348 -16.476  1.00  0.00           H  
ATOM   1660  N   LEU A 102      -1.499 -48.327 -18.698  1.00  0.00           N  
ATOM   1661  CA  LEU A 102      -1.977 -48.436 -20.082  1.00  0.00           C  
ATOM   1662  C   LEU A 102      -3.273 -47.656 -20.310  1.00  0.00           C  
ATOM   1663  O   LEU A 102      -3.367 -46.880 -21.265  1.00  0.00           O  
ATOM   1664  CB  LEU A 102      -2.198 -49.909 -20.445  1.00  0.00           C  
ATOM   1665  CG  LEU A 102      -2.943 -50.166 -21.762  1.00  0.00           C  
ATOM   1666  CD1 LEU A 102      -2.187 -49.508 -22.909  1.00  0.00           C  
ATOM   1667  CD2 LEU A 102      -3.079 -51.664 -21.985  1.00  0.00           C  
ATOM   1668  H   LEU A 102      -1.177 -49.159 -18.223  1.00  0.00           H  
ATOM   1669  HA  LEU A 102      -1.223 -48.010 -20.741  1.00  0.00           H  
ATOM   1670 1HB  LEU A 102      -1.228 -50.400 -20.512  1.00  0.00           H  
ATOM   1671 2HB  LEU A 102      -2.767 -50.383 -19.645  1.00  0.00           H  
ATOM   1672  HG  LEU A 102      -3.934 -49.714 -21.713  1.00  0.00           H  
ATOM   1673 1HD1 LEU A 102      -2.716 -49.690 -23.844  1.00  0.00           H  
ATOM   1674 2HD1 LEU A 102      -2.121 -48.434 -22.733  1.00  0.00           H  
ATOM   1675 3HD1 LEU A 102      -1.184 -49.928 -22.972  1.00  0.00           H  
ATOM   1676 1HD2 LEU A 102      -3.609 -51.846 -22.920  1.00  0.00           H  
ATOM   1677 2HD2 LEU A 102      -2.088 -52.117 -22.035  1.00  0.00           H  
ATOM   1678 3HD2 LEU A 102      -3.638 -52.106 -21.160  1.00  0.00           H  
ATOM   1679  N   PHE A 103      -4.265 -47.853 -19.446  1.00  0.00           N  
ATOM   1680  CA  PHE A 103      -5.550 -47.182 -19.649  1.00  0.00           C  
ATOM   1681  C   PHE A 103      -5.432 -45.669 -19.462  1.00  0.00           C  
ATOM   1682  O   PHE A 103      -5.919 -44.912 -20.291  1.00  0.00           O  
ATOM   1683  CB  PHE A 103      -6.666 -47.751 -18.767  1.00  0.00           C  
ATOM   1684  CG  PHE A 103      -8.029 -47.248 -19.148  1.00  0.00           C  
ATOM   1685  CD1 PHE A 103      -8.615 -47.639 -20.347  1.00  0.00           C  
ATOM   1686  CD2 PHE A 103      -8.713 -46.351 -18.338  1.00  0.00           C  
ATOM   1687  CE1 PHE A 103      -9.859 -47.161 -20.727  1.00  0.00           C  
ATOM   1688  CE2 PHE A 103      -9.961 -45.874 -18.709  1.00  0.00           C  
ATOM   1689  CZ  PHE A 103     -10.535 -46.273 -19.903  1.00  0.00           C  
ATOM   1690  H   PHE A 103      -4.147 -48.462 -18.649  1.00  0.00           H  
ATOM   1691  HA  PHE A 103      -5.853 -47.319 -20.687  1.00  0.00           H  
ATOM   1692 1HB  PHE A 103      -6.665 -48.839 -18.835  1.00  0.00           H  
ATOM   1693 2HB  PHE A 103      -6.477 -47.487 -17.726  1.00  0.00           H  
ATOM   1694  HD1 PHE A 103      -8.082 -48.335 -20.996  1.00  0.00           H  
ATOM   1695  HD2 PHE A 103      -8.265 -46.032 -17.397  1.00  0.00           H  
ATOM   1696  HE1 PHE A 103     -10.302 -47.484 -21.668  1.00  0.00           H  
ATOM   1697  HE2 PHE A 103     -10.491 -45.180 -18.057  1.00  0.00           H  
ATOM   1698  HZ  PHE A 103     -11.512 -45.893 -20.197  1.00  0.00           H  
ATOM   1699  N   GLU A 104      -4.746 -45.245 -18.407  1.00  0.00           N  
ATOM   1700  CA  GLU A 104      -4.539 -43.815 -18.144  1.00  0.00           C  
ATOM   1701  C   GLU A 104      -3.810 -43.129 -19.308  1.00  0.00           C  
ATOM   1702  O   GLU A 104      -4.144 -42.000 -19.689  1.00  0.00           O  
ATOM   1703  CB  GLU A 104      -3.793 -43.614 -16.816  1.00  0.00           C  
ATOM   1704  CG  GLU A 104      -4.617 -43.956 -15.578  1.00  0.00           C  
ATOM   1705  CD  GLU A 104      -4.786 -45.453 -15.293  1.00  0.00           C  
ATOM   1706  OE1 GLU A 104      -5.528 -45.779 -14.337  1.00  0.00           O  
ATOM   1707  OE2 GLU A 104      -4.207 -46.322 -15.998  1.00  0.00           O1-
ATOM   1708  H   GLU A 104      -4.358 -45.924 -17.769  1.00  0.00           H  
ATOM   1709  HA  GLU A 104      -5.513 -43.330 -18.073  1.00  0.00           H  
ATOM   1710 1HB  GLU A 104      -2.894 -44.233 -16.806  1.00  0.00           H  
ATOM   1711 2HB  GLU A 104      -3.472 -42.575 -16.733  1.00  0.00           H  
ATOM   1712 1HG  GLU A 104      -4.146 -43.507 -14.707  1.00  0.00           H  
ATOM   1713 2HG  GLU A 104      -5.610 -43.520 -15.685  1.00  0.00           H  
ATOM   1714  N   PHE A 105      -2.842 -43.826 -19.900  1.00  0.00           N  
ATOM   1715  CA  PHE A 105      -2.198 -43.355 -21.127  1.00  0.00           C  
ATOM   1716  C   PHE A 105      -3.227 -43.152 -22.239  1.00  0.00           C  
ATOM   1717  O   PHE A 105      -3.274 -42.088 -22.862  1.00  0.00           O  
ATOM   1718  CB  PHE A 105      -1.095 -44.325 -21.576  1.00  0.00           C  
ATOM   1719  CG  PHE A 105      -0.513 -44.003 -22.922  1.00  0.00           C  
ATOM   1720  CD1 PHE A 105      -0.899 -44.711 -24.054  1.00  0.00           C  
ATOM   1721  CD2 PHE A 105       0.409 -42.976 -23.066  1.00  0.00           C  
ATOM   1722  CE1 PHE A 105      -0.373 -44.407 -25.304  1.00  0.00           C  
ATOM   1723  CE2 PHE A 105       0.944 -42.673 -24.309  1.00  0.00           C  
ATOM   1724  CZ  PHE A 105       0.554 -43.384 -25.425  1.00  0.00           C  
ATOM   1725  H   PHE A 105      -2.544 -44.700 -19.491  1.00  0.00           H  
ATOM   1726  HA  PHE A 105      -1.742 -42.384 -20.930  1.00  0.00           H  
ATOM   1727 1HB  PHE A 105      -0.288 -44.320 -20.845  1.00  0.00           H  
ATOM   1728 2HB  PHE A 105      -1.495 -45.337 -21.613  1.00  0.00           H  
ATOM   1729  HD1 PHE A 105      -1.628 -45.517 -23.955  1.00  0.00           H  
ATOM   1730  HD2 PHE A 105       0.719 -42.410 -22.186  1.00  0.00           H  
ATOM   1731  HE1 PHE A 105      -0.690 -44.970 -26.182  1.00  0.00           H  
ATOM   1732  HE2 PHE A 105       1.672 -41.868 -24.402  1.00  0.00           H  
ATOM   1733  HZ  PHE A 105       0.980 -43.144 -26.401  1.00  0.00           H  
ATOM   1734  N   CYS A 106      -4.055 -44.170 -22.480  1.00  0.00           N  
ATOM   1735  CA  CYS A 106      -5.133 -44.063 -23.479  1.00  0.00           C  
ATOM   1736  C   CYS A 106      -6.071 -42.895 -23.175  1.00  0.00           C  
ATOM   1737  O   CYS A 106      -6.502 -42.187 -24.086  1.00  0.00           O  
ATOM   1738  CB  CYS A 106      -5.948 -45.356 -23.531  1.00  0.00           C  
ATOM   1739  SG  CYS A 106      -4.995 -46.811 -24.027  1.00  0.00           S  
ATOM   1740  H   CYS A 106      -3.942 -45.034 -21.970  1.00  0.00           H  
ATOM   1741  HA  CYS A 106      -4.682 -43.890 -24.456  1.00  0.00           H  
ATOM   1742 1HB  CYS A 106      -6.379 -45.554 -22.549  1.00  0.00           H  
ATOM   1743 2HB  CYS A 106      -6.774 -45.238 -24.232  1.00  0.00           H  
ATOM   1744  HG  CYS A 106      -4.420 -47.009 -22.845  1.00  0.00           H  
ATOM   1745  N   GLN A 107      -6.369 -42.699 -21.890  1.00  0.00           N  
ATOM   1746  CA  GLN A 107      -7.281 -41.639 -21.474  1.00  0.00           C  
ATOM   1747  C   GLN A 107      -6.745 -40.242 -21.778  1.00  0.00           C  
ATOM   1748  O   GLN A 107      -7.507 -39.391 -22.244  1.00  0.00           O  
ATOM   1749  CB  GLN A 107      -7.605 -41.723 -19.988  1.00  0.00           C  
ATOM   1750  CG  GLN A 107      -8.454 -42.909 -19.571  1.00  0.00           C  
ATOM   1751  CD  GLN A 107      -8.815 -42.820 -18.107  1.00  0.00           C  
ATOM   1752  NE2 GLN A 107     -10.077 -42.530 -17.822  1.00  0.00           N  
ATOM   1753  OE1 GLN A 107      -7.957 -42.982 -17.244  1.00  0.00           O  
ATOM   1754  H   GLN A 107      -5.956 -43.294 -21.189  1.00  0.00           H  
ATOM   1755  HA  GLN A 107      -8.215 -41.746 -22.030  1.00  0.00           H  
ATOM   1756 1HB  GLN A 107      -6.679 -41.772 -19.415  1.00  0.00           H  
ATOM   1757 2HB  GLN A 107      -8.135 -40.822 -19.678  1.00  0.00           H  
ATOM   1758 1HG  GLN A 107      -9.369 -42.913 -20.167  1.00  0.00           H  
ATOM   1759 2HG  GLN A 107      -7.891 -43.824 -19.746  1.00  0.00           H  
ATOM   1760 1HE2 GLN A 107     -10.371 -42.459 -16.867  1.00  0.00           H  
ATOM   1761 2HE2 GLN A 107     -10.736 -42.382 -18.558  1.00  0.00           H  
ATOM   1762  N   LEU A 108      -5.453 -40.019 -21.512  1.00  0.00           N  
ATOM   1763  CA  LEU A 108      -4.829 -38.710 -21.753  1.00  0.00           C  
ATOM   1764  C   LEU A 108      -4.684 -38.421 -23.245  1.00  0.00           C  
ATOM   1765  O   LEU A 108      -4.932 -37.301 -23.692  1.00  0.00           O  
ATOM   1766  CB  LEU A 108      -3.451 -38.648 -21.083  1.00  0.00           C  
ATOM   1767  CG  LEU A 108      -3.455 -38.655 -19.549  1.00  0.00           C  
ATOM   1768  CD1 LEU A 108      -2.026 -38.777 -19.037  1.00  0.00           C  
ATOM   1769  CD2 LEU A 108      -4.113 -37.382 -19.038  1.00  0.00           C  
ATOM   1770  H   LEU A 108      -4.893 -40.770 -21.136  1.00  0.00           H  
ATOM   1771  HA  LEU A 108      -5.475 -37.936 -21.338  1.00  0.00           H  
ATOM   1772 1HB  LEU A 108      -2.865 -39.503 -21.416  1.00  0.00           H  
ATOM   1773 2HB  LEU A 108      -2.946 -37.739 -21.409  1.00  0.00           H  
ATOM   1774  HG  LEU A 108      -4.013 -39.521 -19.191  1.00  0.00           H  
ATOM   1775 1HD1 LEU A 108      -2.029 -38.782 -17.947  1.00  0.00           H  
ATOM   1776 2HD1 LEU A 108      -1.587 -39.705 -19.402  1.00  0.00           H  
ATOM   1777 3HD1 LEU A 108      -1.439 -37.932 -19.394  1.00  0.00           H  
ATOM   1778 1HD2 LEU A 108      -4.116 -37.387 -17.947  1.00  0.00           H  
ATOM   1779 2HD2 LEU A 108      -3.555 -36.516 -19.394  1.00  0.00           H  
ATOM   1780 3HD2 LEU A 108      -5.138 -37.329 -19.404  1.00  0.00           H  
ATOM   1781  N   SER A 109      -4.296 -39.437 -24.014  1.00  0.00           N  
ATOM   1782  CA  SER A 109      -4.188 -39.315 -25.461  1.00  0.00           C  
ATOM   1783  C   SER A 109      -5.539 -38.966 -26.086  1.00  0.00           C  
ATOM   1784  O   SER A 109      -5.658 -38.019 -26.868  1.00  0.00           O  
ATOM   1785  CB  SER A 109      -3.662 -40.608 -26.054  1.00  0.00           C  
ATOM   1786  OG  SER A 109      -3.588 -40.527 -27.451  1.00  0.00           O  
ATOM   1787  H   SER A 109      -4.070 -40.318 -23.576  1.00  0.00           H  
ATOM   1788  HA  SER A 109      -3.477 -38.518 -25.689  1.00  0.00           H  
ATOM   1789 1HB  SER A 109      -2.673 -40.819 -25.647  1.00  0.00           H  
ATOM   1790 2HB  SER A 109      -4.315 -41.431 -25.768  1.00  0.00           H  
ATOM   1791  HG  SER A 109      -2.704 -40.211 -27.651  1.00  0.00           H  
ATOM   1792  N   THR A 110      -6.564 -39.726 -25.718  1.00  0.00           N  
ATOM   1793  CA  THR A 110      -7.918 -39.496 -26.203  1.00  0.00           C  
ATOM   1794  C   THR A 110      -8.476 -38.148 -25.750  1.00  0.00           C  
ATOM   1795  O   THR A 110      -9.035 -37.420 -26.560  1.00  0.00           O  
ATOM   1796  CB  THR A 110      -8.862 -40.621 -25.739  1.00  0.00           C  
ATOM   1797  CG2 THR A 110     -10.277 -40.368 -26.232  1.00  0.00           C  
ATOM   1798  OG1 THR A 110      -8.399 -41.878 -26.252  1.00  0.00           O  
ATOM   1799  H   THR A 110      -6.392 -40.487 -25.079  1.00  0.00           H  
ATOM   1800  HA  THR A 110      -7.894 -39.457 -27.292  1.00  0.00           H  
ATOM   1801  HB  THR A 110      -8.864 -40.667 -24.650  1.00  0.00           H  
ATOM   1802  HG1 THR A 110      -7.646 -42.175 -25.736  1.00  0.00           H  
ATOM   1803 1HG2 THR A 110     -10.930 -41.173 -25.894  1.00  0.00           H  
ATOM   1804 2HG2 THR A 110     -10.637 -39.419 -25.837  1.00  0.00           H  
ATOM   1805 3HG2 THR A 110     -10.282 -40.330 -27.321  1.00  0.00           H  
ATOM   1806  N   GLY A 111      -8.325 -37.830 -24.466  1.00  0.00           N  
ATOM   1807  CA  GLY A 111      -8.844 -36.572 -23.933  1.00  0.00           C  
ATOM   1808  C   GLY A 111      -8.349 -35.345 -24.672  1.00  0.00           C  
ATOM   1809  O   GLY A 111      -9.119 -34.428 -24.948  1.00  0.00           O  
ATOM   1810  H   GLY A 111      -7.843 -38.465 -23.846  1.00  0.00           H  
ATOM   1811 1HA  GLY A 111      -9.932 -36.582 -23.975  1.00  0.00           H  
ATOM   1812 2HA  GLY A 111      -8.562 -36.479 -22.885  1.00  0.00           H  
ATOM   1813  N   GLY A 112      -7.057 -35.320 -24.995  1.00  0.00           N  
ATOM   1814  CA  GLY A 112      -6.489 -34.230 -25.784  1.00  0.00           C  
ATOM   1815  C   GLY A 112      -7.170 -34.041 -27.125  1.00  0.00           C  
ATOM   1816  O   GLY A 112      -7.572 -32.931 -27.486  1.00  0.00           O  
ATOM   1817  H   GLY A 112      -6.455 -36.070 -24.690  1.00  0.00           H  
ATOM   1818 1HA  GLY A 112      -6.562 -33.298 -25.222  1.00  0.00           H  
ATOM   1819 2HA  GLY A 112      -5.430 -34.419 -25.957  1.00  0.00           H  
ATOM   1820  N   SER A 113      -7.309 -35.129 -27.872  1.00  0.00           N  
ATOM   1821  CA  SER A 113      -7.926 -35.050 -29.189  1.00  0.00           C  
ATOM   1822  C   SER A 113      -9.402 -34.658 -29.119  1.00  0.00           C  
ATOM   1823  O   SER A 113      -9.860 -33.815 -29.895  1.00  0.00           O  
ATOM   1824  CB  SER A 113      -7.742 -36.366 -29.933  1.00  0.00           C  
ATOM   1825  OG  SER A 113      -6.363 -36.597 -30.130  1.00  0.00           O  
ATOM   1826  H   SER A 113      -6.986 -36.023 -27.535  1.00  0.00           H  
ATOM   1827  HA  SER A 113      -7.438 -34.254 -29.754  1.00  0.00           H  
ATOM   1828 1HB  SER A 113      -8.189 -37.175 -29.356  1.00  0.00           H  
ATOM   1829 2HB  SER A 113      -8.264 -36.318 -30.889  1.00  0.00           H  
ATOM   1830  HG  SER A 113      -6.298 -37.457 -30.550  1.00  0.00           H  
ATOM   1831  N   VAL A 114     -10.137 -35.239 -28.179  1.00  0.00           N  
ATOM   1832  CA  VAL A 114     -11.558 -34.915 -28.025  1.00  0.00           C  
ATOM   1833  C   VAL A 114     -11.718 -33.470 -27.528  1.00  0.00           C  
ATOM   1834  O   VAL A 114     -12.524 -32.722 -28.081  1.00  0.00           O  
ATOM   1835  CB  VAL A 114     -12.300 -35.924 -27.120  1.00  0.00           C  
ATOM   1836  CG1 VAL A 114     -13.727 -35.462 -26.830  1.00  0.00           C  
ATOM   1837  CG2 VAL A 114     -12.338 -37.292 -27.783  1.00  0.00           C  
ATOM   1838  H   VAL A 114      -9.719 -35.915 -27.557  1.00  0.00           H  
ATOM   1839  HA  VAL A 114     -12.029 -34.945 -29.009  1.00  0.00           H  
ATOM   1840  HB  VAL A 114     -11.774 -35.997 -26.167  1.00  0.00           H  
ATOM   1841 1HG1 VAL A 114     -14.223 -36.194 -26.191  1.00  0.00           H  
ATOM   1842 2HG1 VAL A 114     -13.702 -34.497 -26.326  1.00  0.00           H  
ATOM   1843 3HG1 VAL A 114     -14.277 -35.369 -27.765  1.00  0.00           H  
ATOM   1844 1HG2 VAL A 114     -12.862 -37.995 -27.135  1.00  0.00           H  
ATOM   1845 2HG2 VAL A 114     -12.858 -37.221 -28.737  1.00  0.00           H  
ATOM   1846 3HG2 VAL A 114     -11.320 -37.645 -27.951  1.00  0.00           H  
ATOM   1847  N   ALA A 115     -10.945 -33.072 -26.517  1.00  0.00           N  
ATOM   1848  CA  ALA A 115     -11.002 -31.685 -26.020  1.00  0.00           C  
ATOM   1849  C   ALA A 115     -10.688 -30.682 -27.135  1.00  0.00           C  
ATOM   1850  O   ALA A 115     -11.318 -29.623 -27.223  1.00  0.00           O  
ATOM   1851  CB  ALA A 115     -10.066 -31.483 -24.844  1.00  0.00           C  
ATOM   1852  H   ALA A 115     -10.309 -33.725 -26.080  1.00  0.00           H  
ATOM   1853  HA  ALA A 115     -12.022 -31.487 -25.690  1.00  0.00           H  
ATOM   1854 1HB  ALA A 115     -10.130 -30.452 -24.500  1.00  0.00           H  
ATOM   1855 2HB  ALA A 115     -10.349 -32.154 -24.033  1.00  0.00           H  
ATOM   1856 3HB  ALA A 115      -9.043 -31.700 -25.151  1.00  0.00           H  
ATOM   1857  N   GLY A 116      -9.736 -31.028 -27.990  1.00  0.00           N  
ATOM   1858  CA  GLY A 116      -9.429 -30.227 -29.174  1.00  0.00           C  
ATOM   1859  C   GLY A 116     -10.632 -30.070 -30.092  1.00  0.00           C  
ATOM   1860  O   GLY A 116     -10.987 -28.956 -30.466  1.00  0.00           O  
ATOM   1861  H   GLY A 116      -9.207 -31.870 -27.817  1.00  0.00           H  
ATOM   1862 1HA  GLY A 116      -9.081 -29.242 -28.867  1.00  0.00           H  
ATOM   1863 2HA  GLY A 116      -8.616 -30.695 -29.731  1.00  0.00           H  
ATOM   1864  N   ALA A 117     -11.272 -31.190 -30.425  1.00  0.00           N  
ATOM   1865  CA  ALA A 117     -12.475 -31.195 -31.255  1.00  0.00           C  
ATOM   1866  C   ALA A 117     -13.604 -30.337 -30.658  1.00  0.00           C  
ATOM   1867  O   ALA A 117     -14.300 -29.623 -31.383  1.00  0.00           O  
ATOM   1868  CB  ALA A 117     -12.950 -32.620 -31.481  1.00  0.00           C  
ATOM   1869  H   ALA A 117     -10.903 -32.068 -30.086  1.00  0.00           H  
ATOM   1870  HA  ALA A 117     -12.223 -30.749 -32.219  1.00  0.00           H  
ATOM   1871 1HB  ALA A 117     -13.848 -32.611 -32.100  1.00  0.00           H  
ATOM   1872 2HB  ALA A 117     -12.168 -33.192 -31.979  1.00  0.00           H  
ATOM   1873 3HB  ALA A 117     -13.178 -33.082 -30.519  1.00  0.00           H  
ATOM   1874  N   VAL A 118     -13.770 -30.417 -29.341  1.00  0.00           N  
ATOM   1875  CA  VAL A 118     -14.778 -29.607 -28.640  1.00  0.00           C  
ATOM   1876  C   VAL A 118     -14.440 -28.118 -28.757  1.00  0.00           C  
ATOM   1877  O   VAL A 118     -15.315 -27.310 -29.069  1.00  0.00           O  
ATOM   1878  CB  VAL A 118     -14.852 -30.002 -27.153  1.00  0.00           C  
ATOM   1879  CG1 VAL A 118     -15.725 -29.021 -26.384  1.00  0.00           C  
ATOM   1880  CG2 VAL A 118     -15.388 -31.419 -27.020  1.00  0.00           C  
ATOM   1881  H   VAL A 118     -13.194 -31.053 -28.811  1.00  0.00           H  
ATOM   1882  HA  VAL A 118     -15.739 -29.742 -29.136  1.00  0.00           H  
ATOM   1883  HB  VAL A 118     -13.853 -29.948 -26.722  1.00  0.00           H  
ATOM   1884 1HG1 VAL A 118     -15.766 -29.315 -25.335  1.00  0.00           H  
ATOM   1885 2HG1 VAL A 118     -15.303 -28.019 -26.463  1.00  0.00           H  
ATOM   1886 3HG1 VAL A 118     -16.732 -29.026 -26.801  1.00  0.00           H  
ATOM   1887 1HG2 VAL A 118     -15.437 -31.692 -25.966  1.00  0.00           H  
ATOM   1888 2HG2 VAL A 118     -16.386 -31.474 -27.456  1.00  0.00           H  
ATOM   1889 3HG2 VAL A 118     -14.725 -32.109 -27.543  1.00  0.00           H  
ATOM   1890  N   LYS A 119     -13.180 -27.760 -28.517  1.00  0.00           N  
ATOM   1891  CA  LYS A 119     -12.725 -26.360 -28.613  1.00  0.00           C  
ATOM   1892  C   LYS A 119     -12.955 -25.807 -30.032  1.00  0.00           C  
ATOM   1893  O   LYS A 119     -13.349 -24.653 -30.206  1.00  0.00           O  
ATOM   1894  CB  LYS A 119     -11.245 -26.256 -28.221  1.00  0.00           C  
ATOM   1895  CG  LYS A 119     -10.724 -24.849 -27.964  1.00  0.00           C  
ATOM   1896  CD  LYS A 119     -11.277 -24.267 -26.673  1.00  0.00           C  
ATOM   1897  CE  LYS A 119     -10.587 -22.964 -26.311  1.00  0.00           C  
ATOM   1898  NZ  LYS A 119     -11.242 -22.309 -25.144  1.00  0.00           N1+
ATOM   1899  H   LYS A 119     -12.517 -28.476 -28.258  1.00  0.00           H  
ATOM   1900  HA  LYS A 119     -13.314 -25.754 -27.924  1.00  0.00           H  
ATOM   1901 1HB  LYS A 119     -11.070 -26.834 -27.311  1.00  0.00           H  
ATOM   1902 2HB  LYS A 119     -10.629 -26.689 -29.008  1.00  0.00           H  
ATOM   1903 1HG  LYS A 119      -9.636 -24.869 -27.900  1.00  0.00           H  
ATOM   1904 2HG  LYS A 119     -11.009 -24.200 -28.791  1.00  0.00           H  
ATOM   1905 1HD  LYS A 119     -12.348 -24.084 -26.788  1.00  0.00           H  
ATOM   1906 2HD  LYS A 119     -11.135 -24.982 -25.863  1.00  0.00           H  
ATOM   1907 1HE  LYS A 119      -9.544 -23.160 -26.070  1.00  0.00           H  
ATOM   1908 2HE  LYS A 119     -10.619 -22.284 -27.163  1.00  0.00           H  
ATOM   1909 1HZ  LYS A 119     -10.761 -21.446 -24.928  1.00  0.00           H  
ATOM   1910 2HZ  LYS A 119     -12.207 -22.108 -25.366  1.00  0.00           H  
ATOM   1911 3HZ  LYS A 119     -11.201 -22.924 -24.345  1.00  0.00           H  
ATOM   1912  N   LEU A 120     -12.724 -26.650 -31.036  1.00  0.00           N  
ATOM   1913  CA  LEU A 120     -13.017 -26.295 -32.427  1.00  0.00           C  
ATOM   1914  C   LEU A 120     -14.518 -26.179 -32.703  1.00  0.00           C  
ATOM   1915  O   LEU A 120     -14.945 -25.236 -33.376  1.00  0.00           O  
ATOM   1916  CB  LEU A 120     -12.406 -27.341 -33.367  1.00  0.00           C  
ATOM   1917  CG  LEU A 120     -10.873 -27.377 -33.417  1.00  0.00           C  
ATOM   1918  CD1 LEU A 120     -10.417 -28.669 -34.086  1.00  0.00           C  
ATOM   1919  CD2 LEU A 120     -10.360 -26.161 -34.170  1.00  0.00           C  
ATOM   1920  H   LEU A 120     -12.334 -27.558 -30.832  1.00  0.00           H  
ATOM   1921  HA  LEU A 120     -12.597 -25.309 -32.628  1.00  0.00           H  
ATOM   1922 1HB  LEU A 120     -12.751 -28.327 -33.061  1.00  0.00           H  
ATOM   1923 2HB  LEU A 120     -12.765 -27.151 -34.378  1.00  0.00           H  
ATOM   1924  HG  LEU A 120     -10.477 -27.370 -32.401  1.00  0.00           H  
ATOM   1925 1HD1 LEU A 120      -9.327 -28.694 -34.120  1.00  0.00           H  
ATOM   1926 2HD1 LEU A 120     -10.782 -29.522 -33.514  1.00  0.00           H  
ATOM   1927 3HD1 LEU A 120     -10.813 -28.713 -35.098  1.00  0.00           H  
ATOM   1928 1HD2 LEU A 120      -9.270 -26.185 -34.206  1.00  0.00           H  
ATOM   1929 2HD2 LEU A 120     -10.755 -26.167 -35.188  1.00  0.00           H  
ATOM   1930 3HD2 LEU A 120     -10.686 -25.253 -33.663  1.00  0.00           H  
ATOM   1931  N   ASN A 121     -15.312 -27.118 -32.195  1.00  0.00           N  
ATOM   1932  CA  ASN A 121     -16.776 -27.066 -32.341  1.00  0.00           C  
ATOM   1933  C   ASN A 121     -17.385 -25.816 -31.727  1.00  0.00           C  
ATOM   1934  O   ASN A 121     -18.359 -25.279 -32.258  1.00  0.00           O  
ATOM   1935  CB  ASN A 121     -17.449 -28.274 -31.690  1.00  0.00           C  
ATOM   1936  CG  ASN A 121     -17.359 -29.530 -32.535  1.00  0.00           C  
ATOM   1937  ND2 ASN A 121     -17.571 -30.671 -31.899  1.00  0.00           N  
ATOM   1938  OD1 ASN A 121     -17.141 -29.477 -33.746  1.00  0.00           O  
ATOM   1939  H   ASN A 121     -14.895 -27.889 -31.693  1.00  0.00           H  
ATOM   1940  HA  ASN A 121     -17.018 -27.075 -33.405  1.00  0.00           H  
ATOM   1941 1HB  ASN A 121     -16.985 -28.474 -30.724  1.00  0.00           H  
ATOM   1942 2HB  ASN A 121     -18.501 -28.053 -31.507  1.00  0.00           H  
ATOM   1943 1HD2 ASN A 121     -17.526 -31.538 -32.397  1.00  0.00           H  
ATOM   1944 2HD2 ASN A 121     -17.774 -30.668 -30.921  1.00  0.00           H  
ATOM   1945  N   ARG A 122     -16.819 -25.365 -30.606  1.00  0.00           N  
ATOM   1946  CA  ARG A 122     -17.288 -24.141 -29.939  1.00  0.00           C  
ATOM   1947  C   ARG A 122     -16.809 -22.844 -30.595  1.00  0.00           C  
ATOM   1948  O   ARG A 122     -17.165 -21.755 -30.125  1.00  0.00           O  
ATOM   1949  CB  ARG A 122     -16.893 -24.171 -28.459  1.00  0.00           C  
ATOM   1950  CG  ARG A 122     -17.587 -25.286 -27.699  1.00  0.00           C  
ATOM   1951  CD  ARG A 122     -17.044 -25.404 -26.290  1.00  0.00           C  
ATOM   1952  NE  ARG A 122     -17.479 -24.302 -25.433  1.00  0.00           N  
ATOM   1953  CZ  ARG A 122     -17.015 -24.061 -24.205  1.00  0.00           C  
ATOM   1954  NH1 ARG A 122     -17.510 -23.039 -23.504  1.00  0.00           N1+
ATOM   1955  NH2 ARG A 122     -16.063 -24.828 -23.670  1.00  0.00           N  
ATOM   1956  H   ARG A 122     -16.046 -25.880 -30.204  1.00  0.00           H  
ATOM   1957  HA  ARG A 122     -18.375 -24.102 -30.012  1.00  0.00           H  
ATOM   1958 1HB  ARG A 122     -15.814 -24.301 -28.375  1.00  0.00           H  
ATOM   1959 2HB  ARG A 122     -17.145 -23.216 -27.996  1.00  0.00           H  
ATOM   1960 1HG  ARG A 122     -18.655 -25.079 -27.645  1.00  0.00           H  
ATOM   1961 2HG  ARG A 122     -17.425 -26.232 -28.215  1.00  0.00           H  
ATOM   1962 1HD  ARG A 122     -17.390 -26.335 -25.844  1.00  0.00           H  
ATOM   1963 2HD  ARG A 122     -15.956 -25.397 -26.318  1.00  0.00           H  
ATOM   1964  HE  ARG A 122     -18.186 -23.675 -25.795  1.00  0.00           H  
ATOM   1965 1HH1 ARG A 122     -18.228 -22.454 -23.904  1.00  0.00           H  
ATOM   1966 2HH1 ARG A 122     -17.162 -22.851 -22.575  1.00  0.00           H  
ATOM   1967 1HH2 ARG A 122     -15.683 -25.604 -24.196  1.00  0.00           H  
ATOM   1968 2HH2 ARG A 122     -15.720 -24.634 -22.740  1.00  0.00           H  
ATOM   1969  N   GLN A 123     -16.034 -22.958 -31.679  1.00  0.00           N  
ATOM   1970  CA  GLN A 123     -15.500 -21.827 -32.429  1.00  0.00           C  
ATOM   1971  C   GLN A 123     -14.673 -20.907 -31.536  1.00  0.00           C  
ATOM   1972  O   GLN A 123     -14.741 -19.684 -31.647  1.00  0.00           O  
ATOM   1973  CB  GLN A 123     -16.623 -21.077 -33.160  1.00  0.00           C  
ATOM   1974  CG  GLN A 123     -17.386 -21.953 -34.141  1.00  0.00           C  
ATOM   1975  CD  GLN A 123     -18.488 -21.214 -34.876  1.00  0.00           C  
ATOM   1976  NE2 GLN A 123     -19.599 -21.895 -35.138  1.00  0.00           N  
ATOM   1977  OE1 GLN A 123     -18.336 -20.036 -35.203  1.00  0.00           O  
ATOM   1978  H   GLN A 123     -15.816 -23.898 -31.983  1.00  0.00           H  
ATOM   1979  HA  GLN A 123     -14.798 -22.206 -33.172  1.00  0.00           H  
ATOM   1980 1HB  GLN A 123     -17.328 -20.679 -32.429  1.00  0.00           H  
ATOM   1981 2HB  GLN A 123     -16.203 -20.231 -33.702  1.00  0.00           H  
ATOM   1982 1HG  GLN A 123     -16.690 -22.339 -34.884  1.00  0.00           H  
ATOM   1983 2HG  GLN A 123     -17.845 -22.779 -33.596  1.00  0.00           H  
ATOM   1984 1HE2 GLN A 123     -20.356 -21.453 -35.621  1.00  0.00           H  
ATOM   1985 2HE2 GLN A 123     -19.681 -22.850 -34.852  1.00  0.00           H  
ATOM   1986  N   GLN A 124     -13.892 -21.522 -30.651  1.00  0.00           N  
ATOM   1987  CA  GLN A 124     -13.016 -20.803 -29.734  1.00  0.00           C  
ATOM   1988  C   GLN A 124     -11.538 -20.872 -30.126  1.00  0.00           C  
ATOM   1989  O   GLN A 124     -10.690 -20.330 -29.424  1.00  0.00           O  
ATOM   1990  CB  GLN A 124     -13.230 -21.317 -28.311  1.00  0.00           C  
ATOM   1991  CG  GLN A 124     -14.631 -21.016 -27.795  1.00  0.00           C  
ATOM   1992  CD  GLN A 124     -14.842 -21.411 -26.352  1.00  0.00           C  
ATOM   1993  NE2 GLN A 124     -16.052 -21.176 -25.858  1.00  0.00           N  
ATOM   1994  OE1 GLN A 124     -13.942 -21.916 -25.686  1.00  0.00           O  
ATOM   1995  H   GLN A 124     -13.915 -22.531 -30.622  1.00  0.00           H  
ATOM   1996  HA  GLN A 124     -13.271 -19.745 -29.771  1.00  0.00           H  
ATOM   1997 1HB  GLN A 124     -13.067 -22.394 -28.286  1.00  0.00           H  
ATOM   1998 2HB  GLN A 124     -12.501 -20.858 -27.646  1.00  0.00           H  
ATOM   1999 1HG  GLN A 124     -14.813 -19.945 -27.875  1.00  0.00           H  
ATOM   2000 2HG  GLN A 124     -15.355 -21.563 -28.398  1.00  0.00           H  
ATOM   2001 1HE2 GLN A 124     -16.258 -21.412 -24.907  1.00  0.00           H  
ATOM   2002 2HE2 GLN A 124     -16.755 -20.759 -26.431  1.00  0.00           H  
ATOM   2003  N   THR A 125     -11.235 -21.535 -31.240  1.00  0.00           N  
ATOM   2004  CA  THR A 125      -9.865 -21.639 -31.725  1.00  0.00           C  
ATOM   2005  C   THR A 125      -9.855 -22.005 -33.217  1.00  0.00           C  
ATOM   2006  O   THR A 125     -10.847 -22.530 -33.730  1.00  0.00           O  
ATOM   2007  CB  THR A 125      -9.067 -22.682 -30.919  1.00  0.00           C  
ATOM   2008  CG2 THR A 125      -9.495 -24.091 -31.300  1.00  0.00           C  
ATOM   2009  OG1 THR A 125      -7.667 -22.524 -31.183  1.00  0.00           O  
ATOM   2010  H   THR A 125     -11.977 -21.976 -31.765  1.00  0.00           H  
ATOM   2011  HA  THR A 125      -9.389 -20.661 -31.632  1.00  0.00           H  
ATOM   2012  HB  THR A 125      -9.242 -22.530 -29.855  1.00  0.00           H  
ATOM   2013  HG1 THR A 125      -7.172 -23.174 -30.678  1.00  0.00           H  
ATOM   2014 1HG2 THR A 125      -8.922 -24.814 -30.721  1.00  0.00           H  
ATOM   2015 2HG2 THR A 125     -10.557 -24.218 -31.091  1.00  0.00           H  
ATOM   2016 3HG2 THR A 125      -9.314 -24.251 -32.362  1.00  0.00           H  
ATOM   2017  N   ASP A 126      -8.755 -21.703 -33.905  1.00  0.00           N  
ATOM   2018  CA  ASP A 126      -8.592 -22.062 -35.319  1.00  0.00           C  
ATOM   2019  C   ASP A 126      -7.923 -23.421 -35.441  1.00  0.00           C  
ATOM   2020  O   ASP A 126      -8.214 -24.178 -36.368  1.00  0.00           O  
ATOM   2021  CB  ASP A 126      -7.723 -21.052 -36.066  1.00  0.00           C  
ATOM   2022  CG  ASP A 126      -8.331 -19.682 -36.131  1.00  0.00           C  
ATOM   2023  OD1 ASP A 126      -7.701 -18.741 -35.597  1.00  0.00           O  
ATOM   2024  OD2 ASP A 126      -9.417 -19.529 -36.734  1.00  0.00           O1-
ATOM   2025  H   ASP A 126      -8.009 -21.210 -33.433  1.00  0.00           H  
ATOM   2026  HA  ASP A 126      -9.576 -22.073 -35.789  1.00  0.00           H  
ATOM   2027 1HB  ASP A 126      -6.751 -20.976 -35.576  1.00  0.00           H  
ATOM   2028 2HB  ASP A 126      -7.551 -21.402 -37.085  1.00  0.00           H  
ATOM   2029  N   MET A 127      -6.987 -23.687 -34.528  1.00  0.00           N  
ATOM   2030  CA  MET A 127      -6.260 -24.957 -34.475  1.00  0.00           C  
ATOM   2031  C   MET A 127      -6.234 -25.496 -33.050  1.00  0.00           C  
ATOM   2032  O   MET A 127      -6.189 -24.728 -32.091  1.00  0.00           O  
ATOM   2033  CB  MET A 127      -4.839 -24.783 -35.008  1.00  0.00           C  
ATOM   2034  CG  MET A 127      -4.727 -24.821 -36.526  1.00  0.00           C  
ATOM   2035  SD  MET A 127      -3.048 -24.508 -37.107  1.00  0.00           S  
ATOM   2036  CE  MET A 127      -3.033 -22.719 -37.151  1.00  0.00           C  
ATOM   2037  H   MET A 127      -6.780 -22.973 -33.846  1.00  0.00           H  
ATOM   2038  HA  MET A 127      -6.769 -25.675 -35.117  1.00  0.00           H  
ATOM   2039 1HB  MET A 127      -4.437 -23.830 -34.667  1.00  0.00           H  
ATOM   2040 2HB  MET A 127      -4.200 -25.570 -34.606  1.00  0.00           H  
ATOM   2041 1HG  MET A 127      -5.041 -25.798 -36.889  1.00  0.00           H  
ATOM   2042 2HG  MET A 127      -5.386 -24.068 -36.958  1.00  0.00           H  
ATOM   2043 1HE  MET A 127      -2.057 -22.371 -37.492  1.00  0.00           H  
ATOM   2044 2HE  MET A 127      -3.805 -22.364 -37.835  1.00  0.00           H  
ATOM   2045 3HE  MET A 127      -3.227 -22.328 -36.151  1.00  0.00           H  
ATOM   2046  N   ALA A 128      -6.270 -26.817 -32.923  1.00  0.00           N  
ATOM   2047  CA  ALA A 128      -6.021 -27.509 -31.659  1.00  0.00           C  
ATOM   2048  C   ALA A 128      -4.929 -28.524 -31.917  1.00  0.00           C  
ATOM   2049  O   ALA A 128      -4.984 -29.219 -32.929  1.00  0.00           O  
ATOM   2050  CB  ALA A 128      -7.273 -28.192 -31.141  1.00  0.00           C  
ATOM   2051  H   ALA A 128      -6.482 -27.362 -33.747  1.00  0.00           H  
ATOM   2052  HA  ALA A 128      -5.706 -26.767 -30.923  1.00  0.00           H  
ATOM   2053 1HB  ALA A 128      -7.049 -28.696 -30.199  1.00  0.00           H  
ATOM   2054 2HB  ALA A 128      -8.051 -27.449 -30.978  1.00  0.00           H  
ATOM   2055 3HB  ALA A 128      -7.615 -28.924 -31.870  1.00  0.00           H  
ATOM   2056  N   VAL A 129      -3.946 -28.586 -31.027  1.00  0.00           N  
ATOM   2057  CA  VAL A 129      -2.769 -29.438 -31.204  1.00  0.00           C  
ATOM   2058  C   VAL A 129      -2.712 -30.441 -30.064  1.00  0.00           C  
ATOM   2059  O   VAL A 129      -2.742 -30.058 -28.899  1.00  0.00           O  
ATOM   2060  CB  VAL A 129      -1.476 -28.600 -31.226  1.00  0.00           C  
ATOM   2061  CG1 VAL A 129      -0.262 -29.498 -31.411  1.00  0.00           C  
ATOM   2062  CG2 VAL A 129      -1.552 -27.561 -32.334  1.00  0.00           C  
ATOM   2063  H   VAL A 129      -4.023 -28.020 -30.195  1.00  0.00           H  
ATOM   2064  HA  VAL A 129      -2.854 -29.955 -32.160  1.00  0.00           H  
ATOM   2065  HB  VAL A 129      -1.362 -28.100 -30.264  1.00  0.00           H  
ATOM   2066 1HG1 VAL A 129       0.642 -28.890 -31.424  1.00  0.00           H  
ATOM   2067 2HG1 VAL A 129      -0.208 -30.211 -30.588  1.00  0.00           H  
ATOM   2068 3HG1 VAL A 129      -0.349 -30.038 -32.354  1.00  0.00           H  
ATOM   2069 1HG2 VAL A 129      -0.635 -26.971 -32.343  1.00  0.00           H  
ATOM   2070 2HG2 VAL A 129      -1.672 -28.061 -33.295  1.00  0.00           H  
ATOM   2071 3HG2 VAL A 129      -2.404 -26.903 -32.158  1.00  0.00           H  
ATOM   2072  N   ASN A 130      -2.609 -31.724 -30.410  1.00  0.00           N  
ATOM   2073  CA  ASN A 130      -2.427 -32.776 -29.422  1.00  0.00           C  
ATOM   2074  C   ASN A 130      -1.392 -33.768 -29.907  1.00  0.00           C  
ATOM   2075  O   ASN A 130      -1.737 -34.766 -30.550  1.00  0.00           O  
ATOM   2076  CB  ASN A 130      -3.741 -33.473 -29.119  1.00  0.00           C  
ATOM   2077  CG  ASN A 130      -3.593 -34.567 -28.099  1.00  0.00           C  
ATOM   2078  ND2 ASN A 130      -4.342 -35.627 -28.266  1.00  0.00           N  
ATOM   2079  OD1 ASN A 130      -2.799 -34.453 -27.158  1.00  0.00           O  
ATOM   2080  H   ASN A 130      -2.655 -31.970 -31.389  1.00  0.00           H  
ATOM   2081  HA  ASN A 130      -2.068 -32.324 -28.495  1.00  0.00           H  
ATOM   2082 1HB  ASN A 130      -4.463 -32.743 -28.749  1.00  0.00           H  
ATOM   2083 2HB  ASN A 130      -4.146 -33.900 -30.036  1.00  0.00           H  
ATOM   2084 1HD2 ASN A 130      -4.286 -36.387 -27.618  1.00  0.00           H  
ATOM   2085 2HD2 ASN A 130      -4.971 -35.677 -29.042  1.00  0.00           H  
ATOM   2086  N   TRP A 131      -0.133 -33.521 -29.563  1.00  0.00           N  
ATOM   2087  CA  TRP A 131       0.946 -34.412 -29.993  1.00  0.00           C  
ATOM   2088  C   TRP A 131       0.887 -35.809 -29.366  1.00  0.00           C  
ATOM   2089  O   TRP A 131       1.512 -36.724 -29.902  1.00  0.00           O  
ATOM   2090  CB  TRP A 131       2.325 -33.798 -29.776  1.00  0.00           C  
ATOM   2091  CG  TRP A 131       2.579 -32.530 -30.548  1.00  0.00           C  
ATOM   2092  CD1 TRP A 131       3.043 -31.353 -30.039  1.00  0.00           C  
ATOM   2093  CD2 TRP A 131       2.397 -32.310 -31.955  1.00  0.00           C  
ATOM   2094  CE2 TRP A 131       2.759 -30.972 -32.215  1.00  0.00           C  
ATOM   2095  CE3 TRP A 131       1.949 -33.103 -33.020  1.00  0.00           C  
ATOM   2096  NE1 TRP A 131       3.148 -30.417 -31.025  1.00  0.00           N  
ATOM   2097  CZ2 TRP A 131       2.708 -30.413 -33.497  1.00  0.00           C  
ATOM   2098  CZ3 TRP A 131       1.881 -32.536 -34.293  1.00  0.00           C  
ATOM   2099  CH2 TRP A 131       2.263 -31.210 -34.519  1.00  0.00           C  
ATOM   2100  H   TRP A 131       0.093 -32.713 -29.000  1.00  0.00           H  
ATOM   2101  HA  TRP A 131       0.833 -34.604 -31.061  1.00  0.00           H  
ATOM   2102 1HB  TRP A 131       2.462 -33.573 -28.719  1.00  0.00           H  
ATOM   2103 2HB  TRP A 131       3.094 -34.518 -30.060  1.00  0.00           H  
ATOM   2104  HD1 TRP A 131       3.294 -31.183 -28.993  1.00  0.00           H  
ATOM   2105  HE1 TRP A 131       3.464 -29.464 -30.902  1.00  0.00           H  
ATOM   2106  HE3 TRP A 131       1.662 -34.141 -32.858  1.00  0.00           H  
ATOM   2107  HZ2 TRP A 131       3.006 -29.383 -33.693  1.00  0.00           H  
ATOM   2108  HZ3 TRP A 131       1.520 -33.160 -35.111  1.00  0.00           H  
ATOM   2109  HH2 TRP A 131       2.205 -30.804 -35.530  1.00  0.00           H  
ATOM   2110  N   ALA A 132       0.140 -35.979 -28.270  1.00  0.00           N  
ATOM   2111  CA  ALA A 132      -0.031 -37.289 -27.628  1.00  0.00           C  
ATOM   2112  C   ALA A 132      -1.065 -38.174 -28.311  1.00  0.00           C  
ATOM   2113  O   ALA A 132      -1.265 -39.310 -27.879  1.00  0.00           O  
ATOM   2114  CB  ALA A 132      -0.395 -37.127 -26.159  1.00  0.00           C  
ATOM   2115  H   ALA A 132      -0.320 -35.173 -27.874  1.00  0.00           H  
ATOM   2116  HA  ALA A 132       0.916 -37.826 -27.695  1.00  0.00           H  
ATOM   2117 1HB  ALA A 132      -0.517 -38.110 -25.706  1.00  0.00           H  
ATOM   2118 2HB  ALA A 132       0.398 -36.585 -25.645  1.00  0.00           H  
ATOM   2119 3HB  ALA A 132      -1.327 -36.572 -26.076  1.00  0.00           H  
ATOM   2120  N   GLY A 133      -1.769 -37.661 -29.319  1.00  0.00           N  
ATOM   2121  CA  GLY A 133      -2.798 -38.414 -30.028  1.00  0.00           C  
ATOM   2122  C   GLY A 133      -2.304 -38.920 -31.373  1.00  0.00           C  
ATOM   2123  O   GLY A 133      -1.103 -39.116 -31.580  1.00  0.00           O  
ATOM   2124  H   GLY A 133      -1.577 -36.710 -29.597  1.00  0.00           H  
ATOM   2125 1HA  GLY A 133      -3.115 -39.260 -29.416  1.00  0.00           H  
ATOM   2126 2HA  GLY A 133      -3.673 -37.782 -30.178  1.00  0.00           H  
ATOM   2127  N   GLY A 134      -3.235 -39.103 -32.298  1.00  0.00           N  
ATOM   2128  CA  GLY A 134      -2.922 -39.595 -33.636  1.00  0.00           C  
ATOM   2129  C   GLY A 134      -2.730 -41.095 -33.730  1.00  0.00           C  
ATOM   2130  O   GLY A 134      -2.055 -41.568 -34.653  1.00  0.00           O  
ATOM   2131  H   GLY A 134      -4.195 -38.895 -32.061  1.00  0.00           H  
ATOM   2132 1HA  GLY A 134      -3.723 -39.319 -34.322  1.00  0.00           H  
ATOM   2133 2HA  GLY A 134      -2.011 -39.118 -33.997  1.00  0.00           H  
ATOM   2134  N   LEU A 135      -3.333 -41.851 -32.811  1.00  0.00           N  
ATOM   2135  CA  LEU A 135      -3.110 -43.300 -32.734  1.00  0.00           C  
ATOM   2136  C   LEU A 135      -4.059 -43.995 -33.722  1.00  0.00           C  
ATOM   2137  O   LEU A 135      -5.048 -44.658 -33.375  1.00  0.00           O  
ATOM   2138  CB  LEU A 135      -3.185 -43.770 -31.270  1.00  0.00           C  
ATOM   2139  CG  LEU A 135      -2.143 -43.076 -30.367  1.00  0.00           C  
ATOM   2140  CD1 LEU A 135      -2.283 -43.522 -28.915  1.00  0.00           C  
ATOM   2141  CD2 LEU A 135      -0.703 -43.275 -30.831  1.00  0.00           C  
ATOM   2142  H   LEU A 135      -3.960 -41.414 -32.151  1.00  0.00           H  
ATOM   2143  HA  LEU A 135      -2.114 -43.517 -33.120  1.00  0.00           H  
ATOM   2144 1HB  LEU A 135      -4.185 -43.562 -30.889  1.00  0.00           H  
ATOM   2145 2HB  LEU A 135      -3.023 -44.846 -31.242  1.00  0.00           H  
ATOM   2146  HG  LEU A 135      -2.334 -42.003 -30.350  1.00  0.00           H  
ATOM   2147 1HD1 LEU A 135      -1.536 -43.016 -28.304  1.00  0.00           H  
ATOM   2148 2HD1 LEU A 135      -3.279 -43.270 -28.551  1.00  0.00           H  
ATOM   2149 3HD1 LEU A 135      -2.136 -44.599 -28.849  1.00  0.00           H  
ATOM   2150 1HD2 LEU A 135      -0.027 -42.756 -30.148  1.00  0.00           H  
ATOM   2151 2HD2 LEU A 135      -0.466 -44.337 -30.840  1.00  0.00           H  
ATOM   2152 3HD2 LEU A 135      -0.586 -42.867 -31.834  1.00  0.00           H  
ATOM   2153  N   HIS A 136      -3.700 -43.815 -34.989  1.00  0.00           N  
ATOM   2154  CA  HIS A 136      -4.540 -44.155 -36.143  1.00  0.00           C  
ATOM   2155  C   HIS A 136      -4.739 -45.624 -36.497  1.00  0.00           C  
ATOM   2156  O   HIS A 136      -5.500 -45.918 -37.421  1.00  0.00           O  
ATOM   2157  CB  HIS A 136      -3.977 -43.451 -37.382  1.00  0.00           C  
ATOM   2158  CG  HIS A 136      -2.580 -43.865 -37.727  1.00  0.00           C  
ATOM   2159  CD2 HIS A 136      -1.608 -44.436 -36.977  1.00  0.00           C  
ATOM   2160  ND1 HIS A 136      -2.046 -43.701 -38.987  1.00  0.00           N  
ATOM   2161  CE1 HIS A 136      -0.804 -44.154 -38.997  1.00  0.00           C  
ATOM   2162  NE2 HIS A 136      -0.515 -44.604 -37.790  1.00  0.00           N  
ATOM   2163  H   HIS A 136      -2.784 -43.419 -35.148  1.00  0.00           H  
ATOM   2164  HA  HIS A 136      -5.571 -43.869 -35.938  1.00  0.00           H  
ATOM   2165 1HB  HIS A 136      -4.616 -43.659 -38.241  1.00  0.00           H  
ATOM   2166 2HB  HIS A 136      -3.984 -42.373 -37.222  1.00  0.00           H  
ATOM   2167  HD1 HIS A 136      -2.482 -43.238 -39.759  1.00  0.00           H  
ATOM   2168  HD2 HIS A 136      -1.566 -44.750 -35.933  1.00  0.00           H  
ATOM   2169  HE1 HIS A 136      -0.205 -44.112 -39.907  1.00  0.00           H  
ATOM   2170  N   HIS A 137      -4.078 -46.539 -35.787  1.00  0.00           N  
ATOM   2171  CA  HIS A 137      -4.230 -47.975 -36.058  1.00  0.00           C  
ATOM   2172  C   HIS A 137      -5.263 -48.700 -35.194  1.00  0.00           C  
ATOM   2173  O   HIS A 137      -5.638 -49.824 -35.518  1.00  0.00           O  
ATOM   2174  CB  HIS A 137      -2.878 -48.675 -35.890  1.00  0.00           C  
ATOM   2175  CG  HIS A 137      -1.869 -48.290 -36.927  1.00  0.00           C  
ATOM   2176  CD2 HIS A 137      -0.665 -47.680 -36.818  1.00  0.00           C  
ATOM   2177  ND1 HIS A 137      -2.054 -48.535 -38.272  1.00  0.00           N  
ATOM   2178  CE1 HIS A 137      -1.007 -48.090 -38.945  1.00  0.00           C  
ATOM   2179  NE2 HIS A 137      -0.151 -47.568 -38.086  1.00  0.00           N  
ATOM   2180  H   HIS A 137      -3.459 -46.241 -35.048  1.00  0.00           H  
ATOM   2181  HA  HIS A 137      -4.592 -48.117 -37.074  1.00  0.00           H  
ATOM   2182 1HB  HIS A 137      -2.465 -48.439 -34.908  1.00  0.00           H  
ATOM   2183 2HB  HIS A 137      -3.018 -49.754 -35.935  1.00  0.00           H  
ATOM   2184  HD1 HIS A 137      -2.879 -48.909 -38.696  1.00  0.00           H  
ATOM   2185  HD2 HIS A 137      -0.100 -47.304 -35.964  1.00  0.00           H  
ATOM   2186  HE1 HIS A 137      -0.961 -48.190 -40.029  1.00  0.00           H  
ATOM   2187  N   ALA A 138      -5.720 -48.093 -34.098  1.00  0.00           N  
ATOM   2188  CA  ALA A 138      -6.629 -48.804 -33.196  1.00  0.00           C  
ATOM   2189  C   ALA A 138      -7.980 -49.072 -33.856  1.00  0.00           C  
ATOM   2190  O   ALA A 138      -8.484 -48.242 -34.617  1.00  0.00           O  
ATOM   2191  CB  ALA A 138      -6.816 -48.039 -31.896  1.00  0.00           C  
ATOM   2192  H   ALA A 138      -5.446 -47.147 -33.875  1.00  0.00           H  
ATOM   2193  HA  ALA A 138      -6.191 -49.774 -32.966  1.00  0.00           H  
ATOM   2194 1HB  ALA A 138      -7.496 -48.587 -31.245  1.00  0.00           H  
ATOM   2195 2HB  ALA A 138      -5.852 -47.923 -31.399  1.00  0.00           H  
ATOM   2196 3HB  ALA A 138      -7.233 -47.055 -32.110  1.00  0.00           H  
ATOM   2197  N   LYS A 139      -8.531 -50.255 -33.587  1.00  0.00           N  
ATOM   2198  CA  LYS A 139      -9.759 -50.714 -34.221  1.00  0.00           C  
ATOM   2199  C   LYS A 139     -10.883 -50.790 -33.200  1.00  0.00           C  
ATOM   2200  O   LYS A 139     -10.643 -50.781 -31.994  1.00  0.00           O  
ATOM   2201  CB  LYS A 139      -9.554 -52.089 -34.884  1.00  0.00           C  
ATOM   2202  CG  LYS A 139      -8.394 -52.188 -35.868  1.00  0.00           C  
ATOM   2203  CD  LYS A 139      -8.495 -51.194 -37.012  1.00  0.00           C  
ATOM   2204  CE  LYS A 139      -7.455 -51.459 -38.099  1.00  0.00           C  
ATOM   2205  NZ  LYS A 139      -6.070 -51.592 -37.569  1.00  0.00           N1+
ATOM   2206  H   LYS A 139      -8.071 -50.852 -32.914  1.00  0.00           H  
ATOM   2207  HA  LYS A 139     -10.039 -49.996 -34.993  1.00  0.00           H  
ATOM   2208 1HB  LYS A 139      -9.386 -52.843 -34.114  1.00  0.00           H  
ATOM   2209 2HB  LYS A 139     -10.458 -52.370 -35.425  1.00  0.00           H  
ATOM   2210 1HG  LYS A 139      -7.454 -52.003 -35.345  1.00  0.00           H  
ATOM   2211 2HG  LYS A 139      -8.360 -53.189 -36.293  1.00  0.00           H  
ATOM   2212 1HD  LYS A 139      -9.489 -51.253 -37.459  1.00  0.00           H  
ATOM   2213 2HD  LYS A 139      -8.348 -50.183 -36.631  1.00  0.00           H  
ATOM   2214 1HE  LYS A 139      -7.707 -52.379 -38.626  1.00  0.00           H  
ATOM   2215 2HE  LYS A 139      -7.464 -50.641 -38.819  1.00  0.00           H  
ATOM   2216 1HZ  LYS A 139      -5.433 -51.766 -38.332  1.00  0.00           H  
ATOM   2217 2HZ  LYS A 139      -5.807 -50.738 -37.098  1.00  0.00           H  
ATOM   2218 3HZ  LYS A 139      -6.031 -52.361 -36.916  1.00  0.00           H  
ATOM   2219  N   LYS A 140     -12.114 -50.880 -33.691  1.00  0.00           N  
ATOM   2220  CA  LYS A 140     -13.295 -50.894 -32.820  1.00  0.00           C  
ATOM   2221  C   LYS A 140     -13.144 -51.867 -31.644  1.00  0.00           C  
ATOM   2222  O   LYS A 140     -13.483 -51.524 -30.509  1.00  0.00           O  
ATOM   2223  CB  LYS A 140     -14.570 -51.206 -33.620  1.00  0.00           C  
ATOM   2224  CG  LYS A 140     -15.839 -51.212 -32.779  1.00  0.00           C  
ATOM   2225  CD  LYS A 140     -17.095 -51.374 -33.620  1.00  0.00           C  
ATOM   2226  CE  LYS A 140     -18.335 -51.380 -32.738  1.00  0.00           C  
ATOM   2227  NZ  LYS A 140     -19.598 -51.487 -33.524  1.00  0.00           N1+
ATOM   2228  H   LYS A 140     -12.242 -50.942 -34.691  1.00  0.00           H  
ATOM   2229  HA  LYS A 140     -13.403 -49.908 -32.370  1.00  0.00           H  
ATOM   2230 1HB  LYS A 140     -14.691 -50.465 -34.412  1.00  0.00           H  
ATOM   2231 2HB  LYS A 140     -14.472 -52.181 -34.094  1.00  0.00           H  
ATOM   2232 1HG  LYS A 140     -15.797 -52.032 -32.064  1.00  0.00           H  
ATOM   2233 2HG  LYS A 140     -15.915 -50.276 -32.228  1.00  0.00           H  
ATOM   2234 1HD  LYS A 140     -17.162 -50.551 -34.336  1.00  0.00           H  
ATOM   2235 2HD  LYS A 140     -17.042 -52.311 -34.174  1.00  0.00           H  
ATOM   2236 1HE  LYS A 140     -18.285 -52.219 -32.046  1.00  0.00           H  
ATOM   2237 2HE  LYS A 140     -18.369 -50.458 -32.155  1.00  0.00           H  
ATOM   2238 1HZ  LYS A 140     -20.387 -51.487 -32.894  1.00  0.00           H  
ATOM   2239 2HZ  LYS A 140     -19.670 -50.702 -34.154  1.00  0.00           H  
ATOM   2240 3HZ  LYS A 140     -19.592 -52.347 -34.054  1.00  0.00           H  
ATOM   2241  N   SER A 141     -12.613 -53.058 -31.915  1.00  0.00           N  
ATOM   2242  CA  SER A 141     -12.478 -54.094 -30.896  1.00  0.00           C  
ATOM   2243  C   SER A 141     -11.092 -54.745 -30.835  1.00  0.00           C  
ATOM   2244  O   SER A 141     -10.987 -55.931 -30.526  1.00  0.00           O  
ATOM   2245  CB  SER A 141     -13.520 -55.168 -31.137  1.00  0.00           C  
ATOM   2246  OG  SER A 141     -14.814 -54.655 -30.979  1.00  0.00           O  
ATOM   2247  H   SER A 141     -12.297 -53.248 -32.855  1.00  0.00           H  
ATOM   2248  HA  SER A 141     -12.612 -53.636 -29.915  1.00  0.00           H  
ATOM   2249 1HB  SER A 141     -13.405 -55.568 -32.145  1.00  0.00           H  
ATOM   2250 2HB  SER A 141     -13.364 -55.990 -30.440  1.00  0.00           H  
ATOM   2251  HG  SER A 141     -15.412 -55.360 -31.241  1.00  0.00           H  
ATOM   2252  N   GLU A 142     -10.028 -53.982 -31.093  1.00  0.00           N  
ATOM   2253  CA  GLU A 142      -8.668 -54.510 -30.953  1.00  0.00           C  
ATOM   2254  C   GLU A 142      -7.614 -53.421 -31.046  1.00  0.00           C  
ATOM   2255  O   GLU A 142      -7.831 -52.381 -31.679  1.00  0.00           O  
ATOM   2256  CB  GLU A 142      -8.359 -55.636 -31.979  1.00  0.00           C  
ATOM   2257  CG  GLU A 142      -8.409 -55.218 -33.444  1.00  0.00           C  
ATOM   2258  CD  GLU A 142      -7.980 -56.297 -34.445  1.00  0.00           C  
ATOM   2259  OE1 GLU A 142      -7.507 -57.382 -34.060  1.00  0.00           O  
ATOM   2260  OE2 GLU A 142      -8.092 -56.034 -35.651  1.00  0.00           O1-
ATOM   2261  H   GLU A 142     -10.157 -53.025 -31.391  1.00  0.00           H  
ATOM   2262  HA  GLU A 142      -8.562 -54.933 -29.954  1.00  0.00           H  
ATOM   2263 1HB  GLU A 142      -7.362 -56.036 -31.790  1.00  0.00           H  
ATOM   2264 2HB  GLU A 142      -9.069 -56.451 -31.849  1.00  0.00           H  
ATOM   2265 1HG  GLU A 142      -9.428 -54.924 -33.692  1.00  0.00           H  
ATOM   2266 2HG  GLU A 142      -7.766 -54.351 -33.587  1.00  0.00           H  
ATOM   2267  N   ALA A 143      -6.478 -53.691 -30.414  1.00  0.00           N  
ATOM   2268  CA  ALA A 143      -5.294 -52.855 -30.505  1.00  0.00           C  
ATOM   2269  C   ALA A 143      -4.544 -53.218 -31.783  1.00  0.00           C  
ATOM   2270  O   ALA A 143      -4.725 -54.310 -32.336  1.00  0.00           O  
ATOM   2271  CB  ALA A 143      -4.403 -53.062 -29.292  1.00  0.00           C  
ATOM   2272  H   ALA A 143      -6.448 -54.523 -29.844  1.00  0.00           H  
ATOM   2273  HA  ALA A 143      -5.615 -51.814 -30.533  1.00  0.00           H  
ATOM   2274 1HB  ALA A 143      -3.520 -52.428 -29.378  1.00  0.00           H  
ATOM   2275 2HB  ALA A 143      -4.953 -52.800 -28.390  1.00  0.00           H  
ATOM   2276 3HB  ALA A 143      -4.096 -54.106 -29.242  1.00  0.00           H  
ATOM   2277  N   SER A 144      -3.716 -52.298 -32.254  1.00  0.00           N  
ATOM   2278  CA  SER A 144      -2.865 -52.539 -33.418  1.00  0.00           C  
ATOM   2279  C   SER A 144      -1.871 -51.416 -33.552  1.00  0.00           C  
ATOM   2280  O   SER A 144      -2.209 -50.261 -33.278  1.00  0.00           O  
ATOM   2281  CB  SER A 144      -3.694 -52.650 -34.683  1.00  0.00           C  
ATOM   2282  OG  SER A 144      -2.879 -52.881 -35.799  1.00  0.00           O  
ATOM   2283  H   SER A 144      -3.672 -51.401 -31.791  1.00  0.00           H  
ATOM   2284  HA  SER A 144      -2.358 -53.494 -33.284  1.00  0.00           H  
ATOM   2285 1HB  SER A 144      -4.411 -53.464 -34.577  1.00  0.00           H  
ATOM   2286 2HB  SER A 144      -4.261 -51.731 -34.827  1.00  0.00           H  
ATOM   2287  HG  SER A 144      -3.471 -52.927 -36.554  1.00  0.00           H  
ATOM   2288  N   GLY A 145      -0.650 -51.732 -33.979  1.00  0.00           N  
ATOM   2289  CA  GLY A 145       0.313 -50.700 -34.350  1.00  0.00           C  
ATOM   2290  C   GLY A 145       0.677 -49.754 -33.223  1.00  0.00           C  
ATOM   2291  O   GLY A 145       0.773 -48.540 -33.424  1.00  0.00           O  
ATOM   2292  H   GLY A 145      -0.380 -52.705 -34.047  1.00  0.00           H  
ATOM   2293 1HA  GLY A 145       1.230 -51.169 -34.707  1.00  0.00           H  
ATOM   2294 2HA  GLY A 145      -0.087 -50.108 -35.174  1.00  0.00           H  
ATOM   2295  N   PHE A 146       0.863 -50.327 -32.032  1.00  0.00           N  
ATOM   2296  CA  PHE A 146       1.148 -49.598 -30.785  1.00  0.00           C  
ATOM   2297  C   PHE A 146      -0.023 -48.714 -30.303  1.00  0.00           C  
ATOM   2298  O   PHE A 146       0.116 -47.989 -29.309  1.00  0.00           O  
ATOM   2299  CB  PHE A 146       2.391 -48.726 -30.971  1.00  0.00           C  
ATOM   2300  CG  PHE A 146       3.605 -49.489 -31.417  1.00  0.00           C  
ATOM   2301  CD1 PHE A 146       4.090 -49.355 -32.710  1.00  0.00           C  
ATOM   2302  CD2 PHE A 146       4.265 -50.342 -30.546  1.00  0.00           C  
ATOM   2303  CE1 PHE A 146       5.207 -50.056 -33.122  1.00  0.00           C  
ATOM   2304  CE2 PHE A 146       5.383 -51.044 -30.954  1.00  0.00           C  
ATOM   2305  CZ  PHE A 146       5.854 -50.901 -32.244  1.00  0.00           C  
ATOM   2306  H   PHE A 146       0.796 -51.336 -32.009  1.00  0.00           H  
ATOM   2307  HA  PHE A 146       1.287 -50.326 -29.984  1.00  0.00           H  
ATOM   2308 1HB  PHE A 146       2.185 -47.952 -31.709  1.00  0.00           H  
ATOM   2309 2HB  PHE A 146       2.628 -48.227 -30.032  1.00  0.00           H  
ATOM   2310  HD1 PHE A 146       3.579 -48.686 -33.403  1.00  0.00           H  
ATOM   2311  HD2 PHE A 146       3.893 -50.456 -29.527  1.00  0.00           H  
ATOM   2312  HE1 PHE A 146       5.577 -49.942 -34.140  1.00  0.00           H  
ATOM   2313  HE2 PHE A 146       5.893 -51.711 -30.260  1.00  0.00           H  
ATOM   2314  HZ  PHE A 146       6.734 -51.455 -32.568  1.00  0.00           H  
ATOM   2315  N   CYS A 147      -1.166 -48.798 -30.985  1.00  0.00           N  
ATOM   2316  CA  CYS A 147      -2.342 -47.960 -30.734  1.00  0.00           C  
ATOM   2317  C   CYS A 147      -3.399 -48.811 -30.062  1.00  0.00           C  
ATOM   2318  O   CYS A 147      -3.660 -49.922 -30.508  1.00  0.00           O  
ATOM   2319  CB  CYS A 147      -2.924 -47.431 -32.052  1.00  0.00           C  
ATOM   2320  SG  CYS A 147      -1.772 -46.499 -33.085  1.00  0.00           S  
ATOM   2321  H   CYS A 147      -1.204 -49.491 -31.719  1.00  0.00           H  
ATOM   2322  HA  CYS A 147      -2.037 -47.110 -30.125  1.00  0.00           H  
ATOM   2323 1HB  CYS A 147      -3.296 -48.265 -32.646  1.00  0.00           H  
ATOM   2324 2HB  CYS A 147      -3.768 -46.778 -31.836  1.00  0.00           H  
ATOM   2325  HG  CYS A 147      -0.771 -47.370 -32.994  1.00  0.00           H  
ATOM   2326  N   TYR A 148      -4.025 -48.284 -29.012  1.00  0.00           N  
ATOM   2327  CA  TYR A 148      -5.077 -49.012 -28.287  1.00  0.00           C  
ATOM   2328  C   TYR A 148      -6.459 -48.395 -28.480  1.00  0.00           C  
ATOM   2329  O   TYR A 148      -7.433 -49.111 -28.735  1.00  0.00           O  
ATOM   2330  CB  TYR A 148      -4.749 -49.088 -26.795  1.00  0.00           C  
ATOM   2331  CG  TYR A 148      -3.396 -49.698 -26.480  1.00  0.00           C  
ATOM   2332  CD1 TYR A 148      -2.238 -48.927 -26.535  1.00  0.00           C  
ATOM   2333  CD2 TYR A 148      -3.277 -51.037 -26.105  1.00  0.00           C  
ATOM   2334  CE1 TYR A 148      -0.996 -49.477 -26.258  1.00  0.00           C  
ATOM   2335  CE2 TYR A 148      -2.034 -51.591 -25.815  1.00  0.00           C  
ATOM   2336  CZ  TYR A 148      -0.899 -50.809 -25.897  1.00  0.00           C  
ATOM   2337  OH  TYR A 148       0.350 -51.326 -25.617  1.00  0.00           O  
ATOM   2338  H   TYR A 148      -3.769 -47.358 -28.705  1.00  0.00           H  
ATOM   2339  HA  TYR A 148      -5.132 -50.027 -28.683  1.00  0.00           H  
ATOM   2340 1HB  TYR A 148      -4.773 -48.086 -26.364  1.00  0.00           H  
ATOM   2341 2HB  TYR A 148      -5.509 -49.680 -26.285  1.00  0.00           H  
ATOM   2342  HD1 TYR A 148      -2.298 -47.870 -26.801  1.00  0.00           H  
ATOM   2343  HD2 TYR A 148      -4.165 -51.664 -26.038  1.00  0.00           H  
ATOM   2344  HE1 TYR A 148      -0.102 -48.855 -26.307  1.00  0.00           H  
ATOM   2345  HE2 TYR A 148      -1.958 -52.638 -25.524  1.00  0.00           H  
ATOM   2346  HH  TYR A 148       0.253 -52.163 -25.156  1.00  0.00           H  
ATOM   2347  N   VAL A 149      -6.543 -47.076 -28.354  1.00  0.00           N  
ATOM   2348  CA  VAL A 149      -7.804 -46.348 -28.455  1.00  0.00           C  
ATOM   2349  C   VAL A 149      -7.637 -45.328 -29.571  1.00  0.00           C  
ATOM   2350  O   VAL A 149      -6.658 -44.585 -29.607  1.00  0.00           O  
ATOM   2351  CB  VAL A 149      -8.183 -45.685 -27.109  1.00  0.00           C  
ATOM   2352  CG1 VAL A 149      -9.449 -44.844 -27.230  1.00  0.00           C  
ATOM   2353  CG2 VAL A 149      -8.372 -46.753 -26.035  1.00  0.00           C  
ATOM   2354  H   VAL A 149      -5.689 -46.562 -28.179  1.00  0.00           H  
ATOM   2355  HA  VAL A 149      -8.591 -47.055 -28.719  1.00  0.00           H  
ATOM   2356  HB  VAL A 149      -7.384 -45.006 -26.811  1.00  0.00           H  
ATOM   2357 1HG1 VAL A 149      -9.683 -44.394 -26.266  1.00  0.00           H  
ATOM   2358 2HG1 VAL A 149      -9.295 -44.056 -27.968  1.00  0.00           H  
ATOM   2359 3HG1 VAL A 149     -10.280 -45.478 -27.543  1.00  0.00           H  
ATOM   2360 1HG2 VAL A 149      -8.638 -46.276 -25.091  1.00  0.00           H  
ATOM   2361 2HG2 VAL A 149      -9.168 -47.435 -26.334  1.00  0.00           H  
ATOM   2362 3HG2 VAL A 149      -7.445 -47.312 -25.907  1.00  0.00           H  
ATOM   2363  N   ASN A 150      -8.562 -45.341 -30.522  1.00  0.00           N  
ATOM   2364  CA  ASN A 150      -8.464 -44.518 -31.715  1.00  0.00           C  
ATOM   2365  C   ASN A 150      -8.998 -43.119 -31.456  1.00  0.00           C  
ATOM   2366  O   ASN A 150     -10.161 -42.801 -31.722  1.00  0.00           O  
ATOM   2367  CB  ASN A 150      -9.198 -45.167 -32.874  1.00  0.00           C  
ATOM   2368  CG  ASN A 150      -8.847 -44.549 -34.199  1.00  0.00           C  
ATOM   2369  ND2 ASN A 150      -8.589 -45.376 -35.179  1.00  0.00           N  
ATOM   2370  OD1 ASN A 150      -8.808 -43.320 -34.334  1.00  0.00           O  
ATOM   2371  H   ASN A 150      -9.362 -45.947 -30.405  1.00  0.00           H  
ATOM   2372  HA  ASN A 150      -7.409 -44.392 -31.961  1.00  0.00           H  
ATOM   2373 1HB  ASN A 150      -8.959 -46.230 -32.908  1.00  0.00           H  
ATOM   2374 2HB  ASN A 150     -10.273 -45.078 -32.719  1.00  0.00           H  
ATOM   2375 1HD2 ASN A 150      -8.349 -45.021 -36.084  1.00  0.00           H  
ATOM   2376 2HD2 ASN A 150      -8.632 -46.363 -35.025  1.00  0.00           H  
ATOM   2377  N   ASP A 151      -8.102 -42.277 -30.953  1.00  0.00           N  
ATOM   2378  CA  ASP A 151      -8.449 -40.904 -30.575  1.00  0.00           C  
ATOM   2379  C   ASP A 151      -8.885 -40.057 -31.759  1.00  0.00           C  
ATOM   2380  O   ASP A 151      -9.604 -39.078 -31.593  1.00  0.00           O  
ATOM   2381  CB  ASP A 151      -7.266 -40.227 -29.888  1.00  0.00           C  
ATOM   2382  CG  ASP A 151      -6.050 -40.136 -30.784  1.00  0.00           C  
ATOM   2383  OD1 ASP A 151      -5.512 -41.202 -31.149  1.00  0.00           O  
ATOM   2384  OD2 ASP A 151      -5.643 -39.014 -31.157  1.00  0.00           O1-
ATOM   2385  H   ASP A 151      -7.151 -42.596 -30.830  1.00  0.00           H  
ATOM   2386  HA  ASP A 151      -9.285 -40.939 -29.877  1.00  0.00           H  
ATOM   2387 1HB  ASP A 151      -7.551 -39.221 -29.581  1.00  0.00           H  
ATOM   2388 2HB  ASP A 151      -6.999 -40.782 -28.988  1.00  0.00           H  
ATOM   2389  N   ILE A 152      -8.441 -40.435 -32.957  1.00  0.00           N  
ATOM   2390  CA  ILE A 152      -8.793 -39.716 -34.171  1.00  0.00           C  
ATOM   2391  C   ILE A 152     -10.276 -39.895 -34.471  1.00  0.00           C  
ATOM   2392  O   ILE A 152     -11.001 -38.915 -34.673  1.00  0.00           O  
ATOM   2393  CB  ILE A 152      -7.955 -40.202 -35.368  1.00  0.00           C  
ATOM   2394  CG1 ILE A 152      -6.475 -39.875 -35.151  1.00  0.00           C  
ATOM   2395  CG2 ILE A 152      -8.458 -39.575 -36.659  1.00  0.00           C  
ATOM   2396  CD1 ILE A 152      -5.543 -40.614 -36.084  1.00  0.00           C  
ATOM   2397  H   ILE A 152      -7.841 -41.245 -33.022  1.00  0.00           H  
ATOM   2398  HA  ILE A 152      -8.567 -38.661 -34.026  1.00  0.00           H  
ATOM   2399  HB  ILE A 152      -8.029 -41.286 -35.448  1.00  0.00           H  
ATOM   2400 1HG1 ILE A 152      -6.315 -38.806 -35.285  1.00  0.00           H  
ATOM   2401 2HG1 ILE A 152      -6.194 -40.120 -34.126  1.00  0.00           H  
ATOM   2402 1HG2 ILE A 152      -7.854 -39.929 -37.494  1.00  0.00           H  
ATOM   2403 2HG2 ILE A 152      -9.498 -39.857 -36.818  1.00  0.00           H  
ATOM   2404 3HG2 ILE A 152      -8.382 -38.490 -36.590  1.00  0.00           H  
ATOM   2405 1HD1 ILE A 152      -4.513 -40.330 -35.869  1.00  0.00           H  
ATOM   2406 2HD1 ILE A 152      -5.661 -41.688 -35.941  1.00  0.00           H  
ATOM   2407 3HD1 ILE A 152      -5.782 -40.356 -37.115  1.00  0.00           H  
ATOM   2408  N   VAL A 153     -10.724 -41.148 -34.498  1.00  0.00           N  
ATOM   2409  CA  VAL A 153     -12.120 -41.450 -34.816  1.00  0.00           C  
ATOM   2410  C   VAL A 153     -13.023 -40.795 -33.770  1.00  0.00           C  
ATOM   2411  O   VAL A 153     -14.049 -40.203 -34.110  1.00  0.00           O  
ATOM   2412  CB  VAL A 153     -12.362 -42.971 -34.838  1.00  0.00           C  
ATOM   2413  CG1 VAL A 153     -13.852 -43.272 -34.900  1.00  0.00           C  
ATOM   2414  CG2 VAL A 153     -11.637 -43.594 -36.021  1.00  0.00           C  
ATOM   2415  H   VAL A 153     -10.090 -41.907 -34.297  1.00  0.00           H  
ATOM   2416  HA  VAL A 153     -12.360 -41.001 -35.780  1.00  0.00           H  
ATOM   2417  HB  VAL A 153     -11.985 -43.403 -33.911  1.00  0.00           H  
ATOM   2418 1HG1 VAL A 153     -14.005 -44.352 -34.914  1.00  0.00           H  
ATOM   2419 2HG1 VAL A 153     -14.346 -42.849 -34.025  1.00  0.00           H  
ATOM   2420 3HG1 VAL A 153     -14.275 -42.835 -35.804  1.00  0.00           H  
ATOM   2421 1HG2 VAL A 153     -11.812 -44.669 -36.030  1.00  0.00           H  
ATOM   2422 2HG2 VAL A 153     -12.010 -43.157 -36.948  1.00  0.00           H  
ATOM   2423 3HG2 VAL A 153     -10.567 -43.401 -35.935  1.00  0.00           H  
ATOM   2424  N   LEU A 154     -12.609 -40.860 -32.510  1.00  0.00           N  
ATOM   2425  CA  LEU A 154     -13.377 -40.222 -31.445  1.00  0.00           C  
ATOM   2426  C   LEU A 154     -13.454 -38.705 -31.617  1.00  0.00           C  
ATOM   2427  O   LEU A 154     -14.534 -38.129 -31.485  1.00  0.00           O  
ATOM   2428  CB  LEU A 154     -12.801 -40.594 -30.086  1.00  0.00           C  
ATOM   2429  CG  LEU A 154     -12.958 -42.084 -29.749  1.00  0.00           C  
ATOM   2430  CD1 LEU A 154     -12.121 -42.416 -28.519  1.00  0.00           C  
ATOM   2431  CD2 LEU A 154     -14.409 -42.463 -29.520  1.00  0.00           C  
ATOM   2432  H   LEU A 154     -11.760 -41.354 -32.278  1.00  0.00           H  
ATOM   2433  HA  LEU A 154     -14.405 -40.577 -31.497  1.00  0.00           H  
ATOM   2434 1HB  LEU A 154     -11.742 -40.338 -30.077  1.00  0.00           H  
ATOM   2435 2HB  LEU A 154     -13.303 -40.001 -29.321  1.00  0.00           H  
ATOM   2436  HG  LEU A 154     -12.572 -42.686 -30.573  1.00  0.00           H  
ATOM   2437 1HD1 LEU A 154     -12.234 -43.473 -28.279  1.00  0.00           H  
ATOM   2438 2HD1 LEU A 154     -11.072 -42.198 -28.722  1.00  0.00           H  
ATOM   2439 3HD1 LEU A 154     -12.459 -41.816 -27.675  1.00  0.00           H  
ATOM   2440 1HD2 LEU A 154     -14.474 -43.527 -29.286  1.00  0.00           H  
ATOM   2441 2HD2 LEU A 154     -14.812 -41.882 -28.692  1.00  0.00           H  
ATOM   2442 3HD2 LEU A 154     -14.985 -42.255 -30.423  1.00  0.00           H  
ATOM   2443  N   ALA A 155     -12.335 -38.069 -31.967  1.00  0.00           N  
ATOM   2444  CA  ALA A 155     -12.338 -36.630 -32.255  1.00  0.00           C  
ATOM   2445  C   ALA A 155     -13.200 -36.286 -33.477  1.00  0.00           C  
ATOM   2446  O   ALA A 155     -13.924 -35.281 -33.480  1.00  0.00           O  
ATOM   2447  CB  ALA A 155     -10.918 -36.122 -32.447  1.00  0.00           C  
ATOM   2448  H   ALA A 155     -11.470 -38.583 -32.037  1.00  0.00           H  
ATOM   2449  HA  ALA A 155     -12.783 -36.115 -31.403  1.00  0.00           H  
ATOM   2450 1HB  ALA A 155     -10.940 -35.054 -32.658  1.00  0.00           H  
ATOM   2451 2HB  ALA A 155     -10.341 -36.300 -31.537  1.00  0.00           H  
ATOM   2452 3HB  ALA A 155     -10.453 -36.648 -33.278  1.00  0.00           H  
ATOM   2453  N   ILE A 156     -13.130 -37.120 -34.513  1.00  0.00           N  
ATOM   2454  CA  ILE A 156     -13.953 -36.915 -35.714  1.00  0.00           C  
ATOM   2455  C   ILE A 156     -15.436 -37.054 -35.381  1.00  0.00           C  
ATOM   2456  O   ILE A 156     -16.239 -36.247 -35.828  1.00  0.00           O  
ATOM   2457  CB  ILE A 156     -13.527 -37.844 -36.878  1.00  0.00           C  
ATOM   2458  CG1 ILE A 156     -12.137 -37.421 -37.368  1.00  0.00           C  
ATOM   2459  CG2 ILE A 156     -14.529 -37.781 -38.030  1.00  0.00           C  
ATOM   2460  CD1 ILE A 156     -11.485 -38.395 -38.320  1.00  0.00           C  
ATOM   2461  H   ILE A 156     -12.503 -37.911 -34.474  1.00  0.00           H  
ATOM   2462  HA  ILE A 156     -13.824 -35.886 -36.049  1.00  0.00           H  
ATOM   2463  HB  ILE A 156     -13.472 -38.872 -36.520  1.00  0.00           H  
ATOM   2464 1HG1 ILE A 156     -12.207 -36.458 -37.872  1.00  0.00           H  
ATOM   2465 2HG1 ILE A 156     -11.471 -37.296 -36.513  1.00  0.00           H  
ATOM   2466 1HG2 ILE A 156     -14.205 -38.443 -38.833  1.00  0.00           H  
ATOM   2467 2HG2 ILE A 156     -15.511 -38.094 -37.675  1.00  0.00           H  
ATOM   2468 3HG2 ILE A 156     -14.588 -36.758 -38.405  1.00  0.00           H  
ATOM   2469 1HD1 ILE A 156     -10.505 -38.015 -38.616  1.00  0.00           H  
ATOM   2470 2HD1 ILE A 156     -11.367 -39.362 -37.831  1.00  0.00           H  
ATOM   2471 3HD1 ILE A 156     -12.109 -38.511 -39.206  1.00  0.00           H  
ATOM   2472  N   LEU A 157     -15.794 -38.066 -34.596  1.00  0.00           N  
ATOM   2473  CA  LEU A 157     -17.187 -38.235 -34.151  1.00  0.00           C  
ATOM   2474  C   LEU A 157     -17.681 -37.014 -33.376  1.00  0.00           C  
ATOM   2475  O   LEU A 157     -18.835 -36.620 -33.532  1.00  0.00           O  
ATOM   2476  CB  LEU A 157     -17.365 -39.521 -33.329  1.00  0.00           C  
ATOM   2477  CG  LEU A 157     -17.227 -40.822 -34.124  1.00  0.00           C  
ATOM   2478  CD1 LEU A 157     -17.170 -42.020 -33.193  1.00  0.00           C  
ATOM   2479  CD2 LEU A 157     -18.346 -40.998 -35.140  1.00  0.00           C  
ATOM   2480  H   LEU A 157     -15.098 -38.736 -34.300  1.00  0.00           H  
ATOM   2481  HA  LEU A 157     -17.826 -38.302 -35.029  1.00  0.00           H  
ATOM   2482 1HB  LEU A 157     -16.624 -39.532 -32.532  1.00  0.00           H  
ATOM   2483 2HB  LEU A 157     -18.357 -39.507 -32.874  1.00  0.00           H  
ATOM   2484  HG  LEU A 157     -16.279 -40.820 -34.663  1.00  0.00           H  
ATOM   2485 1HD1 LEU A 157     -17.070 -42.934 -33.778  1.00  0.00           H  
ATOM   2486 2HD1 LEU A 157     -16.312 -41.922 -32.528  1.00  0.00           H  
ATOM   2487 3HD1 LEU A 157     -18.085 -42.065 -32.601  1.00  0.00           H  
ATOM   2488 1HD2 LEU A 157     -18.205 -41.934 -35.680  1.00  0.00           H  
ATOM   2489 2HD2 LEU A 157     -19.306 -41.018 -34.622  1.00  0.00           H  
ATOM   2490 3HD2 LEU A 157     -18.333 -40.166 -35.844  1.00  0.00           H  
ATOM   2491  N   GLU A 158     -16.801 -36.396 -32.590  1.00  0.00           N  
ATOM   2492  CA  GLU A 158     -17.131 -35.134 -31.916  1.00  0.00           C  
ATOM   2493  C   GLU A 158     -17.322 -34.003 -32.931  1.00  0.00           C  
ATOM   2494  O   GLU A 158     -18.307 -33.266 -32.857  1.00  0.00           O  
ATOM   2495  CB  GLU A 158     -16.053 -34.773 -30.884  1.00  0.00           C  
ATOM   2496  CG  GLU A 158     -16.260 -33.447 -30.159  1.00  0.00           C  
ATOM   2497  CD  GLU A 158     -17.531 -33.401 -29.320  1.00  0.00           C  
ATOM   2498  OE1 GLU A 158     -18.145 -32.317 -29.226  1.00  0.00           O  
ATOM   2499  OE2 GLU A 158     -17.914 -34.435 -28.752  1.00  0.00           O1-
ATOM   2500  H   GLU A 158     -15.886 -36.800 -32.455  1.00  0.00           H  
ATOM   2501  HA  GLU A 158     -18.081 -35.258 -31.397  1.00  0.00           H  
ATOM   2502 1HB  GLU A 158     -16.000 -35.556 -30.127  1.00  0.00           H  
ATOM   2503 2HB  GLU A 158     -15.081 -34.727 -31.376  1.00  0.00           H  
ATOM   2504 1HG  GLU A 158     -15.409 -33.264 -29.505  1.00  0.00           H  
ATOM   2505 2HG  GLU A 158     -16.298 -32.644 -30.894  1.00  0.00           H  
ATOM   2506  N   LEU A 159     -16.410 -33.871 -33.890  1.00  0.00           N  
ATOM   2507  CA  LEU A 159     -16.555 -32.844 -34.934  1.00  0.00           C  
ATOM   2508  C   LEU A 159     -17.830 -32.991 -35.775  1.00  0.00           C  
ATOM   2509  O   LEU A 159     -18.448 -31.990 -36.132  1.00  0.00           O  
ATOM   2510  CB  LEU A 159     -15.335 -32.882 -35.865  1.00  0.00           C  
ATOM   2511  CG  LEU A 159     -14.012 -32.411 -35.248  1.00  0.00           C  
ATOM   2512  CD1 LEU A 159     -12.869 -32.712 -36.207  1.00  0.00           C  
ATOM   2513  CD2 LEU A 159     -14.095 -30.923 -34.945  1.00  0.00           C  
ATOM   2514  H   LEU A 159     -15.602 -34.479 -33.906  1.00  0.00           H  
ATOM   2515  HA  LEU A 159     -16.629 -31.870 -34.454  1.00  0.00           H  
ATOM   2516 1HB  LEU A 159     -15.194 -33.906 -36.209  1.00  0.00           H  
ATOM   2517 2HB  LEU A 159     -15.540 -32.253 -36.732  1.00  0.00           H  
ATOM   2518  HG  LEU A 159     -13.827 -32.960 -34.324  1.00  0.00           H  
ATOM   2519 1HD1 LEU A 159     -11.928 -32.377 -35.768  1.00  0.00           H  
ATOM   2520 2HD1 LEU A 159     -12.821 -33.785 -36.390  1.00  0.00           H  
ATOM   2521 3HD1 LEU A 159     -13.037 -32.189 -37.147  1.00  0.00           H  
ATOM   2522 1HD2 LEU A 159     -13.154 -30.588 -34.506  1.00  0.00           H  
ATOM   2523 2HD2 LEU A 159     -14.281 -30.374 -35.869  1.00  0.00           H  
ATOM   2524 3HD2 LEU A 159     -14.910 -30.738 -34.244  1.00  0.00           H  
ATOM   2525  N   LEU A 160     -18.217 -34.234 -36.071  1.00  0.00           N  
ATOM   2526  CA  LEU A 160     -19.437 -34.509 -36.847  1.00  0.00           C  
ATOM   2527  C   LEU A 160     -20.731 -34.012 -36.189  1.00  0.00           C  
ATOM   2528  O   LEU A 160     -21.761 -33.955 -36.850  1.00  0.00           O  
ATOM   2529  CB  LEU A 160     -19.555 -36.003 -37.183  1.00  0.00           C  
ATOM   2530  CG  LEU A 160     -18.510 -36.513 -38.184  1.00  0.00           C  
ATOM   2531  CD1 LEU A 160     -18.532 -38.035 -38.252  1.00  0.00           C  
ATOM   2532  CD2 LEU A 160     -18.732 -35.920 -39.562  1.00  0.00           C  
ATOM   2533  H   LEU A 160     -17.652 -35.009 -35.751  1.00  0.00           H  
ATOM   2534  HA  LEU A 160     -19.386 -33.951 -37.781  1.00  0.00           H  
ATOM   2535 1HB  LEU A 160     -19.456 -36.575 -36.261  1.00  0.00           H  
ATOM   2536 2HB  LEU A 160     -20.545 -36.189 -37.596  1.00  0.00           H  
ATOM   2537  HG  LEU A 160     -17.512 -36.236 -37.842  1.00  0.00           H  
ATOM   2538 1HD1 LEU A 160     -17.784 -38.378 -38.967  1.00  0.00           H  
ATOM   2539 2HD1 LEU A 160     -18.308 -38.446 -37.268  1.00  0.00           H  
ATOM   2540 3HD1 LEU A 160     -19.518 -38.371 -38.569  1.00  0.00           H  
ATOM   2541 1HD2 LEU A 160     -17.975 -36.299 -40.249  1.00  0.00           H  
ATOM   2542 2HD2 LEU A 160     -19.723 -36.199 -39.923  1.00  0.00           H  
ATOM   2543 3HD2 LEU A 160     -18.658 -34.832 -39.505  1.00  0.00           H  
ATOM   2544  N   LYS A 161     -20.678 -33.660 -34.904  1.00  0.00           N  
ATOM   2545  CA  LYS A 161     -21.832 -33.059 -34.227  1.00  0.00           C  
ATOM   2546  C   LYS A 161     -22.202 -31.677 -34.789  1.00  0.00           C  
ATOM   2547  O   LYS A 161     -23.377 -31.294 -34.762  1.00  0.00           O  
ATOM   2548  CB  LYS A 161     -21.573 -32.945 -32.724  1.00  0.00           C  
ATOM   2549  CG  LYS A 161     -21.548 -34.271 -31.980  1.00  0.00           C  
ATOM   2550  CD  LYS A 161     -21.193 -34.052 -30.516  1.00  0.00           C  
ATOM   2551  CE  LYS A 161     -21.160 -35.359 -29.745  1.00  0.00           C  
ATOM   2552  NZ  LYS A 161     -20.661 -35.178 -28.346  1.00  0.00           N1+
ATOM   2553  H   LYS A 161     -19.825 -33.810 -34.383  1.00  0.00           H  
ATOM   2554  HA  LYS A 161     -22.697 -33.704 -34.383  1.00  0.00           H  
ATOM   2555 1HB  LYS A 161     -20.611 -32.455 -32.557  1.00  0.00           H  
ATOM   2556 2HB  LYS A 161     -22.340 -32.324 -32.268  1.00  0.00           H  
ATOM   2557 1HG  LYS A 161     -22.528 -34.743 -32.048  1.00  0.00           H  
ATOM   2558 2HG  LYS A 161     -20.810 -34.932 -32.437  1.00  0.00           H  
ATOM   2559 1HD  LYS A 161     -20.214 -33.574 -30.444  1.00  0.00           H  
ATOM   2560 2HD  LYS A 161     -21.931 -33.392 -30.057  1.00  0.00           H  
ATOM   2561 1HE  LYS A 161     -22.161 -35.784 -29.705  1.00  0.00           H  
ATOM   2562 2HE  LYS A 161     -20.508 -36.067 -30.257  1.00  0.00           H  
ATOM   2563 1HZ  LYS A 161     -20.653 -36.070 -27.871  1.00  0.00           H  
ATOM   2564 2HZ  LYS A 161     -19.721 -34.802 -28.367  1.00  0.00           H  
ATOM   2565 3HZ  LYS A 161     -21.266 -34.540 -27.851  1.00  0.00           H  
ATOM   2566  N   TYR A 162     -21.206 -30.942 -35.291  1.00  0.00           N  
ATOM   2567  CA  TYR A 162     -21.412 -29.610 -35.879  1.00  0.00           C  
ATOM   2568  C   TYR A 162     -20.938 -29.443 -37.328  1.00  0.00           C  
ATOM   2569  O   TYR A 162     -21.304 -28.460 -37.980  1.00  0.00           O  
ATOM   2570  CB  TYR A 162     -20.740 -28.564 -34.992  1.00  0.00           C  
ATOM   2571  CG  TYR A 162     -21.335 -28.511 -33.608  1.00  0.00           C  
ATOM   2572  CD1 TYR A 162     -22.394 -27.645 -33.314  1.00  0.00           C  
ATOM   2573  CD2 TYR A 162     -20.862 -29.342 -32.593  1.00  0.00           C  
ATOM   2574  CE1 TYR A 162     -22.954 -27.601 -32.045  1.00  0.00           C  
ATOM   2575  CE2 TYR A 162     -21.412 -29.306 -31.317  1.00  0.00           C  
ATOM   2576  CZ  TYR A 162     -22.456 -28.437 -31.048  1.00  0.00           C  
ATOM   2577  OH  TYR A 162     -23.003 -28.400 -29.783  1.00  0.00           O  
ATOM   2578  H   TYR A 162     -20.274 -31.327 -35.261  1.00  0.00           H  
ATOM   2579  HA  TYR A 162     -22.484 -29.413 -35.921  1.00  0.00           H  
ATOM   2580 1HB  TYR A 162     -19.675 -28.787 -34.910  1.00  0.00           H  
ATOM   2581 2HB  TYR A 162     -20.833 -27.582 -35.453  1.00  0.00           H  
ATOM   2582  HD1 TYR A 162     -22.794 -26.993 -34.089  1.00  0.00           H  
ATOM   2583  HD2 TYR A 162     -20.047 -30.036 -32.793  1.00  0.00           H  
ATOM   2584  HE1 TYR A 162     -23.777 -26.920 -31.836  1.00  0.00           H  
ATOM   2585  HE2 TYR A 162     -21.022 -29.958 -30.537  1.00  0.00           H  
ATOM   2586  HH  TYR A 162     -23.710 -27.750 -29.760  1.00  0.00           H  
ATOM   2587  N   HIS A 163     -20.152 -30.392 -37.835  1.00  0.00           N  
ATOM   2588  CA  HIS A 163     -19.581 -30.299 -39.179  1.00  0.00           C  
ATOM   2589  C   HIS A 163     -20.147 -31.393 -40.072  1.00  0.00           C  
ATOM   2590  O   HIS A 163     -20.067 -32.582 -39.750  1.00  0.00           O  
ATOM   2591  CB  HIS A 163     -18.053 -30.402 -39.136  1.00  0.00           C  
ATOM   2592  CG  HIS A 163     -17.394 -29.266 -38.417  1.00  0.00           C  
ATOM   2593  CD2 HIS A 163     -16.865 -29.183 -37.174  1.00  0.00           C  
ATOM   2594  ND1 HIS A 163     -17.219 -28.026 -38.993  1.00  0.00           N  
ATOM   2595  CE1 HIS A 163     -16.614 -27.227 -38.131  1.00  0.00           C  
ATOM   2596  NE2 HIS A 163     -16.387 -27.905 -37.022  1.00  0.00           N  
ATOM   2597  H   HIS A 163     -19.946 -31.204 -37.270  1.00  0.00           H  
ATOM   2598  HA  HIS A 163     -19.850 -29.341 -39.621  1.00  0.00           H  
ATOM   2599 1HB  HIS A 163     -17.765 -31.332 -38.640  1.00  0.00           H  
ATOM   2600 2HB  HIS A 163     -17.662 -30.438 -40.152  1.00  0.00           H  
ATOM   2601  HD2 HIS A 163     -16.827 -29.982 -36.432  1.00  0.00           H  
ATOM   2602  HE1 HIS A 163     -16.344 -26.185 -38.307  1.00  0.00           H  
ATOM   2603  HE2 HIS A 163     -15.937 -27.548 -36.192  1.00  0.00           H  
ATOM   2604  N   GLN A 164     -20.730 -30.987 -41.202  1.00  0.00           N  
ATOM   2605  CA  GLN A 164     -21.336 -31.924 -42.130  1.00  0.00           C  
ATOM   2606  C   GLN A 164     -20.289 -32.819 -42.780  1.00  0.00           C  
ATOM   2607  O   GLN A 164     -20.539 -33.998 -43.000  1.00  0.00           O  
ATOM   2608  CB  GLN A 164     -22.117 -31.166 -43.215  1.00  0.00           C  
ATOM   2609  CG  GLN A 164     -22.869 -32.038 -44.210  1.00  0.00           C  
ATOM   2610  CD  GLN A 164     -23.947 -32.917 -43.588  1.00  0.00           C  
ATOM   2611  NE2 GLN A 164     -24.005 -34.181 -43.992  1.00  0.00           N  
ATOM   2612  OE1 GLN A 164     -24.709 -32.460 -42.735  1.00  0.00           O  
ATOM   2613  H   GLN A 164     -20.748 -30.002 -41.414  1.00  0.00           H  
ATOM   2614  HA  GLN A 164     -22.030 -32.558 -41.579  1.00  0.00           H  
ATOM   2615 1HB  GLN A 164     -22.848 -30.509 -42.744  1.00  0.00           H  
ATOM   2616 2HB  GLN A 164     -21.434 -30.539 -43.786  1.00  0.00           H  
ATOM   2617 1HG  GLN A 164     -23.358 -31.396 -44.943  1.00  0.00           H  
ATOM   2618 2HG  GLN A 164     -22.159 -32.700 -44.707  1.00  0.00           H  
ATOM   2619 1HE2 GLN A 164     -24.696 -34.798 -43.614  1.00  0.00           H  
ATOM   2620 2HE2 GLN A 164     -23.359 -34.518 -44.676  1.00  0.00           H  
ATOM   2621  N   ARG A 165     -19.134 -32.232 -43.087  1.00  0.00           N  
ATOM   2622  CA  ARG A 165     -18.039 -32.922 -43.777  1.00  0.00           C  
ATOM   2623  C   ARG A 165     -16.715 -32.653 -43.068  1.00  0.00           C  
ATOM   2624  O   ARG A 165     -16.336 -31.500 -42.867  1.00  0.00           O  
ATOM   2625  CB  ARG A 165     -17.961 -32.437 -45.224  1.00  0.00           C  
ATOM   2626  CG  ARG A 165     -19.145 -32.861 -46.078  1.00  0.00           C  
ATOM   2627  CD  ARG A 165     -18.995 -32.441 -47.536  1.00  0.00           C  
ATOM   2628  NE  ARG A 165     -18.870 -30.990 -47.686  1.00  0.00           N  
ATOM   2629  CZ  ARG A 165     -19.876 -30.115 -47.644  1.00  0.00           C  
ATOM   2630  NH1 ARG A 165     -19.621 -28.814 -47.781  1.00  0.00           N1+
ATOM   2631  NH2 ARG A 165     -21.135 -30.510 -47.464  1.00  0.00           N  
ATOM   2632  H   ARG A 165     -19.017 -31.262 -42.827  1.00  0.00           H  
ATOM   2633  HA  ARG A 165     -18.247 -33.991 -43.773  1.00  0.00           H  
ATOM   2634 1HB  ARG A 165     -17.901 -31.350 -45.241  1.00  0.00           H  
ATOM   2635 2HB  ARG A 165     -17.051 -32.820 -45.687  1.00  0.00           H  
ATOM   2636 1HG  ARG A 165     -19.246 -33.946 -46.050  1.00  0.00           H  
ATOM   2637 2HG  ARG A 165     -20.056 -32.404 -45.691  1.00  0.00           H  
ATOM   2638 1HD  ARG A 165     -18.100 -32.902 -47.955  1.00  0.00           H  
ATOM   2639 2HD  ARG A 165     -19.866 -32.766 -48.101  1.00  0.00           H  
ATOM   2640  HE  ARG A 165     -17.944 -30.610 -47.832  1.00  0.00           H  
ATOM   2641 1HH1 ARG A 165     -18.671 -28.498 -47.913  1.00  0.00           H  
ATOM   2642 2HH1 ARG A 165     -20.377 -28.146 -47.750  1.00  0.00           H  
ATOM   2643 1HH2 ARG A 165     -21.345 -31.494 -47.354  1.00  0.00           H  
ATOM   2644 2HH2 ARG A 165     -21.880 -29.830 -47.435  1.00  0.00           H  
ATOM   2645  N   VAL A 166     -16.020 -33.727 -42.686  1.00  0.00           N  
ATOM   2646  CA  VAL A 166     -14.717 -33.625 -42.032  1.00  0.00           C  
ATOM   2647  C   VAL A 166     -13.686 -34.322 -42.917  1.00  0.00           C  
ATOM   2648  O   VAL A 166     -13.929 -35.427 -43.394  1.00  0.00           O  
ATOM   2649  CB  VAL A 166     -14.743 -34.277 -40.636  1.00  0.00           C  
ATOM   2650  CG1 VAL A 166     -13.371 -34.193 -39.983  1.00  0.00           C  
ATOM   2651  CG2 VAL A 166     -15.795 -33.602 -39.769  1.00  0.00           C  
ATOM   2652  H   VAL A 166     -16.414 -34.640 -42.859  1.00  0.00           H  
ATOM   2653  HA  VAL A 166     -14.465 -32.570 -41.924  1.00  0.00           H  
ATOM   2654  HB  VAL A 166     -14.984 -35.334 -40.743  1.00  0.00           H  
ATOM   2655 1HG1 VAL A 166     -13.408 -34.658 -38.998  1.00  0.00           H  
ATOM   2656 2HG1 VAL A 166     -12.641 -34.713 -40.603  1.00  0.00           H  
ATOM   2657 3HG1 VAL A 166     -13.081 -33.147 -39.880  1.00  0.00           H  
ATOM   2658 1HG2 VAL A 166     -15.809 -34.068 -38.785  1.00  0.00           H  
ATOM   2659 2HG2 VAL A 166     -15.557 -32.543 -39.667  1.00  0.00           H  
ATOM   2660 3HG2 VAL A 166     -16.775 -33.710 -40.235  1.00  0.00           H  
ATOM   2661  N   LEU A 167     -12.547 -33.670 -43.125  1.00  0.00           N  
ATOM   2662  CA  LEU A 167     -11.443 -34.232 -43.922  1.00  0.00           C  
ATOM   2663  C   LEU A 167     -10.325 -34.688 -42.996  1.00  0.00           C  
ATOM   2664  O   LEU A 167      -9.850 -33.911 -42.189  1.00  0.00           O  
ATOM   2665  CB  LEU A 167     -10.905 -33.196 -44.919  1.00  0.00           C  
ATOM   2666  CG  LEU A 167      -9.650 -33.612 -45.697  1.00  0.00           C  
ATOM   2667  CD1 LEU A 167      -9.977 -34.792 -46.598  1.00  0.00           C  
ATOM   2668  CD2 LEU A 167      -9.142 -32.428 -46.508  1.00  0.00           C  
ATOM   2669  H   LEU A 167     -12.442 -32.750 -42.719  1.00  0.00           H  
ATOM   2670  HA  LEU A 167     -11.827 -35.073 -44.497  1.00  0.00           H  
ATOM   2671 1HB  LEU A 167     -11.686 -32.974 -45.644  1.00  0.00           H  
ATOM   2672 2HB  LEU A 167     -10.671 -32.281 -44.376  1.00  0.00           H  
ATOM   2673  HG  LEU A 167      -8.877 -33.931 -44.997  1.00  0.00           H  
ATOM   2674 1HD1 LEU A 167      -9.087 -35.089 -47.150  1.00  0.00           H  
ATOM   2675 2HD1 LEU A 167     -10.321 -35.631 -45.991  1.00  0.00           H  
ATOM   2676 3HD1 LEU A 167     -10.762 -34.508 -47.299  1.00  0.00           H  
ATOM   2677 1HD2 LEU A 167      -8.248 -32.725 -47.061  1.00  0.00           H  
ATOM   2678 2HD2 LEU A 167      -9.912 -32.111 -47.209  1.00  0.00           H  
ATOM   2679 3HD2 LEU A 167      -8.896 -31.606 -45.838  1.00  0.00           H  
ATOM   2680  N   TYR A 168      -9.908 -35.943 -43.141  1.00  0.00           N  
ATOM   2681  CA  TYR A 168      -8.804 -36.511 -42.380  1.00  0.00           C  
ATOM   2682  C   TYR A 168      -7.612 -36.704 -43.321  1.00  0.00           C  
ATOM   2683  O   TYR A 168      -7.736 -37.377 -44.334  1.00  0.00           O  
ATOM   2684  CB  TYR A 168      -9.215 -37.855 -41.780  1.00  0.00           C  
ATOM   2685  CG  TYR A 168      -8.072 -38.613 -41.157  1.00  0.00           C  
ATOM   2686  CD1 TYR A 168      -7.465 -38.150 -39.989  1.00  0.00           C  
ATOM   2687  CD2 TYR A 168      -7.581 -39.784 -41.738  1.00  0.00           C  
ATOM   2688  CE1 TYR A 168      -6.404 -38.823 -39.423  1.00  0.00           C  
ATOM   2689  CE2 TYR A 168      -6.524 -40.474 -41.164  1.00  0.00           C  
ATOM   2690  CZ  TYR A 168      -5.942 -39.993 -40.002  1.00  0.00           C  
ATOM   2691  OH  TYR A 168      -4.882 -40.641 -39.403  1.00  0.00           O  
ATOM   2692  H   TYR A 168     -10.387 -36.520 -43.817  1.00  0.00           H  
ATOM   2693  HA  TYR A 168      -8.555 -35.826 -41.566  1.00  0.00           H  
ATOM   2694 1HB  TYR A 168      -9.976 -37.696 -41.016  1.00  0.00           H  
ATOM   2695 2HB  TYR A 168      -9.656 -38.479 -42.558  1.00  0.00           H  
ATOM   2696  HD1 TYR A 168      -7.830 -37.242 -39.510  1.00  0.00           H  
ATOM   2697  HD2 TYR A 168      -8.026 -40.169 -42.654  1.00  0.00           H  
ATOM   2698  HE1 TYR A 168      -5.944 -38.447 -38.510  1.00  0.00           H  
ATOM   2699  HE2 TYR A 168      -6.156 -41.390 -41.627  1.00  0.00           H  
ATOM   2700  HH  TYR A 168      -4.465 -41.227 -40.039  1.00  0.00           H  
ATOM   2701  N   ILE A 169      -6.472 -36.126 -42.964  1.00  0.00           N  
ATOM   2702  CA  ILE A 169      -5.229 -36.237 -43.748  1.00  0.00           C  
ATOM   2703  C   ILE A 169      -4.188 -36.924 -42.874  1.00  0.00           C  
ATOM   2704  O   ILE A 169      -3.952 -36.495 -41.753  1.00  0.00           O  
ATOM   2705  CB  ILE A 169      -4.709 -34.866 -44.210  1.00  0.00           C  
ATOM   2706  CG1 ILE A 169      -5.766 -34.151 -45.057  1.00  0.00           C  
ATOM   2707  CG2 ILE A 169      -3.415 -35.021 -44.993  1.00  0.00           C  
ATOM   2708  CD1 ILE A 169      -5.498 -32.676 -45.253  1.00  0.00           C  
ATOM   2709  H   ILE A 169      -6.469 -35.584 -42.110  1.00  0.00           H  
ATOM   2710  HA  ILE A 169      -5.436 -36.827 -44.641  1.00  0.00           H  
ATOM   2711  HB  ILE A 169      -4.524 -34.234 -43.341  1.00  0.00           H  
ATOM   2712 1HG1 ILE A 169      -5.827 -34.621 -46.037  1.00  0.00           H  
ATOM   2713 2HG1 ILE A 169      -6.743 -34.257 -44.583  1.00  0.00           H  
ATOM   2714 1HG2 ILE A 169      -3.062 -34.041 -45.312  1.00  0.00           H  
ATOM   2715 2HG2 ILE A 169      -2.662 -35.490 -44.359  1.00  0.00           H  
ATOM   2716 3HG2 ILE A 169      -3.592 -35.646 -45.868  1.00  0.00           H  
ATOM   2717 1HD1 ILE A 169      -6.291 -32.241 -45.863  1.00  0.00           H  
ATOM   2718 2HD1 ILE A 169      -5.470 -32.179 -44.283  1.00  0.00           H  
ATOM   2719 3HD1 ILE A 169      -4.540 -32.545 -45.758  1.00  0.00           H  
ATOM   2720  N   ASP A 170      -3.568 -37.976 -43.394  1.00  0.00           N  
ATOM   2721  CA  ASP A 170      -2.592 -38.772 -42.632  1.00  0.00           C  
ATOM   2722  C   ASP A 170      -1.258 -38.770 -43.387  1.00  0.00           C  
ATOM   2723  O   ASP A 170      -1.165 -39.353 -44.469  1.00  0.00           O  
ATOM   2724  CB  ASP A 170      -3.168 -40.191 -42.467  1.00  0.00           C  
ATOM   2725  CG  ASP A 170      -2.422 -41.051 -41.465  1.00  0.00           C  
ATOM   2726  OD1 ASP A 170      -1.194 -40.869 -41.332  1.00  0.00           O  
ATOM   2727  OD2 ASP A 170      -3.042 -41.985 -40.881  1.00  0.00           O1-
ATOM   2728  H   ASP A 170      -3.776 -38.236 -44.347  1.00  0.00           H  
ATOM   2729  HA  ASP A 170      -2.457 -38.308 -41.654  1.00  0.00           H  
ATOM   2730 1HB  ASP A 170      -4.207 -40.126 -42.143  1.00  0.00           H  
ATOM   2731 2HB  ASP A 170      -3.155 -40.703 -43.428  1.00  0.00           H  
ATOM   2732  N   ILE A 171      -0.239 -38.122 -42.828  1.00  0.00           N  
ATOM   2733  CA  ILE A 171       1.123 -38.136 -43.397  1.00  0.00           C  
ATOM   2734  C   ILE A 171       2.099 -39.054 -42.645  1.00  0.00           C  
ATOM   2735  O   ILE A 171       3.311 -38.951 -42.820  1.00  0.00           O  
ATOM   2736  CB  ILE A 171       1.701 -36.709 -43.573  1.00  0.00           C  
ATOM   2737  CG1 ILE A 171       1.818 -35.956 -42.242  1.00  0.00           C  
ATOM   2738  CG2 ILE A 171       0.842 -35.919 -44.554  1.00  0.00           C  
ATOM   2739  CD1 ILE A 171       2.611 -34.663 -42.344  1.00  0.00           C  
ATOM   2740  H   ILE A 171      -0.415 -37.604 -41.979  1.00  0.00           H  
ATOM   2741  HA  ILE A 171       1.083 -38.601 -44.381  1.00  0.00           H  
ATOM   2742  HB  ILE A 171       2.717 -36.772 -43.957  1.00  0.00           H  
ATOM   2743 1HG1 ILE A 171       0.822 -35.719 -41.870  1.00  0.00           H  
ATOM   2744 2HG1 ILE A 171       2.301 -36.596 -41.503  1.00  0.00           H  
ATOM   2745 1HG2 ILE A 171       1.252 -34.917 -44.672  1.00  0.00           H  
ATOM   2746 2HG2 ILE A 171       0.833 -36.424 -45.518  1.00  0.00           H  
ATOM   2747 3HG2 ILE A 171      -0.178 -35.850 -44.171  1.00  0.00           H  
ATOM   2748 1HD1 ILE A 171       2.654 -34.183 -41.365  1.00  0.00           H  
ATOM   2749 2HD1 ILE A 171       3.624 -34.883 -42.683  1.00  0.00           H  
ATOM   2750 3HD1 ILE A 171       2.127 -33.994 -43.054  1.00  0.00           H  
ATOM   2751  N   ASP A 172       1.564 -39.970 -41.833  1.00  0.00           N  
ATOM   2752  CA  ASP A 172       2.370 -41.049 -41.220  1.00  0.00           C  
ATOM   2753  C   ASP A 172       2.867 -41.969 -42.337  1.00  0.00           C  
ATOM   2754  O   ASP A 172       2.180 -42.129 -43.345  1.00  0.00           O  
ATOM   2755  CB  ASP A 172       1.457 -41.826 -40.268  1.00  0.00           C  
ATOM   2756  CG  ASP A 172       2.191 -42.697 -39.294  1.00  0.00           C  
ATOM   2757  OD1 ASP A 172       2.252 -42.337 -38.101  1.00  0.00           O  
ATOM   2758  OD2 ASP A 172       2.652 -43.791 -39.685  1.00  0.00           O1-
ATOM   2759  H   ASP A 172       0.576 -39.923 -41.636  1.00  0.00           H  
ATOM   2760  HA  ASP A 172       3.189 -40.596 -40.664  1.00  0.00           H  
ATOM   2761 1HB  ASP A 172       0.843 -41.126 -39.701  1.00  0.00           H  
ATOM   2762 2HB  ASP A 172       0.781 -42.459 -40.844  1.00  0.00           H  
ATOM   2763  N   ILE A 173       4.038 -42.582 -42.185  1.00  0.00           N  
ATOM   2764  CA  ILE A 173       4.520 -43.506 -43.217  1.00  0.00           C  
ATOM   2765  C   ILE A 173       3.643 -44.766 -43.329  1.00  0.00           C  
ATOM   2766  O   ILE A 173       3.704 -45.485 -44.340  1.00  0.00           O  
ATOM   2767  CB  ILE A 173       5.975 -43.922 -42.930  1.00  0.00           C  
ATOM   2768  CG1 ILE A 173       6.635 -44.465 -44.200  1.00  0.00           C  
ATOM   2769  CG2 ILE A 173       6.022 -44.959 -41.818  1.00  0.00           C  
ATOM   2770  CD1 ILE A 173       8.127 -44.671 -44.072  1.00  0.00           C  
ATOM   2771  H   ILE A 173       4.605 -42.419 -41.366  1.00  0.00           H  
ATOM   2772  HA  ILE A 173       4.430 -43.020 -44.186  1.00  0.00           H  
ATOM   2773  HB  ILE A 173       6.549 -43.049 -42.624  1.00  0.00           H  
ATOM   2774 1HG1 ILE A 173       6.181 -45.418 -44.468  1.00  0.00           H  
ATOM   2775 2HG1 ILE A 173       6.457 -43.775 -45.026  1.00  0.00           H  
ATOM   2776 1HG2 ILE A 173       7.057 -45.242 -41.628  1.00  0.00           H  
ATOM   2777 2HG2 ILE A 173       5.589 -44.539 -40.911  1.00  0.00           H  
ATOM   2778 3HG2 ILE A 173       5.453 -45.840 -42.117  1.00  0.00           H  
ATOM   2779 1HD1 ILE A 173       8.523 -45.056 -45.012  1.00  0.00           H  
ATOM   2780 2HD1 ILE A 173       8.607 -43.720 -43.838  1.00  0.00           H  
ATOM   2781 3HD1 ILE A 173       8.329 -45.385 -43.275  1.00  0.00           H  
ATOM   2782  N   HIS A 174       2.841 -45.048 -42.294  1.00  0.00           N  
ATOM   2783  CA  HIS A 174       1.934 -46.196 -42.311  1.00  0.00           C  
ATOM   2784  C   HIS A 174       0.505 -45.792 -42.648  1.00  0.00           C  
ATOM   2785  O   HIS A 174       0.035 -44.717 -42.274  1.00  0.00           O  
ATOM   2786  CB  HIS A 174       1.952 -46.915 -40.959  1.00  0.00           C  
ATOM   2787  CG  HIS A 174       3.273 -47.535 -40.626  1.00  0.00           C  
ATOM   2788  CD2 HIS A 174       3.697 -48.820 -40.690  1.00  0.00           C  
ATOM   2789  ND1 HIS A 174       4.344 -46.801 -40.160  1.00  0.00           N  
ATOM   2790  CE1 HIS A 174       5.370 -47.607 -39.953  1.00  0.00           C  
ATOM   2791  NE2 HIS A 174       5.003 -48.837 -40.266  1.00  0.00           N  
ATOM   2792  H   HIS A 174       2.864 -44.453 -41.480  1.00  0.00           H  
ATOM   2793  HA  HIS A 174       2.230 -46.883 -43.103  1.00  0.00           H  
ATOM   2794 1HB  HIS A 174       1.698 -46.208 -40.167  1.00  0.00           H  
ATOM   2795 2HB  HIS A 174       1.195 -47.698 -40.951  1.00  0.00           H  
ATOM   2796  HD2 HIS A 174       3.210 -49.746 -40.996  1.00  0.00           H  
ATOM   2797  HE1 HIS A 174       6.317 -47.218 -39.581  1.00  0.00           H  
ATOM   2798  HE2 HIS A 174       5.584 -49.662 -40.206  1.00  0.00           H  
ATOM   2799  N   HIS A 175      -0.181 -46.660 -43.377  1.00  0.00           N  
ATOM   2800  CA  HIS A 175      -1.565 -46.424 -43.771  1.00  0.00           C  
ATOM   2801  C   HIS A 175      -2.440 -46.230 -42.532  1.00  0.00           C  
ATOM   2802  O   HIS A 175      -2.413 -47.057 -41.625  1.00  0.00           O  
ATOM   2803  CB  HIS A 175      -2.099 -47.586 -44.614  1.00  0.00           C  
ATOM   2804  CG  HIS A 175      -3.544 -47.449 -44.980  1.00  0.00           C  
ATOM   2805  CD2 HIS A 175      -4.242 -46.404 -45.481  1.00  0.00           C  
ATOM   2806  ND1 HIS A 175      -4.448 -48.482 -44.839  1.00  0.00           N  
ATOM   2807  CE1 HIS A 175      -5.641 -48.076 -45.238  1.00  0.00           C  
ATOM   2808  NE2 HIS A 175      -5.542 -46.819 -45.632  1.00  0.00           N  
ATOM   2809  H   HIS A 175       0.276 -47.512 -43.669  1.00  0.00           H  
ATOM   2810  HA  HIS A 175      -1.620 -45.527 -44.387  1.00  0.00           H  
ATOM   2811 1HB  HIS A 175      -1.520 -47.663 -45.535  1.00  0.00           H  
ATOM   2812 2HB  HIS A 175      -1.972 -48.520 -44.068  1.00  0.00           H  
ATOM   2813  HD2 HIS A 175      -3.847 -45.416 -45.721  1.00  0.00           H  
ATOM   2814  HE1 HIS A 175      -6.551 -48.675 -45.240  1.00  0.00           H  
ATOM   2815  HE2 HIS A 175      -6.298 -46.251 -45.988  1.00  0.00           H  
ATOM   2816  N   GLY A 176      -3.231 -45.156 -42.517  1.00  0.00           N  
ATOM   2817  CA  GLY A 176      -4.168 -44.893 -41.424  1.00  0.00           C  
ATOM   2818  C   GLY A 176      -5.401 -45.780 -41.491  1.00  0.00           C  
ATOM   2819  O   GLY A 176      -6.515 -45.306 -41.739  1.00  0.00           O  
ATOM   2820  H   GLY A 176      -3.176 -44.503 -43.288  1.00  0.00           H  
ATOM   2821 1HA  GLY A 176      -3.667 -45.051 -40.469  1.00  0.00           H  
ATOM   2822 2HA  GLY A 176      -4.479 -43.849 -41.454  1.00  0.00           H  
ATOM   2823  N   ASP A 177      -5.205 -47.074 -41.242  1.00  0.00           N  
ATOM   2824  CA  ASP A 177      -6.241 -48.070 -41.468  1.00  0.00           C  
ATOM   2825  C   ASP A 177      -7.423 -47.981 -40.505  1.00  0.00           C  
ATOM   2826  O   ASP A 177      -8.556 -48.168 -40.927  1.00  0.00           O  
ATOM   2827  CB  ASP A 177      -5.673 -49.503 -41.521  1.00  0.00           C  
ATOM   2828  CG  ASP A 177      -4.975 -49.940 -40.244  1.00  0.00           C  
ATOM   2829  OD1 ASP A 177      -4.979 -51.169 -39.998  1.00  0.00           O  
ATOM   2830  OD2 ASP A 177      -4.417 -49.101 -39.501  1.00  0.00           O1-
ATOM   2831  H   ASP A 177      -4.306 -47.370 -40.888  1.00  0.00           H  
ATOM   2832  HA  ASP A 177      -6.717 -47.865 -42.429  1.00  0.00           H  
ATOM   2833 1HB  ASP A 177      -6.480 -50.208 -41.723  1.00  0.00           H  
ATOM   2834 2HB  ASP A 177      -4.957 -49.580 -42.340  1.00  0.00           H  
ATOM   2835  N   GLY A 178      -7.166 -47.691 -39.230  1.00  0.00           N  
ATOM   2836  CA  GLY A 178      -8.244 -47.661 -38.242  1.00  0.00           C  
ATOM   2837  C   GLY A 178      -9.264 -46.569 -38.531  1.00  0.00           C  
ATOM   2838  O   GLY A 178     -10.466 -46.775 -38.373  1.00  0.00           O  
ATOM   2839  H   GLY A 178      -6.220 -47.488 -38.934  1.00  0.00           H  
ATOM   2840 1HA  GLY A 178      -8.749 -48.626 -38.226  1.00  0.00           H  
ATOM   2841 2HA  GLY A 178      -7.822 -47.503 -37.249  1.00  0.00           H  
ATOM   2842  N   VAL A 179      -8.772 -45.427 -39.001  1.00  0.00           N  
ATOM   2843  CA  VAL A 179      -9.630 -44.282 -39.304  1.00  0.00           C  
ATOM   2844  C   VAL A 179     -10.372 -44.512 -40.617  1.00  0.00           C  
ATOM   2845  O   VAL A 179     -11.573 -44.251 -40.711  1.00  0.00           O  
ATOM   2846  CB  VAL A 179      -8.796 -42.991 -39.403  1.00  0.00           C  
ATOM   2847  CG1 VAL A 179      -9.690 -41.803 -39.726  1.00  0.00           C  
ATOM   2848  CG2 VAL A 179      -8.043 -42.761 -38.101  1.00  0.00           C  
ATOM   2849  H   VAL A 179      -7.777 -45.352 -39.153  1.00  0.00           H  
ATOM   2850  HA  VAL A 179     -10.379 -44.192 -38.518  1.00  0.00           H  
ATOM   2851  HB  VAL A 179      -8.085 -43.090 -40.222  1.00  0.00           H  
ATOM   2852 1HG1 VAL A 179      -9.085 -40.899 -39.792  1.00  0.00           H  
ATOM   2853 2HG1 VAL A 179     -10.191 -41.974 -40.679  1.00  0.00           H  
ATOM   2854 3HG1 VAL A 179     -10.435 -41.683 -38.939  1.00  0.00           H  
ATOM   2855 1HG2 VAL A 179      -7.455 -41.846 -38.178  1.00  0.00           H  
ATOM   2856 2HG2 VAL A 179      -8.755 -42.667 -37.281  1.00  0.00           H  
ATOM   2857 3HG2 VAL A 179      -7.379 -43.604 -37.911  1.00  0.00           H  
ATOM   2858  N   GLU A 180      -9.660 -45.008 -41.629  1.00  0.00           N  
ATOM   2859  CA  GLU A 180     -10.291 -45.343 -42.900  1.00  0.00           C  
ATOM   2860  C   GLU A 180     -11.444 -46.336 -42.703  1.00  0.00           C  
ATOM   2861  O   GLU A 180     -12.546 -46.101 -43.207  1.00  0.00           O  
ATOM   2862  CB  GLU A 180      -9.258 -45.899 -43.881  1.00  0.00           C  
ATOM   2863  CG  GLU A 180      -9.854 -46.366 -45.196  1.00  0.00           C  
ATOM   2864  CD  GLU A 180      -8.803 -46.845 -46.161  1.00  0.00           C  
ATOM   2865  OE1 GLU A 180      -8.085 -46.007 -46.724  1.00  0.00           O  
ATOM   2866  OE2 GLU A 180      -8.683 -48.071 -46.340  1.00  0.00           O1-
ATOM   2867  H   GLU A 180      -8.667 -45.157 -41.517  1.00  0.00           H  
ATOM   2868  HA  GLU A 180     -10.721 -44.434 -43.324  1.00  0.00           H  
ATOM   2869 1HB  GLU A 180      -8.512 -45.135 -44.097  1.00  0.00           H  
ATOM   2870 2HB  GLU A 180      -8.741 -46.742 -43.425  1.00  0.00           H  
ATOM   2871 1HG  GLU A 180     -10.554 -47.176 -45.000  1.00  0.00           H  
ATOM   2872 2HG  GLU A 180     -10.409 -45.542 -45.644  1.00  0.00           H  
ATOM   2873  N   GLU A 181     -11.184 -47.420 -41.972  1.00  0.00           N  
ATOM   2874  CA  GLU A 181     -12.198 -48.443 -41.692  1.00  0.00           C  
ATOM   2875  C   GLU A 181     -13.426 -47.852 -41.007  1.00  0.00           C  
ATOM   2876  O   GLU A 181     -14.562 -48.128 -41.407  1.00  0.00           O  
ATOM   2877  CB  GLU A 181     -11.614 -49.561 -40.824  1.00  0.00           C  
ATOM   2878  CG  GLU A 181     -12.569 -50.718 -40.572  1.00  0.00           C  
ATOM   2879  CD  GLU A 181     -11.921 -51.811 -39.749  1.00  0.00           C  
ATOM   2880  OE1 GLU A 181     -11.605 -51.550 -38.575  1.00  0.00           O  
ATOM   2881  OE2 GLU A 181     -11.724 -52.921 -40.281  1.00  0.00           O1-
ATOM   2882  H   GLU A 181     -10.253 -47.538 -41.601  1.00  0.00           H  
ATOM   2883  HA  GLU A 181     -12.527 -48.872 -42.638  1.00  0.00           H  
ATOM   2884 1HB  GLU A 181     -10.721 -49.961 -41.301  1.00  0.00           H  
ATOM   2885 2HB  GLU A 181     -11.318 -49.154 -39.858  1.00  0.00           H  
ATOM   2886 1HG  GLU A 181     -13.447 -50.342 -40.047  1.00  0.00           H  
ATOM   2887 2HG  GLU A 181     -12.897 -51.119 -41.529  1.00  0.00           H  
ATOM   2888  N   ALA A 182     -13.200 -47.040 -39.974  1.00  0.00           N  
ATOM   2889  CA  ALA A 182     -14.303 -46.446 -39.219  1.00  0.00           C  
ATOM   2890  C   ALA A 182     -15.278 -45.667 -40.100  1.00  0.00           C  
ATOM   2891  O   ALA A 182     -16.485 -45.711 -39.868  1.00  0.00           O  
ATOM   2892  CB  ALA A 182     -13.770 -45.535 -38.121  1.00  0.00           C  
ATOM   2893  H   ALA A 182     -12.249 -46.828 -39.705  1.00  0.00           H  
ATOM   2894  HA  ALA A 182     -14.872 -47.254 -38.759  1.00  0.00           H  
ATOM   2895 1HB  ALA A 182     -14.605 -45.100 -37.570  1.00  0.00           H  
ATOM   2896 2HB  ALA A 182     -13.145 -46.112 -37.441  1.00  0.00           H  
ATOM   2897 3HB  ALA A 182     -13.177 -44.738 -38.569  1.00  0.00           H  
ATOM   2898  N   PHE A 183     -14.753 -44.965 -41.104  1.00  0.00           N  
ATOM   2899  CA  PHE A 183     -15.559 -44.105 -41.969  1.00  0.00           C  
ATOM   2900  C   PHE A 183     -15.634 -44.589 -43.420  1.00  0.00           C  
ATOM   2901  O   PHE A 183     -16.050 -43.836 -44.300  1.00  0.00           O  
ATOM   2902  CB  PHE A 183     -15.020 -42.682 -41.876  1.00  0.00           C  
ATOM   2903  CG  PHE A 183     -15.002 -42.146 -40.464  1.00  0.00           C  
ATOM   2904  CD1 PHE A 183     -13.804 -41.924 -39.793  1.00  0.00           C  
ATOM   2905  CD2 PHE A 183     -16.198 -41.897 -39.793  1.00  0.00           C  
ATOM   2906  CE1 PHE A 183     -13.800 -41.448 -38.488  1.00  0.00           C  
ATOM   2907  CE2 PHE A 183     -16.196 -41.416 -38.489  1.00  0.00           C  
ATOM   2908  CZ  PHE A 183     -15.002 -41.200 -37.834  1.00  0.00           C  
ATOM   2909  H   PHE A 183     -13.760 -45.035 -41.268  1.00  0.00           H  
ATOM   2910  HA  PHE A 183     -16.591 -44.127 -41.613  1.00  0.00           H  
ATOM   2911 1HB  PHE A 183     -14.003 -42.653 -42.272  1.00  0.00           H  
ATOM   2912 2HB  PHE A 183     -15.627 -42.021 -42.491  1.00  0.00           H  
ATOM   2913  HD1 PHE A 183     -12.861 -42.127 -40.304  1.00  0.00           H  
ATOM   2914  HD2 PHE A 183     -17.144 -42.068 -40.309  1.00  0.00           H  
ATOM   2915  HE1 PHE A 183     -12.855 -41.267 -37.975  1.00  0.00           H  
ATOM   2916  HE2 PHE A 183     -17.139 -41.209 -37.986  1.00  0.00           H  
ATOM   2917  HZ  PHE A 183     -14.998 -40.836 -36.806  1.00  0.00           H  
ATOM   2918  N   TYR A 184     -15.297 -45.852 -43.658  1.00  0.00           N  
ATOM   2919  CA  TYR A 184     -15.156 -46.381 -45.019  1.00  0.00           C  
ATOM   2920  C   TYR A 184     -16.457 -46.332 -45.817  1.00  0.00           C  
ATOM   2921  O   TYR A 184     -16.415 -46.315 -47.046  1.00  0.00           O  
ATOM   2922  CB  TYR A 184     -14.628 -47.823 -44.990  1.00  0.00           C  
ATOM   2923  CG  TYR A 184     -13.984 -48.287 -46.289  1.00  0.00           C  
ATOM   2924  CD1 TYR A 184     -14.554 -49.291 -47.068  1.00  0.00           C  
ATOM   2925  CD2 TYR A 184     -12.788 -47.723 -46.724  1.00  0.00           C  
ATOM   2926  CE1 TYR A 184     -13.953 -49.703 -48.250  1.00  0.00           C  
ATOM   2927  CE2 TYR A 184     -12.176 -48.133 -47.896  1.00  0.00           C  
ATOM   2928  CZ  TYR A 184     -12.758 -49.131 -48.647  1.00  0.00           C  
ATOM   2929  OH  TYR A 184     -12.151 -49.513 -49.823  1.00  0.00           O  
ATOM   2930  H   TYR A 184     -15.134 -46.467 -42.872  1.00  0.00           H  
ATOM   2931  HA  TYR A 184     -14.438 -45.762 -45.557  1.00  0.00           H  
ATOM   2932 1HB  TYR A 184     -13.887 -47.926 -44.195  1.00  0.00           H  
ATOM   2933 2HB  TYR A 184     -15.448 -48.506 -44.761  1.00  0.00           H  
ATOM   2934  HD1 TYR A 184     -15.484 -49.766 -46.750  1.00  0.00           H  
ATOM   2935  HD2 TYR A 184     -12.308 -46.939 -46.138  1.00  0.00           H  
ATOM   2936  HE1 TYR A 184     -14.410 -50.491 -48.847  1.00  0.00           H  
ATOM   2937  HE2 TYR A 184     -11.242 -47.668 -48.216  1.00  0.00           H  
ATOM   2938  HH  TYR A 184     -12.639 -50.245 -50.211  1.00  0.00           H  
ATOM   2939  N   THR A 185     -17.596 -46.301 -45.114  1.00  0.00           N  
ATOM   2940  CA  THR A 185     -18.911 -46.365 -45.751  1.00  0.00           C  
ATOM   2941  C   THR A 185     -19.748 -45.092 -45.611  1.00  0.00           C  
ATOM   2942  O   THR A 185     -20.962 -45.129 -45.836  1.00  0.00           O  
ATOM   2943  CB  THR A 185     -19.714 -47.553 -45.190  1.00  0.00           C  
ATOM   2944  CG2 THR A 185     -19.024 -48.868 -45.520  1.00  0.00           C  
ATOM   2945  OG1 THR A 185     -19.832 -47.424 -43.767  1.00  0.00           O  
ATOM   2946  H   THR A 185     -17.540 -46.234 -44.107  1.00  0.00           H  
ATOM   2947  HA  THR A 185     -18.768 -46.479 -46.826  1.00  0.00           H  
ATOM   2948  HB  THR A 185     -20.714 -47.555 -45.625  1.00  0.00           H  
ATOM   2949  HG1 THR A 185     -20.552 -47.978 -43.456  1.00  0.00           H  
ATOM   2950 1HG2 THR A 185     -19.606 -49.695 -45.116  1.00  0.00           H  
ATOM   2951 2HG2 THR A 185     -18.943 -48.975 -46.602  1.00  0.00           H  
ATOM   2952 3HG2 THR A 185     -18.028 -48.877 -45.080  1.00  0.00           H  
ATOM   2953  N   THR A 186     -19.118 -43.966 -45.265  1.00  0.00           N  
ATOM   2954  CA  THR A 186     -19.832 -42.688 -45.181  1.00  0.00           C  
ATOM   2955  C   THR A 186     -19.167 -41.605 -46.028  1.00  0.00           C  
ATOM   2956  O   THR A 186     -17.944 -41.611 -46.208  1.00  0.00           O  
ATOM   2957  CB  THR A 186     -19.928 -42.204 -43.720  1.00  0.00           C  
ATOM   2958  CG2 THR A 186     -18.541 -41.958 -43.147  1.00  0.00           C  
ATOM   2959  OG1 THR A 186     -20.689 -40.990 -43.666  1.00  0.00           O  
ATOM   2960  H   THR A 186     -18.131 -43.992 -45.056  1.00  0.00           H  
ATOM   2961  HA  THR A 186     -20.829 -42.821 -45.598  1.00  0.00           H  
ATOM   2962  HB  THR A 186     -20.433 -42.962 -43.121  1.00  0.00           H  
ATOM   2963  HG1 THR A 186     -21.623 -41.195 -43.737  1.00  0.00           H  
ATOM   2964 1HG2 THR A 186     -18.629 -41.619 -42.116  1.00  0.00           H  
ATOM   2965 2HG2 THR A 186     -17.965 -42.884 -43.179  1.00  0.00           H  
ATOM   2966 3HG2 THR A 186     -18.034 -41.197 -43.737  1.00  0.00           H  
ATOM   2967  N   ASP A 187     -19.988 -40.691 -46.540  1.00  0.00           N  
ATOM   2968  CA  ASP A 187     -19.510 -39.500 -47.256  1.00  0.00           C  
ATOM   2969  C   ASP A 187     -19.253 -38.298 -46.334  1.00  0.00           C  
ATOM   2970  O   ASP A 187     -18.807 -37.247 -46.797  1.00  0.00           O  
ATOM   2971  CB  ASP A 187     -20.479 -39.098 -48.389  1.00  0.00           C  
ATOM   2972  CG  ASP A 187     -21.899 -38.815 -47.906  1.00  0.00           C  
ATOM   2973  OD1 ASP A 187     -22.237 -39.112 -46.746  1.00  0.00           O  
ATOM   2974  OD2 ASP A 187     -22.708 -38.324 -48.724  1.00  0.00           O1-
ATOM   2975  H   ASP A 187     -20.983 -40.830 -46.426  1.00  0.00           H  
ATOM   2976  HA  ASP A 187     -18.541 -39.729 -47.700  1.00  0.00           H  
ATOM   2977 1HB  ASP A 187     -20.102 -38.206 -48.890  1.00  0.00           H  
ATOM   2978 2HB  ASP A 187     -20.521 -39.897 -49.128  1.00  0.00           H  
ATOM   2979  N   ARG A 188     -19.528 -38.451 -45.042  1.00  0.00           N  
ATOM   2980  CA  ARG A 188     -19.353 -37.351 -44.094  1.00  0.00           C  
ATOM   2981  C   ARG A 188     -17.914 -37.189 -43.620  1.00  0.00           C  
ATOM   2982  O   ARG A 188     -17.566 -36.154 -43.073  1.00  0.00           O  
ATOM   2983  CB  ARG A 188     -20.299 -37.512 -42.907  1.00  0.00           C  
ATOM   2984  CG  ARG A 188     -21.751 -37.270 -43.291  1.00  0.00           C  
ATOM   2985  CD  ARG A 188     -22.633 -37.078 -42.084  1.00  0.00           C  
ATOM   2986  NE  ARG A 188     -22.222 -35.907 -41.316  1.00  0.00           N  
ATOM   2987  CZ  ARG A 188     -22.552 -35.663 -40.046  1.00  0.00           C  
ATOM   2988  NH1 ARG A 188     -22.084 -34.568 -39.459  1.00  0.00           N1+
ATOM   2989  NH2 ARG A 188     -23.327 -36.497 -39.354  1.00  0.00           N  
ATOM   2990  H   ARG A 188     -19.864 -39.343 -44.706  1.00  0.00           H  
ATOM   2991  HA  ARG A 188     -19.590 -36.416 -44.600  1.00  0.00           H  
ATOM   2992 1HB  ARG A 188     -20.201 -38.518 -42.499  1.00  0.00           H  
ATOM   2993 2HB  ARG A 188     -20.017 -36.812 -42.119  1.00  0.00           H  
ATOM   2994 1HG  ARG A 188     -21.819 -36.374 -43.907  1.00  0.00           H  
ATOM   2995 2HG  ARG A 188     -22.126 -38.126 -43.853  1.00  0.00           H  
ATOM   2996 1HD  ARG A 188     -23.665 -36.939 -42.408  1.00  0.00           H  
ATOM   2997 2HD  ARG A 188     -22.569 -37.955 -41.441  1.00  0.00           H  
ATOM   2998  HE  ARG A 188     -21.641 -35.220 -41.782  1.00  0.00           H  
ATOM   2999 1HH1 ARG A 188     -21.490 -33.932 -39.973  1.00  0.00           H  
ATOM   3000 2HH1 ARG A 188     -22.324 -34.371 -38.497  1.00  0.00           H  
ATOM   3001 1HH2 ARG A 188     -23.684 -37.336 -39.791  1.00  0.00           H  
ATOM   3002 2HH2 ARG A 188     -23.561 -36.289 -38.395  1.00  0.00           H  
ATOM   3003  N   VAL A 189     -17.079 -38.207 -43.833  1.00  0.00           N  
ATOM   3004  CA  VAL A 189     -15.655 -38.119 -43.502  1.00  0.00           C  
ATOM   3005  C   VAL A 189     -14.855 -38.631 -44.683  1.00  0.00           C  
ATOM   3006  O   VAL A 189     -15.103 -39.743 -45.151  1.00  0.00           O  
ATOM   3007  CB  VAL A 189     -15.321 -38.947 -42.247  1.00  0.00           C  
ATOM   3008  CG1 VAL A 189     -13.839 -38.843 -41.919  1.00  0.00           C  
ATOM   3009  CG2 VAL A 189     -16.167 -38.475 -41.075  1.00  0.00           C  
ATOM   3010  H   VAL A 189     -17.441 -39.060 -44.234  1.00  0.00           H  
ATOM   3011  HA  VAL A 189     -15.409 -37.075 -43.304  1.00  0.00           H  
ATOM   3012  HB  VAL A 189     -15.533 -39.997 -42.449  1.00  0.00           H  
ATOM   3013 1HG1 VAL A 189     -13.621 -39.435 -41.030  1.00  0.00           H  
ATOM   3014 2HG1 VAL A 189     -13.254 -39.220 -42.758  1.00  0.00           H  
ATOM   3015 3HG1 VAL A 189     -13.579 -37.801 -41.733  1.00  0.00           H  
ATOM   3016 1HG2 VAL A 189     -15.926 -39.065 -40.191  1.00  0.00           H  
ATOM   3017 2HG2 VAL A 189     -15.959 -37.423 -40.876  1.00  0.00           H  
ATOM   3018 3HG2 VAL A 189     -17.223 -38.597 -41.316  1.00  0.00           H  
ATOM   3019  N   MET A 190     -13.920 -37.823 -45.177  1.00  0.00           N  
ATOM   3020  CA  MET A 190     -12.997 -38.285 -46.206  1.00  0.00           C  
ATOM   3021  C   MET A 190     -11.650 -38.556 -45.558  1.00  0.00           C  
ATOM   3022  O   MET A 190     -11.195 -37.765 -44.730  1.00  0.00           O  
ATOM   3023  CB  MET A 190     -12.833 -37.270 -47.331  1.00  0.00           C  
ATOM   3024  CG  MET A 190     -11.829 -37.725 -48.380  1.00  0.00           C  
ATOM   3025  SD  MET A 190     -11.548 -36.546 -49.706  1.00  0.00           S  
ATOM   3026  CE  MET A 190     -13.005 -36.814 -50.691  1.00  0.00           C  
ATOM   3027  H   MET A 190     -13.844 -36.877 -44.836  1.00  0.00           H  
ATOM   3028  HA  MET A 190     -13.393 -39.204 -46.641  1.00  0.00           H  
ATOM   3029 1HB  MET A 190     -13.797 -37.103 -47.813  1.00  0.00           H  
ATOM   3030 2HB  MET A 190     -12.505 -36.317 -46.917  1.00  0.00           H  
ATOM   3031 1HG  MET A 190     -10.868 -37.918 -47.904  1.00  0.00           H  
ATOM   3032 2HG  MET A 190     -12.175 -38.654 -48.836  1.00  0.00           H  
ATOM   3033 1HE  MET A 190     -12.985 -36.155 -51.558  1.00  0.00           H  
ATOM   3034 2HE  MET A 190     -13.034 -37.853 -51.024  1.00  0.00           H  
ATOM   3035 3HE  MET A 190     -13.894 -36.602 -50.095  1.00  0.00           H  
ATOM   3036  N   THR A 191     -11.021 -39.670 -45.940  1.00  0.00           N  
ATOM   3037  CA  THR A 191      -9.736 -40.074 -45.359  1.00  0.00           C  
ATOM   3038  C   THR A 191      -8.676 -40.130 -46.454  1.00  0.00           C  
ATOM   3039  O   THR A 191      -8.807 -40.916 -47.400  1.00  0.00           O  
ATOM   3040  CB  THR A 191      -9.834 -41.439 -44.653  1.00  0.00           C  
ATOM   3041  CG2 THR A 191     -10.809 -41.367 -43.487  1.00  0.00           C  
ATOM   3042  OG1 THR A 191     -10.282 -42.431 -45.586  1.00  0.00           O  
ATOM   3043  H   THR A 191     -11.443 -40.251 -46.648  1.00  0.00           H  
ATOM   3044  HA  THR A 191      -9.435 -39.326 -44.627  1.00  0.00           H  
ATOM   3045  HB  THR A 191      -8.852 -41.727 -44.280  1.00  0.00           H  
ATOM   3046  HG1 THR A 191      -9.587 -42.605 -46.225  1.00  0.00           H  
ATOM   3047 1HG2 THR A 191     -10.865 -42.341 -43.000  1.00  0.00           H  
ATOM   3048 2HG2 THR A 191     -10.465 -40.622 -42.771  1.00  0.00           H  
ATOM   3049 3HG2 THR A 191     -11.796 -41.088 -43.855  1.00  0.00           H  
ATOM   3050  N   VAL A 192      -7.657 -39.276 -46.341  1.00  0.00           N  
ATOM   3051  CA  VAL A 192      -6.581 -39.174 -47.325  1.00  0.00           C  
ATOM   3052  C   VAL A 192      -5.275 -39.590 -46.649  1.00  0.00           C  
ATOM   3053  O   VAL A 192      -4.826 -38.941 -45.701  1.00  0.00           O  
ATOM   3054  CB  VAL A 192      -6.462 -37.739 -47.870  1.00  0.00           C  
ATOM   3055  CG1 VAL A 192      -5.383 -37.663 -48.940  1.00  0.00           C  
ATOM   3056  CG2 VAL A 192      -7.803 -37.282 -48.423  1.00  0.00           C  
ATOM   3057  H   VAL A 192      -7.640 -38.676 -45.529  1.00  0.00           H  
ATOM   3058  HA  VAL A 192      -6.814 -39.833 -48.161  1.00  0.00           H  
ATOM   3059  HB  VAL A 192      -6.158 -37.076 -47.060  1.00  0.00           H  
ATOM   3060 1HG1 VAL A 192      -5.312 -36.641 -49.314  1.00  0.00           H  
ATOM   3061 2HG1 VAL A 192      -4.425 -37.960 -48.513  1.00  0.00           H  
ATOM   3062 3HG1 VAL A 192      -5.638 -38.333 -49.762  1.00  0.00           H  
ATOM   3063 1HG2 VAL A 192      -7.712 -36.266 -48.806  1.00  0.00           H  
ATOM   3064 2HG2 VAL A 192      -8.110 -37.948 -49.230  1.00  0.00           H  
ATOM   3065 3HG2 VAL A 192      -8.551 -37.305 -47.630  1.00  0.00           H  
ATOM   3066  N   SER A 193      -4.662 -40.656 -47.146  1.00  0.00           N  
ATOM   3067  CA  SER A 193      -3.461 -41.220 -46.526  1.00  0.00           C  
ATOM   3068  C   SER A 193      -2.323 -41.371 -47.532  1.00  0.00           C  
ATOM   3069  O   SER A 193      -2.517 -41.901 -48.631  1.00  0.00           O  
ATOM   3070  CB  SER A 193      -3.778 -42.568 -45.906  1.00  0.00           C  
ATOM   3071  OG  SER A 193      -2.638 -43.128 -45.314  1.00  0.00           O  
ATOM   3072  H   SER A 193      -5.036 -41.093 -47.976  1.00  0.00           H  
ATOM   3073  HA  SER A 193      -3.118 -40.534 -45.750  1.00  0.00           H  
ATOM   3074 1HB  SER A 193      -4.558 -42.447 -45.155  1.00  0.00           H  
ATOM   3075 2HB  SER A 193      -4.161 -43.238 -46.673  1.00  0.00           H  
ATOM   3076  HG  SER A 193      -2.258 -43.714 -45.974  1.00  0.00           H  
ATOM   3077  N   PHE A 194      -1.154 -40.882 -47.135  1.00  0.00           N  
ATOM   3078  CA  PHE A 194       0.085 -40.938 -47.913  1.00  0.00           C  
ATOM   3079  C   PHE A 194       1.023 -41.865 -47.153  1.00  0.00           C  
ATOM   3080  O   PHE A 194       1.395 -41.567 -46.022  1.00  0.00           O  
ATOM   3081  CB  PHE A 194       0.706 -39.538 -48.029  1.00  0.00           C  
ATOM   3082  CG  PHE A 194      -0.180 -38.516 -48.699  1.00  0.00           C  
ATOM   3083  CD1 PHE A 194      -1.090 -37.758 -47.953  1.00  0.00           C  
ATOM   3084  CD2 PHE A 194      -0.103 -38.299 -50.071  1.00  0.00           C  
ATOM   3085  CE1 PHE A 194      -1.909 -36.827 -48.574  1.00  0.00           C  
ATOM   3086  CE2 PHE A 194      -0.916 -37.362 -50.690  1.00  0.00           C  
ATOM   3087  CZ  PHE A 194      -1.814 -36.630 -49.941  1.00  0.00           C  
ATOM   3088  H   PHE A 194      -1.146 -40.441 -46.228  1.00  0.00           H  
ATOM   3089  HA  PHE A 194      -0.149 -41.300 -48.913  1.00  0.00           H  
ATOM   3090 1HB  PHE A 194       0.952 -39.166 -47.034  1.00  0.00           H  
ATOM   3091 2HB  PHE A 194       1.635 -39.598 -48.595  1.00  0.00           H  
ATOM   3092  HD1 PHE A 194      -1.148 -37.907 -46.875  1.00  0.00           H  
ATOM   3093  HD2 PHE A 194       0.608 -38.878 -50.663  1.00  0.00           H  
ATOM   3094  HE1 PHE A 194      -2.624 -36.255 -47.984  1.00  0.00           H  
ATOM   3095  HE2 PHE A 194      -0.848 -37.204 -51.766  1.00  0.00           H  
ATOM   3096  HZ  PHE A 194      -2.451 -35.893 -50.431  1.00  0.00           H  
ATOM   3097  N   HIS A 195       1.395 -43.008 -47.723  1.00  0.00           N  
ATOM   3098  CA  HIS A 195       2.076 -44.047 -46.940  1.00  0.00           C  
ATOM   3099  C   HIS A 195       2.897 -44.951 -47.827  1.00  0.00           C  
ATOM   3100  O   HIS A 195       2.666 -45.016 -49.045  1.00  0.00           O  
ATOM   3101  CB  HIS A 195       1.060 -44.927 -46.193  1.00  0.00           C  
ATOM   3102  CG  HIS A 195      -0.055 -45.399 -47.065  1.00  0.00           C  
ATOM   3103  CD2 HIS A 195      -0.128 -46.439 -47.927  1.00  0.00           C  
ATOM   3104  ND1 HIS A 195      -1.245 -44.719 -47.179  1.00  0.00           N  
ATOM   3105  CE1 HIS A 195      -2.013 -45.327 -48.061  1.00  0.00           C  
ATOM   3106  NE2 HIS A 195      -1.363 -46.378 -48.526  1.00  0.00           N  
ATOM   3107  H   HIS A 195       1.213 -43.172 -48.705  1.00  0.00           H  
ATOM   3108  HA  HIS A 195       2.722 -43.578 -46.198  1.00  0.00           H  
ATOM   3109 1HB  HIS A 195       1.568 -45.798 -45.776  1.00  0.00           H  
ATOM   3110 2HB  HIS A 195       0.635 -44.366 -45.361  1.00  0.00           H  
ATOM   3111  HD2 HIS A 195       0.641 -47.192 -48.102  1.00  0.00           H  
ATOM   3112  HE1 HIS A 195      -3.017 -45.017 -48.356  1.00  0.00           H  
ATOM   3113  HE2 HIS A 195      -1.711 -47.033 -49.212  1.00  0.00           H  
ATOM   3114  N   LYS A 196       3.823 -45.677 -47.207  1.00  0.00           N  
ATOM   3115  CA  LYS A 196       4.515 -46.753 -47.908  1.00  0.00           C  
ATOM   3116  C   LYS A 196       3.544 -47.914 -48.090  1.00  0.00           C  
ATOM   3117  O   LYS A 196       2.747 -48.214 -47.210  1.00  0.00           O  
ATOM   3118  CB  LYS A 196       5.758 -47.230 -47.152  1.00  0.00           C  
ATOM   3119  CG  LYS A 196       6.399 -48.439 -47.844  1.00  0.00           C  
ATOM   3120  CD  LYS A 196       7.715 -48.841 -47.238  1.00  0.00           C  
ATOM   3121  CE  LYS A 196       8.099 -50.278 -47.555  1.00  0.00           C  
ATOM   3122  NZ  LYS A 196       8.704 -50.421 -48.901  1.00  0.00           N1+
ATOM   3123  H   LYS A 196       4.053 -45.489 -46.241  1.00  0.00           H  
ATOM   3124  HA  LYS A 196       4.839 -46.381 -48.880  1.00  0.00           H  
ATOM   3125 1HB  LYS A 196       6.483 -46.417 -47.094  1.00  0.00           H  
ATOM   3126 2HB  LYS A 196       5.483 -47.497 -46.132  1.00  0.00           H  
ATOM   3127 1HG  LYS A 196       5.726 -49.296 -47.781  1.00  0.00           H  
ATOM   3128 2HG  LYS A 196       6.569 -48.211 -48.897  1.00  0.00           H  
ATOM   3129 1HD  LYS A 196       8.503 -48.189 -47.614  1.00  0.00           H  
ATOM   3130 2HD  LYS A 196       7.664 -48.735 -46.155  1.00  0.00           H  
ATOM   3131 1HE  LYS A 196       8.814 -50.635 -46.814  1.00  0.00           H  
ATOM   3132 2HE  LYS A 196       7.213 -50.912 -47.507  1.00  0.00           H  
ATOM   3133 1HZ  LYS A 196       8.942 -51.389 -49.065  1.00  0.00           H  
ATOM   3134 2HZ  LYS A 196       8.045 -50.113 -49.602  1.00  0.00           H  
ATOM   3135 3HZ  LYS A 196       9.543 -49.859 -48.955  1.00  0.00           H  
ATOM   3136  N   TYR A 197       3.612 -48.553 -49.254  1.00  0.00           N  
ATOM   3137  CA  TYR A 197       2.752 -49.680 -49.572  1.00  0.00           C  
ATOM   3138  C   TYR A 197       3.601 -50.771 -50.220  1.00  0.00           C  
ATOM   3139  O   TYR A 197       4.396 -50.473 -51.110  1.00  0.00           O  
ATOM   3140  CB  TYR A 197       1.644 -49.227 -50.519  1.00  0.00           C  
ATOM   3141  CG  TYR A 197       0.641 -50.304 -50.816  1.00  0.00           C  
ATOM   3142  CD1 TYR A 197       0.607 -50.929 -52.064  1.00  0.00           C  
ATOM   3143  CD2 TYR A 197      -0.263 -50.722 -49.855  1.00  0.00           C  
ATOM   3144  CE1 TYR A 197      -0.311 -51.931 -52.336  1.00  0.00           C  
ATOM   3145  CE2 TYR A 197      -1.183 -51.724 -50.114  1.00  0.00           C  
ATOM   3146  CZ  TYR A 197      -1.199 -52.328 -51.360  1.00  0.00           C  
ATOM   3147  OH  TYR A 197      -2.109 -53.327 -51.625  1.00  0.00           O  
ATOM   3148  H   TYR A 197       4.286 -48.240 -49.938  1.00  0.00           H  
ATOM   3149  HA  TYR A 197       2.305 -50.044 -48.646  1.00  0.00           H  
ATOM   3150 1HB  TYR A 197       1.118 -48.377 -50.084  1.00  0.00           H  
ATOM   3151 2HB  TYR A 197       2.084 -48.897 -51.459  1.00  0.00           H  
ATOM   3152  HD1 TYR A 197       1.313 -50.630 -52.842  1.00  0.00           H  
ATOM   3153  HD2 TYR A 197      -0.261 -50.259 -48.869  1.00  0.00           H  
ATOM   3154  HE1 TYR A 197      -0.321 -52.409 -53.314  1.00  0.00           H  
ATOM   3155  HE2 TYR A 197      -1.889 -52.030 -49.341  1.00  0.00           H  
ATOM   3156  HH  TYR A 197      -2.390 -53.267 -52.541  1.00  0.00           H  
ATOM   3157  N   GLY A 198       3.427 -52.016 -49.764  1.00  0.00           N  
ATOM   3158  CA  GLY A 198       4.189 -53.174 -50.274  1.00  0.00           C  
ATOM   3159  C   GLY A 198       5.074 -53.789 -49.203  1.00  0.00           C  
ATOM   3160  O   GLY A 198       6.042 -53.165 -48.770  1.00  0.00           O  
ATOM   3161  H   GLY A 198       2.741 -52.160 -49.038  1.00  0.00           H  
ATOM   3162 1HA  GLY A 198       3.497 -53.930 -50.647  1.00  0.00           H  
ATOM   3163 2HA  GLY A 198       4.808 -52.863 -51.115  1.00  0.00           H  
ATOM   3164  N   GLU A 199       4.747 -55.016 -48.796  1.00  0.00           N  
ATOM   3165  CA  GLU A 199       5.405 -55.745 -47.686  1.00  0.00           C  
ATOM   3166  C   GLU A 199       5.729 -54.841 -46.501  1.00  0.00           C  
ATOM   3167  O   GLU A 199       6.874 -54.718 -46.055  1.00  0.00           O  
ATOM   3168  CB  GLU A 199       6.600 -56.597 -48.151  1.00  0.00           C  
ATOM   3169  CG  GLU A 199       7.799 -55.875 -48.732  1.00  0.00           C  
ATOM   3170  CD  GLU A 199       8.918 -56.850 -49.074  1.00  0.00           C  
ATOM   3171  OE1 GLU A 199      10.054 -56.671 -48.576  1.00  0.00           O  
ATOM   3172  OE2 GLU A 199       8.650 -57.814 -49.819  1.00  0.00           O1-
ATOM   3173  H   GLU A 199       3.989 -55.461 -49.295  1.00  0.00           H  
ATOM   3174  HA  GLU A 199       4.676 -56.422 -47.235  1.00  0.00           H  
ATOM   3175 1HB  GLU A 199       6.978 -57.183 -47.312  1.00  0.00           H  
ATOM   3176 2HB  GLU A 199       6.269 -57.299 -48.917  1.00  0.00           H  
ATOM   3177 1HG  GLU A 199       7.490 -55.343 -49.633  1.00  0.00           H  
ATOM   3178 2HG  GLU A 199       8.151 -55.140 -48.011  1.00  0.00           H  
ATOM   3179  N   TYR A 200       4.688 -54.173 -46.026  1.00  0.00           N  
ATOM   3180  CA  TYR A 200       4.835 -53.173 -44.981  1.00  0.00           C  
ATOM   3181  C   TYR A 200       3.533 -53.053 -44.206  1.00  0.00           C  
ATOM   3182  O   TYR A 200       2.449 -53.018 -44.783  1.00  0.00           O  
ATOM   3183  CB  TYR A 200       5.201 -51.821 -45.601  1.00  0.00           C  
ATOM   3184  CG  TYR A 200       5.929 -50.874 -44.666  1.00  0.00           C  
ATOM   3185  CD1 TYR A 200       5.314 -49.704 -44.207  1.00  0.00           C  
ATOM   3186  CD2 TYR A 200       7.247 -51.123 -44.266  1.00  0.00           C  
ATOM   3187  CE1 TYR A 200       5.984 -48.821 -43.371  1.00  0.00           C  
ATOM   3188  CE2 TYR A 200       7.916 -50.244 -43.417  1.00  0.00           C  
ATOM   3189  CZ  TYR A 200       7.278 -49.094 -42.976  1.00  0.00           C  
ATOM   3190  OH  TYR A 200       7.908 -48.209 -42.125  1.00  0.00           O  
ATOM   3191  H   TYR A 200       3.769 -54.363 -46.400  1.00  0.00           H  
ATOM   3192  HA  TYR A 200       5.638 -53.486 -44.313  1.00  0.00           H  
ATOM   3193 1HB  TYR A 200       5.837 -51.980 -46.474  1.00  0.00           H  
ATOM   3194 2HB  TYR A 200       4.296 -51.318 -45.944  1.00  0.00           H  
ATOM   3195  HD1 TYR A 200       4.292 -49.470 -44.506  1.00  0.00           H  
ATOM   3196  HD2 TYR A 200       7.765 -52.016 -44.617  1.00  0.00           H  
ATOM   3197  HE1 TYR A 200       5.487 -47.914 -43.024  1.00  0.00           H  
ATOM   3198  HE2 TYR A 200       8.938 -50.459 -43.104  1.00  0.00           H  
ATOM   3199  HH  TYR A 200       8.728 -48.595 -41.812  1.00  0.00           H  
ATOM   3200  N   PHE A 201       3.653 -52.980 -42.889  1.00  0.00           N  
ATOM   3201  CA  PHE A 201       2.503 -52.802 -42.010  1.00  0.00           C  
ATOM   3202  C   PHE A 201       1.702 -51.574 -42.447  1.00  0.00           C  
ATOM   3203  O   PHE A 201       2.315 -50.576 -42.800  1.00  0.00           O  
ATOM   3204  CB  PHE A 201       2.951 -52.647 -40.555  1.00  0.00           C  
ATOM   3205  CG  PHE A 201       1.814 -52.550 -39.578  1.00  0.00           C  
ATOM   3206  CD1 PHE A 201       1.177 -53.692 -39.117  1.00  0.00           C  
ATOM   3207  CD2 PHE A 201       1.378 -51.316 -39.119  1.00  0.00           C  
ATOM   3208  CE1 PHE A 201       0.131 -53.604 -38.218  1.00  0.00           C  
ATOM   3209  CE2 PHE A 201       0.334 -51.225 -38.219  1.00  0.00           C  
ATOM   3210  CZ  PHE A 201      -0.291 -52.371 -37.769  1.00  0.00           C  
ATOM   3211  H   PHE A 201       4.576 -53.051 -42.482  1.00  0.00           H  
ATOM   3212  HA  PHE A 201       1.888 -53.702 -42.059  1.00  0.00           H  
ATOM   3213 1HB  PHE A 201       3.570 -53.498 -40.273  1.00  0.00           H  
ATOM   3214 2HB  PHE A 201       3.562 -51.751 -40.456  1.00  0.00           H  
ATOM   3215  HD1 PHE A 201       1.511 -54.668 -39.472  1.00  0.00           H  
ATOM   3216  HD2 PHE A 201       1.872 -50.411 -39.475  1.00  0.00           H  
ATOM   3217  HE1 PHE A 201      -0.361 -54.510 -37.865  1.00  0.00           H  
ATOM   3218  HE2 PHE A 201       0.002 -50.249 -37.866  1.00  0.00           H  
ATOM   3219  HZ  PHE A 201      -1.116 -52.300 -37.062  1.00  0.00           H  
ATOM   3220  N   PRO A 202       0.365 -51.607 -42.436  1.00  0.00           N  
ATOM   3221  CA  PRO A 202      -0.473 -52.744 -42.029  1.00  0.00           C  
ATOM   3222  C   PRO A 202      -0.800 -53.724 -43.156  1.00  0.00           C  
ATOM   3223  O   PRO A 202      -1.552 -54.669 -42.920  1.00  0.00           O  
ATOM   3224  CB  PRO A 202      -1.740 -52.047 -41.527  1.00  0.00           C  
ATOM   3225  CG  PRO A 202      -1.912 -50.886 -42.447  1.00  0.00           C  
ATOM   3226  CD  PRO A 202      -0.507 -50.427 -42.735  1.00  0.00           C  
ATOM   3227  HA  PRO A 202       0.024 -53.289 -41.214  1.00  0.00           H  
ATOM   3228 1HB  PRO A 202      -2.591 -52.745 -41.557  1.00  0.00           H  
ATOM   3229 2HB  PRO A 202      -1.613 -51.744 -40.477  1.00  0.00           H  
ATOM   3230 1HG  PRO A 202      -2.448 -51.198 -43.356  1.00  0.00           H  
ATOM   3231 2HG  PRO A 202      -2.523 -50.108 -41.968  1.00  0.00           H  
ATOM   3232 1HD  PRO A 202      -0.424 -50.142 -43.794  1.00  0.00           H  
ATOM   3233 2HD  PRO A 202      -0.258 -49.578 -42.082  1.00  0.00           H  
ATOM   3234  N   GLY A 203      -0.262 -53.503 -44.350  1.00  0.00           N  
ATOM   3235  CA  GLY A 203      -0.614 -54.309 -45.523  1.00  0.00           C  
ATOM   3236  C   GLY A 203      -1.750 -53.759 -46.359  1.00  0.00           C  
ATOM   3237  O   GLY A 203      -1.995 -54.259 -47.448  1.00  0.00           O  
ATOM   3238  H   GLY A 203       0.412 -52.757 -44.450  1.00  0.00           H  
ATOM   3239 1HA  GLY A 203       0.259 -54.406 -46.172  1.00  0.00           H  
ATOM   3240 2HA  GLY A 203      -0.891 -55.314 -45.205  1.00  0.00           H  
ATOM   3241  N   THR A 204      -2.436 -52.728 -45.861  1.00  0.00           N  
ATOM   3242  CA  THR A 204      -3.556 -52.094 -46.555  1.00  0.00           C  
ATOM   3243  C   THR A 204      -3.166 -50.704 -47.072  1.00  0.00           C  
ATOM   3244  O   THR A 204      -2.062 -50.229 -46.835  1.00  0.00           O  
ATOM   3245  CB  THR A 204      -4.784 -51.983 -45.634  1.00  0.00           C  
ATOM   3246  CG2 THR A 204      -5.194 -53.355 -45.123  1.00  0.00           C  
ATOM   3247  OG1 THR A 204      -4.476 -51.136 -44.521  1.00  0.00           O  
ATOM   3248  H   THR A 204      -2.157 -52.378 -44.956  1.00  0.00           H  
ATOM   3249  HA  THR A 204      -3.823 -52.710 -47.415  1.00  0.00           H  
ATOM   3250  HB  THR A 204      -5.615 -51.546 -46.187  1.00  0.00           H  
ATOM   3251  HG1 THR A 204      -4.506 -50.217 -44.800  1.00  0.00           H  
ATOM   3252 1HG2 THR A 204      -6.062 -53.257 -44.473  1.00  0.00           H  
ATOM   3253 2HG2 THR A 204      -5.440 -54.000 -45.967  1.00  0.00           H  
ATOM   3254 3HG2 THR A 204      -4.370 -53.795 -44.560  1.00  0.00           H  
ATOM   3255  N   GLY A 205      -4.072 -50.062 -47.806  1.00  0.00           N  
ATOM   3256  CA  GLY A 205      -3.819 -48.741 -48.356  1.00  0.00           C  
ATOM   3257  C   GLY A 205      -3.508 -48.738 -49.847  1.00  0.00           C  
ATOM   3258  O   GLY A 205      -2.801 -47.865 -50.339  1.00  0.00           O  
ATOM   3259  H   GLY A 205      -4.961 -50.506 -47.982  1.00  0.00           H  
ATOM   3260 1HA  GLY A 205      -4.689 -48.104 -48.190  1.00  0.00           H  
ATOM   3261 2HA  GLY A 205      -2.981 -48.282 -47.834  1.00  0.00           H  
ATOM   3262  N   ASP A 206      -4.046 -49.720 -50.567  1.00  0.00           N  
ATOM   3263  CA  ASP A 206      -3.887 -49.771 -52.023  1.00  0.00           C  
ATOM   3264  C   ASP A 206      -4.601 -48.554 -52.597  1.00  0.00           C  
ATOM   3265  O   ASP A 206      -5.655 -48.162 -52.075  1.00  0.00           O  
ATOM   3266  CB  ASP A 206      -4.498 -51.066 -52.570  1.00  0.00           C  
ATOM   3267  CG  ASP A 206      -4.042 -51.382 -53.994  1.00  0.00           C  
ATOM   3268  OD1 ASP A 206      -4.544 -50.756 -54.945  1.00  0.00           O  
ATOM   3269  OD2 ASP A 206      -3.184 -52.272 -54.171  1.00  0.00           O1-
ATOM   3270  H   ASP A 206      -4.577 -50.444 -50.103  1.00  0.00           H  
ATOM   3271  HA  ASP A 206      -2.821 -49.758 -52.256  1.00  0.00           H  
ATOM   3272 1HB  ASP A 206      -4.222 -51.900 -51.923  1.00  0.00           H  
ATOM   3273 2HB  ASP A 206      -5.584 -50.988 -52.560  1.00  0.00           H  
ATOM   3274  N   LEU A 207      -4.077 -47.961 -53.669  1.00  0.00           N  
ATOM   3275  CA  LEU A 207      -4.794 -46.842 -54.303  1.00  0.00           C  
ATOM   3276  C   LEU A 207      -6.192 -47.249 -54.798  1.00  0.00           C  
ATOM   3277  O   LEU A 207      -7.043 -46.393 -54.966  1.00  0.00           O  
ATOM   3278  CB  LEU A 207      -3.993 -46.162 -55.423  1.00  0.00           C  
ATOM   3279  CG  LEU A 207      -4.023 -46.790 -56.818  1.00  0.00           C  
ATOM   3280  CD1 LEU A 207      -3.643 -45.798 -57.906  1.00  0.00           C  
ATOM   3281  CD2 LEU A 207      -3.098 -47.988 -56.837  1.00  0.00           C  
ATOM   3282  H   LEU A 207      -3.195 -48.264 -54.059  1.00  0.00           H  
ATOM   3283  HA  LEU A 207      -4.992 -46.087 -53.544  1.00  0.00           H  
ATOM   3284 1HB  LEU A 207      -4.358 -45.142 -55.540  1.00  0.00           H  
ATOM   3285 2HB  LEU A 207      -2.946 -46.122 -55.128  1.00  0.00           H  
ATOM   3286  HG  LEU A 207      -5.041 -47.106 -57.054  1.00  0.00           H  
ATOM   3287 1HD1 LEU A 207      -3.680 -46.290 -58.878  1.00  0.00           H  
ATOM   3288 2HD1 LEU A 207      -4.344 -44.963 -57.897  1.00  0.00           H  
ATOM   3289 3HD1 LEU A 207      -2.634 -45.428 -57.724  1.00  0.00           H  
ATOM   3290 1HD2 LEU A 207      -3.113 -48.443 -57.829  1.00  0.00           H  
ATOM   3291 2HD2 LEU A 207      -2.084 -47.669 -56.599  1.00  0.00           H  
ATOM   3292 3HD2 LEU A 207      -3.432 -48.718 -56.098  1.00  0.00           H  
ATOM   3293  N   ARG A 208      -6.419 -48.548 -55.030  1.00  0.00           N  
ATOM   3294  CA  ARG A 208      -7.736 -49.054 -55.445  1.00  0.00           C  
ATOM   3295  C   ARG A 208      -8.763 -49.175 -54.306  1.00  0.00           C  
ATOM   3296  O   ARG A 208      -9.919 -49.504 -54.556  1.00  0.00           O  
ATOM   3297  CB  ARG A 208      -7.578 -50.396 -56.183  1.00  0.00           C  
ATOM   3298  CG  ARG A 208      -6.863 -50.234 -57.509  1.00  0.00           C  
ATOM   3299  CD  ARG A 208      -6.377 -51.552 -58.079  1.00  0.00           C  
ATOM   3300  NE  ARG A 208      -5.256 -52.106 -57.322  1.00  0.00           N  
ATOM   3301  CZ  ARG A 208      -4.582 -53.212 -57.656  1.00  0.00           C  
ATOM   3302  NH1 ARG A 208      -4.893 -53.896 -58.759  1.00  0.00           N1+
ATOM   3303  NH2 ARG A 208      -3.579 -53.627 -56.894  1.00  0.00           N  
ATOM   3304  H   ARG A 208      -5.655 -49.199 -54.915  1.00  0.00           H  
ATOM   3305  HA  ARG A 208      -8.187 -48.329 -56.124  1.00  0.00           H  
ATOM   3306 1HB  ARG A 208      -7.020 -51.091 -55.558  1.00  0.00           H  
ATOM   3307 2HB  ARG A 208      -8.562 -50.832 -56.359  1.00  0.00           H  
ATOM   3308 1HG  ARG A 208      -7.542 -49.786 -58.236  1.00  0.00           H  
ATOM   3309 2HG  ARG A 208      -5.995 -49.587 -57.375  1.00  0.00           H  
ATOM   3310 1HD  ARG A 208      -7.189 -52.279 -58.059  1.00  0.00           H  
ATOM   3311 2HD  ARG A 208      -6.047 -51.404 -59.107  1.00  0.00           H  
ATOM   3312  HE  ARG A 208      -4.970 -51.621 -56.482  1.00  0.00           H  
ATOM   3313 1HH1 ARG A 208      -5.648 -53.583 -59.353  1.00  0.00           H  
ATOM   3314 2HH1 ARG A 208      -4.374 -54.728 -59.000  1.00  0.00           H  
ATOM   3315 1HH2 ARG A 208      -3.328 -53.110 -56.063  1.00  0.00           H  
ATOM   3316 2HH2 ARG A 208      -3.068 -54.460 -57.144  1.00  0.00           H  
ATOM   3317  N   ASP A 209      -8.346 -48.908 -53.066  1.00  0.00           N  
ATOM   3318  CA  ASP A 209      -9.258 -48.909 -51.916  1.00  0.00           C  
ATOM   3319  C   ASP A 209      -9.866 -47.520 -51.781  1.00  0.00           C  
ATOM   3320  O   ASP A 209      -9.284 -46.637 -51.151  1.00  0.00           O  
ATOM   3321  CB  ASP A 209      -8.521 -49.316 -50.638  1.00  0.00           C  
ATOM   3322  CG  ASP A 209      -8.001 -50.738 -50.685  1.00  0.00           C  
ATOM   3323  OD1 ASP A 209      -7.085 -51.052 -49.897  1.00  0.00           O  
ATOM   3324  OD2 ASP A 209      -8.479 -51.530 -51.530  1.00  0.00           O1-
ATOM   3325  H   ASP A 209      -7.370 -48.697 -52.920  1.00  0.00           H  
ATOM   3326  HA  ASP A 209     -10.051 -49.635 -52.103  1.00  0.00           H  
ATOM   3327 1HB  ASP A 209      -7.681 -48.642 -50.470  1.00  0.00           H  
ATOM   3328 2HB  ASP A 209      -9.192 -49.220 -49.783  1.00  0.00           H  
ATOM   3329  N   ILE A 210     -11.022 -47.324 -52.415  1.00  0.00           N  
ATOM   3330  CA  ILE A 210     -11.613 -45.993 -52.597  1.00  0.00           C  
ATOM   3331  C   ILE A 210     -12.910 -45.772 -51.805  1.00  0.00           C  
ATOM   3332  O   ILE A 210     -13.555 -44.733 -51.952  1.00  0.00           O  
ATOM   3333  CB  ILE A 210     -11.894 -45.735 -54.088  1.00  0.00           C  
ATOM   3334  CG1 ILE A 210     -12.897 -46.757 -54.626  1.00  0.00           C  
ATOM   3335  CG2 ILE A 210     -10.600 -45.782 -54.888  1.00  0.00           C  
ATOM   3336  CD1 ILE A 210     -13.483 -46.387 -55.970  1.00  0.00           C  
ATOM   3337  H   ILE A 210     -11.503 -48.131 -52.784  1.00  0.00           H  
ATOM   3338  HA  ILE A 210     -10.922 -45.251 -52.197  1.00  0.00           H  
ATOM   3339  HB  ILE A 210     -12.347 -44.752 -54.208  1.00  0.00           H  
ATOM   3340 1HG1 ILE A 210     -12.415 -47.727 -54.720  1.00  0.00           H  
ATOM   3341 2HG1 ILE A 210     -13.718 -46.868 -53.917  1.00  0.00           H  
ATOM   3342 1HG2 ILE A 210     -10.815 -45.599 -55.939  1.00  0.00           H  
ATOM   3343 2HG2 ILE A 210      -9.916 -45.019 -54.519  1.00  0.00           H  
ATOM   3344 3HG2 ILE A 210     -10.139 -46.766 -54.777  1.00  0.00           H  
ATOM   3345 1HD1 ILE A 210     -14.188 -47.157 -56.284  1.00  0.00           H  
ATOM   3346 2HD1 ILE A 210     -14.003 -45.431 -55.889  1.00  0.00           H  
ATOM   3347 3HD1 ILE A 210     -12.685 -46.303 -56.705  1.00  0.00           H  
ATOM   3348  N   GLY A 211     -13.271 -46.732 -50.955  1.00  0.00           N  
ATOM   3349  CA  GLY A 211     -14.481 -46.652 -50.139  1.00  0.00           C  
ATOM   3350  C   GLY A 211     -15.558 -47.615 -50.615  1.00  0.00           C  
ATOM   3351  O   GLY A 211     -15.389 -48.307 -51.625  1.00  0.00           O  
ATOM   3352  H   GLY A 211     -12.676 -47.545 -50.876  1.00  0.00           H  
ATOM   3353 1HA  GLY A 211     -14.237 -46.874 -49.100  1.00  0.00           H  
ATOM   3354 2HA  GLY A 211     -14.874 -45.636 -50.167  1.00  0.00           H  
ATOM   3355  N   ALA A 212     -16.669 -47.644 -49.891  1.00  0.00           N  
ATOM   3356  CA  ALA A 212     -17.795 -48.525 -50.224  1.00  0.00           C  
ATOM   3357  C   ALA A 212     -19.121 -47.851 -49.902  1.00  0.00           C  
ATOM   3358  O   ALA A 212     -19.173 -46.963 -49.056  1.00  0.00           O  
ATOM   3359  CB  ALA A 212     -17.670 -49.843 -49.482  1.00  0.00           C  
ATOM   3360  H   ALA A 212     -16.740 -47.040 -49.083  1.00  0.00           H  
ATOM   3361  HA  ALA A 212     -17.768 -48.718 -51.297  1.00  0.00           H  
ATOM   3362 1HB  ALA A 212     -18.511 -50.487 -49.739  1.00  0.00           H  
ATOM   3363 2HB  ALA A 212     -16.738 -50.334 -49.765  1.00  0.00           H  
ATOM   3364 3HB  ALA A 212     -17.669 -49.657 -48.409  1.00  0.00           H  
ATOM   3365  N   GLY A 213     -20.183 -48.271 -50.590  1.00  0.00           N  
ATOM   3366  CA  GLY A 213     -21.521 -47.712 -50.389  1.00  0.00           C  
ATOM   3367  C   GLY A 213     -21.536 -46.211 -50.611  1.00  0.00           C  
ATOM   3368  O   GLY A 213     -20.959 -45.726 -51.582  1.00  0.00           O  
ATOM   3369  H   GLY A 213     -20.055 -49.004 -51.273  1.00  0.00           H  
ATOM   3370 1HA  GLY A 213     -22.224 -48.188 -51.074  1.00  0.00           H  
ATOM   3371 2HA  GLY A 213     -21.861 -47.932 -49.376  1.00  0.00           H  
ATOM   3372  N   LYS A 214     -22.156 -45.471 -49.690  1.00  0.00           N  
ATOM   3373  CA  LYS A 214     -22.141 -44.001 -49.744  1.00  0.00           C  
ATOM   3374  C   LYS A 214     -20.723 -43.415 -49.631  1.00  0.00           C  
ATOM   3375  O   LYS A 214     -20.495 -42.279 -50.037  1.00  0.00           O  
ATOM   3376  CB  LYS A 214     -23.044 -43.385 -48.662  1.00  0.00           C  
ATOM   3377  CG  LYS A 214     -24.532 -43.497 -48.959  1.00  0.00           C  
ATOM   3378  CD  LYS A 214     -25.374 -42.687 -47.981  1.00  0.00           C  
ATOM   3379  CE  LYS A 214     -25.269 -41.186 -48.238  1.00  0.00           C  
ATOM   3380  NZ  LYS A 214     -26.213 -40.405 -47.386  1.00  0.00           N1+
ATOM   3381  H   LYS A 214     -22.651 -45.931 -48.939  1.00  0.00           H  
ATOM   3382  HA  LYS A 214     -22.517 -43.686 -50.719  1.00  0.00           H  
ATOM   3383 1HB  LYS A 214     -22.851 -43.874 -47.707  1.00  0.00           H  
ATOM   3384 2HB  LYS A 214     -22.802 -42.328 -48.546  1.00  0.00           H  
ATOM   3385 1HG  LYS A 214     -24.731 -43.140 -49.969  1.00  0.00           H  
ATOM   3386 2HG  LYS A 214     -24.837 -44.542 -48.897  1.00  0.00           H  
ATOM   3387 1HD  LYS A 214     -26.420 -42.984 -48.068  1.00  0.00           H  
ATOM   3388 2HD  LYS A 214     -25.041 -42.888 -46.961  1.00  0.00           H  
ATOM   3389 1HE  LYS A 214     -24.253 -40.852 -48.033  1.00  0.00           H  
ATOM   3390 2HE  LYS A 214     -25.491 -40.979 -49.284  1.00  0.00           H  
ATOM   3391 1HZ  LYS A 214     -26.111 -39.419 -47.587  1.00  0.00           H  
ATOM   3392 2HZ  LYS A 214     -27.161 -40.694 -47.581  1.00  0.00           H  
ATOM   3393 3HZ  LYS A 214     -26.004 -40.573 -46.411  1.00  0.00           H  
ATOM   3394  N   GLY A 215     -19.789 -44.196 -49.089  1.00  0.00           N  
ATOM   3395  CA  GLY A 215     -18.391 -43.786 -48.967  1.00  0.00           C  
ATOM   3396  C   GLY A 215     -17.524 -44.004 -50.198  1.00  0.00           C  
ATOM   3397  O   GLY A 215     -16.343 -43.663 -50.182  1.00  0.00           O  
ATOM   3398  H   GLY A 215     -20.066 -45.107 -48.751  1.00  0.00           H  
ATOM   3399 1HA  GLY A 215     -18.343 -42.725 -48.724  1.00  0.00           H  
ATOM   3400 2HA  GLY A 215     -17.925 -44.327 -48.145  1.00  0.00           H  
ATOM   3401  N   LYS A 216     -18.079 -44.553 -51.278  1.00  0.00           N  
ATOM   3402  CA  LYS A 216     -17.278 -44.770 -52.486  1.00  0.00           C  
ATOM   3403  C   LYS A 216     -16.772 -43.434 -53.039  1.00  0.00           C  
ATOM   3404  O   LYS A 216     -17.562 -42.507 -53.244  1.00  0.00           O  
ATOM   3405  CB  LYS A 216     -18.083 -45.518 -53.553  1.00  0.00           C  
ATOM   3406  CG  LYS A 216     -17.235 -46.001 -54.712  1.00  0.00           C  
ATOM   3407  CD  LYS A 216     -18.068 -46.798 -55.704  1.00  0.00           C  
ATOM   3408  CE  LYS A 216     -17.196 -47.364 -56.811  1.00  0.00           C  
ATOM   3409  NZ  LYS A 216     -18.003 -48.149 -57.786  1.00  0.00           N1+
ATOM   3410  H   LYS A 216     -19.051 -44.827 -51.278  1.00  0.00           H  
ATOM   3411  HA  LYS A 216     -16.411 -45.375 -52.223  1.00  0.00           H  
ATOM   3412 1HB  LYS A 216     -18.573 -46.381 -53.101  1.00  0.00           H  
ATOM   3413 2HB  LYS A 216     -18.861 -44.864 -53.946  1.00  0.00           H  
ATOM   3414 1HG  LYS A 216     -16.794 -45.147 -55.223  1.00  0.00           H  
ATOM   3415 2HG  LYS A 216     -16.429 -46.632 -54.335  1.00  0.00           H  
ATOM   3416 1HD  LYS A 216     -18.567 -47.617 -55.183  1.00  0.00           H  
ATOM   3417 2HD  LYS A 216     -18.829 -46.153 -56.140  1.00  0.00           H  
ATOM   3418 1HE  LYS A 216     -16.699 -46.548 -57.333  1.00  0.00           H  
ATOM   3419 2HE  LYS A 216     -16.433 -48.009 -56.377  1.00  0.00           H  
ATOM   3420 1HZ  LYS A 216     -17.399 -48.513 -58.509  1.00  0.00           H  
ATOM   3421 2HZ  LYS A 216     -18.455 -48.915 -57.308  1.00  0.00           H  
ATOM   3422 3HZ  LYS A 216     -18.703 -47.552 -58.201  1.00  0.00           H  
ATOM   3423  N   TYR A 217     -15.455 -43.376 -53.263  1.00  0.00           N  
ATOM   3424  CA  TYR A 217     -14.686 -42.183 -53.668  1.00  0.00           C  
ATOM   3425  C   TYR A 217     -14.331 -41.219 -52.528  1.00  0.00           C  
ATOM   3426  O   TYR A 217     -13.756 -40.166 -52.783  1.00  0.00           O  
ATOM   3427  CB  TYR A 217     -15.332 -41.427 -54.841  1.00  0.00           C  
ATOM   3428  CG  TYR A 217     -15.560 -42.303 -56.052  1.00  0.00           C  
ATOM   3429  CD1 TYR A 217     -14.485 -42.797 -56.787  1.00  0.00           C  
ATOM   3430  CD2 TYR A 217     -16.850 -42.644 -56.464  1.00  0.00           C  
ATOM   3431  CE1 TYR A 217     -14.683 -43.606 -57.902  1.00  0.00           C  
ATOM   3432  CE2 TYR A 217     -17.055 -43.453 -57.576  1.00  0.00           C  
ATOM   3433  CZ  TYR A 217     -15.965 -43.926 -58.288  1.00  0.00           C  
ATOM   3434  OH  TYR A 217     -16.159 -44.724 -59.395  1.00  0.00           O  
ATOM   3435  H   TYR A 217     -14.971 -44.251 -53.130  1.00  0.00           H  
ATOM   3436  HA  TYR A 217     -13.695 -42.505 -53.992  1.00  0.00           H  
ATOM   3437 1HB  TYR A 217     -16.291 -41.013 -54.524  1.00  0.00           H  
ATOM   3438 2HB  TYR A 217     -14.696 -40.592 -55.130  1.00  0.00           H  
ATOM   3439  HD1 TYR A 217     -13.465 -42.551 -56.491  1.00  0.00           H  
ATOM   3440  HD2 TYR A 217     -17.713 -42.272 -55.909  1.00  0.00           H  
ATOM   3441  HE1 TYR A 217     -13.825 -43.981 -58.460  1.00  0.00           H  
ATOM   3442  HE2 TYR A 217     -18.069 -43.711 -57.885  1.00  0.00           H  
ATOM   3443  HH  TYR A 217     -15.313 -44.894 -59.819  1.00  0.00           H  
ATOM   3444  N   TYR A 218     -14.633 -41.587 -51.285  1.00  0.00           N  
ATOM   3445  CA  TYR A 218     -14.272 -40.760 -50.135  1.00  0.00           C  
ATOM   3446  C   TYR A 218     -13.081 -41.329 -49.349  1.00  0.00           C  
ATOM   3447  O   TYR A 218     -12.759 -40.833 -48.275  1.00  0.00           O  
ATOM   3448  CB  TYR A 218     -15.494 -40.509 -49.251  1.00  0.00           C  
ATOM   3449  CG  TYR A 218     -16.575 -39.729 -49.966  1.00  0.00           C  
ATOM   3450  CD1 TYR A 218     -17.595 -40.387 -50.650  1.00  0.00           C  
ATOM   3451  CD2 TYR A 218     -16.566 -38.338 -49.986  1.00  0.00           C  
ATOM   3452  CE1 TYR A 218     -18.581 -39.678 -51.320  1.00  0.00           C  
ATOM   3453  CE2 TYR A 218     -17.549 -37.620 -50.661  1.00  0.00           C  
ATOM   3454  CZ  TYR A 218     -18.553 -38.299 -51.327  1.00  0.00           C  
ATOM   3455  OH  TYR A 218     -19.535 -37.604 -51.999  1.00  0.00           O  
ATOM   3456  H   TYR A 218     -15.121 -42.459 -51.130  1.00  0.00           H  
ATOM   3457  HA  TYR A 218     -13.902 -39.801 -50.499  1.00  0.00           H  
ATOM   3458 1HB  TYR A 218     -15.908 -41.462 -48.921  1.00  0.00           H  
ATOM   3459 2HB  TYR A 218     -15.194 -39.956 -48.361  1.00  0.00           H  
ATOM   3460  HD1 TYR A 218     -17.628 -41.476 -50.665  1.00  0.00           H  
ATOM   3461  HD2 TYR A 218     -15.776 -37.792 -49.473  1.00  0.00           H  
ATOM   3462  HE1 TYR A 218     -19.370 -40.212 -51.849  1.00  0.00           H  
ATOM   3463  HE2 TYR A 218     -17.526 -36.532 -50.663  1.00  0.00           H  
ATOM   3464  HH  TYR A 218     -19.390 -36.661 -51.889  1.00  0.00           H  
ATOM   3465  N   ALA A 219     -12.435 -42.370 -49.872  1.00  0.00           N  
ATOM   3466  CA  ALA A 219     -11.153 -42.829 -49.332  1.00  0.00           C  
ATOM   3467  C   ALA A 219     -10.120 -42.603 -50.428  1.00  0.00           C  
ATOM   3468  O   ALA A 219     -10.337 -42.983 -51.583  1.00  0.00           O  
ATOM   3469  CB  ALA A 219     -11.200 -44.287 -48.919  1.00  0.00           C  
ATOM   3470  H   ALA A 219     -12.839 -42.857 -50.661  1.00  0.00           H  
ATOM   3471  HA  ALA A 219     -10.925 -42.234 -48.449  1.00  0.00           H  
ATOM   3472 1HB  ALA A 219     -10.227 -44.584 -48.524  1.00  0.00           H  
ATOM   3473 2HB  ALA A 219     -11.960 -44.423 -48.149  1.00  0.00           H  
ATOM   3474 3HB  ALA A 219     -11.443 -44.903 -49.783  1.00  0.00           H  
ATOM   3475  N   VAL A 220      -9.014 -41.963 -50.060  1.00  0.00           N  
ATOM   3476  CA  VAL A 220      -7.940 -41.629 -50.974  1.00  0.00           C  
ATOM   3477  C   VAL A 220      -6.657 -42.207 -50.401  1.00  0.00           C  
ATOM   3478  O   VAL A 220      -6.291 -41.908 -49.254  1.00  0.00           O  
ATOM   3479  CB  VAL A 220      -7.820 -40.103 -51.173  1.00  0.00           C  
ATOM   3480  CG1 VAL A 220      -6.711 -39.747 -52.156  1.00  0.00           C  
ATOM   3481  CG2 VAL A 220      -9.151 -39.524 -51.631  1.00  0.00           C  
ATOM   3482  H   VAL A 220      -8.933 -41.698 -49.088  1.00  0.00           H  
ATOM   3483  HA  VAL A 220      -8.160 -42.081 -51.944  1.00  0.00           H  
ATOM   3484  HB  VAL A 220      -7.533 -39.647 -50.225  1.00  0.00           H  
ATOM   3485 1HG1 VAL A 220      -6.659 -38.665 -52.268  1.00  0.00           H  
ATOM   3486 2HG1 VAL A 220      -5.758 -40.122 -51.783  1.00  0.00           H  
ATOM   3487 3HG1 VAL A 220      -6.926 -40.201 -53.126  1.00  0.00           H  
ATOM   3488 1HG2 VAL A 220      -9.051 -38.447 -51.764  1.00  0.00           H  
ATOM   3489 2HG2 VAL A 220      -9.441 -39.982 -52.576  1.00  0.00           H  
ATOM   3490 3HG2 VAL A 220      -9.914 -39.725 -50.879  1.00  0.00           H  
ATOM   3491  N   ASN A 221      -5.984 -43.046 -51.190  1.00  0.00           N  
ATOM   3492  CA  ASN A 221      -4.771 -43.728 -50.756  1.00  0.00           C  
ATOM   3493  C   ASN A 221      -3.676 -43.552 -51.778  1.00  0.00           C  
ATOM   3494  O   ASN A 221      -3.847 -43.945 -52.932  1.00  0.00           O  
ATOM   3495  CB  ASN A 221      -5.033 -45.201 -50.503  1.00  0.00           C  
ATOM   3496  CG  ASN A 221      -5.797 -45.441 -49.230  1.00  0.00           C  
ATOM   3497  ND2 ASN A 221      -7.023 -45.879 -49.359  1.00  0.00           N  
ATOM   3498  OD1 ASN A 221      -5.275 -45.231 -48.129  1.00  0.00           O  
ATOM   3499  H   ASN A 221      -6.333 -43.210 -52.123  1.00  0.00           H  
ATOM   3500  HA  ASN A 221      -4.443 -43.284 -49.815  1.00  0.00           H  
ATOM   3501 1HB  ASN A 221      -5.599 -45.618 -51.336  1.00  0.00           H  
ATOM   3502 2HB  ASN A 221      -4.085 -45.736 -50.450  1.00  0.00           H  
ATOM   3503 1HD2 ASN A 221      -7.579 -46.056 -48.546  1.00  0.00           H  
ATOM   3504 2HD2 ASN A 221      -7.405 -46.035 -50.269  1.00  0.00           H  
ATOM   3505  N   PHE A 222      -2.565 -42.950 -51.352  1.00  0.00           N  
ATOM   3506  CA  PHE A 222      -1.408 -42.729 -52.204  1.00  0.00           C  
ATOM   3507  C   PHE A 222      -0.275 -43.658 -51.743  1.00  0.00           C  
ATOM   3508  O   PHE A 222       0.489 -43.315 -50.840  1.00  0.00           O  
ATOM   3509  CB  PHE A 222      -0.967 -41.258 -52.167  1.00  0.00           C  
ATOM   3510  CG  PHE A 222      -0.070 -40.870 -53.320  1.00  0.00           C  
ATOM   3511  CD1 PHE A 222      -0.483 -39.926 -54.249  1.00  0.00           C  
ATOM   3512  CD2 PHE A 222       1.179 -41.476 -53.501  1.00  0.00           C  
ATOM   3513  CE1 PHE A 222       0.322 -39.585 -55.318  1.00  0.00           C  
ATOM   3514  CE2 PHE A 222       1.985 -41.131 -54.571  1.00  0.00           C  
ATOM   3515  CZ  PHE A 222       1.552 -40.192 -55.483  1.00  0.00           C  
ATOM   3516  H   PHE A 222      -2.538 -42.635 -50.392  1.00  0.00           H  
ATOM   3517  HA  PHE A 222      -1.678 -42.981 -53.230  1.00  0.00           H  
ATOM   3518 1HB  PHE A 222      -1.847 -40.615 -52.184  1.00  0.00           H  
ATOM   3519 2HB  PHE A 222      -0.436 -41.061 -51.237  1.00  0.00           H  
ATOM   3520  HD1 PHE A 222      -1.457 -39.449 -54.127  1.00  0.00           H  
ATOM   3521  HD2 PHE A 222       1.518 -42.219 -52.779  1.00  0.00           H  
ATOM   3522  HE1 PHE A 222      -0.013 -38.836 -56.035  1.00  0.00           H  
ATOM   3523  HE2 PHE A 222       2.961 -41.602 -54.695  1.00  0.00           H  
ATOM   3524  HZ  PHE A 222       2.181 -39.928 -56.332  1.00  0.00           H  
ATOM   3525  N   PRO A 223      -0.139 -44.836 -52.383  1.00  0.00           N  
ATOM   3526  CA  PRO A 223       0.943 -45.754 -52.041  1.00  0.00           C  
ATOM   3527  C   PRO A 223       2.292 -45.246 -52.538  1.00  0.00           C  
ATOM   3528  O   PRO A 223       2.386 -44.755 -53.664  1.00  0.00           O  
ATOM   3529  CB  PRO A 223       0.538 -47.042 -52.758  1.00  0.00           C  
ATOM   3530  CG  PRO A 223      -0.259 -46.570 -53.920  1.00  0.00           C  
ATOM   3531  CD  PRO A 223      -1.028 -45.381 -53.418  1.00  0.00           C  
ATOM   3532  HA  PRO A 223       0.964 -45.898 -50.952  1.00  0.00           H  
ATOM   3533 1HB  PRO A 223       1.434 -47.604 -53.055  1.00  0.00           H  
ATOM   3534 2HB  PRO A 223      -0.036 -47.685 -52.077  1.00  0.00           H  
ATOM   3535 1HG  PRO A 223       0.406 -46.309 -54.757  1.00  0.00           H  
ATOM   3536 2HG  PRO A 223      -0.922 -47.372 -54.278  1.00  0.00           H  
ATOM   3537 1HD  PRO A 223      -1.185 -44.670 -54.243  1.00  0.00           H  
ATOM   3538 2HD  PRO A 223      -1.993 -45.716 -53.006  1.00  0.00           H  
ATOM   3539  N   MET A 224       3.316 -45.368 -51.695  1.00  0.00           N  
ATOM   3540  CA  MET A 224       4.668 -44.910 -51.996  1.00  0.00           C  
ATOM   3541  C   MET A 224       5.687 -46.022 -51.756  1.00  0.00           C  
ATOM   3542  O   MET A 224       5.388 -47.022 -51.125  1.00  0.00           O  
ATOM   3543  CB  MET A 224       5.008 -43.680 -51.156  1.00  0.00           C  
ATOM   3544  CG  MET A 224       4.098 -42.484 -51.394  1.00  0.00           C  
ATOM   3545  SD  MET A 224       4.413 -41.130 -50.244  1.00  0.00           S  
ATOM   3546  CE  MET A 224       3.216 -39.924 -50.805  1.00  0.00           C  
ATOM   3547  H   MET A 224       3.131 -45.802 -50.801  1.00  0.00           H  
ATOM   3548  HA  MET A 224       4.707 -44.617 -53.046  1.00  0.00           H  
ATOM   3549 1HB  MET A 224       4.954 -43.935 -50.098  1.00  0.00           H  
ATOM   3550 2HB  MET A 224       6.031 -43.367 -51.367  1.00  0.00           H  
ATOM   3551 1HG  MET A 224       4.239 -42.114 -52.408  1.00  0.00           H  
ATOM   3552 2HG  MET A 224       3.057 -42.792 -51.286  1.00  0.00           H  
ATOM   3553 1HE  MET A 224       3.288 -39.025 -50.190  1.00  0.00           H  
ATOM   3554 2HE  MET A 224       3.420 -39.667 -51.847  1.00  0.00           H  
ATOM   3555 3HE  MET A 224       2.212 -40.339 -50.723  1.00  0.00           H  
ATOM   3556  N   ARG A 225       6.882 -45.832 -52.296  1.00  0.00           N  
ATOM   3557  CA  ARG A 225       8.022 -46.719 -52.132  1.00  0.00           C  
ATOM   3558  C   ARG A 225       9.061 -46.063 -51.242  1.00  0.00           C  
ATOM   3559  O   ARG A 225       8.900 -44.911 -50.825  1.00  0.00           O  
ATOM   3560  CB  ARG A 225       8.651 -47.021 -53.497  1.00  0.00           C  
ATOM   3561  CG  ARG A 225       7.683 -47.484 -54.572  1.00  0.00           C  
ATOM   3562  CD  ARG A 225       6.928 -48.736 -54.167  1.00  0.00           C  
ATOM   3563  NE  ARG A 225       6.116 -49.220 -55.278  1.00  0.00           N  
ATOM   3564  CZ  ARG A 225       5.040 -49.996 -55.178  1.00  0.00           C  
ATOM   3565  NH1 ARG A 225       4.402 -50.334 -56.297  1.00  0.00           N1+
ATOM   3566  NH2 ARG A 225       4.578 -50.429 -54.000  1.00  0.00           N  
ATOM   3567  H   ARG A 225       6.984 -44.999 -52.859  1.00  0.00           H  
ATOM   3568  HA  ARG A 225       7.673 -47.652 -51.690  1.00  0.00           H  
ATOM   3569 1HB  ARG A 225       9.147 -46.126 -53.872  1.00  0.00           H  
ATOM   3570 2HB  ARG A 225       9.410 -47.795 -53.384  1.00  0.00           H  
ATOM   3571 1HG  ARG A 225       6.952 -46.699 -54.769  1.00  0.00           H  
ATOM   3572 2HG  ARG A 225       8.236 -47.706 -55.485  1.00  0.00           H  
ATOM   3573 1HD  ARG A 225       7.637 -49.513 -53.880  1.00  0.00           H  
ATOM   3574 2HD  ARG A 225       6.277 -48.510 -53.323  1.00  0.00           H  
ATOM   3575  HE  ARG A 225       6.387 -48.948 -56.212  1.00  0.00           H  
ATOM   3576 1HH1 ARG A 225       4.737 -50.002 -57.189  1.00  0.00           H  
ATOM   3577 2HH1 ARG A 225       3.583 -50.922 -56.251  1.00  0.00           H  
ATOM   3578 1HH2 ARG A 225       5.049 -50.167 -53.146  1.00  0.00           H  
ATOM   3579 2HH2 ARG A 225       3.758 -51.016 -53.964  1.00  0.00           H  
ATOM   3580  N   ASP A 226      10.139 -46.795 -50.967  1.00  0.00           N  
ATOM   3581  CA  ASP A 226      11.204 -46.317 -50.081  1.00  0.00           C  
ATOM   3582  C   ASP A 226      11.889 -45.049 -50.580  1.00  0.00           C  
ATOM   3583  O   ASP A 226      11.999 -44.814 -51.783  1.00  0.00           O  
ATOM   3584  CB  ASP A 226      12.314 -47.368 -49.938  1.00  0.00           C  
ATOM   3585  CG  ASP A 226      11.869 -48.631 -49.252  1.00  0.00           C  
ATOM   3586  OD1 ASP A 226      10.725 -48.722 -48.770  1.00  0.00           O  
ATOM   3587  OD2 ASP A 226      12.690 -49.572 -49.197  1.00  0.00           O1-
ATOM   3588  H   ASP A 226      10.222 -47.711 -51.386  1.00  0.00           H  
ATOM   3589  HA  ASP A 226      10.776 -46.134 -49.094  1.00  0.00           H  
ATOM   3590 1HB  ASP A 226      12.695 -47.631 -50.925  1.00  0.00           H  
ATOM   3591 2HB  ASP A 226      13.143 -46.946 -49.368  1.00  0.00           H  
ATOM   3592  N   GLY A 227      12.359 -44.245 -49.631  1.00  0.00           N  
ATOM   3593  CA  GLY A 227      13.252 -43.138 -49.920  1.00  0.00           C  
ATOM   3594  C   GLY A 227      12.676 -41.849 -50.450  1.00  0.00           C  
ATOM   3595  O   GLY A 227      13.429 -40.989 -50.907  1.00  0.00           O  
ATOM   3596  H   GLY A 227      12.079 -44.414 -48.675  1.00  0.00           H  
ATOM   3597 1HA  GLY A 227      13.796 -42.864 -49.015  1.00  0.00           H  
ATOM   3598 2HA  GLY A 227      13.991 -43.451 -50.656  1.00  0.00           H  
ATOM   3599  N   ILE A 228      11.355 -41.662 -50.372  1.00  0.00           N  
ATOM   3600  CA  ILE A 228      10.755 -40.429 -50.890  1.00  0.00           C  
ATOM   3601  C   ILE A 228      11.363 -39.210 -50.188  1.00  0.00           C  
ATOM   3602  O   ILE A 228      11.538 -39.215 -48.962  1.00  0.00           O  
ATOM   3603  CB  ILE A 228       9.227 -40.433 -50.700  1.00  0.00           C  
ATOM   3604  CG1 ILE A 228       8.585 -39.304 -51.513  1.00  0.00           C  
ATOM   3605  CG2 ILE A 228       8.872 -40.299 -49.228  1.00  0.00           C  
ATOM   3606  CD1 ILE A 228       7.088 -39.439 -51.668  1.00  0.00           C  
ATOM   3607  H   ILE A 228      10.758 -42.363 -49.956  1.00  0.00           H  
ATOM   3608  HA  ILE A 228      11.020 -40.333 -51.942  1.00  0.00           H  
ATOM   3609  HB  ILE A 228       8.814 -41.367 -51.081  1.00  0.00           H  
ATOM   3610 1HG1 ILE A 228       8.796 -38.347 -51.035  1.00  0.00           H  
ATOM   3611 2HG1 ILE A 228       9.028 -39.276 -52.509  1.00  0.00           H  
ATOM   3612 1HG2 ILE A 228       7.790 -40.304 -49.111  1.00  0.00           H  
ATOM   3613 2HG2 ILE A 228       9.300 -41.135 -48.674  1.00  0.00           H  
ATOM   3614 3HG2 ILE A 228       9.277 -39.363 -48.839  1.00  0.00           H  
ATOM   3615 1HD1 ILE A 228       6.707 -38.602 -52.255  1.00  0.00           H  
ATOM   3616 2HD1 ILE A 228       6.856 -40.374 -52.177  1.00  0.00           H  
ATOM   3617 3HD1 ILE A 228       6.619 -39.434 -50.684  1.00  0.00           H  
ATOM   3618  N   ASP A 229      11.721 -38.204 -50.975  1.00  0.00           N  
ATOM   3619  CA  ASP A 229      12.406 -37.010 -50.465  1.00  0.00           C  
ATOM   3620  C   ASP A 229      11.442 -35.830 -50.431  1.00  0.00           C  
ATOM   3621  O   ASP A 229      10.260 -35.973 -50.778  1.00  0.00           O  
ATOM   3622  CB  ASP A 229      13.674 -36.700 -51.285  1.00  0.00           C  
ATOM   3623  CG  ASP A 229      13.406 -36.500 -52.773  1.00  0.00           C  
ATOM   3624  OD1 ASP A 229      12.251 -36.256 -53.190  1.00  0.00           O  
ATOM   3625  OD2 ASP A 229      14.384 -36.584 -53.547  1.00  0.00           O1-
ATOM   3626  H   ASP A 229      11.514 -38.269 -51.961  1.00  0.00           H  
ATOM   3627  HA  ASP A 229      12.702 -37.195 -49.432  1.00  0.00           H  
ATOM   3628 1HB  ASP A 229      14.147 -35.796 -50.898  1.00  0.00           H  
ATOM   3629 2HB  ASP A 229      14.389 -37.517 -51.173  1.00  0.00           H  
ATOM   3630  N   ASP A 230      11.943 -34.673 -49.998  1.00  0.00           N  
ATOM   3631  CA  ASP A 230      11.111 -33.479 -49.824  1.00  0.00           C  
ATOM   3632  C   ASP A 230      10.469 -33.018 -51.130  1.00  0.00           C  
ATOM   3633  O   ASP A 230       9.294 -32.648 -51.151  1.00  0.00           O  
ATOM   3634  CB  ASP A 230      11.931 -32.321 -49.260  1.00  0.00           C  
ATOM   3635  CG  ASP A 230      12.409 -32.563 -47.848  1.00  0.00           C  
ATOM   3636  OD1 ASP A 230      11.901 -33.488 -47.165  1.00  0.00           O  
ATOM   3637  OD2 ASP A 230      13.312 -31.817 -47.417  1.00  0.00           O1-
ATOM   3638  H   ASP A 230      12.928 -34.624 -49.783  1.00  0.00           H  
ATOM   3639  HA  ASP A 230      10.313 -33.712 -49.117  1.00  0.00           H  
ATOM   3640 1HB  ASP A 230      12.802 -32.148 -49.895  1.00  0.00           H  
ATOM   3641 2HB  ASP A 230      11.332 -31.410 -49.272  1.00  0.00           H  
ATOM   3642  N   GLU A 231      11.258 -33.047 -52.201  1.00  0.00           N  
ATOM   3643  CA  GLU A 231      10.809 -32.576 -53.509  1.00  0.00           C  
ATOM   3644  C   GLU A 231       9.710 -33.466 -54.084  1.00  0.00           C  
ATOM   3645  O   GLU A 231       8.697 -32.956 -54.573  1.00  0.00           O  
ATOM   3646  CB  GLU A 231      11.991 -32.491 -54.479  1.00  0.00           C  
ATOM   3647  CG  GLU A 231      11.648 -31.901 -55.838  1.00  0.00           C  
ATOM   3648  CD  GLU A 231      12.872 -31.714 -56.715  1.00  0.00           C  
ATOM   3649  OE1 GLU A 231      13.644 -32.687 -56.888  1.00  0.00           O  
ATOM   3650  OE2 GLU A 231      13.056 -30.592 -57.241  1.00  0.00           O1-
ATOM   3651  H   GLU A 231      12.198 -33.408 -52.104  1.00  0.00           H  
ATOM   3652  HA  GLU A 231      10.381 -31.579 -53.391  1.00  0.00           H  
ATOM   3653 1HB  GLU A 231      12.778 -31.880 -54.038  1.00  0.00           H  
ATOM   3654 2HB  GLU A 231      12.402 -33.489 -54.641  1.00  0.00           H  
ATOM   3655 1HG  GLU A 231      10.947 -32.565 -56.344  1.00  0.00           H  
ATOM   3656 2HG  GLU A 231      11.157 -30.942 -55.691  1.00  0.00           H  
ATOM   3657  N   SER A 232       9.908 -34.782 -54.020  1.00  0.00           N  
ATOM   3658  CA  SER A 232       8.927 -35.751 -54.524  1.00  0.00           C  
ATOM   3659  C   SER A 232       7.605 -35.705 -53.752  1.00  0.00           C  
ATOM   3660  O   SER A 232       6.523 -35.795 -54.336  1.00  0.00           O  
ATOM   3661  CB  SER A 232       9.505 -37.151 -54.452  1.00  0.00           C  
ATOM   3662  OG  SER A 232      10.632 -37.272 -55.276  1.00  0.00           O  
ATOM   3663  H   SER A 232      10.766 -35.117 -53.605  1.00  0.00           H  
ATOM   3664  HA  SER A 232       8.697 -35.503 -55.561  1.00  0.00           H  
ATOM   3665 1HB  SER A 232       9.778 -37.379 -53.423  1.00  0.00           H  
ATOM   3666 2HB  SER A 232       8.749 -37.872 -54.759  1.00  0.00           H  
ATOM   3667  HG  SER A 232      11.364 -36.892 -54.783  1.00  0.00           H  
ATOM   3668  N   TYR A 233       7.699 -35.548 -52.437  1.00  0.00           N  
ATOM   3669  CA  TYR A 233       6.501 -35.458 -51.598  1.00  0.00           C  
ATOM   3670  C   TYR A 233       5.779 -34.135 -51.858  1.00  0.00           C  
ATOM   3671  O   TYR A 233       4.558 -34.099 -52.026  1.00  0.00           O  
ATOM   3672  CB  TYR A 233       6.884 -35.583 -50.123  1.00  0.00           C  
ATOM   3673  CG  TYR A 233       5.805 -36.141 -49.234  1.00  0.00           C  
ATOM   3674  CD1 TYR A 233       5.864 -37.458 -48.776  1.00  0.00           C  
ATOM   3675  CD2 TYR A 233       4.735 -35.353 -48.825  1.00  0.00           C  
ATOM   3676  CE1 TYR A 233       4.886 -37.969 -47.933  1.00  0.00           C  
ATOM   3677  CE2 TYR A 233       3.746 -35.863 -48.000  1.00  0.00           C  
ATOM   3678  CZ  TYR A 233       3.831 -37.166 -47.545  1.00  0.00           C  
ATOM   3679  OH  TYR A 233       2.861 -37.686 -46.717  1.00  0.00           O  
ATOM   3680  H   TYR A 233       8.610 -35.486 -52.003  1.00  0.00           H  
ATOM   3681  HA  TYR A 233       5.833 -36.279 -51.859  1.00  0.00           H  
ATOM   3682 1HB  TYR A 233       7.757 -36.229 -50.027  1.00  0.00           H  
ATOM   3683 2HB  TYR A 233       7.157 -34.603 -49.734  1.00  0.00           H  
ATOM   3684  HD1 TYR A 233       6.687 -38.104 -49.080  1.00  0.00           H  
ATOM   3685  HD2 TYR A 233       4.663 -34.317 -49.154  1.00  0.00           H  
ATOM   3686  HE1 TYR A 233       4.949 -39.000 -47.587  1.00  0.00           H  
ATOM   3687  HE2 TYR A 233       2.902 -35.239 -47.710  1.00  0.00           H  
ATOM   3688  HH  TYR A 233       3.114 -38.574 -46.451  1.00  0.00           H  
ATOM   3689  N   GLY A 234       6.555 -33.057 -51.928  1.00  0.00           N  
ATOM   3690  CA  GLY A 234       6.023 -31.707 -52.109  1.00  0.00           C  
ATOM   3691  C   GLY A 234       5.237 -31.513 -53.389  1.00  0.00           C  
ATOM   3692  O   GLY A 234       4.146 -30.933 -53.358  1.00  0.00           O  
ATOM   3693  H   GLY A 234       7.554 -33.185 -51.857  1.00  0.00           H  
ATOM   3694 1HA  GLY A 234       5.371 -31.458 -51.271  1.00  0.00           H  
ATOM   3695 2HA  GLY A 234       6.841 -30.991 -52.102  1.00  0.00           H  
ATOM   3696  N   GLN A 235       5.770 -32.018 -54.501  1.00  0.00           N  
ATOM   3697  CA  GLN A 235       5.119 -31.871 -55.806  1.00  0.00           C  
ATOM   3698  C   GLN A 235       3.766 -32.589 -55.877  1.00  0.00           C  
ATOM   3699  O   GLN A 235       3.005 -32.366 -56.808  1.00  0.00           O  
ATOM   3700  CB  GLN A 235       6.031 -32.350 -56.952  1.00  0.00           C  
ATOM   3701  CG  GLN A 235       6.164 -33.863 -57.133  1.00  0.00           C  
ATOM   3702  CD  GLN A 235       7.088 -34.273 -58.277  1.00  0.00           C  
ATOM   3703  NE2 GLN A 235       7.805 -35.387 -58.098  1.00  0.00           N  
ATOM   3704  OE1 GLN A 235       7.136 -33.616 -59.318  1.00  0.00           O  
ATOM   3705  H   GLN A 235       6.647 -32.515 -54.443  1.00  0.00           H  
ATOM   3706  HA  GLN A 235       4.897 -30.817 -55.965  1.00  0.00           H  
ATOM   3707 1HB  GLN A 235       5.667 -31.952 -57.899  1.00  0.00           H  
ATOM   3708 2HB  GLN A 235       7.039 -31.961 -56.801  1.00  0.00           H  
ATOM   3709 1HG  GLN A 235       6.567 -34.294 -56.215  1.00  0.00           H  
ATOM   3710 2HG  GLN A 235       5.180 -34.281 -57.339  1.00  0.00           H  
ATOM   3711 1HE2 GLN A 235       8.426 -35.703 -58.815  1.00  0.00           H  
ATOM   3712 2HE2 GLN A 235       7.720 -35.908 -57.247  1.00  0.00           H  
ATOM   3713  N   ILE A 236       3.486 -33.462 -54.911  1.00  0.00           N  
ATOM   3714  CA  ILE A 236       2.261 -34.245 -54.907  1.00  0.00           C  
ATOM   3715  C   ILE A 236       1.276 -33.836 -53.792  1.00  0.00           C  
ATOM   3716  O   ILE A 236       0.090 -33.634 -54.054  1.00  0.00           O  
ATOM   3717  CB  ILE A 236       2.595 -35.741 -54.768  1.00  0.00           C  
ATOM   3718  CG1 ILE A 236       3.409 -36.220 -55.973  1.00  0.00           C  
ATOM   3719  CG2 ILE A 236       1.321 -36.559 -54.622  1.00  0.00           C  
ATOM   3720  CD1 ILE A 236       2.727 -35.989 -57.302  1.00  0.00           C  
ATOM   3721  H   ILE A 236       4.151 -33.582 -54.159  1.00  0.00           H  
ATOM   3722  HA  ILE A 236       1.694 -34.006 -55.806  1.00  0.00           H  
ATOM   3723  HB  ILE A 236       3.217 -35.894 -53.887  1.00  0.00           H  
ATOM   3724 1HG1 ILE A 236       4.371 -35.709 -55.989  1.00  0.00           H  
ATOM   3725 2HG1 ILE A 236       3.609 -37.288 -55.875  1.00  0.00           H  
ATOM   3726 1HG2 ILE A 236       1.576 -37.614 -54.526  1.00  0.00           H  
ATOM   3727 2HG2 ILE A 236       0.780 -36.234 -53.735  1.00  0.00           H  
ATOM   3728 3HG2 ILE A 236       0.694 -36.416 -55.502  1.00  0.00           H  
ATOM   3729 1HD1 ILE A 236       3.364 -36.355 -58.107  1.00  0.00           H  
ATOM   3730 2HD1 ILE A 236       1.776 -36.522 -57.321  1.00  0.00           H  
ATOM   3731 3HD1 ILE A 236       2.548 -34.923 -57.438  1.00  0.00           H  
ATOM   3732  N   PHE A 237       1.759 -33.676 -52.564  1.00  0.00           N  
ATOM   3733  CA  PHE A 237       0.862 -33.407 -51.439  1.00  0.00           C  
ATOM   3734  C   PHE A 237      -0.077 -32.222 -51.711  1.00  0.00           C  
ATOM   3735  O   PHE A 237      -1.288 -32.336 -51.505  1.00  0.00           O  
ATOM   3736  CB  PHE A 237       1.656 -33.180 -50.156  1.00  0.00           C  
ATOM   3737  CG  PHE A 237       0.792 -33.000 -48.940  1.00  0.00           C  
ATOM   3738  CD1 PHE A 237       0.452 -31.720 -48.493  1.00  0.00           C  
ATOM   3739  CD2 PHE A 237       0.321 -34.098 -48.236  1.00  0.00           C  
ATOM   3740  CE1 PHE A 237      -0.342 -31.553 -47.373  1.00  0.00           C  
ATOM   3741  CE2 PHE A 237      -0.477 -33.934 -47.112  1.00  0.00           C  
ATOM   3742  CZ  PHE A 237      -0.803 -32.661 -46.678  1.00  0.00           C  
ATOM   3743  H   PHE A 237       2.754 -33.739 -52.396  1.00  0.00           H  
ATOM   3744  HA  PHE A 237       0.215 -34.273 -51.297  1.00  0.00           H  
ATOM   3745 1HB  PHE A 237       2.317 -34.027 -49.982  1.00  0.00           H  
ATOM   3746 2HB  PHE A 237       2.281 -32.295 -50.265  1.00  0.00           H  
ATOM   3747  HD1 PHE A 237       0.819 -30.850 -49.041  1.00  0.00           H  
ATOM   3748  HD2 PHE A 237       0.582 -35.100 -48.579  1.00  0.00           H  
ATOM   3749  HE1 PHE A 237      -0.606 -30.549 -47.038  1.00  0.00           H  
ATOM   3750  HE2 PHE A 237      -0.846 -34.804 -46.571  1.00  0.00           H  
ATOM   3751  HZ  PHE A 237      -1.422 -32.532 -45.792  1.00  0.00           H  
ATOM   3752  N   LYS A 238       0.464 -31.098 -52.178  1.00  0.00           N  
ATOM   3753  CA  LYS A 238      -0.376 -29.909 -52.387  1.00  0.00           C  
ATOM   3754  C   LYS A 238      -1.407 -30.104 -53.514  1.00  0.00           C  
ATOM   3755  O   LYS A 238      -2.604 -29.956 -53.267  1.00  0.00           O  
ATOM   3756  CB  LYS A 238       0.446 -28.632 -52.600  1.00  0.00           C  
ATOM   3757  CG  LYS A 238      -0.422 -27.392 -52.803  1.00  0.00           C  
ATOM   3758  CD  LYS A 238       0.403 -26.122 -52.894  1.00  0.00           C  
ATOM   3759  CE  LYS A 238      -0.494 -24.907 -53.071  1.00  0.00           C  
ATOM   3760  NZ  LYS A 238       0.291 -23.652 -53.187  1.00  0.00           N1+
ATOM   3761  H   LYS A 238       1.451 -31.047 -52.389  1.00  0.00           H  
ATOM   3762  HA  LYS A 238      -0.993 -29.759 -51.500  1.00  0.00           H  
ATOM   3763 1HB  LYS A 238       1.091 -28.467 -51.736  1.00  0.00           H  
ATOM   3764 2HB  LYS A 238       1.089 -28.754 -53.471  1.00  0.00           H  
ATOM   3765 1HG  LYS A 238      -0.996 -27.498 -53.724  1.00  0.00           H  
ATOM   3766 2HG  LYS A 238      -1.119 -27.295 -51.971  1.00  0.00           H  
ATOM   3767 1HD  LYS A 238       0.993 -26.007 -51.983  1.00  0.00           H  
ATOM   3768 2HD  LYS A 238       1.085 -26.191 -53.741  1.00  0.00           H  
ATOM   3769 1HE  LYS A 238      -1.098 -25.029 -53.967  1.00  0.00           H  
ATOM   3770 2HE  LYS A 238      -1.164 -24.824 -52.215  1.00  0.00           H  
ATOM   3771 1HZ  LYS A 238      -0.338 -22.871 -53.301  1.00  0.00           H  
ATOM   3772 2HZ  LYS A 238       0.842 -23.521 -52.350  1.00  0.00           H  
ATOM   3773 3HZ  LYS A 238       0.905 -23.711 -53.987  1.00  0.00           H  
ATOM   3774  N   PRO A 239      -0.964 -30.479 -54.732  1.00  0.00           N  
ATOM   3775  CA  PRO A 239      -2.001 -30.766 -55.750  1.00  0.00           C  
ATOM   3776  C   PRO A 239      -3.128 -31.690 -55.290  1.00  0.00           C  
ATOM   3777  O   PRO A 239      -4.290 -31.434 -55.611  1.00  0.00           O  
ATOM   3778  CB  PRO A 239      -1.185 -31.424 -56.866  1.00  0.00           C  
ATOM   3779  CG  PRO A 239       0.149 -30.764 -56.782  1.00  0.00           C  
ATOM   3780  CD  PRO A 239       0.415 -30.644 -55.305  1.00  0.00           C  
ATOM   3781  HA  PRO A 239      -2.447 -29.820 -56.088  1.00  0.00           H  
ATOM   3782 1HB  PRO A 239      -1.134 -32.511 -56.704  1.00  0.00           H  
ATOM   3783 2HB  PRO A 239      -1.679 -31.267 -57.836  1.00  0.00           H  
ATOM   3784 1HG  PRO A 239       0.906 -31.370 -57.301  1.00  0.00           H  
ATOM   3785 2HG  PRO A 239       0.122 -29.788 -57.288  1.00  0.00           H  
ATOM   3786 1HD  PRO A 239       0.898 -31.564 -54.944  1.00  0.00           H  
ATOM   3787 2HD  PRO A 239       1.056 -29.770 -55.118  1.00  0.00           H  
ATOM   3788  N   ILE A 240      -2.793 -32.750 -54.554  1.00  0.00           N  
ATOM   3789  CA  ILE A 240      -3.801 -33.701 -54.083  1.00  0.00           C  
ATOM   3790  C   ILE A 240      -4.731 -33.033 -53.069  1.00  0.00           C  
ATOM   3791  O   ILE A 240      -5.948 -33.094 -53.218  1.00  0.00           O  
ATOM   3792  CB  ILE A 240      -3.142 -34.939 -53.447  1.00  0.00           C  
ATOM   3793  CG1 ILE A 240      -2.367 -35.732 -54.501  1.00  0.00           C  
ATOM   3794  CG2 ILE A 240      -4.190 -35.816 -52.780  1.00  0.00           C  
ATOM   3795  CD1 ILE A 240      -3.246 -36.374 -55.551  1.00  0.00           C  
ATOM   3796  H   ILE A 240      -1.824 -32.901 -54.316  1.00  0.00           H  
ATOM   3797  HA  ILE A 240      -4.426 -33.988 -54.926  1.00  0.00           H  
ATOM   3798  HB  ILE A 240      -2.418 -34.620 -52.697  1.00  0.00           H  
ATOM   3799 1HG1 ILE A 240      -1.659 -35.074 -55.005  1.00  0.00           H  
ATOM   3800 2HG1 ILE A 240      -1.790 -36.519 -54.014  1.00  0.00           H  
ATOM   3801 1HG2 ILE A 240      -3.707 -36.686 -52.336  1.00  0.00           H  
ATOM   3802 2HG2 ILE A 240      -4.698 -35.247 -52.002  1.00  0.00           H  
ATOM   3803 3HG2 ILE A 240      -4.917 -36.144 -53.523  1.00  0.00           H  
ATOM   3804 1HD1 ILE A 240      -2.625 -36.919 -56.262  1.00  0.00           H  
ATOM   3805 2HD1 ILE A 240      -3.940 -37.065 -55.071  1.00  0.00           H  
ATOM   3806 3HD1 ILE A 240      -3.806 -35.602 -56.076  1.00  0.00           H  
ATOM   3807  N   ILE A 241      -4.167 -32.380 -52.053  1.00  0.00           N  
ATOM   3808  CA  ILE A 241      -4.999 -31.752 -51.029  1.00  0.00           C  
ATOM   3809  C   ILE A 241      -5.840 -30.623 -51.626  1.00  0.00           C  
ATOM   3810  O   ILE A 241      -7.014 -30.508 -51.306  1.00  0.00           O  
ATOM   3811  CB  ILE A 241      -4.162 -31.286 -49.813  1.00  0.00           C  
ATOM   3812  CG1 ILE A 241      -3.514 -32.497 -49.110  1.00  0.00           C  
ATOM   3813  CG2 ILE A 241      -5.016 -30.486 -48.832  1.00  0.00           C  
ATOM   3814  CD1 ILE A 241      -4.456 -33.594 -48.664  1.00  0.00           C  
ATOM   3815  H   ILE A 241      -3.163 -32.313 -51.981  1.00  0.00           H  
ATOM   3816  HA  ILE A 241      -5.726 -32.483 -50.676  1.00  0.00           H  
ATOM   3817  HB  ILE A 241      -3.342 -30.656 -50.154  1.00  0.00           H  
ATOM   3818 1HG1 ILE A 241      -2.784 -32.955 -49.773  1.00  0.00           H  
ATOM   3819 2HG1 ILE A 241      -2.981 -32.157 -48.220  1.00  0.00           H  
ATOM   3820 1HG2 ILE A 241      -4.403 -30.172 -47.986  1.00  0.00           H  
ATOM   3821 2HG2 ILE A 241      -5.418 -29.608 -49.333  1.00  0.00           H  
ATOM   3822 3HG2 ILE A 241      -5.838 -31.106 -48.474  1.00  0.00           H  
ATOM   3823 1HD1 ILE A 241      -3.885 -34.389 -48.182  1.00  0.00           H  
ATOM   3824 2HD1 ILE A 241      -5.179 -33.189 -47.956  1.00  0.00           H  
ATOM   3825 3HD1 ILE A 241      -4.979 -33.997 -49.529  1.00  0.00           H  
ATOM   3826  N   SER A 242      -5.257 -29.832 -52.526  1.00  0.00           N  
ATOM   3827  CA  SER A 242      -5.999 -28.752 -53.184  1.00  0.00           C  
ATOM   3828  C   SER A 242      -7.220 -29.278 -53.946  1.00  0.00           C  
ATOM   3829  O   SER A 242      -8.309 -28.703 -53.850  1.00  0.00           O  
ATOM   3830  CB  SER A 242      -5.087 -28.004 -54.136  1.00  0.00           C  
ATOM   3831  OG  SER A 242      -4.079 -27.326 -53.438  1.00  0.00           O  
ATOM   3832  H   SER A 242      -4.288 -29.976 -52.762  1.00  0.00           H  
ATOM   3833  HA  SER A 242      -6.372 -28.072 -52.416  1.00  0.00           H  
ATOM   3834 1HB  SER A 242      -4.637 -28.707 -54.837  1.00  0.00           H  
ATOM   3835 2HB  SER A 242      -5.672 -27.292 -54.717  1.00  0.00           H  
ATOM   3836  HG  SER A 242      -3.472 -26.995 -54.104  1.00  0.00           H  
ATOM   3837  N   LYS A 243      -7.046 -30.373 -54.685  1.00  0.00           N  
ATOM   3838  CA  LYS A 243      -8.170 -30.972 -55.414  1.00  0.00           C  
ATOM   3839  C   LYS A 243      -9.211 -31.564 -54.465  1.00  0.00           C  
ATOM   3840  O   LYS A 243     -10.414 -31.454 -54.708  1.00  0.00           O  
ATOM   3841  CB  LYS A 243      -7.668 -32.051 -56.375  1.00  0.00           C  
ATOM   3842  CG  LYS A 243      -8.755 -32.672 -57.244  1.00  0.00           C  
ATOM   3843  CD  LYS A 243      -9.450 -31.621 -58.096  1.00  0.00           C  
ATOM   3844  CE  LYS A 243      -8.486 -30.988 -59.091  1.00  0.00           C  
ATOM   3845  NZ  LYS A 243      -9.168 -30.007 -59.978  1.00  0.00           N1+
ATOM   3846  H   LYS A 243      -6.135 -30.800 -54.751  1.00  0.00           H  
ATOM   3847  HA  LYS A 243      -8.684 -30.185 -55.965  1.00  0.00           H  
ATOM   3848 1HB  LYS A 243      -6.913 -31.627 -57.036  1.00  0.00           H  
ATOM   3849 2HB  LYS A 243      -7.195 -32.852 -55.807  1.00  0.00           H  
ATOM   3850 1HG  LYS A 243      -8.309 -33.425 -57.898  1.00  0.00           H  
ATOM   3851 2HG  LYS A 243      -9.493 -33.162 -56.611  1.00  0.00           H  
ATOM   3852 1HD  LYS A 243     -10.272 -32.083 -58.644  1.00  0.00           H  
ATOM   3853 2HD  LYS A 243      -9.855 -30.843 -57.453  1.00  0.00           H  
ATOM   3854 1HE  LYS A 243      -7.689 -30.479 -58.551  1.00  0.00           H  
ATOM   3855 2HE  LYS A 243      -8.037 -31.766 -59.708  1.00  0.00           H  
ATOM   3856 1HZ  LYS A 243      -8.497 -29.612 -60.622  1.00  0.00           H  
ATOM   3857 2HZ  LYS A 243      -9.898 -30.472 -60.498  1.00  0.00           H  
ATOM   3858 3HZ  LYS A 243      -9.572 -29.270 -59.419  1.00  0.00           H  
ATOM   3859  N   VAL A 244      -8.744 -32.180 -53.381  1.00  0.00           N  
ATOM   3860  CA  VAL A 244      -9.638 -32.686 -52.351  1.00  0.00           C  
ATOM   3861  C   VAL A 244     -10.471 -31.550 -51.752  1.00  0.00           C  
ATOM   3862  O   VAL A 244     -11.677 -31.688 -51.607  1.00  0.00           O  
ATOM   3863  CB  VAL A 244      -8.830 -33.378 -51.237  1.00  0.00           C  
ATOM   3864  CG1 VAL A 244      -9.698 -33.593 -50.005  1.00  0.00           C  
ATOM   3865  CG2 VAL A 244      -8.277 -34.701 -51.744  1.00  0.00           C  
ATOM   3866  H   VAL A 244      -7.747 -32.301 -53.268  1.00  0.00           H  
ATOM   3867  HA  VAL A 244     -10.345 -33.374 -52.814  1.00  0.00           H  
ATOM   3868  HB  VAL A 244      -8.006 -32.729 -50.940  1.00  0.00           H  
ATOM   3869 1HG1 VAL A 244      -9.111 -34.083 -49.228  1.00  0.00           H  
ATOM   3870 2HG1 VAL A 244     -10.053 -32.630 -49.638  1.00  0.00           H  
ATOM   3871 3HG1 VAL A 244     -10.550 -34.220 -50.266  1.00  0.00           H  
ATOM   3872 1HG2 VAL A 244      -7.707 -35.185 -50.952  1.00  0.00           H  
ATOM   3873 2HG2 VAL A 244      -9.101 -35.348 -52.046  1.00  0.00           H  
ATOM   3874 3HG2 VAL A 244      -7.627 -34.520 -52.600  1.00  0.00           H  
ATOM   3875  N   MET A 245      -9.823 -30.444 -51.405  1.00  0.00           N  
ATOM   3876  CA  MET A 245     -10.534 -29.295 -50.839  1.00  0.00           C  
ATOM   3877  C   MET A 245     -11.572 -28.744 -51.817  1.00  0.00           C  
ATOM   3878  O   MET A 245     -12.713 -28.446 -51.431  1.00  0.00           O  
ATOM   3879  CB  MET A 245      -9.551 -28.199 -50.449  1.00  0.00           C  
ATOM   3880  CG  MET A 245      -8.627 -28.584 -49.306  1.00  0.00           C  
ATOM   3881  SD  MET A 245      -9.475 -28.702 -47.721  1.00  0.00           S  
ATOM   3882  CE  MET A 245      -8.067 -29.012 -46.669  1.00  0.00           C  
ATOM   3883  H   MET A 245      -8.821 -30.389 -51.530  1.00  0.00           H  
ATOM   3884  HA  MET A 245     -11.063 -29.623 -49.945  1.00  0.00           H  
ATOM   3885 1HB  MET A 245      -8.937 -27.938 -51.310  1.00  0.00           H  
ATOM   3886 2HB  MET A 245     -10.101 -27.304 -50.157  1.00  0.00           H  
ATOM   3887 1HG  MET A 245      -8.166 -29.547 -49.520  1.00  0.00           H  
ATOM   3888 2HG  MET A 245      -7.834 -27.841 -49.213  1.00  0.00           H  
ATOM   3889 1HE  MET A 245      -8.400 -29.116 -45.637  1.00  0.00           H  
ATOM   3890 2HE  MET A 245      -7.571 -29.930 -46.986  1.00  0.00           H  
ATOM   3891 3HE  MET A 245      -7.368 -28.178 -46.744  1.00  0.00           H  
ATOM   3892  N   GLU A 246     -11.167 -28.631 -53.081  1.00  0.00           N  
ATOM   3893  CA  GLU A 246     -12.042 -28.153 -54.167  1.00  0.00           C  
ATOM   3894  C   GLU A 246     -13.295 -29.014 -54.342  1.00  0.00           C  
ATOM   3895  O   GLU A 246     -14.414 -28.490 -54.434  1.00  0.00           O  
ATOM   3896  CB  GLU A 246     -11.269 -28.111 -55.486  1.00  0.00           C  
ATOM   3897  CG  GLU A 246     -12.084 -27.621 -56.676  1.00  0.00           C  
ATOM   3898  CD  GLU A 246     -11.337 -27.725 -57.978  1.00  0.00           C  
ATOM   3899  OE1 GLU A 246     -10.196 -28.122 -57.957  1.00  0.00           O  
ATOM   3900  OE2 GLU A 246     -11.909 -27.408 -58.994  1.00  0.00           O1-
ATOM   3901  H   GLU A 246     -10.216 -28.891 -53.295  1.00  0.00           H  
ATOM   3902  HA  GLU A 246     -12.374 -27.143 -53.922  1.00  0.00           H  
ATOM   3903 1HB  GLU A 246     -10.404 -27.457 -55.381  1.00  0.00           H  
ATOM   3904 2HB  GLU A 246     -10.900 -29.109 -55.724  1.00  0.00           H  
ATOM   3905 1HG  GLU A 246     -12.997 -28.210 -56.745  1.00  0.00           H  
ATOM   3906 2HG  GLU A 246     -12.364 -26.582 -56.507  1.00  0.00           H  
ATOM   3907  N   MET A 247     -13.105 -30.329 -54.395  1.00  0.00           N  
ATOM   3908  CA  MET A 247     -14.195 -31.258 -54.686  1.00  0.00           C  
ATOM   3909  C   MET A 247     -15.037 -31.632 -53.464  1.00  0.00           C  
ATOM   3910  O   MET A 247     -16.255 -31.821 -53.582  1.00  0.00           O  
ATOM   3911  CB  MET A 247     -13.626 -32.521 -55.328  1.00  0.00           C  
ATOM   3912  CG  MET A 247     -12.996 -32.303 -56.697  1.00  0.00           C  
ATOM   3913  SD  MET A 247     -14.134 -31.544 -57.873  1.00  0.00           S  
ATOM   3914  CE  MET A 247     -15.320 -32.866 -58.098  1.00  0.00           C  
ATOM   3915  H   MET A 247     -12.180 -30.696 -54.228  1.00  0.00           H  
ATOM   3916  HA  MET A 247     -14.885 -30.773 -55.378  1.00  0.00           H  
ATOM   3917 1HB  MET A 247     -12.867 -32.950 -54.676  1.00  0.00           H  
ATOM   3918 2HB  MET A 247     -14.419 -33.262 -55.440  1.00  0.00           H  
ATOM   3919 1HG  MET A 247     -12.123 -31.659 -56.597  1.00  0.00           H  
ATOM   3920 2HG  MET A 247     -12.669 -33.260 -57.103  1.00  0.00           H  
ATOM   3921 1HE  MET A 247     -16.090 -32.548 -58.801  1.00  0.00           H  
ATOM   3922 2HE  MET A 247     -14.812 -33.748 -58.490  1.00  0.00           H  
ATOM   3923 3HE  MET A 247     -15.781 -33.108 -57.140  1.00  0.00           H  
ATOM   3924  N   TYR A 248     -14.392 -31.746 -52.298  1.00  0.00           N  
ATOM   3925  CA  TYR A 248     -15.060 -32.207 -51.075  1.00  0.00           C  
ATOM   3926  C   TYR A 248     -15.594 -31.068 -50.197  1.00  0.00           C  
ATOM   3927  O   TYR A 248     -16.579 -31.258 -49.478  1.00  0.00           O  
ATOM   3928  CB  TYR A 248     -14.110 -33.092 -50.261  1.00  0.00           C  
ATOM   3929  CG  TYR A 248     -14.770 -33.824 -49.110  1.00  0.00           C  
ATOM   3930  CD1 TYR A 248     -14.299 -33.683 -47.808  1.00  0.00           C  
ATOM   3931  CD2 TYR A 248     -15.880 -34.640 -49.322  1.00  0.00           C  
ATOM   3932  CE1 TYR A 248     -14.907 -34.346 -46.754  1.00  0.00           C  
ATOM   3933  CE2 TYR A 248     -16.493 -35.300 -48.279  1.00  0.00           C  
ATOM   3934  CZ  TYR A 248     -15.997 -35.154 -46.997  1.00  0.00           C  
ATOM   3935  OH  TYR A 248     -16.606 -35.813 -45.958  1.00  0.00           O  
ATOM   3936  H   TYR A 248     -13.411 -31.505 -52.263  1.00  0.00           H  
ATOM   3937  HA  TYR A 248     -15.934 -32.796 -51.359  1.00  0.00           H  
ATOM   3938 1HB  TYR A 248     -13.656 -33.838 -50.916  1.00  0.00           H  
ATOM   3939 2HB  TYR A 248     -13.306 -32.482 -49.852  1.00  0.00           H  
ATOM   3940  HD1 TYR A 248     -13.440 -33.043 -47.604  1.00  0.00           H  
ATOM   3941  HD2 TYR A 248     -16.280 -34.769 -50.328  1.00  0.00           H  
ATOM   3942  HE1 TYR A 248     -14.527 -34.224 -45.739  1.00  0.00           H  
ATOM   3943  HE2 TYR A 248     -17.362 -35.932 -48.469  1.00  0.00           H  
ATOM   3944  HH  TYR A 248     -17.395 -36.258 -46.283  1.00  0.00           H  
ATOM   3945  N   GLN A 249     -14.945 -29.909 -50.251  1.00  0.00           N  
ATOM   3946  CA  GLN A 249     -15.316 -28.747 -49.436  1.00  0.00           C  
ATOM   3947  C   GLN A 249     -15.653 -29.134 -47.984  1.00  0.00           C  
ATOM   3948  O   GLN A 249     -16.796 -29.000 -47.530  1.00  0.00           O  
ATOM   3949  CB  GLN A 249     -16.475 -27.981 -50.084  1.00  0.00           C  
ATOM   3950  CG  GLN A 249     -16.133 -27.397 -51.440  1.00  0.00           C  
ATOM   3951  CD  GLN A 249     -17.214 -26.448 -51.924  1.00  0.00           C  
ATOM   3952  NE2 GLN A 249     -16.900 -25.154 -51.997  1.00  0.00           N  
ATOM   3953  OE1 GLN A 249     -18.328 -26.874 -52.209  1.00  0.00           O  
ATOM   3954  H   GLN A 249     -14.163 -29.835 -50.886  1.00  0.00           H  
ATOM   3955  HA  GLN A 249     -14.455 -28.081 -49.368  1.00  0.00           H  
ATOM   3956 1HB  GLN A 249     -17.329 -28.648 -50.206  1.00  0.00           H  
ATOM   3957 2HB  GLN A 249     -16.786 -27.167 -49.430  1.00  0.00           H  
ATOM   3958 1HG  GLN A 249     -15.194 -26.848 -51.363  1.00  0.00           H  
ATOM   3959 2HG  GLN A 249     -16.033 -28.209 -52.161  1.00  0.00           H  
ATOM   3960 1HE2 GLN A 249     -17.579 -24.490 -52.310  1.00  0.00           H  
ATOM   3961 2HE2 GLN A 249     -15.983 -24.847 -51.738  1.00  0.00           H  
ATOM   3962  N   PRO A 250     -14.652 -29.644 -47.250  1.00  0.00           N  
ATOM   3963  CA  PRO A 250     -14.865 -29.960 -45.842  1.00  0.00           C  
ATOM   3964  C   PRO A 250     -15.031 -28.694 -45.008  1.00  0.00           C  
ATOM   3965  O   PRO A 250     -14.558 -27.630 -45.406  1.00  0.00           O  
ATOM   3966  CB  PRO A 250     -13.593 -30.721 -45.464  1.00  0.00           C  
ATOM   3967  CG  PRO A 250     -12.547 -30.158 -46.367  1.00  0.00           C  
ATOM   3968  CD  PRO A 250     -13.265 -29.930 -47.670  1.00  0.00           C  
ATOM   3969  HA  PRO A 250     -15.732 -30.630 -45.749  1.00  0.00           H  
ATOM   3970 1HB  PRO A 250     -13.362 -30.566 -44.398  1.00  0.00           H  
ATOM   3971 2HB  PRO A 250     -13.744 -31.802 -45.606  1.00  0.00           H  
ATOM   3972 1HG  PRO A 250     -12.135 -29.233 -45.940  1.00  0.00           H  
ATOM   3973 2HG  PRO A 250     -11.708 -30.865 -46.462  1.00  0.00           H  
ATOM   3974 1HD  PRO A 250     -12.816 -29.070 -48.189  1.00  0.00           H  
ATOM   3975 2HD  PRO A 250     -13.197 -30.835 -48.290  1.00  0.00           H  
ATOM   3976  N   SER A 251     -15.707 -28.809 -43.871  1.00  0.00           N  
ATOM   3977  CA  SER A 251     -15.783 -27.697 -42.921  1.00  0.00           C  
ATOM   3978  C   SER A 251     -14.862 -27.860 -41.708  1.00  0.00           C  
ATOM   3979  O   SER A 251     -14.686 -26.910 -40.954  1.00  0.00           O  
ATOM   3980  CB  SER A 251     -17.213 -27.538 -42.446  1.00  0.00           C  
ATOM   3981  OG  SER A 251     -17.631 -28.665 -41.725  1.00  0.00           O  
ATOM   3982  H   SER A 251     -16.178 -29.676 -43.651  1.00  0.00           H  
ATOM   3983  HA  SER A 251     -15.413 -26.797 -43.414  1.00  0.00           H  
ATOM   3984 1HB  SER A 251     -17.291 -26.651 -41.817  1.00  0.00           H  
ATOM   3985 2HB  SER A 251     -17.867 -27.389 -43.304  1.00  0.00           H  
ATOM   3986  HG  SER A 251     -17.550 -28.431 -40.797  1.00  0.00           H  
ATOM   3987  N   ALA A 252     -14.277 -29.044 -41.523  1.00  0.00           N  
ATOM   3988  CA  ALA A 252     -13.241 -29.256 -40.503  1.00  0.00           C  
ATOM   3989  C   ALA A 252     -12.213 -30.241 -41.036  1.00  0.00           C  
ATOM   3990  O   ALA A 252     -12.538 -31.086 -41.865  1.00  0.00           O  
ATOM   3991  CB  ALA A 252     -13.851 -29.773 -39.217  1.00  0.00           C  
ATOM   3992  H   ALA A 252     -14.557 -29.818 -42.110  1.00  0.00           H  
ATOM   3993  HA  ALA A 252     -12.764 -28.296 -40.300  1.00  0.00           H  
ATOM   3994 1HB  ALA A 252     -13.067 -29.923 -38.475  1.00  0.00           H  
ATOM   3995 2HB  ALA A 252     -14.573 -29.050 -38.839  1.00  0.00           H  
ATOM   3996 3HB  ALA A 252     -14.353 -30.722 -39.407  1.00  0.00           H  
ATOM   3997  N   VAL A 253     -10.981 -30.120 -40.544  1.00  0.00           N  
ATOM   3998  CA  VAL A 253      -9.864 -30.963 -40.977  1.00  0.00           C  
ATOM   3999  C   VAL A 253      -9.165 -31.555 -39.757  1.00  0.00           C  
ATOM   4000  O   VAL A 253      -9.002 -30.882 -38.740  1.00  0.00           O  
ATOM   4001  CB  VAL A 253      -8.855 -30.148 -41.808  1.00  0.00           C  
ATOM   4002  CG1 VAL A 253      -7.734 -31.044 -42.312  1.00  0.00           C  
ATOM   4003  CG2 VAL A 253      -9.568 -29.471 -42.969  1.00  0.00           C  
ATOM   4004  H   VAL A 253     -10.822 -29.412 -39.840  1.00  0.00           H  
ATOM   4005  HA  VAL A 253     -10.257 -31.763 -41.608  1.00  0.00           H  
ATOM   4006  HB  VAL A 253      -8.399 -29.391 -41.169  1.00  0.00           H  
ATOM   4007 1HG1 VAL A 253      -7.030 -30.452 -42.898  1.00  0.00           H  
ATOM   4008 2HG1 VAL A 253      -7.215 -31.490 -41.464  1.00  0.00           H  
ATOM   4009 3HG1 VAL A 253      -8.152 -31.832 -42.939  1.00  0.00           H  
ATOM   4010 1HG2 VAL A 253      -8.849 -28.896 -43.552  1.00  0.00           H  
ATOM   4011 2HG2 VAL A 253     -10.028 -30.227 -43.604  1.00  0.00           H  
ATOM   4012 3HG2 VAL A 253     -10.338 -28.803 -42.583  1.00  0.00           H  
ATOM   4013  N   VAL A 254      -8.758 -32.816 -39.870  1.00  0.00           N  
ATOM   4014  CA  VAL A 254      -7.916 -33.471 -38.867  1.00  0.00           C  
ATOM   4015  C   VAL A 254      -6.668 -33.936 -39.596  1.00  0.00           C  
ATOM   4016  O   VAL A 254      -6.771 -34.684 -40.586  1.00  0.00           O  
ATOM   4017  CB  VAL A 254      -8.632 -34.668 -38.206  1.00  0.00           C  
ATOM   4018  CG1 VAL A 254      -7.734 -35.337 -37.179  1.00  0.00           C  
ATOM   4019  CG2 VAL A 254      -9.936 -34.213 -37.553  1.00  0.00           C  
ATOM   4020  H   VAL A 254      -9.047 -33.335 -40.686  1.00  0.00           H  
ATOM   4021  HA  VAL A 254      -7.683 -32.749 -38.086  1.00  0.00           H  
ATOM   4022  HB  VAL A 254      -8.854 -35.413 -38.971  1.00  0.00           H  
ATOM   4023 1HG1 VAL A 254      -8.262 -36.179 -36.727  1.00  0.00           H  
ATOM   4024 2HG1 VAL A 254      -6.829 -35.696 -37.666  1.00  0.00           H  
ATOM   4025 3HG1 VAL A 254      -7.470 -34.617 -36.404  1.00  0.00           H  
ATOM   4026 1HG2 VAL A 254     -10.428 -35.067 -37.092  1.00  0.00           H  
ATOM   4027 2HG2 VAL A 254      -9.718 -33.465 -36.791  1.00  0.00           H  
ATOM   4028 3HG2 VAL A 254     -10.591 -33.779 -38.310  1.00  0.00           H  
ATOM   4029  N   LEU A 255      -5.515 -33.465 -39.141  1.00  0.00           N  
ATOM   4030  CA  LEU A 255      -4.220 -33.765 -39.763  1.00  0.00           C  
ATOM   4031  C   LEU A 255      -3.359 -34.560 -38.796  1.00  0.00           C  
ATOM   4032  O   LEU A 255      -3.015 -34.067 -37.718  1.00  0.00           O  
ATOM   4033  CB  LEU A 255      -3.511 -32.473 -40.173  1.00  0.00           C  
ATOM   4034  CG  LEU A 255      -2.089 -32.618 -40.755  1.00  0.00           C  
ATOM   4035  CD1 LEU A 255      -2.091 -33.402 -42.057  1.00  0.00           C  
ATOM   4036  CD2 LEU A 255      -1.468 -31.244 -40.954  1.00  0.00           C  
ATOM   4037  H   LEU A 255      -5.542 -32.872 -38.325  1.00  0.00           H  
ATOM   4038  HA  LEU A 255      -4.397 -34.364 -40.656  1.00  0.00           H  
ATOM   4039 1HB  LEU A 255      -4.115 -31.966 -40.922  1.00  0.00           H  
ATOM   4040 2HB  LEU A 255      -3.435 -31.824 -39.298  1.00  0.00           H  
ATOM   4041  HG  LEU A 255      -1.471 -33.195 -40.067  1.00  0.00           H  
ATOM   4042 1HD1 LEU A 255      -1.072 -33.483 -42.435  1.00  0.00           H  
ATOM   4043 2HD1 LEU A 255      -2.491 -34.400 -41.878  1.00  0.00           H  
ATOM   4044 3HD1 LEU A 255      -2.712 -32.888 -42.790  1.00  0.00           H  
ATOM   4045 1HD2 LEU A 255      -0.465 -31.355 -41.364  1.00  0.00           H  
ATOM   4046 2HD2 LEU A 255      -2.082 -30.664 -41.643  1.00  0.00           H  
ATOM   4047 3HD2 LEU A 255      -1.412 -30.728 -39.995  1.00  0.00           H  
ATOM   4048  N   GLN A 256      -3.021 -35.790 -39.180  1.00  0.00           N  
ATOM   4049  CA  GLN A 256      -2.170 -36.667 -38.384  1.00  0.00           C  
ATOM   4050  C   GLN A 256      -0.748 -36.486 -38.909  1.00  0.00           C  
ATOM   4051  O   GLN A 256      -0.504 -36.680 -40.112  1.00  0.00           O  
ATOM   4052  CB  GLN A 256      -2.668 -38.116 -38.513  1.00  0.00           C  
ATOM   4053  CG  GLN A 256      -2.120 -39.121 -37.508  1.00  0.00           C  
ATOM   4054  CD  GLN A 256      -0.799 -39.748 -37.906  1.00  0.00           C  
ATOM   4055  NE2 GLN A 256      -0.462 -40.877 -37.281  1.00  0.00           N  
ATOM   4056  OE1 GLN A 256      -0.085 -39.223 -38.756  1.00  0.00           O  
ATOM   4057  H   GLN A 256      -3.376 -36.119 -40.065  1.00  0.00           H  
ATOM   4058  HA  GLN A 256      -2.235 -36.357 -37.341  1.00  0.00           H  
ATOM   4059 1HB  GLN A 256      -3.754 -38.138 -38.415  1.00  0.00           H  
ATOM   4060 2HB  GLN A 256      -2.421 -38.499 -39.502  1.00  0.00           H  
ATOM   4061 1HG  GLN A 256      -1.966 -38.618 -36.554  1.00  0.00           H  
ATOM   4062 2HG  GLN A 256      -2.840 -39.932 -37.389  1.00  0.00           H  
ATOM   4063 1HE2 GLN A 256       0.398 -41.337 -37.503  1.00  0.00           H  
ATOM   4064 2HE2 GLN A 256      -1.073 -41.266 -36.590  1.00  0.00           H  
ATOM   4065  N   CYS A 257       0.173 -36.098 -38.016  1.00  0.00           N  
ATOM   4066  CA  CYS A 257       1.537 -35.697 -38.374  1.00  0.00           C  
ATOM   4067  C   CYS A 257       2.580 -36.697 -37.896  1.00  0.00           C  
ATOM   4068  O   CYS A 257       3.622 -36.316 -37.363  1.00  0.00           O  
ATOM   4069  CB  CYS A 257       1.862 -34.325 -37.784  1.00  0.00           C  
ATOM   4070  SG  CYS A 257       0.759 -33.003 -38.337  1.00  0.00           S  
ATOM   4071  H   CYS A 257      -0.105 -36.086 -37.045  1.00  0.00           H  
ATOM   4072  HA  CYS A 257       1.605 -35.628 -39.458  1.00  0.00           H  
ATOM   4073 1HB  CYS A 257       1.809 -34.376 -36.696  1.00  0.00           H  
ATOM   4074 2HB  CYS A 257       2.882 -34.048 -38.049  1.00  0.00           H  
ATOM   4075  HG  CYS A 257      -0.368 -33.588 -37.943  1.00  0.00           H  
ATOM   4076  N   GLY A 258       2.317 -37.982 -38.105  1.00  0.00           N  
ATOM   4077  CA  GLY A 258       3.280 -39.024 -37.752  1.00  0.00           C  
ATOM   4078  C   GLY A 258       4.660 -38.699 -38.300  1.00  0.00           C  
ATOM   4079  O   GLY A 258       4.816 -38.453 -39.490  1.00  0.00           O  
ATOM   4080  H   GLY A 258       1.434 -38.247 -38.516  1.00  0.00           H  
ATOM   4081 1HA  GLY A 258       3.327 -39.125 -36.668  1.00  0.00           H  
ATOM   4082 2HA  GLY A 258       2.943 -39.981 -38.149  1.00  0.00           H  
ATOM   4083  N   ALA A 259       5.647 -38.679 -37.410  1.00  0.00           N  
ATOM   4084  CA  ALA A 259       7.002 -38.259 -37.729  1.00  0.00           C  
ATOM   4085  C   ALA A 259       7.869 -39.388 -38.279  1.00  0.00           C  
ATOM   4086  O   ALA A 259       9.027 -39.160 -38.630  1.00  0.00           O  
ATOM   4087  CB  ALA A 259       7.655 -37.646 -36.493  1.00  0.00           C  
ATOM   4088  H   ALA A 259       5.432 -38.972 -36.467  1.00  0.00           H  
ATOM   4089  HA  ALA A 259       6.949 -37.506 -38.515  1.00  0.00           H  
ATOM   4090 1HB  ALA A 259       8.670 -37.333 -36.736  1.00  0.00           H  
ATOM   4091 2HB  ALA A 259       7.076 -36.783 -36.168  1.00  0.00           H  
ATOM   4092 3HB  ALA A 259       7.684 -38.386 -35.695  1.00  0.00           H  
ATOM   4093  N   ASP A 260       7.296 -40.591 -38.414  1.00  0.00           N  
ATOM   4094  CA  ASP A 260       8.052 -41.760 -38.893  1.00  0.00           C  
ATOM   4095  C   ASP A 260       8.289 -41.773 -40.418  1.00  0.00           C  
ATOM   4096  O   ASP A 260       8.942 -42.678 -40.935  1.00  0.00           O  
ATOM   4097  CB  ASP A 260       7.466 -43.086 -38.374  1.00  0.00           C  
ATOM   4098  CG  ASP A 260       5.995 -43.295 -38.726  1.00  0.00           C  
ATOM   4099  OD1 ASP A 260       5.447 -42.526 -39.549  1.00  0.00           O  
ATOM   4100  OD2 ASP A 260       5.366 -44.244 -38.188  1.00  0.00           O1-
ATOM   4101  H   ASP A 260       6.318 -40.698 -38.180  1.00  0.00           H  
ATOM   4102  HA  ASP A 260       9.077 -41.684 -38.529  1.00  0.00           H  
ATOM   4103 1HB  ASP A 260       8.035 -43.922 -38.782  1.00  0.00           H  
ATOM   4104 2HB  ASP A 260       7.563 -43.127 -37.287  1.00  0.00           H  
ATOM   4105  N   SER A 261       7.761 -40.765 -41.115  1.00  0.00           N  
ATOM   4106  CA  SER A 261       8.106 -40.481 -42.504  1.00  0.00           C  
ATOM   4107  C   SER A 261       9.407 -39.661 -42.667  1.00  0.00           C  
ATOM   4108  O   SER A 261       9.837 -39.415 -43.792  1.00  0.00           O  
ATOM   4109  CB  SER A 261       6.956 -39.743 -43.160  1.00  0.00           C  
ATOM   4110  OG  SER A 261       6.639 -38.576 -42.452  1.00  0.00           O  
ATOM   4111  H   SER A 261       7.089 -40.177 -40.644  1.00  0.00           H  
ATOM   4112  HA  SER A 261       8.311 -41.426 -43.010  1.00  0.00           H  
ATOM   4113 1HB  SER A 261       7.224 -39.488 -44.185  1.00  0.00           H  
ATOM   4114 2HB  SER A 261       6.083 -40.394 -43.202  1.00  0.00           H  
ATOM   4115  HG  SER A 261       5.910 -38.169 -42.925  1.00  0.00           H  
ATOM   4116  N   LEU A 262      10.039 -39.251 -41.560  1.00  0.00           N  
ATOM   4117  CA  LEU A 262      11.314 -38.527 -41.624  1.00  0.00           C  
ATOM   4118  C   LEU A 262      12.499 -39.444 -41.859  1.00  0.00           C  
ATOM   4119  O   LEU A 262      12.508 -40.608 -41.449  1.00  0.00           O  
ATOM   4120  CB  LEU A 262      11.579 -37.761 -40.328  1.00  0.00           C  
ATOM   4121  CG  LEU A 262      10.588 -36.652 -39.993  1.00  0.00           C  
ATOM   4122  CD1 LEU A 262      10.854 -36.182 -38.575  1.00  0.00           C  
ATOM   4123  CD2 LEU A 262      10.696 -35.491 -40.975  1.00  0.00           C  
ATOM   4124  H   LEU A 262       9.629 -39.443 -40.657  1.00  0.00           H  
ATOM   4125  HA  LEU A 262      11.264 -37.811 -42.443  1.00  0.00           H  
ATOM   4126 1HB  LEU A 262      11.573 -38.466 -39.500  1.00  0.00           H  
ATOM   4127 2HB  LEU A 262      12.569 -37.309 -40.388  1.00  0.00           H  
ATOM   4128  HG  LEU A 262       9.573 -37.047 -40.036  1.00  0.00           H  
ATOM   4129 1HD1 LEU A 262      10.152 -35.387 -38.318  1.00  0.00           H  
ATOM   4130 2HD1 LEU A 262      10.726 -37.016 -37.885  1.00  0.00           H  
ATOM   4131 3HD1 LEU A 262      11.873 -35.804 -38.503  1.00  0.00           H  
ATOM   4132 1HD2 LEU A 262       9.973 -34.720 -40.706  1.00  0.00           H  
ATOM   4133 2HD2 LEU A 262      11.702 -35.074 -40.938  1.00  0.00           H  
ATOM   4134 3HD2 LEU A 262      10.486 -35.847 -41.984  1.00  0.00           H  
ATOM   4135  N   SER A 263      13.525 -38.883 -42.490  1.00  0.00           N  
ATOM   4136  CA  SER A 263      14.798 -39.572 -42.681  1.00  0.00           C  
ATOM   4137  C   SER A 263      15.407 -39.990 -41.347  1.00  0.00           C  
ATOM   4138  O   SER A 263      15.414 -39.210 -40.399  1.00  0.00           O  
ATOM   4139  CB  SER A 263      15.768 -38.680 -43.430  1.00  0.00           C  
ATOM   4140  OG  SER A 263      16.952 -39.366 -43.732  1.00  0.00           O  
ATOM   4141  H   SER A 263      13.415 -37.945 -42.848  1.00  0.00           H  
ATOM   4142  HA  SER A 263      14.628 -40.456 -43.298  1.00  0.00           H  
ATOM   4143 1HB  SER A 263      15.303 -38.330 -44.352  1.00  0.00           H  
ATOM   4144 2HB  SER A 263      15.997 -37.803 -42.826  1.00  0.00           H  
ATOM   4145  HG  SER A 263      16.954 -39.486 -44.684  1.00  0.00           H  
ATOM   4146  N   GLY A 264      15.888 -41.228 -41.281  1.00  0.00           N  
ATOM   4147  CA  GLY A 264      16.544 -41.754 -40.096  1.00  0.00           C  
ATOM   4148  C   GLY A 264      15.623 -42.357 -39.049  1.00  0.00           C  
ATOM   4149  O   GLY A 264      16.088 -42.763 -37.986  1.00  0.00           O  
ATOM   4150  H   GLY A 264      15.789 -41.821 -42.095  1.00  0.00           H  
ATOM   4151 1HA  GLY A 264      17.258 -42.526 -40.387  1.00  0.00           H  
ATOM   4152 2HA  GLY A 264      17.110 -40.960 -39.611  1.00  0.00           H  
ATOM   4153  N   ASP A 265      14.321 -42.425 -39.331  1.00  0.00           N  
ATOM   4154  CA  ASP A 265      13.401 -43.055 -38.395  1.00  0.00           C  
ATOM   4155  C   ASP A 265      13.773 -44.516 -38.205  1.00  0.00           C  
ATOM   4156  O   ASP A 265      14.190 -45.181 -39.146  1.00  0.00           O  
ATOM   4157  CB  ASP A 265      11.949 -42.959 -38.857  1.00  0.00           C  
ATOM   4158  CG  ASP A 265      10.987 -43.403 -37.774  1.00  0.00           C  
ATOM   4159  OD1 ASP A 265      10.613 -42.544 -36.952  1.00  0.00           O  
ATOM   4160  OD2 ASP A 265      10.629 -44.596 -37.724  1.00  0.00           O1-
ATOM   4161  H   ASP A 265      13.961 -42.045 -40.193  1.00  0.00           H  
ATOM   4162  HA  ASP A 265      13.477 -42.543 -37.436  1.00  0.00           H  
ATOM   4163 1HB  ASP A 265      11.724 -41.931 -39.139  1.00  0.00           H  
ATOM   4164 2HB  ASP A 265      11.805 -43.581 -39.741  1.00  0.00           H  
ATOM   4165  N   ARG A 266      13.618 -45.002 -36.977  1.00  0.00           N  
ATOM   4166  CA  ARG A 266      13.908 -46.400 -36.631  1.00  0.00           C  
ATOM   4167  C   ARG A 266      13.083 -47.430 -37.420  1.00  0.00           C  
ATOM   4168  O   ARG A 266      13.611 -48.478 -37.802  1.00  0.00           O  
ATOM   4169  CB  ARG A 266      13.701 -46.592 -35.121  1.00  0.00           C  
ATOM   4170  CG  ARG A 266      13.936 -47.988 -34.582  1.00  0.00           C  
ATOM   4171  CD  ARG A 266      13.777 -47.997 -33.071  1.00  0.00           C  
ATOM   4172  NE  ARG A 266      13.738 -49.352 -32.523  1.00  0.00           N  
ATOM   4173  CZ  ARG A 266      13.665 -49.644 -31.224  1.00  0.00           C  
ATOM   4174  NH1 ARG A 266      13.628 -48.680 -30.308  1.00  0.00           N1+
ATOM   4175  NH2 ARG A 266      13.636 -50.916 -30.837  1.00  0.00           N  
ATOM   4176  H   ARG A 266      13.282 -44.378 -36.258  1.00  0.00           H  
ATOM   4177  HA  ARG A 266      14.946 -46.609 -36.887  1.00  0.00           H  
ATOM   4178 1HB  ARG A 266      14.370 -45.926 -34.578  1.00  0.00           H  
ATOM   4179 2HB  ARG A 266      12.681 -46.318 -34.856  1.00  0.00           H  
ATOM   4180 1HG  ARG A 266      13.213 -48.674 -35.021  1.00  0.00           H  
ATOM   4181 2HG  ARG A 266      14.945 -48.313 -34.837  1.00  0.00           H  
ATOM   4182 1HD  ARG A 266      14.616 -47.472 -32.614  1.00  0.00           H  
ATOM   4183 2HD  ARG A 266      12.847 -47.496 -32.801  1.00  0.00           H  
ATOM   4184  HE  ARG A 266      13.766 -50.125 -33.176  1.00  0.00           H  
ATOM   4185 1HH1 ARG A 266      13.656 -47.711 -30.591  1.00  0.00           H  
ATOM   4186 2HH1 ARG A 266      13.572 -48.918 -29.327  1.00  0.00           H  
ATOM   4187 1HH2 ARG A 266      13.669 -51.657 -31.526  1.00  0.00           H  
ATOM   4188 2HH2 ARG A 266      13.582 -51.144 -29.856  1.00  0.00           H  
ATOM   4189  N   LEU A 267      11.806 -47.132 -37.653  1.00  0.00           N  
ATOM   4190  CA  LEU A 267      10.875 -48.067 -38.294  1.00  0.00           C  
ATOM   4191  C   LEU A 267      10.498 -47.667 -39.722  1.00  0.00           C  
ATOM   4192  O   LEU A 267      10.136 -48.534 -40.525  1.00  0.00           O  
ATOM   4193  CB  LEU A 267       9.599 -48.182 -37.450  1.00  0.00           C  
ATOM   4194  CG  LEU A 267       9.800 -48.640 -36.000  1.00  0.00           C  
ATOM   4195  CD1 LEU A 267       8.450 -48.712 -35.299  1.00  0.00           C  
ATOM   4196  CD2 LEU A 267      10.496 -49.993 -35.986  1.00  0.00           C  
ATOM   4197  H   LEU A 267      11.473 -46.219 -37.377  1.00  0.00           H  
ATOM   4198  HA  LEU A 267      11.361 -49.038 -38.374  1.00  0.00           H  
ATOM   4199 1HB  LEU A 267       9.110 -47.210 -37.426  1.00  0.00           H  
ATOM   4200 2HB  LEU A 267       8.927 -48.892 -37.932  1.00  0.00           H  
ATOM   4201  HG  LEU A 267      10.413 -47.911 -35.470  1.00  0.00           H  
ATOM   4202 1HD1 LEU A 267       8.592 -49.037 -34.268  1.00  0.00           H  
ATOM   4203 2HD1 LEU A 267       7.983 -47.727 -35.306  1.00  0.00           H  
ATOM   4204 3HD1 LEU A 267       7.808 -49.423 -35.817  1.00  0.00           H  
ATOM   4205 1HD2 LEU A 267      10.639 -50.318 -34.955  1.00  0.00           H  
ATOM   4206 2HD2 LEU A 267       9.883 -50.723 -36.515  1.00  0.00           H  
ATOM   4207 3HD2 LEU A 267      11.465 -49.908 -36.477  1.00  0.00           H  
ATOM   4208  N   GLY A 268      10.634 -46.385 -40.048  1.00  0.00           N  
ATOM   4209  CA  GLY A 268      10.359 -45.869 -41.388  1.00  0.00           C  
ATOM   4210  C   GLY A 268      11.526 -46.014 -42.342  1.00  0.00           C  
ATOM   4211  O   GLY A 268      12.644 -46.328 -41.939  1.00  0.00           O  
ATOM   4212  H   GLY A 268      10.940 -45.746 -39.328  1.00  0.00           H  
ATOM   4213 1HA  GLY A 268       9.501 -46.390 -41.810  1.00  0.00           H  
ATOM   4214 2HA  GLY A 268      10.094 -44.814 -41.324  1.00  0.00           H  
ATOM   4215  N   CYS A 269      11.243 -45.798 -43.623  1.00  0.00           N  
ATOM   4216  CA  CYS A 269      12.224 -45.847 -44.703  1.00  0.00           C  
ATOM   4217  C   CYS A 269      12.001 -44.725 -45.738  1.00  0.00           C  
ATOM   4218  O   CYS A 269      12.397 -44.858 -46.901  1.00  0.00           O  
ATOM   4219  CB  CYS A 269      12.165 -47.203 -45.406  1.00  0.00           C  
ATOM   4220  SG  CYS A 269      10.514 -47.665 -45.983  1.00  0.00           S  
ATOM   4221  H   CYS A 269      10.280 -45.587 -43.842  1.00  0.00           H  
ATOM   4222  HA  CYS A 269      13.213 -45.668 -44.279  1.00  0.00           H  
ATOM   4223 1HB  CYS A 269      12.834 -47.196 -46.267  1.00  0.00           H  
ATOM   4224 2HB  CYS A 269      12.515 -47.980 -44.727  1.00  0.00           H  
ATOM   4225  HG  CYS A 269      10.917 -48.235 -47.114  1.00  0.00           H  
ATOM   4226  N   PHE A 270      11.382 -43.622 -45.320  1.00  0.00           N  
ATOM   4227  CA  PHE A 270      11.257 -42.420 -46.142  1.00  0.00           C  
ATOM   4228  C   PHE A 270      12.453 -41.520 -45.861  1.00  0.00           C  
ATOM   4229  O   PHE A 270      13.200 -41.737 -44.896  1.00  0.00           O  
ATOM   4230  CB  PHE A 270       9.949 -41.674 -45.810  1.00  0.00           C  
ATOM   4231  CG  PHE A 270       8.695 -42.224 -46.467  1.00  0.00           C  
ATOM   4232  CD1 PHE A 270       7.522 -41.477 -46.395  1.00  0.00           C  
ATOM   4233  CD2 PHE A 270       8.665 -43.431 -47.179  1.00  0.00           C  
ATOM   4234  CE1 PHE A 270       6.349 -41.919 -46.973  1.00  0.00           C  
ATOM   4235  CE2 PHE A 270       7.484 -43.874 -47.762  1.00  0.00           C  
ATOM   4236  CZ  PHE A 270       6.328 -43.118 -47.666  1.00  0.00           C  
ATOM   4237  H   PHE A 270      10.983 -43.625 -44.393  1.00  0.00           H  
ATOM   4238  HA  PHE A 270      11.233 -42.719 -47.193  1.00  0.00           H  
ATOM   4239 1HB  PHE A 270       9.784 -41.691 -44.734  1.00  0.00           H  
ATOM   4240 2HB  PHE A 270      10.038 -40.630 -46.111  1.00  0.00           H  
ATOM   4241  HD1 PHE A 270       7.532 -40.524 -45.868  1.00  0.00           H  
ATOM   4242  HD2 PHE A 270       9.572 -44.032 -47.256  1.00  0.00           H  
ATOM   4243  HE1 PHE A 270       5.440 -41.324 -46.884  1.00  0.00           H  
ATOM   4244  HE2 PHE A 270       7.469 -44.825 -48.296  1.00  0.00           H  
ATOM   4245  HZ  PHE A 270       5.408 -43.463 -48.134  1.00  0.00           H  
ATOM   4246  N   ASN A 271      12.612 -40.487 -46.686  1.00  0.00           N  
ATOM   4247  CA  ASN A 271      13.767 -39.595 -46.603  1.00  0.00           C  
ATOM   4248  C   ASN A 271      13.362 -38.121 -46.533  1.00  0.00           C  
ATOM   4249  O   ASN A 271      14.007 -37.267 -47.125  1.00  0.00           O  
ATOM   4250  CB  ASN A 271      14.697 -39.831 -47.780  1.00  0.00           C  
ATOM   4251  CG  ASN A 271      16.100 -39.369 -47.508  1.00  0.00           C  
ATOM   4252  ND2 ASN A 271      16.841 -39.098 -48.554  1.00  0.00           N  
ATOM   4253  OD1 ASN A 271      16.517 -39.258 -46.350  1.00  0.00           O  
ATOM   4254  H   ASN A 271      11.909 -40.319 -47.392  1.00  0.00           H  
ATOM   4255  HA  ASN A 271      14.308 -39.814 -45.682  1.00  0.00           H  
ATOM   4256 1HB  ASN A 271      14.716 -40.894 -48.021  1.00  0.00           H  
ATOM   4257 2HB  ASN A 271      14.316 -39.303 -48.656  1.00  0.00           H  
ATOM   4258 1HD2 ASN A 271      17.784 -38.787 -48.432  1.00  0.00           H  
ATOM   4259 2HD2 ASN A 271      16.463 -39.202 -49.473  1.00  0.00           H  
ATOM   4260  N   LEU A 272      12.308 -37.821 -45.770  1.00  0.00           N  
ATOM   4261  CA  LEU A 272      11.858 -36.441 -45.602  1.00  0.00           C  
ATOM   4262  C   LEU A 272      12.646 -35.728 -44.510  1.00  0.00           C  
ATOM   4263  O   LEU A 272      13.138 -36.360 -43.573  1.00  0.00           O  
ATOM   4264  CB  LEU A 272      10.373 -36.388 -45.234  1.00  0.00           C  
ATOM   4265  CG  LEU A 272       9.364 -37.047 -46.170  1.00  0.00           C  
ATOM   4266  CD1 LEU A 272       7.961 -36.883 -45.614  1.00  0.00           C  
ATOM   4267  CD2 LEU A 272       9.451 -36.457 -47.565  1.00  0.00           C  
ATOM   4268  H   LEU A 272      11.808 -38.562 -45.300  1.00  0.00           H  
ATOM   4269  HA  LEU A 272      11.995 -35.913 -46.545  1.00  0.00           H  
ATOM   4270 1HB  LEU A 272      10.240 -36.862 -44.261  1.00  0.00           H  
ATOM   4271 2HB  LEU A 272      10.072 -35.344 -45.149  1.00  0.00           H  
ATOM   4272  HG  LEU A 272       9.567 -38.117 -46.229  1.00  0.00           H  
ATOM   4273 1HD1 LEU A 272       7.246 -37.357 -46.288  1.00  0.00           H  
ATOM   4274 2HD1 LEU A 272       7.900 -37.356 -44.633  1.00  0.00           H  
ATOM   4275 3HD1 LEU A 272       7.726 -35.824 -45.524  1.00  0.00           H  
ATOM   4276 1HD2 LEU A 272       8.722 -36.945 -48.212  1.00  0.00           H  
ATOM   4277 2HD2 LEU A 272       9.241 -35.387 -47.522  1.00  0.00           H  
ATOM   4278 3HD2 LEU A 272      10.454 -36.613 -47.965  1.00  0.00           H  
ATOM   4279  N   THR A 273      12.742 -34.406 -44.629  1.00  0.00           N  
ATOM   4280  CA  THR A 273      13.299 -33.574 -43.572  1.00  0.00           C  
ATOM   4281  C   THR A 273      12.151 -32.962 -42.768  1.00  0.00           C  
ATOM   4282  O   THR A 273      10.978 -33.125 -43.108  1.00  0.00           O  
ATOM   4283  CB  THR A 273      14.217 -32.463 -44.122  1.00  0.00           C  
ATOM   4284  CG2 THR A 273      15.327 -33.050 -45.004  1.00  0.00           C  
ATOM   4285  OG1 THR A 273      13.449 -31.521 -44.869  1.00  0.00           O  
ATOM   4286  H   THR A 273      12.421 -33.968 -45.481  1.00  0.00           H  
ATOM   4287  HA  THR A 273      13.896 -34.206 -42.914  1.00  0.00           H  
ATOM   4288  HB  THR A 273      14.674 -31.924 -43.290  1.00  0.00           H  
ATOM   4289  HG1 THR A 273      13.614 -31.648 -45.808  1.00  0.00           H  
ATOM   4290 1HG2 THR A 273      15.959 -32.245 -45.377  1.00  0.00           H  
ATOM   4291 2HG2 THR A 273      15.930 -33.744 -44.416  1.00  0.00           H  
ATOM   4292 3HG2 THR A 273      14.880 -33.579 -45.844  1.00  0.00           H  
ATOM   4293  N   VAL A 274      12.500 -32.263 -41.694  1.00  0.00           N  
ATOM   4294  CA  VAL A 274      11.518 -31.562 -40.873  1.00  0.00           C  
ATOM   4295  C   VAL A 274      10.795 -30.504 -41.728  1.00  0.00           C  
ATOM   4296  O   VAL A 274       9.575 -30.348 -41.635  1.00  0.00           O  
ATOM   4297  CB  VAL A 274      12.181 -30.954 -39.610  1.00  0.00           C  
ATOM   4298  CG1 VAL A 274      11.245 -29.978 -38.924  1.00  0.00           C  
ATOM   4299  CG2 VAL A 274      12.593 -32.076 -38.656  1.00  0.00           C  
ATOM   4300  H   VAL A 274      13.477 -32.216 -41.441  1.00  0.00           H  
ATOM   4301  HA  VAL A 274      10.760 -32.277 -40.552  1.00  0.00           H  
ATOM   4302  HB  VAL A 274      13.061 -30.385 -39.911  1.00  0.00           H  
ATOM   4303 1HG1 VAL A 274      11.734 -29.566 -38.041  1.00  0.00           H  
ATOM   4304 2HG1 VAL A 274      10.996 -29.168 -39.610  1.00  0.00           H  
ATOM   4305 3HG1 VAL A 274      10.335 -30.496 -38.625  1.00  0.00           H  
ATOM   4306 1HG2 VAL A 274      13.059 -31.648 -37.769  1.00  0.00           H  
ATOM   4307 2HG2 VAL A 274      11.711 -32.648 -38.365  1.00  0.00           H  
ATOM   4308 3HG2 VAL A 274      13.302 -32.736 -39.156  1.00  0.00           H  
ATOM   4309  N   LYS A 275      11.540 -29.811 -42.582  1.00  0.00           N  
ATOM   4310  CA  LYS A 275      10.938 -28.838 -43.496  1.00  0.00           C  
ATOM   4311  C   LYS A 275       9.984 -29.486 -44.498  1.00  0.00           C  
ATOM   4312  O   LYS A 275       8.884 -28.978 -44.726  1.00  0.00           O  
ATOM   4313  CB  LYS A 275      12.018 -28.041 -44.236  1.00  0.00           C  
ATOM   4314  CG  LYS A 275      12.762 -27.064 -43.348  1.00  0.00           C  
ATOM   4315  CD  LYS A 275      13.791 -26.263 -44.128  1.00  0.00           C  
ATOM   4316  CE  LYS A 275      14.523 -25.285 -43.230  1.00  0.00           C  
ATOM   4317  NZ  LYS A 275      15.512 -24.483 -44.001  1.00  0.00           N1+
ATOM   4318  H   LYS A 275      12.539 -29.957 -42.607  1.00  0.00           H  
ATOM   4319  HA  LYS A 275      10.337 -28.142 -42.911  1.00  0.00           H  
ATOM   4320 1HB  LYS A 275      12.743 -28.728 -44.672  1.00  0.00           H  
ATOM   4321 2HB  LYS A 275      11.562 -27.481 -45.053  1.00  0.00           H  
ATOM   4322 1HG  LYS A 275      12.052 -26.373 -42.893  1.00  0.00           H  
ATOM   4323 2HG  LYS A 275      13.271 -27.609 -42.554  1.00  0.00           H  
ATOM   4324 1HD  LYS A 275      14.514 -26.944 -44.579  1.00  0.00           H  
ATOM   4325 2HD  LYS A 275      13.293 -25.713 -44.926  1.00  0.00           H  
ATOM   4326 1HE  LYS A 275      13.803 -24.612 -42.762  1.00  0.00           H  
ATOM   4327 2HE  LYS A 275      15.042 -25.829 -42.440  1.00  0.00           H  
ATOM   4328 1HZ  LYS A 275      15.985 -23.840 -43.381  1.00  0.00           H  
ATOM   4329 2HZ  LYS A 275      16.190 -25.101 -44.425  1.00  0.00           H  
ATOM   4330 3HZ  LYS A 275      15.035 -23.963 -44.724  1.00  0.00           H  
ATOM   4331  N   GLY A 276      10.397 -30.594 -45.113  1.00  0.00           N  
ATOM   4332  CA  GLY A 276       9.529 -31.303 -46.066  1.00  0.00           C  
ATOM   4333  C   GLY A 276       8.270 -31.868 -45.429  1.00  0.00           C  
ATOM   4334  O   GLY A 276       7.186 -31.905 -46.035  1.00  0.00           O  
ATOM   4335  H   GLY A 276      11.321 -30.957 -44.922  1.00  0.00           H  
ATOM   4336 1HA  GLY A 276       9.239 -30.624 -46.868  1.00  0.00           H  
ATOM   4337 2HA  GLY A 276      10.084 -32.122 -46.524  1.00  0.00           H  
ATOM   4338  N   HIS A 277       8.413 -32.311 -44.192  1.00  0.00           N  
ATOM   4339  CA  HIS A 277       7.285 -32.839 -43.420  1.00  0.00           C  
ATOM   4340  C   HIS A 277       6.355 -31.683 -43.032  1.00  0.00           C  
ATOM   4341  O   HIS A 277       5.161 -31.706 -43.327  1.00  0.00           O  
ATOM   4342  CB  HIS A 277       7.837 -33.556 -42.187  1.00  0.00           C  
ATOM   4343  CG  HIS A 277       6.888 -34.501 -41.524  1.00  0.00           C  
ATOM   4344  CD2 HIS A 277       6.892 -35.852 -41.442  1.00  0.00           C  
ATOM   4345  ND1 HIS A 277       5.835 -34.076 -40.743  1.00  0.00           N  
ATOM   4346  CE1 HIS A 277       5.212 -35.122 -40.236  1.00  0.00           C  
ATOM   4347  NE2 HIS A 277       5.828 -36.216 -40.651  1.00  0.00           N  
ATOM   4348  H   HIS A 277       9.329 -32.283 -43.767  1.00  0.00           H  
ATOM   4349  HA  HIS A 277       6.730 -33.550 -44.030  1.00  0.00           H  
ATOM   4350 1HB  HIS A 277       8.726 -34.125 -42.464  1.00  0.00           H  
ATOM   4351 2HB  HIS A 277       8.140 -32.821 -41.442  1.00  0.00           H  
ATOM   4352  HD2 HIS A 277       7.594 -36.527 -41.931  1.00  0.00           H  
ATOM   4353  HE1 HIS A 277       4.337 -35.089 -39.587  1.00  0.00           H  
ATOM   4354  HE2 HIS A 277       5.563 -37.163 -40.426  1.00  0.00           H  
ATOM   4355  N   ALA A 278       6.929 -30.651 -42.410  1.00  0.00           N  
ATOM   4356  CA  ALA A 278       6.155 -29.480 -41.981  1.00  0.00           C  
ATOM   4357  C   ALA A 278       5.473 -28.722 -43.113  1.00  0.00           C  
ATOM   4358  O   ALA A 278       4.444 -28.094 -42.888  1.00  0.00           O  
ATOM   4359  CB  ALA A 278       7.038 -28.536 -41.186  1.00  0.00           C  
ATOM   4360  H   ALA A 278       7.922 -30.679 -42.230  1.00  0.00           H  
ATOM   4361  HA  ALA A 278       5.342 -29.828 -41.343  1.00  0.00           H  
ATOM   4362 1HB  ALA A 278       6.453 -27.671 -40.872  1.00  0.00           H  
ATOM   4363 2HB  ALA A 278       7.424 -29.052 -40.307  1.00  0.00           H  
ATOM   4364 3HB  ALA A 278       7.868 -28.207 -41.807  1.00  0.00           H  
ATOM   4365  N   LYS A 279       6.032 -28.786 -44.321  1.00  0.00           N  
ATOM   4366  CA  LYS A 279       5.387 -28.202 -45.503  1.00  0.00           C  
ATOM   4367  C   LYS A 279       3.934 -28.690 -45.634  1.00  0.00           C  
ATOM   4368  O   LYS A 279       3.063 -27.933 -46.060  1.00  0.00           O  
ATOM   4369  CB  LYS A 279       6.178 -28.540 -46.766  1.00  0.00           C  
ATOM   4370  CG  LYS A 279       5.673 -27.850 -48.027  1.00  0.00           C  
ATOM   4371  CD  LYS A 279       5.881 -26.346 -47.956  1.00  0.00           C  
ATOM   4372  CE  LYS A 279       5.856 -25.716 -49.343  1.00  0.00           C  
ATOM   4373  NZ  LYS A 279       4.521 -25.836 -49.986  1.00  0.00           N1+
ATOM   4374  H   LYS A 279       6.922 -29.250 -44.427  1.00  0.00           H  
ATOM   4375  HA  LYS A 279       5.346 -27.119 -45.372  1.00  0.00           H  
ATOM   4376 1HB  LYS A 279       7.222 -28.259 -46.628  1.00  0.00           H  
ATOM   4377 2HB  LYS A 279       6.147 -29.616 -46.939  1.00  0.00           H  
ATOM   4378 1HG  LYS A 279       6.207 -28.243 -48.895  1.00  0.00           H  
ATOM   4379 2HG  LYS A 279       4.609 -28.058 -48.153  1.00  0.00           H  
ATOM   4380 1HD  LYS A 279       5.092 -25.898 -47.349  1.00  0.00           H  
ATOM   4381 2HD  LYS A 279       6.841 -26.132 -47.487  1.00  0.00           H  
ATOM   4382 1HE  LYS A 279       6.118 -24.662 -49.266  1.00  0.00           H  
ATOM   4383 2HE  LYS A 279       6.596 -26.206 -49.976  1.00  0.00           H  
ATOM   4384 1HZ  LYS A 279       4.547 -25.409 -50.901  1.00  0.00           H  
ATOM   4385 2HZ  LYS A 279       4.278 -26.813 -50.078  1.00  0.00           H  
ATOM   4386 3HZ  LYS A 279       3.830 -25.369 -49.415  1.00  0.00           H  
ATOM   4387  N   CYS A 280       3.658 -29.933 -45.239  1.00  0.00           N  
ATOM   4388  CA  CYS A 280       2.292 -30.450 -45.267  1.00  0.00           C  
ATOM   4389  C   CYS A 280       1.360 -29.675 -44.348  1.00  0.00           C  
ATOM   4390  O   CYS A 280       0.215 -29.432 -44.686  1.00  0.00           O  
ATOM   4391  CB  CYS A 280       2.274 -31.924 -44.863  1.00  0.00           C  
ATOM   4392  SG  CYS A 280       3.046 -33.030 -46.068  1.00  0.00           S  
ATOM   4393  H   CYS A 280       4.404 -30.532 -44.914  1.00  0.00           H  
ATOM   4394  HA  CYS A 280       1.905 -30.350 -46.282  1.00  0.00           H  
ATOM   4395 1HB  CYS A 280       2.792 -32.047 -43.911  1.00  0.00           H  
ATOM   4396 2HB  CYS A 280       1.244 -32.249 -44.718  1.00  0.00           H  
ATOM   4397  HG  CYS A 280       2.002 -33.091 -46.889  1.00  0.00           H  
ATOM   4398  N   VAL A 281       1.862 -29.293 -43.177  1.00  0.00           N  
ATOM   4399  CA  VAL A 281       1.089 -28.447 -42.252  1.00  0.00           C  
ATOM   4400  C   VAL A 281       0.838 -27.072 -42.882  1.00  0.00           C  
ATOM   4401  O   VAL A 281      -0.271 -26.543 -42.810  1.00  0.00           O  
ATOM   4402  CB  VAL A 281       1.840 -28.274 -40.918  1.00  0.00           C  
ATOM   4403  CG1 VAL A 281       1.122 -27.267 -40.030  1.00  0.00           C  
ATOM   4404  CG2 VAL A 281       1.966 -29.617 -40.217  1.00  0.00           C  
ATOM   4405  H   VAL A 281       2.791 -29.586 -42.914  1.00  0.00           H  
ATOM   4406  HA  VAL A 281       0.126 -28.928 -42.069  1.00  0.00           H  
ATOM   4407  HB  VAL A 281       2.833 -27.873 -41.120  1.00  0.00           H  
ATOM   4408 1HG1 VAL A 281       1.667 -27.157 -39.092  1.00  0.00           H  
ATOM   4409 2HG1 VAL A 281       1.075 -26.304 -40.537  1.00  0.00           H  
ATOM   4410 3HG1 VAL A 281       0.112 -27.620 -39.824  1.00  0.00           H  
ATOM   4411 1HG2 VAL A 281       2.498 -29.488 -39.275  1.00  0.00           H  
ATOM   4412 2HG2 VAL A 281       0.972 -30.020 -40.020  1.00  0.00           H  
ATOM   4413 3HG2 VAL A 281       2.519 -30.309 -40.853  1.00  0.00           H  
ATOM   4414  N   GLU A 282       1.869 -26.498 -43.498  1.00  0.00           N  
ATOM   4415  CA  GLU A 282       1.741 -25.186 -44.147  1.00  0.00           C  
ATOM   4416  C   GLU A 282       0.658 -25.185 -45.218  1.00  0.00           C  
ATOM   4417  O   GLU A 282      -0.112 -24.236 -45.315  1.00  0.00           O  
ATOM   4418  CB  GLU A 282       3.050 -24.745 -44.800  1.00  0.00           C  
ATOM   4419  CG  GLU A 282       4.169 -24.434 -43.828  1.00  0.00           C  
ATOM   4420  CD  GLU A 282       5.462 -24.089 -44.536  1.00  0.00           C  
ATOM   4421  OE1 GLU A 282       5.400 -23.612 -45.690  1.00  0.00           O  
ATOM   4422  OE2 GLU A 282       6.533 -24.307 -43.933  1.00  0.00           O1-
ATOM   4423  H   GLU A 282       2.762 -26.974 -43.523  1.00  0.00           H  
ATOM   4424  HA  GLU A 282       1.476 -24.450 -43.387  1.00  0.00           H  
ATOM   4425 1HB  GLU A 282       3.405 -25.526 -45.472  1.00  0.00           H  
ATOM   4426 2HB  GLU A 282       2.876 -23.852 -45.400  1.00  0.00           H  
ATOM   4427 1HG  GLU A 282       3.871 -23.594 -43.201  1.00  0.00           H  
ATOM   4428 2HG  GLU A 282       4.325 -25.295 -43.182  1.00  0.00           H  
ATOM   4429  N   VAL A 283       0.599 -26.249 -46.016  1.00  0.00           N  
ATOM   4430  CA  VAL A 283      -0.429 -26.381 -47.054  1.00  0.00           C  
ATOM   4431  C   VAL A 283      -1.832 -26.439 -46.447  1.00  0.00           C  
ATOM   4432  O   VAL A 283      -2.724 -25.688 -46.848  1.00  0.00           O  
ATOM   4433  CB  VAL A 283      -0.184 -27.651 -47.890  1.00  0.00           C  
ATOM   4434  CG1 VAL A 283      -1.376 -27.933 -48.792  1.00  0.00           C  
ATOM   4435  CG2 VAL A 283       1.088 -27.495 -48.709  1.00  0.00           C  
ATOM   4436  H   VAL A 283       1.281 -26.985 -45.903  1.00  0.00           H  
ATOM   4437  HA  VAL A 283      -0.403 -25.489 -47.682  1.00  0.00           H  
ATOM   4438  HB  VAL A 283      -0.082 -28.503 -47.217  1.00  0.00           H  
ATOM   4439 1HG1 VAL A 283      -1.186 -28.835 -49.375  1.00  0.00           H  
ATOM   4440 2HG1 VAL A 283      -2.268 -28.077 -48.182  1.00  0.00           H  
ATOM   4441 3HG1 VAL A 283      -1.528 -27.091 -49.467  1.00  0.00           H  
ATOM   4442 1HG2 VAL A 283       1.255 -28.398 -49.297  1.00  0.00           H  
ATOM   4443 2HG2 VAL A 283       0.987 -26.640 -49.378  1.00  0.00           H  
ATOM   4444 3HG2 VAL A 283       1.934 -27.336 -48.041  1.00  0.00           H  
ATOM   4445  N   VAL A 284      -2.020 -27.330 -45.481  1.00  0.00           N  
ATOM   4446  CA  VAL A 284      -3.342 -27.548 -44.890  1.00  0.00           C  
ATOM   4447  C   VAL A 284      -3.845 -26.248 -44.255  1.00  0.00           C  
ATOM   4448  O   VAL A 284      -5.010 -25.892 -44.422  1.00  0.00           O  
ATOM   4449  CB  VAL A 284      -3.328 -28.739 -43.902  1.00  0.00           C  
ATOM   4450  CG1 VAL A 284      -4.638 -28.855 -43.143  1.00  0.00           C  
ATOM   4451  CG2 VAL A 284      -3.070 -30.036 -44.669  1.00  0.00           C  
ATOM   4452  H   VAL A 284      -1.235 -27.869 -45.145  1.00  0.00           H  
ATOM   4453  HA  VAL A 284      -4.046 -27.777 -45.691  1.00  0.00           H  
ATOM   4454  HB  VAL A 284      -2.536 -28.584 -43.171  1.00  0.00           H  
ATOM   4455 1HG1 VAL A 284      -4.590 -29.704 -42.459  1.00  0.00           H  
ATOM   4456 2HG1 VAL A 284      -4.809 -27.942 -42.574  1.00  0.00           H  
ATOM   4457 3HG1 VAL A 284      -5.456 -29.004 -43.846  1.00  0.00           H  
ATOM   4458 1HG2 VAL A 284      -3.060 -30.875 -43.973  1.00  0.00           H  
ATOM   4459 2HG2 VAL A 284      -3.861 -30.186 -45.405  1.00  0.00           H  
ATOM   4460 3HG2 VAL A 284      -2.108 -29.974 -45.177  1.00  0.00           H  
ATOM   4461  N   LYS A 285      -2.950 -25.546 -43.560  1.00  0.00           N  
ATOM   4462  CA  LYS A 285      -3.244 -24.244 -42.937  1.00  0.00           C  
ATOM   4463  C   LYS A 285      -3.900 -23.226 -43.849  1.00  0.00           C  
ATOM   4464  O   LYS A 285      -4.790 -22.485 -43.408  1.00  0.00           O  
ATOM   4465  CB  LYS A 285      -1.961 -23.597 -42.414  1.00  0.00           C  
ATOM   4466  CG  LYS A 285      -1.516 -24.083 -41.068  1.00  0.00           C  
ATOM   4467  CD  LYS A 285      -0.244 -23.358 -40.668  1.00  0.00           C  
ATOM   4468  CE  LYS A 285      -0.483 -21.897 -40.305  1.00  0.00           C  
ATOM   4469  NZ  LYS A 285       0.796 -21.171 -40.064  1.00  0.00           N1+
ATOM   4470  H   LYS A 285      -2.023 -25.939 -43.465  1.00  0.00           H  
ATOM   4471  HA  LYS A 285      -3.921 -24.407 -42.095  1.00  0.00           H  
ATOM   4472 1HB  LYS A 285      -1.149 -23.779 -43.118  1.00  0.00           H  
ATOM   4473 2HB  LYS A 285      -2.098 -22.518 -42.347  1.00  0.00           H  
ATOM   4474 1HG  LYS A 285      -2.301 -23.893 -40.335  1.00  0.00           H  
ATOM   4475 2HG  LYS A 285      -1.336 -25.157 -41.111  1.00  0.00           H  
ATOM   4476 1HD  LYS A 285       0.203 -23.856 -39.805  1.00  0.00           H  
ATOM   4477 2HD  LYS A 285       0.468 -23.391 -41.491  1.00  0.00           H  
ATOM   4478 1HE  LYS A 285      -1.020 -21.406 -41.112  1.00  0.00           H  
ATOM   4479 2HE  LYS A 285      -1.094 -21.843 -39.402  1.00  0.00           H  
ATOM   4480 1HZ  LYS A 285       0.599 -20.211 -39.825  1.00  0.00           H  
ATOM   4481 2HZ  LYS A 285       1.295 -21.611 -39.301  1.00  0.00           H  
ATOM   4482 3HZ  LYS A 285       1.363 -21.203 -40.898  1.00  0.00           H  
ATOM   4483  N   THR A 286      -3.448 -23.176 -45.105  1.00  0.00           N  
ATOM   4484  CA  THR A 286      -3.830 -22.098 -46.030  1.00  0.00           C  
ATOM   4485  C   THR A 286      -5.298 -22.152 -46.436  1.00  0.00           C  
ATOM   4486  O   THR A 286      -5.787 -21.223 -47.068  1.00  0.00           O  
ATOM   4487  CB  THR A 286      -2.988 -22.061 -47.333  1.00  0.00           C  
ATOM   4488  CG2 THR A 286      -1.527 -21.748 -47.042  1.00  0.00           C  
ATOM   4489  OG1 THR A 286      -3.109 -23.300 -48.047  1.00  0.00           O  
ATOM   4490  H   THR A 286      -2.827 -23.903 -45.426  1.00  0.00           H  
ATOM   4491  HA  THR A 286      -3.681 -21.142 -45.529  1.00  0.00           H  
ATOM   4492  HB  THR A 286      -3.383 -21.295 -48.001  1.00  0.00           H  
ATOM   4493  HG1 THR A 286      -2.946 -24.033 -47.445  1.00  0.00           H  
ATOM   4494 1HG2 THR A 286      -0.965 -21.730 -47.976  1.00  0.00           H  
ATOM   4495 2HG2 THR A 286      -1.453 -20.776 -46.553  1.00  0.00           H  
ATOM   4496 3HG2 THR A 286      -1.114 -22.514 -46.385  1.00  0.00           H  
ATOM   4497  N   PHE A 287      -6.002 -23.226 -46.066  1.00  0.00           N  
ATOM   4498  CA  PHE A 287      -7.439 -23.338 -46.354  1.00  0.00           C  
ATOM   4499  C   PHE A 287      -8.351 -22.723 -45.289  1.00  0.00           C  
ATOM   4500  O   PHE A 287      -9.563 -22.655 -45.490  1.00  0.00           O  
ATOM   4501  CB  PHE A 287      -7.818 -24.794 -46.672  1.00  0.00           C  
ATOM   4502  CG  PHE A 287      -7.128 -25.316 -47.896  1.00  0.00           C  
ATOM   4503  CD1 PHE A 287      -7.622 -25.013 -49.164  1.00  0.00           C  
ATOM   4504  CD2 PHE A 287      -5.951 -26.050 -47.793  1.00  0.00           C  
ATOM   4505  CE1 PHE A 287      -6.963 -25.454 -50.307  1.00  0.00           C  
ATOM   4506  CE2 PHE A 287      -5.293 -26.492 -48.921  1.00  0.00           C  
ATOM   4507  CZ  PHE A 287      -5.802 -26.199 -50.182  1.00  0.00           C  
ATOM   4508  H   PHE A 287      -5.537 -23.978 -45.577  1.00  0.00           H  
ATOM   4509  HA  PHE A 287      -7.666 -22.723 -47.226  1.00  0.00           H  
ATOM   4510 1HB  PHE A 287      -7.559 -25.429 -45.825  1.00  0.00           H  
ATOM   4511 2HB  PHE A 287      -8.896 -24.866 -46.817  1.00  0.00           H  
ATOM   4512  HD1 PHE A 287      -8.535 -24.424 -49.255  1.00  0.00           H  
ATOM   4513  HD2 PHE A 287      -5.554 -26.279 -46.805  1.00  0.00           H  
ATOM   4514  HE1 PHE A 287      -7.361 -25.213 -51.291  1.00  0.00           H  
ATOM   4515  HE2 PHE A 287      -4.376 -27.073 -48.826  1.00  0.00           H  
ATOM   4516  HZ  PHE A 287      -5.285 -26.557 -51.072  1.00  0.00           H  
ATOM   4517  N   ASN A 288      -7.776 -22.280 -44.170  1.00  0.00           N  
ATOM   4518  CA  ASN A 288      -8.524 -21.563 -43.128  1.00  0.00           C  
ATOM   4519  C   ASN A 288      -9.765 -22.329 -42.655  1.00  0.00           C  
ATOM   4520  O   ASN A 288     -10.861 -21.778 -42.521  1.00  0.00           O  
ATOM   4521  CB  ASN A 288      -8.917 -20.184 -43.622  1.00  0.00           C  
ATOM   4522  CG  ASN A 288      -9.300 -19.254 -42.503  1.00  0.00           C  
ATOM   4523  ND2 ASN A 288     -10.352 -18.503 -42.701  1.00  0.00           N  
ATOM   4524  OD1 ASN A 288      -8.638 -19.217 -41.458  1.00  0.00           O  
ATOM   4525  H   ASN A 288      -6.788 -22.449 -44.039  1.00  0.00           H  
ATOM   4526  HA  ASN A 288      -7.895 -21.486 -42.240  1.00  0.00           H  
ATOM   4527 1HB  ASN A 288      -8.087 -19.743 -44.176  1.00  0.00           H  
ATOM   4528 2HB  ASN A 288      -9.760 -20.270 -44.309  1.00  0.00           H  
ATOM   4529 1HD2 ASN A 288     -10.653 -17.866 -41.990  1.00  0.00           H  
ATOM   4530 2HD2 ASN A 288     -10.857 -18.565 -43.561  1.00  0.00           H  
ATOM   4531  N   LEU A 289      -9.573 -23.622 -42.416  1.00  0.00           N  
ATOM   4532  CA  LEU A 289     -10.598 -24.480 -41.853  1.00  0.00           C  
ATOM   4533  C   LEU A 289     -10.183 -24.852 -40.442  1.00  0.00           C  
ATOM   4534  O   LEU A 289      -8.982 -25.011 -40.178  1.00  0.00           O  
ATOM   4535  CB  LEU A 289     -10.790 -25.741 -42.706  1.00  0.00           C  
ATOM   4536  CG  LEU A 289     -11.212 -25.502 -44.161  1.00  0.00           C  
ATOM   4537  CD1 LEU A 289     -11.215 -26.826 -44.914  1.00  0.00           C  
ATOM   4538  CD2 LEU A 289     -12.587 -24.852 -44.191  1.00  0.00           C  
ATOM   4539  H   LEU A 289      -8.669 -24.015 -42.638  1.00  0.00           H  
ATOM   4540  HA  LEU A 289     -11.547 -23.944 -41.875  1.00  0.00           H  
ATOM   4541 1HB  LEU A 289      -9.853 -26.296 -42.720  1.00  0.00           H  
ATOM   4542 2HB  LEU A 289     -11.551 -26.365 -42.238  1.00  0.00           H  
ATOM   4543  HG  LEU A 289     -10.490 -24.844 -44.647  1.00  0.00           H  
ATOM   4544 1HD1 LEU A 289     -11.515 -26.656 -45.948  1.00  0.00           H  
ATOM   4545 2HD1 LEU A 289     -10.215 -27.258 -44.893  1.00  0.00           H  
ATOM   4546 3HD1 LEU A 289     -11.917 -27.511 -44.441  1.00  0.00           H  
ATOM   4547 1HD2 LEU A 289     -12.887 -24.682 -45.225  1.00  0.00           H  
ATOM   4548 2HD2 LEU A 289     -13.311 -25.510 -43.707  1.00  0.00           H  
ATOM   4549 3HD2 LEU A 289     -12.552 -23.900 -43.662  1.00  0.00           H  
ATOM   4550  N   PRO A 290     -11.166 -25.008 -39.532  1.00  0.00           N  
ATOM   4551  CA  PRO A 290     -10.907 -25.545 -38.195  1.00  0.00           C  
ATOM   4552  C   PRO A 290     -10.079 -26.820 -38.311  1.00  0.00           C  
ATOM   4553  O   PRO A 290     -10.547 -27.786 -38.917  1.00  0.00           O  
ATOM   4554  CB  PRO A 290     -12.310 -25.820 -37.644  1.00  0.00           C  
ATOM   4555  CG  PRO A 290     -13.177 -24.828 -38.338  1.00  0.00           C  
ATOM   4556  CD  PRO A 290     -12.617 -24.752 -39.734  1.00  0.00           C  
ATOM   4557  HA  PRO A 290     -10.417 -24.774 -37.584  1.00  0.00           H  
ATOM   4558 1HB  PRO A 290     -12.598 -26.861 -37.853  1.00  0.00           H  
ATOM   4559 2HB  PRO A 290     -12.314 -25.702 -36.550  1.00  0.00           H  
ATOM   4560 1HG  PRO A 290     -14.226 -25.161 -38.319  1.00  0.00           H  
ATOM   4561 2HG  PRO A 290     -13.142 -23.861 -37.814  1.00  0.00           H  
ATOM   4562 1HD  PRO A 290     -13.077 -25.535 -40.356  1.00  0.00           H  
ATOM   4563 2HD  PRO A 290     -12.817 -23.755 -40.154  1.00  0.00           H  
ATOM   4564  N   LEU A 291      -8.862 -26.797 -37.770  1.00  0.00           N  
ATOM   4565  CA  LEU A 291      -7.905 -27.884 -37.971  1.00  0.00           C  
ATOM   4566  C   LEU A 291      -7.438 -28.469 -36.635  1.00  0.00           C  
ATOM   4567  O   LEU A 291      -7.032 -27.738 -35.738  1.00  0.00           O  
ATOM   4568  CB  LEU A 291      -6.695 -27.380 -38.767  1.00  0.00           C  
ATOM   4569  CG  LEU A 291      -5.491 -28.329 -38.819  1.00  0.00           C  
ATOM   4570  CD1 LEU A 291      -5.857 -29.571 -39.619  1.00  0.00           C  
ATOM   4571  CD2 LEU A 291      -4.303 -27.608 -39.440  1.00  0.00           C  
ATOM   4572  H   LEU A 291      -8.596 -26.004 -37.205  1.00  0.00           H  
ATOM   4573  HA  LEU A 291      -8.400 -28.685 -38.516  1.00  0.00           H  
ATOM   4574 1HB  LEU A 291      -7.009 -27.187 -39.792  1.00  0.00           H  
ATOM   4575 2HB  LEU A 291      -6.358 -26.440 -38.330  1.00  0.00           H  
ATOM   4576  HG  LEU A 291      -5.234 -28.647 -37.808  1.00  0.00           H  
ATOM   4577 1HD1 LEU A 291      -5.001 -30.246 -39.656  1.00  0.00           H  
ATOM   4578 2HD1 LEU A 291      -6.696 -30.077 -39.142  1.00  0.00           H  
ATOM   4579 3HD1 LEU A 291      -6.135 -29.283 -40.632  1.00  0.00           H  
ATOM   4580 1HD2 LEU A 291      -3.447 -28.283 -39.477  1.00  0.00           H  
ATOM   4581 2HD2 LEU A 291      -4.558 -27.291 -40.452  1.00  0.00           H  
ATOM   4582 3HD2 LEU A 291      -4.052 -26.735 -38.839  1.00  0.00           H  
ATOM   4583  N   LEU A 292      -7.528 -29.790 -36.516  1.00  0.00           N  
ATOM   4584  CA  LEU A 292      -7.025 -30.528 -35.369  1.00  0.00           C  
ATOM   4585  C   LEU A 292      -5.725 -31.179 -35.800  1.00  0.00           C  
ATOM   4586  O   LEU A 292      -5.730 -31.995 -36.718  1.00  0.00           O  
ATOM   4587  CB  LEU A 292      -8.030 -31.596 -34.948  1.00  0.00           C  
ATOM   4588  CG  LEU A 292      -7.678 -32.515 -33.774  1.00  0.00           C  
ATOM   4589  CD1 LEU A 292      -7.495 -31.737 -32.483  1.00  0.00           C  
ATOM   4590  CD2 LEU A 292      -8.774 -33.551 -33.608  1.00  0.00           C  
ATOM   4591  H   LEU A 292      -7.973 -30.294 -37.270  1.00  0.00           H  
ATOM   4592  HA  LEU A 292      -6.887 -29.832 -34.542  1.00  0.00           H  
ATOM   4593 1HB  LEU A 292      -8.963 -31.105 -34.678  1.00  0.00           H  
ATOM   4594 2HB  LEU A 292      -8.217 -32.250 -35.798  1.00  0.00           H  
ATOM   4595  HG  LEU A 292      -6.729 -33.011 -33.973  1.00  0.00           H  
ATOM   4596 1HD1 LEU A 292      -7.247 -32.426 -31.676  1.00  0.00           H  
ATOM   4597 2HD1 LEU A 292      -6.688 -31.016 -32.605  1.00  0.00           H  
ATOM   4598 3HD1 LEU A 292      -8.419 -31.211 -32.241  1.00  0.00           H  
ATOM   4599 1HD2 LEU A 292      -8.529 -34.208 -32.773  1.00  0.00           H  
ATOM   4600 2HD2 LEU A 292      -9.721 -33.050 -33.409  1.00  0.00           H  
ATOM   4601 3HD2 LEU A 292      -8.858 -34.138 -34.522  1.00  0.00           H  
ATOM   4602  N   MET A 293      -4.622 -30.799 -35.152  1.00  0.00           N  
ATOM   4603  CA  MET A 293      -3.299 -31.339 -35.453  1.00  0.00           C  
ATOM   4604  C   MET A 293      -2.920 -32.362 -34.396  1.00  0.00           C  
ATOM   4605  O   MET A 293      -2.860 -32.050 -33.205  1.00  0.00           O  
ATOM   4606  CB  MET A 293      -2.258 -30.223 -35.524  1.00  0.00           C  
ATOM   4607  CG  MET A 293      -2.429 -29.277 -36.703  1.00  0.00           C  
ATOM   4608  SD  MET A 293      -1.216 -27.942 -36.706  1.00  0.00           S  
ATOM   4609  CE  MET A 293       0.300 -28.864 -36.953  1.00  0.00           C  
ATOM   4610  H   MET A 293      -4.717 -30.105 -34.424  1.00  0.00           H  
ATOM   4611  HA  MET A 293      -3.333 -31.815 -36.432  1.00  0.00           H  
ATOM   4612 1HB  MET A 293      -2.299 -29.630 -34.611  1.00  0.00           H  
ATOM   4613 2HB  MET A 293      -1.260 -30.659 -35.587  1.00  0.00           H  
ATOM   4614 1HG  MET A 293      -2.331 -29.834 -37.634  1.00  0.00           H  
ATOM   4615 2HG  MET A 293      -3.426 -28.836 -36.675  1.00  0.00           H  
ATOM   4616 1HE  MET A 293       1.144 -28.175 -36.977  1.00  0.00           H  
ATOM   4617 2HE  MET A 293       0.432 -29.573 -36.134  1.00  0.00           H  
ATOM   4618 3HE  MET A 293       0.246 -29.406 -37.897  1.00  0.00           H  
ATOM   4619  N   LEU A 294      -2.647 -33.584 -34.844  1.00  0.00           N  
ATOM   4620  CA  LEU A 294      -2.365 -34.705 -33.964  1.00  0.00           C  
ATOM   4621  C   LEU A 294      -0.990 -35.282 -34.248  1.00  0.00           C  
ATOM   4622  O   LEU A 294      -0.451 -35.144 -35.357  1.00  0.00           O  
ATOM   4623  CB  LEU A 294      -3.432 -35.792 -34.138  1.00  0.00           C  
ATOM   4624  CG  LEU A 294      -4.887 -35.366 -33.895  1.00  0.00           C  
ATOM   4625  CD1 LEU A 294      -5.846 -36.491 -34.225  1.00  0.00           C  
ATOM   4626  CD2 LEU A 294      -5.106 -34.903 -32.466  1.00  0.00           C  
ATOM   4627  H   LEU A 294      -2.638 -33.728 -35.844  1.00  0.00           H  
ATOM   4628  HA  LEU A 294      -2.387 -34.351 -32.934  1.00  0.00           H  
ATOM   4629 1HB  LEU A 294      -3.371 -36.180 -35.152  1.00  0.00           H  
ATOM   4630 2HB  LEU A 294      -3.214 -36.605 -33.444  1.00  0.00           H  
ATOM   4631  HG  LEU A 294      -5.140 -34.543 -34.565  1.00  0.00           H  
ATOM   4632 1HD1 LEU A 294      -6.869 -36.161 -34.045  1.00  0.00           H  
ATOM   4633 2HD1 LEU A 294      -5.733 -36.769 -35.273  1.00  0.00           H  
ATOM   4634 3HD1 LEU A 294      -5.625 -37.352 -33.595  1.00  0.00           H  
ATOM   4635 1HD2 LEU A 294      -6.146 -34.609 -32.332  1.00  0.00           H  
ATOM   4636 2HD2 LEU A 294      -4.868 -35.716 -31.779  1.00  0.00           H  
ATOM   4637 3HD2 LEU A 294      -4.458 -34.052 -32.255  1.00  0.00           H  
ATOM   4638  N   GLY A 295      -0.435 -35.938 -33.224  1.00  0.00           N  
ATOM   4639  CA  GLY A 295       0.798 -36.696 -33.353  1.00  0.00           C  
ATOM   4640  C   GLY A 295       0.589 -37.986 -34.121  1.00  0.00           C  
ATOM   4641  O   GLY A 295      -0.247 -38.070 -35.021  1.00  0.00           O  
ATOM   4642  H   GLY A 295      -0.898 -35.900 -32.326  1.00  0.00           H  
ATOM   4643 1HA  GLY A 295       1.547 -36.089 -33.865  1.00  0.00           H  
ATOM   4644 2HA  GLY A 295       1.190 -36.924 -32.365  1.00  0.00           H  
ATOM   4645  N   GLY A 296       1.354 -39.004 -33.755  1.00  0.00           N  
ATOM   4646  CA  GLY A 296       1.289 -40.288 -34.449  1.00  0.00           C  
ATOM   4647  C   GLY A 296       2.586 -41.034 -34.267  1.00  0.00           C  
ATOM   4648  O   GLY A 296       3.186 -40.981 -33.199  1.00  0.00           O  
ATOM   4649  H   GLY A 296       1.995 -38.893 -32.983  1.00  0.00           H  
ATOM   4650 1HA  GLY A 296       0.456 -40.872 -34.056  1.00  0.00           H  
ATOM   4651 2HA  GLY A 296       1.092 -40.119 -35.507  1.00  0.00           H  
ATOM   4652  N   GLY A 297       3.034 -41.705 -35.319  1.00  0.00           N  
ATOM   4653  CA  GLY A 297       4.303 -42.417 -35.292  1.00  0.00           C  
ATOM   4654  C   GLY A 297       5.503 -41.492 -35.167  1.00  0.00           C  
ATOM   4655  O   GLY A 297       5.357 -40.276 -35.004  1.00  0.00           O  
ATOM   4656  H   GLY A 297       2.480 -41.721 -36.165  1.00  0.00           H  
ATOM   4657 1HA  GLY A 297       4.310 -43.116 -34.453  1.00  0.00           H  
ATOM   4658 2HA  GLY A 297       4.410 -43.007 -36.200  1.00  0.00           H  
ATOM   4659  N   GLY A 298       6.688 -42.095 -35.225  1.00  0.00           N  
ATOM   4660  CA  GLY A 298       7.965 -41.410 -35.063  1.00  0.00           C  
ATOM   4661  C   GLY A 298       8.717 -42.097 -33.942  1.00  0.00           C  
ATOM   4662  O   GLY A 298       8.337 -41.983 -32.781  1.00  0.00           O  
ATOM   4663  H   GLY A 298       6.682 -43.090 -35.395  1.00  0.00           H  
ATOM   4664 1HA  GLY A 298       8.520 -41.449 -36.000  1.00  0.00           H  
ATOM   4665 2HA  GLY A 298       7.787 -40.360 -34.840  1.00  0.00           H  
ATOM   4666  N   TYR A 299       9.775 -42.819 -34.310  1.00  0.00           N  
ATOM   4667  CA  TYR A 299      10.518 -43.691 -33.395  1.00  0.00           C  
ATOM   4668  C   TYR A 299      12.014 -43.358 -33.279  1.00  0.00           C  
ATOM   4669  O   TYR A 299      12.736 -44.067 -32.578  1.00  0.00           O  
ATOM   4670  CB  TYR A 299      10.233 -45.167 -33.782  1.00  0.00           C  
ATOM   4671  CG  TYR A 299       8.738 -45.399 -33.782  1.00  0.00           C  
ATOM   4672  CD1 TYR A 299       7.957 -45.171 -34.922  1.00  0.00           C  
ATOM   4673  CD2 TYR A 299       8.086 -45.746 -32.603  1.00  0.00           C  
ATOM   4674  CE1 TYR A 299       6.570 -45.332 -34.875  1.00  0.00           C  
ATOM   4675  CE2 TYR A 299       6.714 -45.894 -32.539  1.00  0.00           C  
ATOM   4676  CZ  TYR A 299       5.953 -45.686 -33.676  1.00  0.00           C  
ATOM   4677  OH  TYR A 299       4.584 -45.819 -33.580  1.00  0.00           O  
ATOM   4678  H   TYR A 299      10.072 -42.751 -35.272  1.00  0.00           H  
ATOM   4679  HA  TYR A 299      10.168 -43.506 -32.379  1.00  0.00           H  
ATOM   4680 1HB  TYR A 299      10.656 -45.374 -34.766  1.00  0.00           H  
ATOM   4681 2HB  TYR A 299      10.723 -45.830 -33.070  1.00  0.00           H  
ATOM   4682  HD1 TYR A 299       8.432 -44.864 -35.855  1.00  0.00           H  
ATOM   4683  HD2 TYR A 299       8.658 -45.912 -31.690  1.00  0.00           H  
ATOM   4684  HE1 TYR A 299       5.971 -45.150 -35.767  1.00  0.00           H  
ATOM   4685  HE2 TYR A 299       6.240 -46.173 -31.597  1.00  0.00           H  
ATOM   4686  HH  TYR A 299       4.192 -45.734 -34.452  1.00  0.00           H  
ATOM   4687  N   THR A 300      12.476 -42.263 -33.910  1.00  0.00           N  
ATOM   4688  CA  THR A 300      13.820 -41.680 -33.638  1.00  0.00           C  
ATOM   4689  C   THR A 300      13.576 -40.380 -32.870  1.00  0.00           C  
ATOM   4690  O   THR A 300      13.344 -39.323 -33.467  1.00  0.00           O  
ATOM   4691  CB  THR A 300      14.623 -41.405 -34.923  1.00  0.00           C  
ATOM   4692  CG2 THR A 300      15.954 -40.750 -34.590  1.00  0.00           C  
ATOM   4693  OG1 THR A 300      14.861 -42.639 -35.613  1.00  0.00           O  
ATOM   4694  H   THR A 300      11.879 -41.825 -34.595  1.00  0.00           H  
ATOM   4695  HA  THR A 300      14.386 -42.383 -33.027  1.00  0.00           H  
ATOM   4696  HB  THR A 300      14.052 -40.744 -35.574  1.00  0.00           H  
ATOM   4697  HG1 THR A 300      15.330 -42.461 -36.432  1.00  0.00           H  
ATOM   4698 1HG2 THR A 300      16.508 -40.563 -35.510  1.00  0.00           H  
ATOM   4699 2HG2 THR A 300      15.776 -39.806 -34.075  1.00  0.00           H  
ATOM   4700 3HG2 THR A 300      16.534 -41.410 -33.946  1.00  0.00           H  
ATOM   4701  N   ILE A 301      13.587 -40.478 -31.544  1.00  0.00           N  
ATOM   4702  CA  ILE A 301      12.857 -39.491 -30.734  1.00  0.00           C  
ATOM   4703  C   ILE A 301      13.460 -38.085 -30.759  1.00  0.00           C  
ATOM   4704  O   ILE A 301      12.725 -37.118 -30.597  1.00  0.00           O  
ATOM   4705  CB  ILE A 301      12.529 -39.990 -29.311  1.00  0.00           C  
ATOM   4706  CG1 ILE A 301      13.805 -40.219 -28.486  1.00  0.00           C  
ATOM   4707  CG2 ILE A 301      11.647 -41.239 -29.416  1.00  0.00           C  
ATOM   4708  CD1 ILE A 301      13.556 -40.623 -27.049  1.00  0.00           C  
ATOM   4709  H   ILE A 301      14.089 -41.222 -31.080  1.00  0.00           H  
ATOM   4710  HA  ILE A 301      11.911 -39.273 -31.227  1.00  0.00           H  
ATOM   4711  HB  ILE A 301      11.999 -39.210 -28.766  1.00  0.00           H  
ATOM   4712 1HG1 ILE A 301      14.405 -40.996 -28.954  1.00  0.00           H  
ATOM   4713 2HG1 ILE A 301      14.400 -39.305 -28.479  1.00  0.00           H  
ATOM   4714 1HG2 ILE A 301      11.410 -41.600 -28.415  1.00  0.00           H  
ATOM   4715 2HG2 ILE A 301      10.725 -40.990 -29.941  1.00  0.00           H  
ATOM   4716 3HG2 ILE A 301      12.179 -42.014 -29.966  1.00  0.00           H  
ATOM   4717 1HD1 ILE A 301      14.510 -40.762 -26.540  1.00  0.00           H  
ATOM   4718 2HD1 ILE A 301      12.986 -39.841 -26.544  1.00  0.00           H  
ATOM   4719 3HD1 ILE A 301      12.994 -41.554 -27.024  1.00  0.00           H  
ATOM   4720  N   ARG A 302      14.758 -37.956 -31.021  1.00  0.00           N  
ATOM   4721  CA  ARG A 302      15.350 -36.624 -31.210  1.00  0.00           C  
ATOM   4722  C   ARG A 302      14.739 -35.916 -32.423  1.00  0.00           C  
ATOM   4723  O   ARG A 302      14.565 -34.698 -32.432  1.00  0.00           O  
ATOM   4724  CB  ARG A 302      16.884 -36.692 -31.323  1.00  0.00           C  
ATOM   4725  CG  ARG A 302      17.434 -37.418 -32.549  1.00  0.00           C  
ATOM   4726  CD  ARG A 302      18.944 -37.579 -32.471  1.00  0.00           C  
ATOM   4727  NE  ARG A 302      19.479 -38.275 -33.643  1.00  0.00           N  
ATOM   4728  CZ  ARG A 302      19.554 -39.601 -33.800  1.00  0.00           C  
ATOM   4729  NH1 ARG A 302      20.062 -40.090 -34.931  1.00  0.00           N1+
ATOM   4730  NH2 ARG A 302      19.123 -40.447 -32.870  1.00  0.00           N  
ATOM   4731  H   ARG A 302      15.348 -38.771 -31.091  1.00  0.00           H  
ATOM   4732  HA  ARG A 302      15.103 -36.008 -30.343  1.00  0.00           H  
ATOM   4733 1HB  ARG A 302      17.292 -35.683 -31.339  1.00  0.00           H  
ATOM   4734 2HB  ARG A 302      17.291 -37.194 -30.445  1.00  0.00           H  
ATOM   4735 1HG  ARG A 302      16.984 -38.410 -32.617  1.00  0.00           H  
ATOM   4736 2HG  ARG A 302      17.194 -36.849 -33.447  1.00  0.00           H  
ATOM   4737 1HD  ARG A 302      19.410 -36.598 -32.411  1.00  0.00           H  
ATOM   4738 2HD  ARG A 302      19.202 -38.159 -31.585  1.00  0.00           H  
ATOM   4739  HE  ARG A 302      19.827 -37.708 -34.406  1.00  0.00           H  
ATOM   4740 1HH1 ARG A 302      20.385 -39.464 -35.653  1.00  0.00           H  
ATOM   4741 2HH1 ARG A 302      20.125 -41.089 -35.064  1.00  0.00           H  
ATOM   4742 1HH2 ARG A 302      18.725 -40.095 -32.010  1.00  0.00           H  
ATOM   4743 2HH2 ARG A 302      19.194 -41.443 -33.021  1.00  0.00           H  
ATOM   4744  N   ASN A 303      14.403 -36.684 -33.459  1.00  0.00           N  
ATOM   4745  CA  ASN A 303      13.819 -36.083 -34.658  1.00  0.00           C  
ATOM   4746  C   ASN A 303      12.320 -35.818 -34.518  1.00  0.00           C  
ATOM   4747  O   ASN A 303      11.799 -34.891 -35.125  1.00  0.00           O  
ATOM   4748  CB  ASN A 303      14.136 -36.926 -35.884  1.00  0.00           C  
ATOM   4749  CG  ASN A 303      15.603 -36.862 -36.258  1.00  0.00           C  
ATOM   4750  ND2 ASN A 303      16.048 -37.812 -37.073  1.00  0.00           N  
ATOM   4751  OD1 ASN A 303      16.323 -35.945 -35.845  1.00  0.00           O  
ATOM   4752  H   ASN A 303      14.548 -37.683 -33.431  1.00  0.00           H  
ATOM   4753  HA  ASN A 303      14.252 -35.091 -34.795  1.00  0.00           H  
ATOM   4754 1HB  ASN A 303      13.862 -37.964 -35.692  1.00  0.00           H  
ATOM   4755 2HB  ASN A 303      13.537 -36.579 -36.727  1.00  0.00           H  
ATOM   4756 1HD2 ASN A 303      17.008 -37.820 -37.352  1.00  0.00           H  
ATOM   4757 2HD2 ASN A 303      15.425 -38.520 -37.404  1.00  0.00           H  
ATOM   4758  N   VAL A 304      11.650 -36.612 -33.691  1.00  0.00           N  
ATOM   4759  CA  VAL A 304      10.234 -36.399 -33.410  1.00  0.00           C  
ATOM   4760  C   VAL A 304      10.064 -35.064 -32.680  1.00  0.00           C  
ATOM   4761  O   VAL A 304       9.185 -34.264 -33.039  1.00  0.00           O  
ATOM   4762  CB  VAL A 304       9.669 -37.544 -32.550  1.00  0.00           C  
ATOM   4763  CG1 VAL A 304       8.221 -37.264 -32.176  1.00  0.00           C  
ATOM   4764  CG2 VAL A 304       9.787 -38.862 -33.301  1.00  0.00           C  
ATOM   4765  H   VAL A 304      12.128 -37.381 -33.246  1.00  0.00           H  
ATOM   4766  HA  VAL A 304       9.694 -36.367 -34.357  1.00  0.00           H  
ATOM   4767  HB  VAL A 304      10.236 -37.603 -31.621  1.00  0.00           H  
ATOM   4768 1HG1 VAL A 304       7.837 -38.084 -31.568  1.00  0.00           H  
ATOM   4769 2HG1 VAL A 304       8.165 -36.336 -31.608  1.00  0.00           H  
ATOM   4770 3HG1 VAL A 304       7.622 -37.174 -33.082  1.00  0.00           H  
ATOM   4771 1HG2 VAL A 304       9.386 -39.668 -32.687  1.00  0.00           H  
ATOM   4772 2HG2 VAL A 304       9.224 -38.801 -34.233  1.00  0.00           H  
ATOM   4773 3HG2 VAL A 304      10.835 -39.062 -33.522  1.00  0.00           H  
ATOM   4774  N   ALA A 305      10.898 -34.831 -31.667  1.00  0.00           N  
ATOM   4775  CA  ALA A 305      10.855 -33.574 -30.919  1.00  0.00           C  
ATOM   4776  C   ALA A 305      11.126 -32.374 -31.821  1.00  0.00           C  
ATOM   4777  O   ALA A 305      10.424 -31.364 -31.740  1.00  0.00           O  
ATOM   4778  CB  ALA A 305      11.805 -33.594 -29.732  1.00  0.00           C  
ATOM   4779  H   ALA A 305      11.575 -35.534 -31.407  1.00  0.00           H  
ATOM   4780  HA  ALA A 305       9.840 -33.439 -30.542  1.00  0.00           H  
ATOM   4781 1HB  ALA A 305      11.744 -32.644 -29.200  1.00  0.00           H  
ATOM   4782 2HB  ALA A 305      11.529 -34.404 -29.058  1.00  0.00           H  
ATOM   4783 3HB  ALA A 305      12.824 -33.745 -30.084  1.00  0.00           H  
ATOM   4784  N   ARG A 306      12.111 -32.509 -32.708  1.00  0.00           N  
ATOM   4785  CA  ARG A 306      12.402 -31.460 -33.690  1.00  0.00           C  
ATOM   4786  C   ARG A 306      11.186 -31.182 -34.572  1.00  0.00           C  
ATOM   4787  O   ARG A 306      10.804 -30.034 -34.787  1.00  0.00           O  
ATOM   4788  CB  ARG A 306      13.567 -31.865 -34.582  1.00  0.00           C  
ATOM   4789  CG  ARG A 306      14.915 -31.797 -33.908  1.00  0.00           C  
ATOM   4790  CD  ARG A 306      15.961 -32.509 -34.732  1.00  0.00           C  
ATOM   4791  NE  ARG A 306      17.301 -32.068 -34.348  1.00  0.00           N  
ATOM   4792  CZ  ARG A 306      18.386 -32.835 -34.247  1.00  0.00           C  
ATOM   4793  NH1 ARG A 306      19.527 -32.273 -33.863  1.00  0.00           N1+
ATOM   4794  NH2 ARG A 306      18.364 -34.138 -34.531  1.00  0.00           N  
ATOM   4795  H   ARG A 306      12.670 -33.350 -32.706  1.00  0.00           H  
ATOM   4796  HA  ARG A 306      12.674 -30.550 -33.153  1.00  0.00           H  
ATOM   4797 1HB  ARG A 306      13.417 -32.887 -34.932  1.00  0.00           H  
ATOM   4798 2HB  ARG A 306      13.595 -31.220 -35.460  1.00  0.00           H  
ATOM   4799 1HG  ARG A 306      15.209 -30.754 -33.789  1.00  0.00           H  
ATOM   4800 2HG  ARG A 306      14.856 -32.271 -32.929  1.00  0.00           H  
ATOM   4801 1HD  ARG A 306      15.881 -33.583 -34.571  1.00  0.00           H  
ATOM   4802 2HD  ARG A 306      15.805 -32.288 -35.788  1.00  0.00           H  
ATOM   4803  HE  ARG A 306      17.432 -31.087 -34.135  1.00  0.00           H  
ATOM   4804 1HH1 ARG A 306      19.559 -31.285 -33.655  1.00  0.00           H  
ATOM   4805 2HH1 ARG A 306      20.363 -32.834 -33.779  1.00  0.00           H  
ATOM   4806 1HH2 ARG A 306      17.505 -34.574 -34.835  1.00  0.00           H  
ATOM   4807 2HH2 ARG A 306      19.206 -34.688 -34.443  1.00  0.00           H  
ATOM   4808  N   CYS A 307      10.603 -32.255 -35.103  1.00  0.00           N  
ATOM   4809  CA  CYS A 307       9.505 -32.150 -36.060  1.00  0.00           C  
ATOM   4810  C   CYS A 307       8.296 -31.459 -35.447  1.00  0.00           C  
ATOM   4811  O   CYS A 307       7.790 -30.476 -35.987  1.00  0.00           O  
ATOM   4812  CB  CYS A 307       9.092 -33.535 -36.558  1.00  0.00           C  
ATOM   4813  SG  CYS A 307       7.948 -33.506 -37.959  1.00  0.00           S  
ATOM   4814  H   CYS A 307      10.935 -33.170 -34.831  1.00  0.00           H  
ATOM   4815  HA  CYS A 307       9.843 -31.560 -36.910  1.00  0.00           H  
ATOM   4816 1HB  CYS A 307       9.979 -34.093 -36.859  1.00  0.00           H  
ATOM   4817 2HB  CYS A 307       8.618 -34.087 -35.747  1.00  0.00           H  
ATOM   4818  HG  CYS A 307       6.855 -33.266 -37.241  1.00  0.00           H  
ATOM   4819  N   TRP A 308       7.854 -31.968 -34.302  1.00  0.00           N  
ATOM   4820  CA  TRP A 308       6.638 -31.452 -33.679  1.00  0.00           C  
ATOM   4821  C   TRP A 308       6.846 -30.068 -33.072  1.00  0.00           C  
ATOM   4822  O   TRP A 308       5.911 -29.266 -33.058  1.00  0.00           O  
ATOM   4823  CB  TRP A 308       6.062 -32.463 -32.697  1.00  0.00           C  
ATOM   4824  CG  TRP A 308       5.500 -33.675 -33.389  1.00  0.00           C  
ATOM   4825  CD1 TRP A 308       5.178 -33.804 -34.719  1.00  0.00           C  
ATOM   4826  CD2 TRP A 308       5.184 -34.930 -32.786  1.00  0.00           C  
ATOM   4827  CE2 TRP A 308       4.688 -35.777 -33.805  1.00  0.00           C  
ATOM   4828  CE3 TRP A 308       5.284 -35.426 -31.485  1.00  0.00           C  
ATOM   4829  NE1 TRP A 308       4.694 -35.066 -34.969  1.00  0.00           N  
ATOM   4830  CZ2 TRP A 308       4.283 -37.091 -33.549  1.00  0.00           C  
ATOM   4831  CZ3 TRP A 308       4.878 -36.722 -31.239  1.00  0.00           C  
ATOM   4832  CH2 TRP A 308       4.390 -37.542 -32.266  1.00  0.00           C  
ATOM   4833  H   TRP A 308       8.358 -32.717 -33.851  1.00  0.00           H  
ATOM   4834  HA  TRP A 308       5.900 -31.270 -34.461  1.00  0.00           H  
ATOM   4835 1HB  TRP A 308       6.841 -32.782 -32.005  1.00  0.00           H  
ATOM   4836 2HB  TRP A 308       5.275 -31.993 -32.108  1.00  0.00           H  
ATOM   4837  HD1 TRP A 308       5.288 -33.020 -35.465  1.00  0.00           H  
ATOM   4838  HE1 TRP A 308       4.391 -35.412 -35.868  1.00  0.00           H  
ATOM   4839  HE3 TRP A 308       5.674 -34.804 -30.682  1.00  0.00           H  
ATOM   4840  HZ2 TRP A 308       3.898 -37.742 -34.334  1.00  0.00           H  
ATOM   4841  HZ3 TRP A 308       4.949 -37.094 -30.216  1.00  0.00           H  
ATOM   4842  HH2 TRP A 308       4.088 -38.563 -32.031  1.00  0.00           H  
ATOM   4843  N   THR A 309       8.076 -29.755 -32.661  1.00  0.00           N  
ATOM   4844  CA  THR A 309       8.395 -28.387 -32.232  1.00  0.00           C  
ATOM   4845  C   THR A 309       8.288 -27.422 -33.416  1.00  0.00           C  
ATOM   4846  O   THR A 309       7.654 -26.372 -33.315  1.00  0.00           O  
ATOM   4847  CB  THR A 309       9.805 -28.304 -31.618  1.00  0.00           C  
ATOM   4848  CG2 THR A 309      10.144 -26.868 -31.251  1.00  0.00           C  
ATOM   4849  OG1 THR A 309       9.864 -29.121 -30.441  1.00  0.00           O  
ATOM   4850  H   THR A 309       8.800 -30.458 -32.644  1.00  0.00           H  
ATOM   4851  HA  THR A 309       7.666 -28.080 -31.484  1.00  0.00           H  
ATOM   4852  HB  THR A 309      10.537 -28.672 -32.336  1.00  0.00           H  
ATOM   4853  HG1 THR A 309       9.842 -30.047 -30.694  1.00  0.00           H  
ATOM   4854 1HG2 THR A 309      11.143 -26.829 -30.818  1.00  0.00           H  
ATOM   4855 2HG2 THR A 309      10.111 -26.246 -32.145  1.00  0.00           H  
ATOM   4856 3HG2 THR A 309       9.421 -26.498 -30.525  1.00  0.00           H  
ATOM   4857  N   TYR A 310       8.888 -27.785 -34.544  1.00  0.00           N  
ATOM   4858  CA  TYR A 310       8.817 -26.932 -35.734  1.00  0.00           C  
ATOM   4859  C   TYR A 310       7.383 -26.812 -36.249  1.00  0.00           C  
ATOM   4860  O   TYR A 310       6.927 -25.715 -36.541  1.00  0.00           O  
ATOM   4861  CB  TYR A 310       9.768 -27.408 -36.834  1.00  0.00           C  
ATOM   4862  CG  TYR A 310       9.844 -26.450 -38.003  1.00  0.00           C  
ATOM   4863  CD1 TYR A 310      10.387 -25.174 -37.852  1.00  0.00           C  
ATOM   4864  CD2 TYR A 310       9.358 -26.813 -39.251  1.00  0.00           C  
ATOM   4865  CE1 TYR A 310      10.449 -24.297 -38.926  1.00  0.00           C  
ATOM   4866  CE2 TYR A 310       9.421 -25.945 -40.323  1.00  0.00           C  
ATOM   4867  CZ  TYR A 310       9.960 -24.694 -40.159  1.00  0.00           C  
ATOM   4868  OH  TYR A 310       9.994 -23.852 -41.248  1.00  0.00           O  
ATOM   4869  H   TYR A 310       9.401 -28.656 -34.593  1.00  0.00           H  
ATOM   4870  HA  TYR A 310       9.111 -25.920 -35.451  1.00  0.00           H  
ATOM   4871 1HB  TYR A 310      10.770 -27.533 -36.421  1.00  0.00           H  
ATOM   4872 2HB  TYR A 310       9.439 -28.379 -37.202  1.00  0.00           H  
ATOM   4873  HD1 TYR A 310      10.770 -24.855 -36.883  1.00  0.00           H  
ATOM   4874  HD2 TYR A 310       8.917 -27.796 -39.397  1.00  0.00           H  
ATOM   4875  HE1 TYR A 310      10.878 -23.303 -38.795  1.00  0.00           H  
ATOM   4876  HE2 TYR A 310       9.041 -26.256 -41.297  1.00  0.00           H  
ATOM   4877  HH  TYR A 310       9.603 -24.293 -42.005  1.00  0.00           H  
ATOM   4878  N   GLU A 311       6.660 -27.928 -36.320  1.00  0.00           N  
ATOM   4879  CA  GLU A 311       5.249 -27.892 -36.745  1.00  0.00           C  
ATOM   4880  C   GLU A 311       4.381 -26.998 -35.851  1.00  0.00           C  
ATOM   4881  O   GLU A 311       3.516 -26.273 -36.353  1.00  0.00           O  
ATOM   4882  CB  GLU A 311       4.694 -29.309 -36.910  1.00  0.00           C  
ATOM   4883  CG  GLU A 311       5.271 -29.901 -38.187  1.00  0.00           C  
ATOM   4884  CD  GLU A 311       4.837 -31.300 -38.537  1.00  0.00           C  
ATOM   4885  OE1 GLU A 311       4.422 -32.089 -37.663  1.00  0.00           O  
ATOM   4886  OE2 GLU A 311       4.965 -31.606 -39.750  1.00  0.00           O1-
ATOM   4887  H   GLU A 311       7.080 -28.813 -36.078  1.00  0.00           H  
ATOM   4888  HA  GLU A 311       5.188 -27.386 -37.707  1.00  0.00           H  
ATOM   4889 1HB  GLU A 311       4.969 -29.910 -36.041  1.00  0.00           H  
ATOM   4890 2HB  GLU A 311       3.606 -29.272 -36.949  1.00  0.00           H  
ATOM   4891 1HG  GLU A 311       4.991 -29.264 -39.028  1.00  0.00           H  
ATOM   4892 2HG  GLU A 311       6.357 -29.906 -38.117  1.00  0.00           H  
ATOM   4893  N   THR A 312       4.651 -26.999 -34.551  1.00  0.00           N  
ATOM   4894  CA  THR A 312       3.992 -26.064 -33.634  1.00  0.00           C  
ATOM   4895  C   THR A 312       4.333 -24.615 -34.031  1.00  0.00           C  
ATOM   4896  O   THR A 312       3.434 -23.773 -34.149  1.00  0.00           O  
ATOM   4897  CB  THR A 312       4.405 -26.325 -32.173  1.00  0.00           C  
ATOM   4898  CG2 THR A 312       3.721 -25.337 -31.241  1.00  0.00           C  
ATOM   4899  OG1 THR A 312       4.038 -27.660 -31.801  1.00  0.00           O  
ATOM   4900  H   THR A 312       5.324 -27.657 -34.182  1.00  0.00           H  
ATOM   4901  HA  THR A 312       2.912 -26.185 -33.733  1.00  0.00           H  
ATOM   4902  HB  THR A 312       5.486 -26.218 -32.076  1.00  0.00           H  
ATOM   4903  HG1 THR A 312       4.605 -28.285 -32.260  1.00  0.00           H  
ATOM   4904 1HG2 THR A 312       4.025 -25.536 -30.213  1.00  0.00           H  
ATOM   4905 2HG2 THR A 312       4.007 -24.321 -31.514  1.00  0.00           H  
ATOM   4906 3HG2 THR A 312       2.642 -25.444 -31.326  1.00  0.00           H  
ATOM   4907  N   ALA A 313       5.615 -24.343 -34.266  1.00  0.00           N  
ATOM   4908  CA  ALA A 313       6.063 -23.018 -34.718  1.00  0.00           C  
ATOM   4909  C   ALA A 313       5.403 -22.618 -36.037  1.00  0.00           C  
ATOM   4910  O   ALA A 313       5.010 -21.460 -36.215  1.00  0.00           O  
ATOM   4911  CB  ALA A 313       7.583 -22.978 -34.832  1.00  0.00           C  
ATOM   4912  H   ALA A 313       6.300 -25.072 -34.127  1.00  0.00           H  
ATOM   4913  HA  ALA A 313       5.746 -22.282 -33.977  1.00  0.00           H  
ATOM   4914 1HB  ALA A 313       7.895 -21.989 -35.168  1.00  0.00           H  
ATOM   4915 2HB  ALA A 313       8.026 -23.186 -33.858  1.00  0.00           H  
ATOM   4916 3HB  ALA A 313       7.915 -23.725 -35.549  1.00  0.00           H  
ATOM   4917  N   VAL A 314       5.238 -23.585 -36.940  1.00  0.00           N  
ATOM   4918  CA  VAL A 314       4.535 -23.346 -38.212  1.00  0.00           C  
ATOM   4919  C   VAL A 314       3.069 -22.987 -37.976  1.00  0.00           C  
ATOM   4920  O   VAL A 314       2.569 -22.008 -38.547  1.00  0.00           O  
ATOM   4921  CB  VAL A 314       4.611 -24.594 -39.112  1.00  0.00           C  
ATOM   4922  CG1 VAL A 314       3.673 -24.452 -40.301  1.00  0.00           C  
ATOM   4923  CG2 VAL A 314       6.043 -24.810 -39.577  1.00  0.00           C  
ATOM   4924  H   VAL A 314       5.607 -24.504 -36.747  1.00  0.00           H  
ATOM   4925  HA  VAL A 314       4.974 -22.473 -38.694  1.00  0.00           H  
ATOM   4926  HB  VAL A 314       4.278 -25.462 -38.542  1.00  0.00           H  
ATOM   4927 1HG1 VAL A 314       3.740 -25.343 -40.926  1.00  0.00           H  
ATOM   4928 2HG1 VAL A 314       2.650 -24.334 -39.945  1.00  0.00           H  
ATOM   4929 3HG1 VAL A 314       3.958 -23.577 -40.886  1.00  0.00           H  
ATOM   4930 1HG2 VAL A 314       6.090 -25.695 -40.212  1.00  0.00           H  
ATOM   4931 2HG2 VAL A 314       6.378 -23.940 -40.142  1.00  0.00           H  
ATOM   4932 3HG2 VAL A 314       6.690 -24.951 -38.711  1.00  0.00           H  
ATOM   4933  N   ALA A 315       2.388 -23.750 -37.123  1.00  0.00           N  
ATOM   4934  CA  ALA A 315       1.000 -23.457 -36.762  1.00  0.00           C  
ATOM   4935  C   ALA A 315       0.857 -22.035 -36.222  1.00  0.00           C  
ATOM   4936  O   ALA A 315      -0.153 -21.382 -36.453  1.00  0.00           O  
ATOM   4937  CB  ALA A 315       0.477 -24.467 -35.754  1.00  0.00           C  
ATOM   4938  H   ALA A 315       2.845 -24.552 -36.714  1.00  0.00           H
[truncated: 74,053 more chars]
