# Supplementary material for: Anchor extension: a structure-guided approach to design cyclic peptides targeting enzyme active sites
Source: Nat Commun. 2021 Jun 7;12:3384. doi: 10.1038/s41467-021-23609-8 (PMC8185074; doi:10.1038/s41467-021-23609-8)
Supplement: Supplementary file 4 — Supplementary Dataset 1 [file 41467_2021_23609_MOESM4_ESM.zip › SupplementaryDataFile1/Docking/multistate_peptide_dask/tasks.py]

import jinja2
import random
import typing
import logging

import os

import pyrosetta.distributed.tasks.rosetta_scripts as rosetta_scripts
import pyrosetta.distributed.packed_pose as packed_pose
import attr

from .utils import remove_termini, find_resname, coord_find, line_finder, return_chain_res

logger = logging.getLogger(__name__)


def roll_peptide_in_complex(p_in,repeats=None):
    p_in = packed_pose.to_pose(p_in)
    if repeats is None:
        repeats=5
    
    """currently extremely hard-coded for my particular case"""
    SHA_resi=find_resname(p_in,"SHA")
    SH_coord=coord_find(p_in,SHA_resi,"SH")
    CA_coord=coord_find(p_in,SHA_resi,"CA")
    vector_to_roll=line_finder(SH_coord,CA_coord)
    
    """
    choosing angles to search around, 
    just to make sure big moves are allowed and 
    a better sampling is possible. 
    Happens every 30 deg
    """
    degree_end=random.randint(1,12)*30
    degree_begin=degree_end-30
    
    print ("DEG=",[degree_begin,degree_end])
    
    roll_task = rosetta_scripts.SingleoutputRosettaScriptsTask(
                    roll_task_template.render(
                                        vec_x=vector_to_roll[0],
                                        vec_y=vector_to_roll[1],
                                        vec_z=vector_to_roll[2],
                                        point_x=SH_coord[0],
                                        point_y=SH_coord[1],
                                        point_z=SH_coord[2],
                                        min_ang=degree_begin,
                                        max_ang=degree_end,
                                        repeats=repeats))
                    
    return roll_task(p_in).update_scores(rotation=degree_end)
