# Supplementary material for: Anchor extension: a structure-guided approach to design cyclic peptides targeting enzyme active sites
Source: Nat Commun. 2021 Jun 7;12:3384. doi: 10.1038/s41467-021-23609-8 (PMC8185074; doi:10.1038/s41467-021-23609-8)
Supplement: Supplementary file 4 — Supplementary Dataset 1 [file 41467_2021_23609_MOESM4_ESM.zip › SupplementaryDataFile1/Docking/multistate_peptide_dask/roll_task_template.xml]

<ROSETTASCRIPTS>
  <SCOREFXNS>
    <ScoreFunction name="score"
                   weights="ref2015.wts" />
    <ScoreFunction name="score_cst"
                       weights="ref2015.wts">
        <Reweight scoretype="atom_pair_constraint"
                       weight="1.0" />
        <Reweight scoretype="angle_constraint"
                       weight="1.0" />
        <Reweight scoretype="dihedral_constraint"
                       weight="1.0" />
    </ScoreFunction>
  </SCOREFXNS>
  <RESIDUE_SELECTORS>
      <Chain name="chA"
      chains="2"/>
      <!--selecting the unnatural amino acid that is our stub-->
      <ResidueName name="SHA"
      residue_names="SHA" />
      <SecondaryStructure name="loops"
                use_dssp="true"
                ss="L" />
      <Neighborhood name="near_lig"
                selector="chA"
                distance="10.00"/>
      <And name="loop_near_lig"
                selectors="loops,near_lig"/>
  </RESIDUE_SELECTORS>
  <TASKOPERATIONS>
      <!--only repacking the interface-->
      <OperateOnResidueSubset name="no_repack_except_interface">
          <And>
              <Chain chains="1"/>
              <Not>
                  <Neighborhood distance="10.0">
                      <Chain chains="2"/>
                  </Neighborhood>
              </Not>
          </And>
          <PreventRepackingRLT />
      </OperateOnResidueSubset>
      <!--prevent repacking stub, in this case SHA to avoid downstream complications-->
      <OperateOnResidueSubset name="no_repack_stub" selector="SHA">
          <PreventRepackingRLT/>
      </OperateOnResidueSubset>
      <!--only repack and no design-->
      <RestrictToRepacking name="repackonly" />
  </TASKOPERATIONS>
  <FILTERS>
      <!--if there is any backbone buried unsat, this pose is no good-->
      <BuriedUnsatHbonds name="new_buns_bb_heavy" use_reporter_behavior="true" report_bb_heavy_atom_unsats="true" scorefxn="score" residue_surface_cutoff="15.0" ignore_surface_res="false" print_out_info_to_pdb="true" confidence="0" residue_selector="chA" use_vsasa="false" use_hbnet_behavior="true"/>
      <!--checking the shape complementarity-->
      <ShapeComplementarity name="sc" verbose="0" min_sc="0.5" write_int_area="1" jump="1" confidence="0"/>
      <!--checking ddg both with and without repacking-->
      <Ddg name="ddg"  threshold="-1" jump="1" repeats="{{repeats}}" repack="1" confidence="0" scorefxn="score"/>
      <Ddg name="ddg_norepack"  threshold="1" jump="1" repeats="1" repack="0" confidence="0" scorefxn="score"/>
      <!--different sasa metrics-->
      <Sasa name="interface_buried_sasa" confidence="0"/>
      <Sasa name="interface_hydrophobic_sasa" confidence="0" hydrophobic="True"/>
      <Sasa name="interface_polar_sasa" confidence="0" polar="True"/>
      Rmsd name="RMSD" threshold="20" />
  </FILTERS>
  
  <JUMP_SELECTORS>
      <JumpIndex name="jump1" jump="1" />
      JumpIndex name="jump2" jump="2" />
      And name="fixed_jumps" selectors="jump1,jump2" />
      <Not name="movable_jumps" selector="jump1" />
  </JUMP_SELECTORS>
  
  <MOVE_MAP_FACTORIES>
      <MoveMapFactory name="to_move" bb="false" chi="false" jumps="false">
          <Backbone enable="true" residue_selector="loop_near_lig"/>
          <Chi enable="true" residue_selector="loop_near_lig" />
          <Backbone enable="true" residue_selector="chA"/>
          <Chi enable="true" residue_selector="chA" />
          <Jumps enable="true" jump_selector="movable_jumps" />
      </MoveMapFactory>
  </MOVE_MAP_FACTORIES>


  <MOVERS>
    <!--
    Necessary to close the bond before relax
    -->
    <PeptideCyclizeMover name="cyclize"
                         residue_selector="chA"/>

    <!--
    rolls the pose in random angles around axis of SHA from S to CA
    the line is defined by vector in axis and point in translate
    -->
    <RollMover name="roll"
        chain="2"
        min_angle="{{min_ang}}"
        max_angle="{{max_ang}}">
        <axis x="{{vec_x}}"
              y="{{vec_y}}"
              z="{{vec_z}}" />
        <translate x="{{point_x}}"
                   y="{{point_y}}"
                   z="{{point_z}}" />
    </RollMover>
    
    <!--autoamtically set a useful atom tree that does not mess up minimization-->
    <AtomTree name="docking_tree"
    docking_ft="1"/>
    
    <!--
     quick relax of the sidechains after roll
     backbone movements are not allowed because they are sampled before this step
     -->
    <FastRelax name="relax"
        repeats="5"
        scorefxn="score_cst"
        ramp_down_constraints="false"
        cartesian="false"
        task_operations="no_repack_except_interface"
        movemap_factory="to_move"/>
    
    <!--
     To wiggle the peptide
     -->
    <Small name="wiggle"
        residue_selector="chA"
        scorefxn="score"
        nmoves="3"
        angle_max="10"/>
    
    <!--simple packing-->
    <PackRotamersMover name="pack" scorefxn="score"
        task_operations="repackonly,no_repack_except_interface"/>

  </MOVERS>
  <PROTOCOLS>
      <Add mover="cyclize"/>
      <Add mover="roll" />
      <Add mover="docking_tree"/>
      <Add mover="wiggle"/>
      <Add mover="relax"/>
      <Add filter="new_buns_bb_heavy"/>
      <Add filter="sc"/>
      <Add filter="ddg"/>
      <Add filter="ddg_norepack"/>
      <Add filter="interface_buried_sasa"/>
      <Add filter="interface_hydrophobic_sasa"/>
      <Add filter="interface_polar_sasa"/>
      Add filter="RMSD"/>
  </PROTOCOLS>
  <OUTPUT scorefxn="score" />
</ROSETTASCRIPTS>
