# Supplementary material for: Anchor extension: a structure-guided approach to design cyclic peptides targeting enzyme active sites
Source: Nat Commun. 2021 Jun 7;12:3384. doi: 10.1038/s41467-021-23609-8 (PMC8185074; doi:10.1038/s41467-021-23609-8)
Supplement: Supplementary file 4 — Supplementary Dataset 1 [file 41467_2021_23609_MOESM4_ESM.zip › SupplementaryDataFile1/Docking/multistate_peptide_dask/display.py]

from pyrosetta.distributed.io import to_pdbstring
from functools import singledispatch
import py3Dmol


@singledispatch
def display_pose(pose, view=None):
    if view is None:
        view = py3Dmol.view(width=800, height=600)

    pose_string = to_pdbstring(pose)

    view.addModel(pose_string, "pdb")
    view.setStyle({"stick": {}})
    view.zoomTo()

    return view


@display_pose.register(list)
def _display_pose_list(poses, view=None):
    if view is None:
        view = py3Dmol.view()

    for p in poses:
        display_pose(p, view)

    return view
