# Supplementary material for: Anchor extension: a structure-guided approach to design cyclic peptides targeting enzyme active sites
Source: Nat Commun. 2021 Jun 7;12:3384. doi: 10.1038/s41467-021-23609-8 (PMC8185074; doi:10.1038/s41467-021-23609-8)
Supplement: Supplementary file 4 — Supplementary Dataset 1 [file 41467_2021_23609_MOESM4_ESM.zip › SupplementaryDataFile1/Docking/multistate_peptide_dask/utils.py]

import pyrosetta.rosetta.core as core


def remove_termini(p: core.pose.Pose) -> core.pose.Pose:
    """ removing variant types (unfortunately necessary to add residues. Er) """

    for ir in range(1, p.size() + 1):
        if p.residue(ir).has_variant_type(core.chemical.UPPER_TERMINUS_VARIANT):
            core.pose.remove_variant_type_from_pose_residue(
                p, core.chemical.UPPER_TERMINUS_VARIANT, ir
            )
        if p.residue(ir).has_variant_type(core.chemical.LOWER_TERMINUS_VARIANT):
            core.pose.remove_variant_type_from_pose_residue(
                p, core.chemical.LOWER_TERMINUS_VARIANT, ir
            )
        if p.residue(ir).has_variant_type(core.chemical.CUTPOINT_LOWER):
            core.pose.remove_variant_type_from_pose_residue(
                p, core.chemical.CUTPOINT_LOWER, ir
            )
        if p.residue(ir).has_variant_type(core.chemical.CUTPOINT_UPPER):
            core.pose.remove_variant_type_from_pose_residue(
                p, core.chemical.CUTPOINT_UPPER, ir
            )

def find_resname(p,resn):
    """ in a given pose findes the residue with given resname
        and resturns the residue_id. 
        for my purpose assumes one and only one instance
        Is there a better way to do this?"""


    for resNo in range(1,p.size()+1):
        if p.residue(resNo).name3()==resn :
            return resNo
            break

def coord_find(p,ir,ia):
    """gets xyz coordinates and returns x and y and z array"""
    coord_xyz=p.xyz(core.id.AtomID(p.residue(ir).atom_index(ia),ir))
    coord_arr=[]
    x=coord_xyz[0]
    y=coord_xyz[1]
    z=coord_xyz[2]
    coord_arr.append(x)
    coord_arr.append(y)
    coord_arr.append(z)
    
    return coord_arr

def line_finder(p1,p2):
    """finds the line between two points and returns the vector"""
    
    vec_x=p1[0]-p2[0]
    vec_y=p1[1]-p2[1]
    vec_z=p1[2]-p2[2]
    
    return [vec_x,vec_y,vec_z]

def return_chain_res(p,ch):
    """returns a vector with first and last residue in a chain"""
    
    res_begin=0
    res_last=0
    for resNo in range(1,p.size()+1):
        if (p.residue(resNo).chain() == ch and res_begin == 0):
            res_begin=resNo
            continue
        if (p.residue(resNo).chain() != ch and resNo != 1 and res_begin != 0):
            res_last=resNo
            break
    if res_last == 0:
        res_last=p.size()

    return [res_begin,res_last]

def get_full_coord(p_in):
    """returns an array of all coordinates of a pose"""
    p_coord=[]
    for resi in range(1,p_in.size()+1):
        for atom in range(1,p_in.residue(resi).natoms()+1):
            if (not p_in.residue(resi).atom_is_hydrogen(atom)):
                p_coord.append(coord_find(p_in,resi,p_in.residue(resi).atom_name(atom)))
    return p_coord

def rmsd_calc(p1,p2):
    """calculates rmsd between two poses"""

    p1_coord=get_full_coord(p1)
    p2_coord=get_full_coord(p2)

    import rmsd
    rmsd_value= rmsd.kabsch_rmsd(p1_coord,p2_coord)
    return rmsd_value
