# Supplementary material for: Anchor extension: a structure-guided approach to design cyclic peptides targeting enzyme active sites
Source: Nat Commun. 2021 Jun 7;12:3384. doi: 10.1038/s41467-021-23609-8 (PMC8185074; doi:10.1038/s41467-021-23609-8)
Supplement: Supplementary file 4 — Supplementary Dataset 1 [file 41467_2021_23609_MOESM4_ESM.zip › SupplementaryDataFile1/Docking/test/HDACi_model.pdb]

ATOM    144  N   GLY A  10     -10.076 -31.502 -11.129  1.00  0.00           N  
ATOM    145  CA  GLY A  10      -9.035 -31.012 -10.236  1.00  0.00           C  
ATOM    146  C   GLY A  10      -8.971 -29.505 -10.054  1.00  0.00           C  
ATOM    147  O   GLY A  10      -7.875 -28.946  -9.945  1.00  0.00           O  
ATOM    148 1H   GLY A  10     -10.033 -32.500 -11.179  1.00  0.00           H  
ATOM    149 2H   GLY A  10     -10.972 -31.226 -10.781  1.00  0.00           H  
ATOM    150 3H   GLY A  10      -9.941 -31.117 -12.043  1.00  0.00           H  
ATOM    151 1HA  GLY A  10      -9.169 -31.450  -9.247  1.00  0.00           H  
ATOM    152 2HA  GLY A  10      -8.061 -31.334 -10.603  1.00  0.00           H  
ATOM    153  N   GLY A  11     -10.129 -28.847  -9.998  1.00  0.00           N  
ATOM    154  CA  GLY A  11     -10.206 -27.394  -9.793  1.00  0.00           C  
ATOM    155  C   GLY A  11     -10.630 -27.039  -8.382  1.00  0.00           C  
ATOM    156  O   GLY A  11     -10.261 -27.720  -7.419  1.00  0.00           O  
ATOM    157  H   GLY A  11     -10.985 -29.375 -10.100  1.00  0.00           H  
ATOM    158 1HA  GLY A  11      -9.234 -26.946  -9.998  1.00  0.00           H  
ATOM    159 2HA  GLY A  11     -10.915 -26.964 -10.499  1.00  0.00           H  
ATOM    160  N   ALA A  12     -11.403 -25.957  -8.274  1.00  0.00           N  
ATOM    161  CA  ALA A  12     -11.881 -25.412  -7.005  1.00  0.00           C  
ATOM    162  C   ALA A  12     -10.783 -24.925  -6.060  1.00  0.00           C  
ATOM    163  O   ALA A  12      -9.613 -24.859  -6.428  1.00  0.00           O  
ATOM    164  CB  ALA A  12     -12.791 -26.405  -6.300  1.00  0.00           C  
ATOM    165  H   ALA A  12     -11.666 -25.498  -9.135  1.00  0.00           H  
ATOM    166  HA  ALA A  12     -12.449 -24.507  -7.218  1.00  0.00           H  
ATOM    167 1HB  ALA A  12     -13.135 -25.978  -5.357  1.00  0.00           H  
ATOM    168 2HB  ALA A  12     -13.651 -26.625  -6.933  1.00  0.00           H  
ATOM    169 3HB  ALA A  12     -12.243 -27.325  -6.102  1.00  0.00           H  
ATOM    170  N   LYS A  13     -11.189 -24.560  -4.846  1.00  0.00           N  
ATOM    171  CA  LYS A  13     -10.268 -24.080  -3.817  1.00  0.00           C  
ATOM    172  C   LYS A  13      -9.468 -25.240  -3.260  1.00  0.00           C  
ATOM    173  O   LYS A  13      -9.917 -26.385  -3.278  1.00  0.00           O  
ATOM    174  CB  LYS A  13     -11.036 -23.416  -2.678  1.00  0.00           C  
ATOM    175  CG  LYS A  13     -11.839 -22.194  -3.093  1.00  0.00           C  
ATOM    176  CD  LYS A  13     -11.015 -20.929  -3.015  1.00  0.00           C  
ATOM    177  CE  LYS A  13     -11.882 -19.688  -3.141  1.00  0.00           C  
ATOM    178  NZ  LYS A  13     -11.133 -18.478  -2.710  1.00  0.00           N1+
ATOM    179  H   LYS A  13     -12.175 -24.622  -4.635  1.00  0.00           H  
ATOM    180  HA  LYS A  13      -9.605 -23.341  -4.266  1.00  0.00           H  
ATOM    181 1HB  LYS A  13     -11.727 -24.136  -2.236  1.00  0.00           H  
ATOM    182 2HB  LYS A  13     -10.339 -23.109  -1.898  1.00  0.00           H  
ATOM    183 1HG  LYS A  13     -12.193 -22.320  -4.117  1.00  0.00           H  
ATOM    184 2HG  LYS A  13     -12.706 -22.090  -2.438  1.00  0.00           H  
ATOM    185 1HD  LYS A  13     -10.487 -20.896  -2.061  1.00  0.00           H  
ATOM    186 2HD  LYS A  13     -10.277 -20.926  -3.818  1.00  0.00           H  
ATOM    187 1HE  LYS A  13     -12.198 -19.570  -4.177  1.00  0.00           H  
ATOM    188 2HE  LYS A  13     -12.772 -19.802  -2.524  1.00  0.00           H  
ATOM    189 1HZ  LYS A  13     -11.725 -17.665  -2.800  1.00  0.00           H  
ATOM    190 2HZ  LYS A  13     -10.851 -18.584  -1.745  1.00  0.00           H  
ATOM    191 3HZ  LYS A  13     -10.314 -18.365  -3.289  1.00  0.00           H  
ATOM    192  N   LYS A  14      -8.291 -24.939  -2.740  1.00  0.00           N  
ATOM    193  CA  LYS A  14      -7.433 -25.979  -2.193  1.00  0.00           C  
ATOM    194  C   LYS A  14      -7.284 -25.822  -0.684  1.00  0.00           C  
ATOM    195  O   LYS A  14      -7.348 -24.716  -0.152  1.00  0.00           O  
ATOM    196  CB  LYS A  14      -6.073 -25.928  -2.879  1.00  0.00           C  
ATOM    197  CG  LYS A  14      -6.110 -25.952  -4.409  1.00  0.00           C  
ATOM    198  CD  LYS A  14      -6.627 -27.267  -4.987  1.00  0.00           C  
ATOM    199  CE  LYS A  14      -6.849 -27.164  -6.492  1.00  0.00           C  
ATOM    200  NZ  LYS A  14      -5.623 -26.810  -7.259  1.00  0.00           N1+
ATOM    201  H   LYS A  14      -7.976 -23.979  -2.719  1.00  0.00           H  
ATOM    202  HA  LYS A  14      -7.894 -26.947  -2.388  1.00  0.00           H  
ATOM    203 1HB  LYS A  14      -5.549 -25.019  -2.579  1.00  0.00           H  
ATOM    204 2HB  LYS A  14      -5.469 -26.776  -2.554  1.00  0.00           H  
ATOM    205 1HG  LYS A  14      -6.756 -25.152  -4.771  1.00  0.00           H  
ATOM    206 2HG  LYS A  14      -5.106 -25.789  -4.800  1.00  0.00           H  
ATOM    207 1HD  LYS A  14      -5.905 -28.061  -4.787  1.00  0.00           H  
ATOM    208 2HD  LYS A  14      -7.569 -27.528  -4.506  1.00  0.00           H  
ATOM    209 1HE  LYS A  14      -7.217 -28.115  -6.871  1.00  0.00           H  
ATOM    210 2HE  LYS A  14      -7.602 -26.401  -6.697  1.00  0.00           H  
ATOM    211 1HZ  LYS A  14      -5.844 -26.757  -8.243  1.00  0.00           H  
ATOM    212 2HZ  LYS A  14      -5.275 -25.913  -6.945  1.00  0.00           H  
ATOM    213 3HZ  LYS A  14      -4.916 -27.514  -7.111  1.00  0.00           H  
ATOM    214  N   LYS A  15      -7.112 -26.945   0.005  1.00  0.00           N  
ATOM    215  CA  LYS A  15      -6.911 -26.949   1.447  1.00  0.00           C  
ATOM    216  C   LYS A  15      -5.426 -26.734   1.740  1.00  0.00           C  
ATOM    217  O   LYS A  15      -4.581 -27.477   1.236  1.00  0.00           O  
ATOM    218  CB  LYS A  15      -7.383 -28.265   2.056  1.00  0.00           C  
ATOM    219  CG  LYS A  15      -7.283 -28.294   3.567  1.00  0.00           C  
ATOM    220  CD  LYS A  15      -7.796 -29.598   4.142  1.00  0.00           C  
ATOM    221  CE  LYS A  15      -7.672 -29.600   5.654  1.00  0.00           C  
ATOM    222  NZ  LYS A  15      -7.963 -30.937   6.243  1.00  0.00           N1+
ATOM    223  H   LYS A  15      -7.121 -27.824  -0.493  1.00  0.00           H  
ATOM    224  HA  LYS A  15      -7.496 -26.138   1.880  1.00  0.00           H  
ATOM    225 1HB  LYS A  15      -8.421 -28.444   1.774  1.00  0.00           H  
ATOM    226 2HB  LYS A  15      -6.788 -29.085   1.654  1.00  0.00           H  
ATOM    227 1HG  LYS A  15      -6.242 -28.166   3.866  1.00  0.00           H  
ATOM    228 2HG  LYS A  15      -7.867 -27.474   3.985  1.00  0.00           H  
ATOM    229 1HD  LYS A  15      -8.843 -29.733   3.864  1.00  0.00           H  
ATOM    230 2HD  LYS A  15      -7.221 -30.429   3.733  1.00  0.00           H  
ATOM    231 1HE  LYS A  15      -6.663 -29.308   5.936  1.00  0.00           H  
ATOM    232 2HE  LYS A  15      -8.369 -28.876   6.076  1.00  0.00           H  
ATOM    233 1HZ  LYS A  15      -7.869 -30.889   7.248  1.00  0.00           H  
ATOM    234 2HZ  LYS A  15      -8.906 -31.213   6.005  1.00  0.00           H  
ATOM    235 3HZ  LYS A  15      -7.311 -31.615   5.876  1.00  0.00           H  
ATOM    236  N   VAL A  16      -5.135 -25.708   2.537  1.00  0.00           N  
ATOM    237  CA  VAL A  16      -3.751 -25.310   2.870  1.00  0.00           C  
ATOM    238  C   VAL A  16      -3.482 -25.456   4.370  1.00  0.00           C  
ATOM    239  O   VAL A  16      -4.247 -24.962   5.205  1.00  0.00           O  
ATOM    240  CB  VAL A  16      -3.492 -23.852   2.448  1.00  0.00           C  
ATOM    241  CG1 VAL A  16      -2.084 -23.426   2.839  1.00  0.00           C  
ATOM    242  CG2 VAL A  16      -3.706 -23.699   0.951  1.00  0.00           C  
ATOM    243  H   VAL A  16      -5.904 -25.182   2.925  1.00  0.00           H  
ATOM    244  HA  VAL A  16      -3.064 -25.963   2.330  1.00  0.00           H  
ATOM    245  HB  VAL A  16      -4.185 -23.201   2.983  1.00  0.00           H  
ATOM    246 1HG1 VAL A  16      -1.918 -22.393   2.531  1.00  0.00           H  
ATOM    247 2HG1 VAL A  16      -1.965 -23.509   3.918  1.00  0.00           H  
ATOM    248 3HG1 VAL A  16      -1.359 -24.071   2.341  1.00  0.00           H  
ATOM    249 1HG2 VAL A  16      -3.522 -22.667   0.660  1.00  0.00           H  
ATOM    250 2HG2 VAL A  16      -3.020 -24.355   0.415  1.00  0.00           H  
ATOM    251 3HG2 VAL A  16      -4.733 -23.970   0.701  1.00  0.00           H  
ATOM    252  N   CYS A  17      -2.385 -26.135   4.705  1.00  0.00           N  
ATOM    253  CA  CYS A  17      -1.894 -26.238   6.076  1.00  0.00           C  
ATOM    254  C   CYS A  17      -0.567 -25.485   6.166  1.00  0.00           C  
ATOM    255  O   CYS A  17       0.343 -25.740   5.396  1.00  0.00           O  
ATOM    256  CB  CYS A  17      -1.700 -27.695   6.491  1.00  0.00           C  
ATOM    257  SG  CYS A  17      -3.235 -28.650   6.571  1.00  0.00           S  
ATOM    258  H   CYS A  17      -1.877 -26.597   3.965  1.00  0.00           H  
ATOM    259  HA  CYS A  17      -2.629 -25.782   6.740  1.00  0.00           H  
ATOM    260 1HB  CYS A  17      -1.030 -28.189   5.787  1.00  0.00           H  
ATOM    261 2HB  CYS A  17      -1.227 -27.733   7.472  1.00  0.00           H  
ATOM    262  HG  CYS A  17      -3.357 -28.823   5.259  1.00  0.00           H  
ATOM    263  N   TYR A  18      -0.481 -24.559   7.107  1.00  0.00           N  
ATOM    264  CA  TYR A  18       0.638 -23.624   7.218  1.00  0.00           C  
ATOM    265  C   TYR A  18       1.368 -23.907   8.523  1.00  0.00           C  
ATOM    266  O   TYR A  18       0.741 -24.036   9.577  1.00  0.00           O  
ATOM    267  CB  TYR A  18       0.066 -22.213   7.150  1.00  0.00           C  
ATOM    268  CG  TYR A  18       0.979 -21.047   7.472  1.00  0.00           C  
ATOM    269  CD1 TYR A  18       1.109 -20.608   8.782  1.00  0.00           C  
ATOM    270  CD2 TYR A  18       1.630 -20.327   6.458  1.00  0.00           C  
ATOM    271  CE1 TYR A  18       1.897 -19.517   9.106  1.00  0.00           C  
ATOM    272  CE2 TYR A  18       2.428 -19.223   6.776  1.00  0.00           C  
ATOM    273  CZ  TYR A  18       2.548 -18.828   8.102  1.00  0.00           C  
ATOM    274  OH  TYR A  18       3.312 -17.743   8.472  1.00  0.00           O  
ATOM    275  H   TYR A  18      -1.235 -24.505   7.779  1.00  0.00           H  
ATOM    276  HA  TYR A  18       1.314 -23.793   6.379  1.00  0.00           H  
ATOM    277 1HB  TYR A  18      -0.314 -22.022   6.145  1.00  0.00           H  
ATOM    278 2HB  TYR A  18      -0.775 -22.128   7.838  1.00  0.00           H  
ATOM    279  HD1 TYR A  18       0.584 -21.125   9.586  1.00  0.00           H  
ATOM    280  HD2 TYR A  18       1.515 -20.626   5.416  1.00  0.00           H  
ATOM    281  HE1 TYR A  18       1.981 -19.196  10.145  1.00  0.00           H  
ATOM    282  HE2 TYR A  18       2.947 -18.681   5.986  1.00  0.00           H  
ATOM    283  HH  TYR A  18       3.080 -17.477   9.366  1.00  0.00           H  
ATOM    284  N   TYR A  19       2.698 -23.985   8.448  1.00  0.00           N  
ATOM    285  CA  TYR A  19       3.550 -24.290   9.593  1.00  0.00           C  
ATOM    286  C   TYR A  19       4.380 -23.076   9.982  1.00  0.00           C  
ATOM    287  O   TYR A  19       5.061 -22.484   9.141  1.00  0.00           O  
ATOM    288  CB  TYR A  19       4.441 -25.505   9.294  1.00  0.00           C  
ATOM    289  CG  TYR A  19       3.610 -26.740   9.113  1.00  0.00           C  
ATOM    290  CD1 TYR A  19       2.974 -27.006   7.905  1.00  0.00           C  
ATOM    291  CD2 TYR A  19       3.401 -27.619  10.178  1.00  0.00           C  
ATOM    292  CE1 TYR A  19       2.165 -28.124   7.750  1.00  0.00           C  
ATOM    293  CE2 TYR A  19       2.598 -28.740  10.029  1.00  0.00           C  
ATOM    294  CZ  TYR A  19       1.977 -28.988   8.817  1.00  0.00           C  
ATOM    295  OH  TYR A  19       1.177 -30.091   8.664  1.00  0.00           O  
ATOM    296  H   TYR A  19       3.125 -23.822   7.547  1.00  0.00           H  
ATOM    297  HA  TYR A  19       2.910 -24.529  10.444  1.00  0.00           H  
ATOM    298 1HB  TYR A  19       5.025 -25.315   8.392  1.00  0.00           H  
ATOM    299 2HB  TYR A  19       5.144 -25.649  10.115  1.00  0.00           H  
ATOM    300  HD1 TYR A  19       3.105 -26.331   7.059  1.00  0.00           H  
ATOM    301  HD2 TYR A  19       3.868 -27.428  11.144  1.00  0.00           H  
ATOM    302  HE1 TYR A  19       1.676 -28.313   6.794  1.00  0.00           H  
ATOM    303  HE2 TYR A  19       2.457 -29.426  10.865  1.00  0.00           H  
ATOM    304  HH  TYR A  19       1.331 -30.701   9.390  1.00  0.00           H  
ATOM    305  N   TYR A  20       4.319 -22.708  11.256  1.00  0.00           N  
ATOM    306  CA  TYR A  20       5.079 -21.579  11.774  1.00  0.00           C  
ATOM    307  C   TYR A  20       5.321 -21.737  13.260  1.00  0.00           C  
ATOM    308  O   TYR A  20       4.444 -22.209  13.975  1.00  0.00           O  
ATOM    309  CB  TYR A  20       4.313 -20.281  11.526  1.00  0.00           C  
ATOM    310  CG  TYR A  20       4.888 -19.042  12.211  1.00  0.00           C  
ATOM    311  CD1 TYR A  20       4.366 -18.573  13.418  1.00  0.00           C  
ATOM    312  CD2 TYR A  20       5.947 -18.335  11.642  1.00  0.00           C  
ATOM    313  CE1 TYR A  20       4.881 -17.442  14.032  1.00  0.00           C  
ATOM    314  CE2 TYR A  20       6.464 -17.204  12.247  1.00  0.00           C  
ATOM    315  CZ  TYR A  20       5.935 -16.755  13.439  1.00  0.00           C  
ATOM    316  OH  TYR A  20       6.448 -15.634  14.043  1.00  0.00           O  
ATOM    317  H   TYR A  20       3.723 -23.230  11.884  1.00  0.00           H  
ATOM    318  HA  TYR A  20       6.033 -21.533  11.248  1.00  0.00           H  
ATOM    319 1HB  TYR A  20       4.279 -20.077  10.455  1.00  0.00           H  
ATOM    320 2HB  TYR A  20       3.285 -20.396  11.868  1.00  0.00           H  
ATOM    321  HD1 TYR A  20       3.534 -19.097  13.892  1.00  0.00           H  
ATOM    322  HD2 TYR A  20       6.384 -18.671  10.702  1.00  0.00           H  
ATOM    323  HE1 TYR A  20       4.459 -17.093  14.973  1.00  0.00           H  
ATOM    324  HE2 TYR A  20       7.289 -16.666  11.778  1.00  0.00           H  
ATOM    325  HH  TYR A  20       5.920 -15.417  14.816  1.00  0.00           H  
ATOM    326  N   ASP A  21       6.502 -21.321  13.715  1.00  0.00           N  
ATOM    327  CA  ASP A  21       6.816 -21.314  15.141  1.00  0.00           C  
ATOM    328  C   ASP A  21       7.201 -19.911  15.582  1.00  0.00           C  
ATOM    329  O   ASP A  21       8.156 -19.356  15.061  1.00  0.00           O  
ATOM    330  CB  ASP A  21       7.958 -22.276  15.439  1.00  0.00           C  
ATOM    331  CG  ASP A  21       8.173 -22.461  16.923  1.00  0.00           C  
ATOM    332  OD1 ASP A  21       8.031 -23.602  17.386  1.00  0.00           O  
ATOM    333  OD2 ASP A  21       8.427 -21.461  17.631  1.00  0.00           O1-
ATOM    334  H   ASP A  21       7.197 -21.001  13.056  1.00  0.00           H  
ATOM    335  HA  ASP A  21       5.934 -21.638  15.692  1.00  0.00           H  
ATOM    336 1HB  ASP A  21       7.745 -23.245  14.986  1.00  0.00           H  
ATOM    337 2HB  ASP A  21       8.878 -21.900  14.990  1.00  0.00           H  
ATOM    338  N   GLY A  22       6.487 -19.380  16.582  1.00  0.00           N  
ATOM    339  CA  GLY A  22       6.717 -18.025  17.102  1.00  0.00           C  
ATOM    340  C   GLY A  22       8.129 -17.672  17.545  1.00  0.00           C  
ATOM    341  O   GLY A  22       8.460 -16.486  17.646  1.00  0.00           O  
ATOM    342  H   GLY A  22       5.758 -19.948  16.991  1.00  0.00           H  
ATOM    343 1HA  GLY A  22       6.440 -17.294  16.343  1.00  0.00           H  
ATOM    344 2HA  GLY A  22       6.072 -17.855  17.964  1.00  0.00           H  
ATOM    345  N   ASP A  23       8.961 -18.674  17.823  1.00  0.00           N  
ATOM    346  CA  ASP A  23      10.352 -18.458  18.226  1.00  0.00           C  
ATOM    347  C   ASP A  23      11.310 -18.280  17.051  1.00  0.00           C  
ATOM    348  O   ASP A  23      12.448 -17.854  17.256  1.00  0.00           O  
ATOM    349  CB  ASP A  23      10.855 -19.639  19.068  1.00  0.00           C  
ATOM    350  CG  ASP A  23      10.123 -19.784  20.398  1.00  0.00           C  
ATOM    351  OD1 ASP A  23      10.116 -20.910  20.941  1.00  0.00           O  
ATOM    352  OD2 ASP A  23       9.568 -18.798  20.920  1.00  0.00           O1-
ATOM    353  H   ASP A  23       8.612 -19.619  17.751  1.00  0.00           H  
ATOM    354  HA  ASP A  23      10.400 -17.551  18.828  1.00  0.00           H  
ATOM    355 1HB  ASP A  23      10.737 -20.565  18.506  1.00  0.00           H  
ATOM    356 2HB  ASP A  23      11.918 -19.513  19.273  1.00  0.00           H  
ATOM    357  N   ILE A  24      10.869 -18.608  15.833  1.00  0.00           N  
ATOM    358  CA  ILE A  24      11.774 -18.683  14.677  1.00  0.00           C  
ATOM    359  C   ILE A  24      12.417 -17.331  14.354  1.00  0.00           C  
ATOM    360  O   ILE A  24      13.558 -17.272  13.881  1.00  0.00           O  
ATOM    361  CB  ILE A  24      11.024 -19.197  13.433  1.00  0.00           C  
ATOM    362  CG1 ILE A  24      12.015 -19.701  12.381  1.00  0.00           C  
ATOM    363  CG2 ILE A  24      10.138 -18.103  12.856  1.00  0.00           C  
ATOM    364  CD1 ILE A  24      12.764 -20.947  12.796  1.00  0.00           C  
ATOM    365  H   ILE A  24       9.887 -18.809  15.706  1.00  0.00           H  
ATOM    366  HA  ILE A  24      12.609 -19.335  14.933  1.00  0.00           H  
ATOM    367  HB  ILE A  24      10.400 -20.046  13.711  1.00  0.00           H  
ATOM    368 1HG1 ILE A  24      11.486 -19.913  11.454  1.00  0.00           H  
ATOM    369 2HG1 ILE A  24      12.746 -18.921  12.169  1.00  0.00           H  
ATOM    370 1HG2 ILE A  24       9.617 -18.483  11.978  1.00  0.00           H  
ATOM    371 2HG2 ILE A  24       9.412 -17.791  13.604  1.00  0.00           H  
ATOM    372 3HG2 ILE A  24      10.755 -17.250  12.571  1.00  0.00           H  
ATOM    373 1HD1 ILE A  24      13.447 -21.242  11.999  1.00  0.00           H  
ATOM    374 2HD1 ILE A  24      13.331 -20.747  13.705  1.00  0.00           H  
ATOM    375 3HD1 ILE A  24      12.056 -21.752  12.980  1.00  0.00           H  
ATOM    376  N   GLY A  25      11.697 -16.249  14.638  1.00  0.00           N  
ATOM    377  CA  GLY A  25      12.175 -14.902  14.378  1.00  0.00           C  
ATOM    378  C   GLY A  25      13.248 -14.394  15.315  1.00  0.00           C  
ATOM    379  O   GLY A  25      13.825 -13.348  15.055  1.00  0.00           O  
ATOM    380  H   GLY A  25      10.782 -16.377  15.051  1.00  0.00           H  
ATOM    381 1HA  GLY A  25      12.575 -14.848  13.364  1.00  0.00           H  
ATOM    382 2HA  GLY A  25      11.340 -14.203  14.431  1.00  0.00           H  
ATOM    383  N   ASN A  26      13.513 -15.119  16.403  1.00  0.00           N  
ATOM    384  CA  ASN A  26      14.523 -14.720  17.385  1.00  0.00           C  
ATOM    385  C   ASN A  26      15.909 -15.310  17.170  1.00  0.00           C  
ATOM    386  O   ASN A  26      16.819 -15.017  17.952  1.00  0.00           O  
ATOM    387  CB  ASN A  26      14.046 -15.083  18.781  1.00  0.00           C  
ATOM    388  CG  ASN A  26      12.826 -14.292  19.191  1.00  0.00           C  
ATOM    389  ND2 ASN A  26      11.909 -14.929  19.900  1.00  0.00           N  
ATOM    390  OD1 ASN A  26      12.707 -13.115  18.849  1.00  0.00           O  
ATOM    391  H   ASN A  26      12.996 -15.973  16.549  1.00  0.00           H  
ATOM    392  HA  ASN A  26      14.655 -13.639  17.324  1.00  0.00           H  
ATOM    393 1HB  ASN A  26      13.809 -16.147  18.820  1.00  0.00           H  
ATOM    394 2HB  ASN A  26      14.845 -14.898  19.499  1.00  0.00           H  
ATOM    395 1HD2 ASN A  26      11.083 -14.449  20.195  1.00  0.00           H  
ATOM    396 2HD2 ASN A  26      12.042 -15.890  20.140  1.00  0.00           H  
ATOM    397  N   TYR A  27      16.076 -16.148  16.145  1.00  0.00           N  
ATOM    398  CA  TYR A  27      17.388 -16.717  15.821  1.00  0.00           C  
ATOM    399  C   TYR A  27      18.172 -15.700  15.003  1.00  0.00           C  
ATOM    400  O   TYR A  27      17.630 -15.100  14.080  1.00  0.00           O  
ATOM    401  CB  TYR A  27      17.238 -18.056  15.087  1.00  0.00           C  
ATOM    402  CG  TYR A  27      16.627 -19.088  15.998  1.00  0.00           C  
ATOM    403  CD1 TYR A  27      15.263 -19.357  15.968  1.00  0.00           C  
ATOM    404  CD2 TYR A  27      17.405 -19.743  16.946  1.00  0.00           C  
ATOM    405  CE1 TYR A  27      14.698 -20.281  16.836  1.00  0.00           C  
ATOM    406  CE2 TYR A  27      16.850 -20.668  17.813  1.00  0.00           C  
ATOM    407  CZ  TYR A  27      15.500 -20.931  17.757  1.00  0.00           C  
ATOM    408  OH  TYR A  27      14.963 -21.847  18.631  1.00  0.00           O  
ATOM    409  H   TYR A  27      15.278 -16.396  15.580  1.00  0.00           H  
ATOM    410  HA  TYR A  27      17.928 -16.892  16.752  1.00  0.00           H  
ATOM    411 1HB  TYR A  27      16.609 -17.919  14.204  1.00  0.00           H  
ATOM    412 2HB  TYR A  27      18.215 -18.394  14.742  1.00  0.00           H  
ATOM    413  HD1 TYR A  27      14.621 -18.840  15.256  1.00  0.00           H  
ATOM    414  HD2 TYR A  27      18.471 -19.530  17.019  1.00  0.00           H  
ATOM    415  HE1 TYR A  27      13.625 -20.479  16.799  1.00  0.00           H  
ATOM    416  HE2 TYR A  27      17.482 -21.183  18.537  1.00  0.00           H  
ATOM    417  HH  TYR A  27      15.671 -22.321  19.071  1.00  0.00           H  
ATOM    418  N   TYR A  28      19.434 -15.496  15.374  1.00  0.00           N  
ATOM    419  CA  TYR A  28      20.263 -14.423  14.826  1.00  0.00           C  
ATOM    420  C   TYR A  28      21.587 -14.992  14.343  1.00  0.00           C  
ATOM    421  O   TYR A  28      22.353 -15.547  15.123  1.00  0.00           O  
ATOM    422  CB  TYR A  28      20.496 -13.359  15.904  1.00  0.00           C  
ATOM    423  CG  TYR A  28      21.184 -12.091  15.427  1.00  0.00           C  
ATOM    424  CD1 TYR A  28      20.568 -11.247  14.505  1.00  0.00           C  
ATOM    425  CD2 TYR A  28      22.432 -11.716  15.929  1.00  0.00           C  
ATOM    426  CE1 TYR A  28      21.189 -10.080  14.072  1.00  0.00           C  
ATOM    427  CE2 TYR A  28      23.052 -10.546  15.504  1.00  0.00           C  
ATOM    428  CZ  TYR A  28      22.422  -9.734  14.575  1.00  0.00           C  
ATOM    429  OH  TYR A  28      23.038  -8.570  14.160  1.00  0.00           O  
ATOM    430  H   TYR A  28      19.829 -16.117  16.067  1.00  0.00           H  
ATOM    431  HA  TYR A  28      19.732 -13.970  13.987  1.00  0.00           H  
ATOM    432 1HB  TYR A  28      19.542 -13.066  16.342  1.00  0.00           H  
ATOM    433 2HB  TYR A  28      21.106 -13.779  16.704  1.00  0.00           H  
ATOM    434  HD1 TYR A  28      19.582 -11.496  14.111  1.00  0.00           H  
ATOM    435  HD2 TYR A  28      22.937 -12.343  16.663  1.00  0.00           H  
ATOM    436  HE1 TYR A  28      20.689  -9.435  13.350  1.00  0.00           H  
ATOM    437  HE2 TYR A  28      24.030 -10.274  15.899  1.00  0.00           H  
ATOM    438  HH  TYR A  28      22.413  -8.041  13.659  1.00  0.00           H  
ATOM    439  N   TYR A  29      21.847 -14.844  13.047  1.00  0.00           N  
ATOM    440  CA  TYR A  29      23.052 -15.387  12.420  1.00  0.00           C  
ATOM    441  C   TYR A  29      24.318 -14.609  12.779  1.00  0.00           C  
ATOM    442  O   TYR A  29      25.421 -15.140  12.642  1.00  0.00           O  
ATOM    443  CB  TYR A  29      22.900 -15.419  10.893  1.00  0.00           C  
ATOM    444  CG  TYR A  29      22.259 -16.672  10.321  1.00  0.00           C  
ATOM    445  CD1 TYR A  29      22.968 -17.493   9.439  1.00  0.00           C  
ATOM    446  CD2 TYR A  29      20.941 -17.029  10.626  1.00  0.00           C  
ATOM    447  CE1 TYR A  29      22.395 -18.633   8.891  1.00  0.00           C  
ATOM    448  CE2 TYR A  29      20.365 -18.177  10.082  1.00  0.00           C  
ATOM    449  CZ  TYR A  29      21.095 -18.970   9.209  1.00  0.00           C  
ATOM    450  OH  TYR A  29      20.536 -20.097   8.646  1.00  0.00           O  
ATOM    451  H   TYR A  29      21.184 -14.338  12.479  1.00  0.00           H  
ATOM    452  HA  TYR A  29      23.197 -16.406  12.777  1.00  0.00           H  
ATOM    453 1HB  TYR A  29      22.293 -14.571  10.570  1.00  0.00           H  
ATOM    454 2HB  TYR A  29      23.879 -15.317  10.428  1.00  0.00           H  
ATOM    455  HD1 TYR A  29      23.995 -17.246   9.168  1.00  0.00           H  
ATOM    456  HD2 TYR A  29      20.350 -16.406  11.297  1.00  0.00           H  
ATOM    457  HE1 TYR A  29      22.970 -19.257   8.207  1.00  0.00           H  
ATOM    458  HE2 TYR A  29      19.342 -18.450  10.344  1.00  0.00           H  
ATOM    459  HH  TYR A  29      21.068 -20.378   7.896  1.00  0.00           H  
ATOM    460  N   GLY A  30      24.162 -13.358  13.200  1.00  0.00           N  
ATOM    461  CA  GLY A  30      25.296 -12.515  13.589  1.00  0.00           C  
ATOM    462  C   GLY A  30      25.292 -11.177  12.889  1.00  0.00           C  
ATOM    463  O   GLY A  30      24.616 -10.981  11.881  1.00  0.00           O  
ATOM    464  H   GLY A  30      23.227 -12.979  13.252  1.00  0.00           H  
ATOM    465 1HA  GLY A  30      25.274 -12.352  14.668  1.00  0.00           H  
ATOM    466 2HA  GLY A  30      26.227 -13.031  13.361  1.00  0.00           H  
ATOM    467  N   GLN A  31      26.082 -10.256  13.436  1.00  0.00           N  
ATOM    468  CA  GLN A  31      26.168  -8.883  12.942  1.00  0.00           C  
ATOM    469  C   GLN A  31      26.533  -8.842  11.462  1.00  0.00           C  
ATOM    470  O   GLN A  31      27.540  -9.420  11.049  1.00  0.00           O  
ATOM    471  CB  GLN A  31      27.196  -8.088  13.752  1.00  0.00           C  
ATOM    472  CG  GLN A  31      27.298  -6.624  13.362  1.00  0.00           C  
ATOM    473  CD  GLN A  31      28.375  -5.892  14.139  1.00  0.00           C  
ATOM    474  NE2 GLN A  31      28.765  -4.721  13.648  1.00  0.00           N  
ATOM    475  OE1 GLN A  31      28.855  -6.374  15.169  1.00  0.00           O  
ATOM    476  H   GLN A  31      26.641 -10.529  14.231  1.00  0.00           H  
ATOM    477  HA  GLN A  31      25.193  -8.411  13.060  1.00  0.00           H  
ATOM    478 1HB  GLN A  31      26.939  -8.137  14.811  1.00  0.00           H  
ATOM    479 2HB  GLN A  31      28.180  -8.538  13.634  1.00  0.00           H  
ATOM    480 1HG  GLN A  31      27.536  -6.559  12.301  1.00  0.00           H  
ATOM    481 2HG  GLN A  31      26.343  -6.137  13.561  1.00  0.00           H  
ATOM    482 1HE2 GLN A  31      29.472  -4.193  14.117  1.00  0.00           H  
ATOM    483 2HE2 GLN A  31      28.350  -4.366  12.809  1.00  0.00           H  
ATOM    484  N   GLY A  32      25.702  -8.163  10.671  1.00  0.00           N  
ATOM    485  CA  GLY A  32      25.927  -8.016   9.241  1.00  0.00           C  
ATOM    486  C   GLY A  32      25.553  -9.206   8.377  1.00  0.00           C  
ATOM    487  O   GLY A  32      25.622  -9.109   7.156  1.00  0.00           O  
ATOM    488  H   GLY A  32      24.885  -7.737  11.086  1.00  0.00           H  
ATOM    489 1HA  GLY A  32      25.362  -7.160   8.870  1.00  0.00           H  
ATOM    490 2HA  GLY A  32      26.981  -7.807   9.058  1.00  0.00           H  
ATOM    491  N   HIS A  33      25.157 -10.335   8.979  1.00  0.00           N  
ATOM    492  CA  HIS A  33      24.881 -11.532   8.184  1.00  0.00           C  
ATOM    493  C   HIS A  33      23.587 -11.322   7.387  1.00  0.00           C  
ATOM    494  O   HIS A  33      22.574 -10.931   7.956  1.00  0.00           O  
ATOM    495  CB  HIS A  33      24.759 -12.772   9.076  1.00  0.00           C  
ATOM    496  CG  HIS A  33      26.041 -13.159   9.745  1.00  0.00           C  
ATOM    497  CD2 HIS A  33      26.964 -14.096   9.427  1.00  0.00           C  
ATOM    498  ND1 HIS A  33      26.496 -12.546  10.893  1.00  0.00           N  
ATOM    499  CE1 HIS A  33      27.645 -13.091  11.253  1.00  0.00           C  
ATOM    500  NE2 HIS A  33      27.950 -14.033  10.381  1.00  0.00           N  
ATOM    501  H   HIS A  33      25.044 -10.373   9.981  1.00  0.00           H  
ATOM    502  HA  HIS A  33      25.682 -11.681   7.462  1.00  0.00           H  
ATOM    503 1HB  HIS A  33      24.011 -12.592   9.849  1.00  0.00           H  
ATOM    504 2HB  HIS A  33      24.416 -13.617   8.479  1.00  0.00           H  
ATOM    505  HD2 HIS A  33      26.932 -14.774   8.574  1.00  0.00           H  
ATOM    506  HE1 HIS A  33      28.238 -12.810  12.124  1.00  0.00           H  
ATOM    507  HE2 HIS A  33      28.775 -14.617  10.405  1.00  0.00           H  
ATOM    508  N   PRO A  34      23.624 -11.572   6.066  1.00  0.00           N  
ATOM    509  CA  PRO A  34      22.401 -11.401   5.258  1.00  0.00           C  
ATOM    510  C   PRO A  34      21.157 -12.148   5.756  1.00  0.00           C  
ATOM    511  O   PRO A  34      20.062 -11.641   5.616  1.00  0.00           O  
ATOM    512  CB  PRO A  34      22.845 -11.941   3.895  1.00  0.00           C  
ATOM    513  CG  PRO A  34      24.310 -11.666   3.852  1.00  0.00           C  
ATOM    514  CD  PRO A  34      24.784 -11.945   5.253  1.00  0.00           C  
ATOM    515  HA  PRO A  34      22.139 -10.334   5.217  1.00  0.00           H  
ATOM    516 1HB  PRO A  34      22.610 -13.013   3.821  1.00  0.00           H  
ATOM    517 2HB  PRO A  34      22.291 -11.435   3.091  1.00  0.00           H  
ATOM    518 1HG  PRO A  34      24.795 -12.309   3.104  1.00  0.00           H  
ATOM    519 2HG  PRO A  34      24.491 -10.626   3.543  1.00  0.00           H  
ATOM    520 1HD  PRO A  34      25.017 -13.015   5.355  1.00  0.00           H  
ATOM    521 2HD  PRO A  34      25.672 -11.332   5.469  1.00  0.00           H  
ATOM    522  N   MET A  35      21.330 -13.364   6.252  1.00  0.00           N  
ATOM    523  CA  MET A  35      20.200 -14.231   6.621  1.00  0.00           C  
ATOM    524  C   MET A  35      19.536 -13.807   7.923  1.00  0.00           C  
ATOM    525  O   MET A  35      20.174 -13.799   8.976  1.00  0.00           O  
ATOM    526  CB  MET A  35      20.668 -15.681   6.728  1.00  0.00           C  
ATOM    527  CG  MET A  35      19.563 -16.677   7.046  1.00  0.00           C  
ATOM    528  SD  MET A  35      18.341 -16.806   5.725  1.00  0.00           S  
ATOM    529  CE  MET A  35      19.277 -17.691   4.483  1.00  0.00           C  
ATOM    530  H   MET A  35      22.272 -13.702   6.380  1.00  0.00           H  
ATOM    531  HA  MET A  35      19.433 -14.146   5.852  1.00  0.00           H  
ATOM    532 1HB  MET A  35      21.130 -15.983   5.788  1.00  0.00           H  
ATOM    533 2HB  MET A  35      21.427 -15.762   7.506  1.00  0.00           H  
ATOM    534 1HG  MET A  35      19.998 -17.663   7.211  1.00  0.00           H  
ATOM    535 2HG  MET A  35      19.052 -16.374   7.960  1.00  0.00           H  
ATOM    536 1HE  MET A  35      18.655 -17.848   3.602  1.00  0.00           H  
ATOM    537 2HE  MET A  35      20.157 -17.110   4.207  1.00  0.00           H  
ATOM    538 3HE  MET A  35      19.590 -18.656   4.882  1.00  0.00           H  
ATOM    539  N   LYS A  36      18.241 -13.500   7.846  1.00  0.00           N  
ATOM    540  CA  LYS A  36      17.493 -12.970   8.986  1.00  0.00           C  
ATOM    541  C   LYS A  36      16.200 -13.744   9.184  1.00  0.00           C  
ATOM    542  O   LYS A  36      15.180 -13.408   8.584  1.00  0.00           O  
ATOM    543  CB  LYS A  36      17.195 -11.482   8.796  1.00  0.00           C  
ATOM    544  CG  LYS A  36      18.425 -10.588   8.801  1.00  0.00           C  
ATOM    545  CD  LYS A  36      18.052  -9.132   8.564  1.00  0.00           C  
ATOM    546  CE  LYS A  36      19.254  -8.215   8.737  1.00  0.00           C  
ATOM    547  NZ  LYS A  36      20.366  -8.577   7.816  1.00  0.00           N1+
ATOM    548  H   LYS A  36      17.763 -13.640   6.966  1.00  0.00           H  
ATOM    549  HA  LYS A  36      18.101 -13.090   9.884  1.00  0.00           H  
ATOM    550 1HB  LYS A  36      16.676 -11.333   7.848  1.00  0.00           H  
ATOM    551 2HB  LYS A  36      16.529 -11.141   9.589  1.00  0.00           H  
ATOM    552 1HG  LYS A  36      18.934 -10.673   9.762  1.00  0.00           H  
ATOM    553 2HG  LYS A  36      19.112 -10.908   8.019  1.00  0.00           H  
ATOM    554 1HD  LYS A  36      17.659  -9.016   7.553  1.00  0.00           H  
ATOM    555 2HD  LYS A  36      17.278  -8.836   9.272  1.00  0.00           H  
ATOM    556 1HE  LYS A  36      18.957  -7.186   8.543  1.00  0.00           H  
ATOM    557 2HE  LYS A  36      19.615  -8.278   9.763  1.00  0.00           H  
ATOM    558 1HZ  LYS A  36      21.143  -7.947   7.962  1.00  0.00           H  
ATOM    559 2HZ  LYS A  36      20.663  -9.525   8.001  1.00  0.00           H  
ATOM    560 3HZ  LYS A  36      20.048  -8.505   6.860  1.00  0.00           H  
ATOM    561  N   PRO A  37      16.232 -14.795  10.028  1.00  0.00           N  
ATOM    562  CA  PRO A  37      15.007 -15.526  10.363  1.00  0.00           C  
ATOM    563  C   PRO A  37      13.815 -14.641  10.715  1.00  0.00           C  
ATOM    564  O   PRO A  37      12.675 -15.052  10.494  1.00  0.00           O  
ATOM    565  CB  PRO A  37      15.450 -16.355  11.575  1.00  0.00           C  
ATOM    566  CG  PRO A  37      16.896 -16.617  11.330  1.00  0.00           C  
ATOM    567  CD  PRO A  37      17.415 -15.333  10.743  1.00  0.00           C  
ATOM    568  HA  PRO A  37      14.709 -16.147   9.506  1.00  0.00           H  
ATOM    569 1HB  PRO A  37      15.269 -15.791  12.501  1.00  0.00           H  
ATOM    570 2HB  PRO A  37      14.853 -17.276  11.637  1.00  0.00           H  
ATOM    571 1HG  PRO A  37      17.397 -16.888  12.270  1.00  0.00           H  
ATOM    572 2HG  PRO A  37      17.015 -17.474  10.648  1.00  0.00           H  
ATOM    573 1HD  PRO A  37      17.740 -14.664  11.553  1.00  0.00           H  
ATOM    574 2HD  PRO A  37      18.251 -15.551  10.062  1.00  0.00           H  
ATOM    575  N   HIS A  38      14.081 -13.435  11.219  1.00  0.00           N  
ATOM    576  CA  HIS A  38      13.071 -12.407  11.460  1.00  0.00           C  
ATOM    577  C   HIS A  38      12.136 -12.131  10.265  1.00  0.00           C  
ATOM    578  O   HIS A  38      10.985 -11.740  10.453  1.00  0.00           O  
ATOM    579  CB  HIS A  38      13.759 -11.099  11.870  1.00  0.00           C  
ATOM    580  CG  HIS A  38      12.804  -9.984  12.166  1.00  0.00           C  
ATOM    581  CD2 HIS A  38      12.569  -8.818  11.521  1.00  0.00           C  
ATOM    582  ND1 HIS A  38      11.949 -10.005  13.248  1.00  0.00           N  
ATOM    583  CE1 HIS A  38      11.229  -8.896  13.258  1.00  0.00           C  
ATOM    584  NE2 HIS A  38      11.585  -8.161  12.220  1.00  0.00           N  
ATOM    585  H   HIS A  38      15.048 -13.238  11.443  1.00  0.00           H  
ATOM    586  HA  HIS A  38      12.403 -12.733  12.257  1.00  0.00           H  
ATOM    587 1HB  HIS A  38      14.369 -11.271  12.758  1.00  0.00           H  
ATOM    588 2HB  HIS A  38      14.425 -10.774  11.071  1.00  0.00           H  
ATOM    589  HD2 HIS A  38      13.064  -8.466  10.617  1.00  0.00           H  
ATOM    590  HE1 HIS A  38      10.471  -8.635  13.995  1.00  0.00           H  
ATOM    591  HE2 HIS A  38      11.201  -7.259  11.975  1.00  0.00           H  
ATOM    592  N   ARG A  39      12.619 -12.351   9.044  1.00  0.00           N  
ATOM    593  CA  ARG A  39      11.785 -12.185   7.843  1.00  0.00           C  
ATOM    594  C   ARG A  39      10.584 -13.150   7.812  1.00  0.00           C  
ATOM    595  O   ARG A  39       9.576 -12.876   7.154  1.00  0.00           O  
ATOM    596  CB  ARG A  39      12.637 -12.355   6.580  1.00  0.00           C  
ATOM    597  CG  ARG A  39      13.093 -13.779   6.312  1.00  0.00           C  
ATOM    598  CD  ARG A  39      14.449 -13.901   5.610  1.00  0.00           C  
ATOM    599  NE  ARG A  39      14.764 -15.319   5.615  1.00  0.00           N  
ATOM    600  CZ  ARG A  39      14.789 -16.131   4.565  1.00  0.00           C  
ATOM    601  NH1 ARG A  39      14.697 -15.668   3.329  1.00  0.00           N1+
ATOM    602  NH2 ARG A  39      14.978 -17.430   4.767  1.00  0.00           N  
ATOM    603  H   ARG A  39      13.581 -12.641   8.938  1.00  0.00           H  
ATOM    604  HA  ARG A  39      11.367 -11.178   7.852  1.00  0.00           H  
ATOM    605 1HB  ARG A  39      12.070 -12.019   5.712  1.00  0.00           H  
ATOM    606 2HB  ARG A  39      13.525 -11.728   6.653  1.00  0.00           H  
ATOM    607 1HG  ARG A  39      13.181 -14.317   7.256  1.00  0.00           H  
ATOM    608 2HG  ARG A  39      12.365 -14.282   5.674  1.00  0.00           H  
ATOM    609 1HD  ARG A  39      14.367 -13.514   4.594  1.00  0.00           H  
ATOM    610 2HD  ARG A  39      15.194 -13.325   6.158  1.00  0.00           H  
ATOM    611  HE  ARG A  39      14.991 -15.748   6.503  1.00  0.00           H  
ATOM    612 1HH1 ARG A  39      14.605 -14.674   3.167  1.00  0.00           H  
ATOM    613 2HH1 ARG A  39      14.719 -16.307   2.546  1.00  0.00           H  
ATOM    614 1HH2 ARG A  39      15.099 -17.785   5.706  1.00  0.00           H  
ATOM    615 2HH2 ARG A  39      15.000 -18.066   3.983  1.00  0.00           H  
ATOM    616  N   ILE A  40      10.698 -14.253   8.546  1.00  0.00           N  
ATOM    617  CA  ILE A  40       9.634 -15.265   8.634  1.00  0.00           C  
ATOM    618  C   ILE A  40       8.523 -14.739   9.567  1.00  0.00           C  
ATOM    619  O   ILE A  40       7.332 -14.872   9.270  1.00  0.00           O  
ATOM    620  CB  ILE A  40      10.174 -16.609   9.154  1.00  0.00           C  
ATOM    621  CG1 ILE A  40      11.268 -17.140   8.225  1.00  0.00           C  
ATOM    622  CG2 ILE A  40       9.045 -17.619   9.287  1.00  0.00           C  
ATOM    623  CD1 ILE A  40      12.146 -18.195   8.857  1.00  0.00           C  
ATOM    624  H   ILE A  40      11.555 -14.394   9.063  1.00  0.00           H  
ATOM    625  HA  ILE A  40       9.218 -15.415   7.638  1.00  0.00           H  
ATOM    626  HB  ILE A  40      10.634 -16.462  10.131  1.00  0.00           H  
ATOM    627 1HG1 ILE A  40      10.812 -17.567   7.332  1.00  0.00           H  
ATOM    628 2HG1 ILE A  40      11.905 -16.315   7.905  1.00  0.00           H  
ATOM    629 1HG2 ILE A  40       9.445 -18.564   9.655  1.00  0.00           H  
ATOM    630 2HG2 ILE A  40       8.299 -17.243   9.986  1.00  0.00           H  
ATOM    631 3HG2 ILE A  40       8.581 -17.777   8.313  1.00  0.00           H  
ATOM    632 1HD1 ILE A  40      12.898 -18.523   8.138  1.00  0.00           H  
ATOM    633 2HD1 ILE A  40      12.642 -17.778   9.736  1.00  0.00           H  
ATOM    634 3HD1 ILE A  40      11.536 -19.045   9.155  1.00  0.00           H  
ATOM    635  N   ARG A  41       8.932 -14.175  10.703  1.00  0.00           N  
ATOM    636  CA  ARG A  41       8.007 -13.495  11.619  1.00  0.00           C  
ATOM    637  C   ARG A  41       7.299 -12.322  10.936  1.00  0.00           C  
ATOM    638  O   ARG A  41       6.094 -12.115  11.133  1.00  0.00           O  
ATOM    639  CB  ARG A  41       8.746 -13.012  12.870  1.00  0.00           C  
ATOM    640  CG  ARG A  41       7.858 -12.242  13.841  1.00  0.00           C  
ATOM    641  CD  ARG A  41       8.469 -12.177  15.221  1.00  0.00           C  
ATOM    642  NE  ARG A  41       9.824 -11.643  15.201  1.00  0.00           N  
ATOM    643  CZ  ARG A  41      10.707 -11.763  16.198  1.00  0.00           C  
ATOM    644  NH1 ARG A  41      10.390 -12.406  17.315  1.00  0.00           N1+
ATOM    645  NH2 ARG A  41      11.927 -11.243  16.084  1.00  0.00           N  
ATOM    646  H   ARG A  41       9.914 -14.216  10.936  1.00  0.00           H  
ATOM    647  HA  ARG A  41       7.237 -14.206  11.924  1.00  0.00           H  
ATOM    648 1HB  ARG A  41       9.166 -13.867  13.397  1.00  0.00           H  
ATOM    649 2HB  ARG A  41       9.575 -12.368  12.577  1.00  0.00           H  
ATOM    650 1HG  ARG A  41       7.721 -11.223  13.477  1.00  0.00           H  
ATOM    651 2HG  ARG A  41       6.889 -12.734  13.917  1.00  0.00           H  
ATOM    652 1HD  ARG A  41       7.861 -11.533  15.857  1.00  0.00           H  
ATOM    653 2HD  ARG A  41       8.508 -13.178  15.649  1.00  0.00           H  
ATOM    654  HE  ARG A  41      10.120 -11.144  14.373  1.00  0.00           H  
ATOM    655 1HH1 ARG A  41       9.472 -12.811  17.421  1.00  0.00           H  
ATOM    656 2HH1 ARG A  41      11.068 -12.488  18.057  1.00  0.00           H  
ATOM    657 1HH2 ARG A  41      12.191 -10.754  15.240  1.00  0.00           H  
ATOM    658 2HH2 ARG A  41      12.587 -11.337  16.841  1.00  0.00           H  
ATOM    659  N   MET A  42       8.044 -11.556  10.141  1.00  0.00           N  
ATOM    660  CA  MET A  42       7.449 -10.462   9.373  1.00  0.00           C  
ATOM    661  C   MET A  42       6.394 -10.990   8.414  1.00  0.00           C  
ATOM    662  O   MET A  42       5.301 -10.433   8.320  1.00  0.00           O  
ATOM    663  CB  MET A  42       8.506  -9.701   8.578  1.00  0.00           C  
ATOM    664  CG  MET A  42       9.439  -8.852   9.405  1.00  0.00           C  
ATOM    665  SD  MET A  42      10.758  -8.152   8.387  1.00  0.00           S  
ATOM    666  CE  MET A  42       9.812  -7.079   7.309  1.00  0.00           C  
ATOM    667  H   MET A  42       9.036 -11.728  10.064  1.00  0.00           H  
ATOM    668  HA  MET A  42       6.979  -9.767  10.069  1.00  0.00           H  
ATOM    669 1HB  MET A  42       9.116 -10.407   8.016  1.00  0.00           H  
ATOM    670 2HB  MET A  42       8.017  -9.044   7.858  1.00  0.00           H  
ATOM    671 1HG  MET A  42       8.879  -8.041   9.871  1.00  0.00           H  
ATOM    672 2HG  MET A  42       9.881  -9.458  10.195  1.00  0.00           H  
ATOM    673 1HE  MET A  42      10.484  -6.573   6.616  1.00  0.00           H  
ATOM    674 2HE  MET A  42       9.091  -7.673   6.745  1.00  0.00           H  
ATOM    675 3HE  MET A  42       9.281  -6.338   7.907  1.00  0.00           H  
ATOM    676  N   THR A  43       6.731 -12.062   7.696  1.00  0.00           N  
ATOM    677  CA  THR A  43       5.787 -12.726   6.801  1.00  0.00           C  
ATOM    678  C   THR A  43       4.519 -13.148   7.546  1.00  0.00           C  
ATOM    679  O   THR A  43       3.404 -12.885   7.098  1.00  0.00           O  
ATOM    680  CB  THR A  43       6.430 -13.967   6.132  1.00  0.00           C  
ATOM    681  CG2 THR A  43       5.454 -14.677   5.200  1.00  0.00           C  
ATOM    682  OG1 THR A  43       7.584 -13.565   5.385  1.00  0.00           O  
ATOM    683  H   THR A  43       7.671 -12.422   7.776  1.00  0.00           H  
ATOM    684  HA  THR A  43       5.499 -12.026   6.017  1.00  0.00           H  
ATOM    685  HB  THR A  43       6.747 -14.672   6.901  1.00  0.00           H  
ATOM    686  HG1 THR A  43       8.293 -13.337   5.990  1.00  0.00           H  
ATOM    687 1HG2 THR A  43       5.942 -15.540   4.752  1.00  0.00           H  
ATOM    688 2HG2 THR A  43       4.583 -15.004   5.767  1.00  0.00           H  
ATOM    689 3HG2 THR A  43       5.138 -13.991   4.414  1.00  0.00           H  
ATOM    690  N   HIS A  44       4.713 -13.810   8.681  1.00  0.00           N  
ATOM    691  CA  HIS A  44       3.605 -14.300   9.482  1.00  0.00           C  
ATOM    692  C   HIS A  44       2.700 -13.165   9.960  1.00  0.00           C  
ATOM    693  O   HIS A  44       1.477 -13.227   9.824  1.00  0.00           O  
ATOM    694  CB  HIS A  44       4.131 -15.077  10.682  1.00  0.00           C  
ATOM    695  CG  HIS A  44       3.050 -15.730  11.479  1.00  0.00           C  
ATOM    696  CD2 HIS A  44       2.538 -15.450  12.699  1.00  0.00           C  
ATOM    697  ND1 HIS A  44       2.344 -16.806  11.003  1.00  0.00           N  
ATOM    698  CE1 HIS A  44       1.452 -17.178  11.902  1.00  0.00           C  
ATOM    699  NE2 HIS A  44       1.545 -16.370  12.937  1.00  0.00           N  
ATOM    700  H   HIS A  44       5.658 -13.977   8.994  1.00  0.00           H  
ATOM    701  HA  HIS A  44       2.990 -14.970   8.881  1.00  0.00           H  
ATOM    702 1HB  HIS A  44       4.823 -15.847  10.343  1.00  0.00           H  
ATOM    703 2HB  HIS A  44       4.683 -14.403  11.336  1.00  0.00           H  
ATOM    704  HD2 HIS A  44       2.852 -14.650  13.369  1.00  0.00           H  
ATOM    705  HE1 HIS A  44       0.756 -18.011  11.803  1.00  0.00           H  
ATOM    706  HE2 HIS A  44       0.983 -16.413  13.775  1.00  0.00           H  
ATOM    707  N   ASN A  45       3.311 -12.136  10.531  1.00  0.00           N  
ATOM    708  CA  ASN A  45       2.549 -11.019  11.081  1.00  0.00           C  
ATOM    709  C   ASN A  45       1.744 -10.309  10.000  1.00  0.00           C  
ATOM    710  O   ASN A  45       0.597  -9.920  10.226  1.00  0.00           O  
ATOM    711  CB  ASN A  45       3.472 -10.043  11.787  1.00  0.00           C  
ATOM    712  CG  ASN A  45       2.721  -9.012  12.582  1.00  0.00           C  
ATOM    713  ND2 ASN A  45       2.185  -9.416  13.703  1.00  0.00           N  
ATOM    714  OD1 ASN A  45       2.628  -7.846  12.178  1.00  0.00           O  
ATOM    715  H   ASN A  45       4.320 -12.121  10.589  1.00  0.00           H  
ATOM    716  HA  ASN A  45       1.842 -11.411  11.811  1.00  0.00           H  
ATOM    717 1HB  ASN A  45       4.137 -10.590  12.457  1.00  0.00           H  
ATOM    718 2HB  ASN A  45       4.096  -9.535  11.052  1.00  0.00           H  
ATOM    719 1HD2 ASN A  45       1.673  -8.772  14.274  1.00  0.00           H  
ATOM    720 2HD2 ASN A  45       2.284 -10.368  13.990  1.00  0.00           H  
ATOM    721  N   LEU A  46       2.335 -10.158   8.820  1.00  0.00           N  
ATOM    722  CA  LEU A  46       1.658  -9.483   7.738  1.00  0.00           C  
ATOM    723  C   LEU A  46       0.467 -10.310   7.257  1.00  0.00           C  
ATOM    724  O   LEU A  46      -0.631  -9.777   7.065  1.00  0.00           O  
ATOM    725  CB  LEU A  46       2.631  -9.233   6.580  1.00  0.00           C  
ATOM    726  CG  LEU A  46       2.056  -8.466   5.381  1.00  0.00           C  
ATOM    727  CD1 LEU A  46       1.498  -7.131   5.855  1.00  0.00           C  
ATOM    728  CD2 LEU A  46       3.145  -8.265   4.338  1.00  0.00           C  
ATOM    729  H   LEU A  46       3.268 -10.515   8.670  1.00  0.00           H  
ATOM    730  HA  LEU A  46       1.268  -8.538   8.111  1.00  0.00           H  
ATOM    731 1HB  LEU A  46       3.481  -8.667   6.957  1.00  0.00           H  
ATOM    732 2HB  LEU A  46       2.993 -10.195   6.215  1.00  0.00           H  
ATOM    733  HG  LEU A  46       1.235  -9.037   4.946  1.00  0.00           H  
ATOM    734 1HD1 LEU A  46       1.088  -6.587   5.004  1.00  0.00           H  
ATOM    735 2HD1 LEU A  46       0.707  -7.306   6.585  1.00  0.00           H  
ATOM    736 3HD1 LEU A  46       2.293  -6.545   6.311  1.00  0.00           H  
ATOM    737 1HD2 LEU A  46       2.736  -7.721   3.486  1.00  0.00           H  
ATOM    738 2HD2 LEU A  46       3.965  -7.694   4.773  1.00  0.00           H  
ATOM    739 3HD2 LEU A  46       3.514  -9.236   4.005  1.00  0.00           H  
ATOM    740  N   LEU A  47       0.658 -11.614   7.089  1.00  0.00           N  
ATOM    741  CA  LEU A  47      -0.451 -12.444   6.623  1.00  0.00           C  
ATOM    742  C   LEU A  47      -1.565 -12.567   7.681  1.00  0.00           C  
ATOM    743  O   LEU A  47      -2.739 -12.664   7.315  1.00  0.00           O  
ATOM    744  CB  LEU A  47       0.029 -13.789   6.061  1.00  0.00           C  
ATOM    745  CG  LEU A  47       0.679 -14.840   6.942  1.00  0.00           C  
ATOM    746  CD1 LEU A  47      -0.355 -15.695   7.660  1.00  0.00           C  
ATOM    747  CD2 LEU A  47       1.592 -15.724   6.103  1.00  0.00           C  
ATOM    748  H   LEU A  47       1.552 -12.047   7.274  1.00  0.00           H  
ATOM    749  HA  LEU A  47      -0.968 -11.912   5.825  1.00  0.00           H  
ATOM    750 1HB  LEU A  47      -0.821 -14.300   5.611  1.00  0.00           H  
ATOM    751 2HB  LEU A  47       0.765 -13.596   5.281  1.00  0.00           H  
ATOM    752  HG  LEU A  47       1.265 -14.351   7.719  1.00  0.00           H  
ATOM    753 1HD1 LEU A  47       0.152 -16.434   8.280  1.00  0.00           H  
ATOM    754 2HD1 LEU A  47      -0.977 -15.059   8.289  1.00  0.00           H  
ATOM    755 3HD1 LEU A  47      -0.979 -16.202   6.927  1.00  0.00           H  
ATOM    756 1HD2 LEU A  47       2.056 -16.478   6.741  1.00  0.00           H  
ATOM    757 2HD2 LEU A  47       1.008 -16.219   5.326  1.00  0.00           H  
ATOM    758 3HD2 LEU A  47       2.367 -15.114   5.642  1.00  0.00           H  
ATOM    759  N   LEU A  48      -1.219 -12.475   8.975  1.00  0.00           N  
ATOM    760  CA  LEU A  48      -2.239 -12.384  10.028  1.00  0.00           C  
ATOM    761  C   LEU A  48      -3.073 -11.109   9.888  1.00  0.00           C  
ATOM    762  O   LEU A  48      -4.306 -11.147   9.992  1.00  0.00           O  
ATOM    763  CB  LEU A  48      -1.579 -12.417  11.410  1.00  0.00           C  
ATOM    764  CG  LEU A  48      -1.052 -13.785  11.863  1.00  0.00           C  
ATOM    765  CD1 LEU A  48      -0.444 -13.660  13.253  1.00  0.00           C  
ATOM    766  CD2 LEU A  48      -2.189 -14.796  11.851  1.00  0.00           C  
ATOM    767  H   LEU A  48      -0.244 -12.470   9.233  1.00  0.00           H  
ATOM    768  HA  LEU A  48      -2.909 -13.239   9.936  1.00  0.00           H  
ATOM    769 1HB  LEU A  48      -0.742 -11.722  11.412  1.00  0.00           H  
ATOM    770 2HB  LEU A  48      -2.306 -12.082  12.152  1.00  0.00           H  
ATOM    771  HG  LEU A  48      -0.266 -14.115  11.183  1.00  0.00           H  
ATOM    772 1HD1 LEU A  48      -0.068 -14.634  13.574  1.00  0.00           H  
ATOM    773 2HD1 LEU A  48       0.380 -12.946  13.228  1.00  0.00           H  
ATOM    774 3HD1 LEU A  48      -1.202 -13.316  13.954  1.00  0.00           H  
ATOM    775 1HD2 LEU A  48      -1.813 -15.770  12.172  1.00  0.00           H  
ATOM    776 2HD2 LEU A  48      -2.975 -14.468  12.532  1.00  0.00           H  
ATOM    777 3HD2 LEU A  48      -2.594 -14.878  10.843  1.00  0.00           H  
ATOM    778  N   ASN A  49      -2.402  -9.981   9.651  1.00  0.00           N  
ATOM    779  CA  ASN A  49      -3.109  -8.704   9.500  1.00  0.00           C  
ATOM    780  C   ASN A  49      -3.951  -8.579   8.229  1.00  0.00           C  
ATOM    781  O   ASN A  49      -4.895  -7.790   8.203  1.00  0.00           O  
ATOM    782  CB  ASN A  49      -2.138  -7.529   9.646  1.00  0.00           C  
ATOM    783  CG  ASN A  49      -1.767  -7.279  11.094  1.00  0.00           C  
ATOM    784  ND2 ASN A  49      -0.555  -7.642  11.488  1.00  0.00           N  
ATOM    785  OD1 ASN A  49      -2.599  -6.774  11.858  1.00  0.00           O  
ATOM    786  H   ASN A  49      -1.397  -9.999   9.572  1.00  0.00           H  
ATOM    787  HA  ASN A  49      -3.862  -8.630  10.286  1.00  0.00           H  
ATOM    788 1HB  ASN A  49      -1.232  -7.732   9.072  1.00  0.00           H  
ATOM    789 2HB  ASN A  49      -2.593  -6.630   9.230  1.00  0.00           H  
ATOM    790 1HD2 ASN A  49      -0.271  -7.494  12.436  1.00  0.00           H  
ATOM    791 2HD2 ASN A  49       0.076  -8.064  10.838  1.00  0.00           H  
ATOM    792  N   TYR A  50      -3.633  -9.361   7.192  1.00  0.00           N  
ATOM    793  CA  TYR A  50      -4.512  -9.499   6.022  1.00  0.00           C  
ATOM    794  C   TYR A  50      -5.708 -10.425   6.280  1.00  0.00           C  
ATOM    795  O   TYR A  50      -6.600 -10.546   5.421  1.00  0.00           O  
ATOM    796  CB  TYR A  50      -3.734 -10.038   4.825  1.00  0.00           C  
ATOM    797  CG  TYR A  50      -3.090  -9.002   3.936  1.00  0.00           C  
ATOM    798  CD1 TYR A  50      -3.864  -8.161   3.141  1.00  0.00           C  
ATOM    799  CD2 TYR A  50      -1.702  -8.903   3.831  1.00  0.00           C  
ATOM    800  CE1 TYR A  50      -3.285  -7.244   2.285  1.00  0.00           C  
ATOM    801  CE2 TYR A  50      -1.114  -7.990   2.968  1.00  0.00           C  
ATOM    802  CZ  TYR A  50      -1.911  -7.157   2.201  1.00  0.00           C  
ATOM    803  OH  TYR A  50      -1.352  -6.244   1.334  1.00  0.00           O  
ATOM    804  H   TYR A  50      -2.762  -9.870   7.217  1.00  0.00           H  
ATOM    805  HA  TYR A  50      -4.904  -8.515   5.766  1.00  0.00           H  
ATOM    806 1HB  TYR A  50      -2.939 -10.698   5.172  1.00  0.00           H  
ATOM    807 2HB  TYR A  50      -4.399 -10.628   4.196  1.00  0.00           H  
ATOM    808  HD1 TYR A  50      -4.951  -8.217   3.186  1.00  0.00           H  
ATOM    809  HD2 TYR A  50      -1.060  -9.550   4.431  1.00  0.00           H  
ATOM    810  HE1 TYR A  50      -3.916  -6.597   1.674  1.00  0.00           H  
ATOM    811  HE2 TYR A  50      -0.029  -7.932   2.895  1.00  0.00           H  
ATOM    812  HH  TYR A  50      -2.013  -5.966   0.697  1.00  0.00           H  
ATOM    813  N   GLY A  51      -5.717 -11.098   7.429  1.00  0.00           N  
ATOM    814  CA  GLY A  51      -6.794 -12.008   7.808  1.00  0.00           C  
ATOM    815  C   GLY A  51      -6.711 -13.380   7.167  1.00  0.00           C  
ATOM    816  O   GLY A  51      -7.676 -14.138   7.218  1.00  0.00           O  
ATOM    817  H   GLY A  51      -4.938 -10.966   8.059  1.00  0.00           H  
ATOM    818 1HA  GLY A  51      -6.795 -12.139   8.891  1.00  0.00           H  
ATOM    819 2HA  GLY A  51      -7.753 -11.567   7.538  1.00  0.00           H  
ATOM    820  N   LEU A  52      -5.557 -13.729   6.594  1.00  0.00           N  
ATOM    821  CA  LEU A  52      -5.415 -15.011   5.880  1.00  0.00           C  
ATOM    822  C   LEU A  52      -5.516 -16.251   6.787  1.00  0.00           C  
ATOM    823  O   LEU A  52      -5.803 -17.345   6.299  1.00  0.00           O  
ATOM    824  CB  LEU A  52      -4.117 -15.040   5.054  1.00  0.00           C  
ATOM    825  CG  LEU A  52      -4.047 -14.051   3.879  1.00  0.00           C  
ATOM    826  CD1 LEU A  52      -2.695 -14.134   3.187  1.00  0.00           C  
ATOM    827  CD2 LEU A  52      -5.165 -14.277   2.878  1.00  0.00           C  
ATOM    828  H   LEU A  52      -4.764 -13.107   6.649  1.00  0.00           H  
ATOM    829  HA  LEU A  52      -6.257 -15.124   5.199  1.00  0.00           H  
ATOM    830 1HB  LEU A  52      -3.279 -14.823   5.717  1.00  0.00           H  
ATOM    831 2HB  LEU A  52      -3.984 -16.043   4.651  1.00  0.00           H  
ATOM    832  HG  LEU A  52      -4.129 -13.032   4.257  1.00  0.00           H  
ATOM    833 1HD1 LEU A  52      -2.666 -13.426   2.358  1.00  0.00           H  
ATOM    834 2HD1 LEU A  52      -1.906 -13.888   3.897  1.00  0.00           H  
ATOM    835 3HD1 LEU A  52      -2.542 -15.143   2.806  1.00  0.00           H  
ATOM    836 1HD2 LEU A  52      -5.076 -13.554   2.065  1.00  0.00           H  
ATOM    837 2HD2 LEU A  52      -5.096 -15.288   2.474  1.00  0.00           H  
ATOM    838 3HD2 LEU A  52      -6.128 -14.148   3.372  1.00  0.00           H  
ATOM    839  N   TYR A  53      -5.297 -16.083   8.095  1.00  0.00           N  
ATOM    840  CA  TYR A  53      -5.509 -17.161   9.074  1.00  0.00           C  
ATOM    841  C   TYR A  53      -6.932 -17.743   9.070  1.00  0.00           C  
ATOM    842  O   TYR A  53      -7.133 -18.882   9.473  1.00  0.00           O  
ATOM    843  CB  TYR A  53      -5.133 -16.701  10.493  1.00  0.00           C  
ATOM    844  CG  TYR A  53      -6.041 -15.639  11.089  1.00  0.00           C  
ATOM    845  CD1 TYR A  53      -7.164 -15.995  11.836  1.00  0.00           C  
ATOM    846  CD2 TYR A  53      -5.768 -14.277  10.924  1.00  0.00           C  
ATOM    847  CE1 TYR A  53      -7.995 -15.034  12.384  1.00  0.00           C  
ATOM    848  CE2 TYR A  53      -6.596 -13.304  11.474  1.00  0.00           C  
ATOM    849  CZ  TYR A  53      -7.706 -13.690  12.202  1.00  0.00           C  
ATOM    850  OH  TYR A  53      -8.545 -12.754  12.757  1.00  0.00           O  
ATOM    851  H   TYR A  53      -4.977 -15.182   8.416  1.00  0.00           H  
ATOM    852  HA  TYR A  53      -4.868 -18.002   8.806  1.00  0.00           H  
ATOM    853 1HB  TYR A  53      -5.146 -17.558  11.169  1.00  0.00           H  
ATOM    854 2HB  TYR A  53      -4.120 -16.301  10.490  1.00  0.00           H  
ATOM    855  HD1 TYR A  53      -7.399 -17.047  11.999  1.00  0.00           H  
ATOM    856  HD2 TYR A  53      -4.894 -13.960  10.354  1.00  0.00           H  
ATOM    857  HE1 TYR A  53      -8.868 -15.334  12.963  1.00  0.00           H  
ATOM    858  HE2 TYR A  53      -6.369 -12.248  11.329  1.00  0.00           H  
ATOM    859  HH  TYR A  53      -8.145 -11.884  12.684  1.00  0.00           H  
ATOM    860  N   ARG A  54      -7.905 -16.965   8.606  1.00  0.00           N  
ATOM    861  CA  ARG A  54      -9.299 -17.426   8.530  1.00  0.00           C  
ATOM    862  C   ARG A  54      -9.550 -18.454   7.421  1.00  0.00           C  
ATOM    863  O   ARG A  54     -10.584 -19.116   7.431  1.00  0.00           O  
ATOM    864  CB  ARG A  54     -10.256 -16.239   8.338  1.00  0.00           C  
ATOM    865  CG  ARG A  54     -10.436 -15.373   9.576  1.00  0.00           C  
ATOM    866  CD  ARG A  54     -11.570 -14.372   9.396  1.00  0.00           C  
ATOM    867  NE  ARG A  54     -11.189 -13.259   8.521  1.00  0.00           N  
ATOM    868  CZ  ARG A  54     -10.670 -12.089   8.915  1.00  0.00           C  
ATOM    869  NH1 ARG A  54     -10.436 -11.819  10.203  1.00  0.00           N1+
ATOM    870  NH2 ARG A  54     -10.377 -11.166   8.001  1.00  0.00           N  
ATOM    871  H   ARG A  54      -7.680 -16.030   8.298  1.00  0.00           H  
ATOM    872  HA  ARG A  54      -9.550 -17.926   9.466  1.00  0.00           H  
ATOM    873 1HB  ARG A  54      -9.889 -15.603   7.535  1.00  0.00           H  
ATOM    874 2HB  ARG A  54     -11.238 -16.607   8.040  1.00  0.00           H  
ATOM    875 1HG  ARG A  54     -10.668 -16.007  10.433  1.00  0.00           H  
ATOM    876 2HG  ARG A  54      -9.517 -14.821   9.771  1.00  0.00           H  
ATOM    877 1HD  ARG A  54     -12.431 -14.873   8.953  1.00  0.00           H  
ATOM    878 2HD  ARG A  54     -11.850 -13.962  10.366  1.00  0.00           H  
ATOM    879  HE  ARG A  54     -11.328 -13.373   7.525  1.00  0.00           H  
ATOM    880 1HH1 ARG A  54     -10.652 -12.508  10.910  1.00  0.00           H  
ATOM    881 2HH1 ARG A  54     -10.044 -10.928  10.470  1.00  0.00           H  
ATOM    882 1HH2 ARG A  54     -10.546 -11.351   7.021  1.00  0.00           H  
ATOM    883 2HH2 ARG A  54      -9.986 -10.279   8.286  1.00  0.00           H  
ATOM    884  N   LYS A  55      -8.619 -18.565   6.470  1.00  0.00           N  
ATOM    885  CA  LYS A  55      -8.772 -19.408   5.294  1.00  0.00           C  
ATOM    886  C   LYS A  55      -7.895 -20.665   5.316  1.00  0.00           C  
ATOM    887  O   LYS A  55      -7.945 -21.452   4.378  1.00  0.00           O  
ATOM    888  CB  LYS A  55      -8.447 -18.577   4.047  1.00  0.00           C  
ATOM    889  CG  LYS A  55      -9.388 -17.398   3.804  1.00  0.00           C  
ATOM    890  CD  LYS A  55     -10.794 -17.845   3.411  1.00  0.00           C  
ATOM    891  CE  LYS A  55     -11.620 -16.707   2.814  1.00  0.00           C  
ATOM    892  NZ  LYS A  55     -12.011 -15.679   3.820  1.00  0.00           N1+
ATOM    893  H   LYS A  55      -7.767 -18.034   6.586  1.00  0.00           H  
ATOM    894  HA  LYS A  55      -9.809 -19.748   5.247  1.00  0.00           H  
ATOM    895 1HB  LYS A  55      -7.435 -18.183   4.126  1.00  0.00           H  
ATOM    896 2HB  LYS A  55      -8.482 -19.217   3.166  1.00  0.00           H  
ATOM    897 1HG  LYS A  55      -9.459 -16.794   4.710  1.00  0.00           H  
ATOM    898 2HG  LYS A  55      -8.990 -16.774   3.004  1.00  0.00           H  
ATOM    899 1HD  LYS A  55     -10.728 -18.648   2.676  1.00  0.00           H  
ATOM    900 2HD  LYS A  55     -11.316 -18.223   4.292  1.00  0.00           H  
ATOM    901 1HE  LYS A  55     -11.048 -16.217   2.029  1.00  0.00           H  
ATOM    902 2HE  LYS A  55     -12.530 -17.113   2.370  1.00  0.00           H  
ATOM    903 1HZ  LYS A  55     -12.554 -14.956   3.369  1.00  0.00           H  
ATOM    904 2HZ  LYS A  55     -12.565 -16.112   4.547  1.00  0.00           H  
ATOM    905 3HZ  LYS A  55     -11.181 -15.273   4.227  1.00  0.00           H  
ATOM    906  N   MET A  56      -7.083 -20.852   6.360  1.00  0.00           N  
ATOM    907  CA  MET A  56      -6.155 -21.992   6.422  1.00  0.00           C  
ATOM    908  C   MET A  56      -5.946 -22.481   7.842  1.00  0.00           C  
ATOM    909  O   MET A  56      -6.260 -21.781   8.809  1.00  0.00           O  
ATOM    910  CB  MET A  56      -4.810 -21.616   5.800  1.00  0.00           C  
ATOM    911  CG  MET A  56      -4.059 -20.518   6.541  1.00  0.00           C  
ATOM    912  SD  MET A  56      -2.536 -20.032   5.706  1.00  0.00           S  
ATOM    913  CE  MET A  56      -1.901 -18.808   6.847  1.00  0.00           C  
ATOM    914  H   MET A  56      -7.106 -20.195   7.128  1.00  0.00           H  
ATOM    915  HA  MET A  56      -6.582 -22.818   5.854  1.00  0.00           H  
ATOM    916 1HB  MET A  56      -4.168 -22.494   5.765  1.00  0.00           H  
ATOM    917 2HB  MET A  56      -4.966 -21.280   4.774  1.00  0.00           H  
ATOM    918 1HG  MET A  56      -4.698 -19.639   6.633  1.00  0.00           H  
ATOM    919 2HG  MET A  56      -3.808 -20.862   7.544  1.00  0.00           H  
ATOM    920 1HE  MET A  56      -0.958 -18.413   6.468  1.00  0.00           H  
ATOM    921 2HE  MET A  56      -2.621 -17.995   6.948  1.00  0.00           H  
ATOM    922 3HE  MET A  56      -1.736 -19.269   7.821  1.00  0.00           H  
ATOM    923  N   GLU A  57      -5.403 -23.691   7.954  1.00  0.00           N  
ATOM    924  CA  GLU A  57      -5.086 -24.286   9.242  1.00  0.00           C  
ATOM    925  C   GLU A  57      -3.636 -23.970   9.581  1.00  0.00           C  
ATOM    926  O   GLU A  57      -2.747 -24.229   8.774  1.00  0.00           O  
ATOM    927  CB  GLU A  57      -5.333 -25.795   9.211  1.00  0.00           C  
ATOM    928  CG  GLU A  57      -6.802 -26.132   8.957  1.00  0.00           C  
ATOM    929  CD  GLU A  57      -7.078 -27.620   8.792  1.00  0.00           C  
ATOM    930  OE1 GLU A  57      -6.157 -28.440   8.986  1.00  0.00           O  
ATOM    931  OE2 GLU A  57      -8.241 -27.966   8.491  1.00  0.00           O1-
ATOM    932  H   GLU A  57      -5.205 -24.210   7.111  1.00  0.00           H  
ATOM    933  HA  GLU A  57      -5.736 -23.843   9.997  1.00  0.00           H  
ATOM    934 1HB  GLU A  57      -4.723 -26.248   8.428  1.00  0.00           H  
ATOM    935 2HB  GLU A  57      -5.026 -26.234  10.160  1.00  0.00           H  
ATOM    936 1HG  GLU A  57      -7.399 -25.765   9.793  1.00  0.00           H  
ATOM    937 2HG  GLU A  57      -7.133 -25.615   8.058  1.00  0.00           H  
ATOM    938  N   ILE A  58      -3.409 -23.400  10.765  1.00  0.00           N  
ATOM    939  CA  ILE A  58      -2.068 -23.015  11.212  1.00  0.00           C  
ATOM    940  C   ILE A  58      -1.599 -23.997  12.284  1.00  0.00           C  
ATOM    941  O   ILE A  58      -2.296 -24.226  13.280  1.00  0.00           O  
ATOM    942  CB  ILE A  58      -2.016 -21.552  11.713  1.00  0.00           C  
ATOM    943  CG1 ILE A  58      -2.341 -20.607  10.548  1.00  0.00           C  
ATOM    944  CG2 ILE A  58      -0.646 -21.229  12.316  1.00  0.00           C  
ATOM    945  CD1 ILE A  58      -2.481 -19.140  10.918  1.00  0.00           C  
ATOM    946  H   ILE A  58      -4.197 -23.232  11.372  1.00  0.00           H  
ATOM    947  HA  ILE A  58      -1.383 -23.103  10.371  1.00  0.00           H  
ATOM    948  HB  ILE A  58      -2.780 -21.402  12.477  1.00  0.00           H  
ATOM    949 1HG1 ILE A  58      -1.560 -20.681   9.792  1.00  0.00           H  
ATOM    950 2HG1 ILE A  58      -3.277 -20.914  10.080  1.00  0.00           H  
ATOM    951 1HG2 ILE A  58      -0.634 -20.196  12.659  1.00  0.00           H  
ATOM    952 2HG2 ILE A  58      -0.453 -21.894  13.157  1.00  0.00           H  
ATOM    953 3HG2 ILE A  58       0.126 -21.369  11.559  1.00  0.00           H  
ATOM    954 1HD1 ILE A  58      -2.711 -18.559  10.025  1.00  0.00           H  
ATOM    955 2HD1 ILE A  58      -3.286 -19.024  11.644  1.00  0.00           H  
ATOM    956 3HD1 ILE A  58      -1.547 -18.784  11.352  1.00  0.00           H  
ATOM    957  N   TYR A  59      -0.415 -24.572  12.061  1.00  0.00           N  
ATOM    958  CA  TYR A  59       0.201 -25.541  12.957  1.00  0.00           C  
ATOM    959  C   TYR A  59       1.557 -25.051  13.425  1.00  0.00           C  
ATOM    960  O   TYR A  59       2.288 -24.385  12.683  1.00  0.00           O  
ATOM    961  CB  TYR A  59       0.401 -26.887  12.256  1.00  0.00           C  
ATOM    962  CG  TYR A  59      -0.867 -27.572  11.811  1.00  0.00           C  
ATOM    963  CD1 TYR A  59      -1.484 -28.525  12.618  1.00  0.00           C  
ATOM    964  CD2 TYR A  59      -1.444 -27.281  10.577  1.00  0.00           C  
ATOM    965  CE1 TYR A  59      -2.648 -29.164  12.209  1.00  0.00           C  
ATOM    966  CE2 TYR A  59      -2.612 -27.914  10.164  1.00  0.00           C  
ATOM    967  CZ  TYR A  59      -3.201 -28.860  10.984  1.00  0.00           C  
ATOM    968  OH  TYR A  59      -4.355 -29.487  10.581  1.00  0.00           O  
ATOM    969  H   TYR A  59       0.070 -24.307  11.215  1.00  0.00           H  
ATOM    970  HA  TYR A  59      -0.462 -25.692  13.811  1.00  0.00           H  
ATOM    971 1HB  TYR A  59       1.026 -26.749  11.373  1.00  0.00           H  
ATOM    972 2HB  TYR A  59       0.924 -27.571  12.923  1.00  0.00           H  
ATOM    973  HD1 TYR A  59      -1.056 -28.779  13.590  1.00  0.00           H  
ATOM    974  HD2 TYR A  59      -0.981 -26.548   9.919  1.00  0.00           H  
ATOM    975  HE1 TYR A  59      -3.118 -29.907  12.854  1.00  0.00           H  
ATOM    976  HE2 TYR A  59      -3.054 -27.666   9.201  1.00  0.00           H  
ATOM    977  HH  TYR A  59      -4.837 -28.913   9.979  1.00  0.00           H  
ATOM    978  N   ARG A  60       1.905 -25.391  14.658  1.00  0.00           N  
ATOM    979  CA  ARG A  60       3.250 -25.179  15.157  1.00  0.00           C  
ATOM    980  C   ARG A  60       4.018 -26.473  14.920  1.00  0.00           C  
ATOM    981  O   ARG A  60       3.560 -27.535  15.331  1.00  0.00           O  
ATOM    982  CB  ARG A  60       3.236 -24.825  16.641  1.00  0.00           C  
ATOM    983  CG  ARG A  60       4.582 -24.376  17.181  1.00  0.00           C  
ATOM    984  CD  ARG A  60       4.445 -23.824  18.590  1.00  0.00           C  
ATOM    985  NE  ARG A  60       5.639 -23.076  18.957  1.00  0.00           N  
ATOM    986  CZ  ARG A  60       5.731 -22.214  19.970  1.00  0.00           C  
ATOM    987  NH1 ARG A  60       4.714 -22.019  20.819  1.00  0.00           N1+
ATOM    988  NH2 ARG A  60       6.872 -21.560  20.148  1.00  0.00           N  
ATOM    989  H   ARG A  60       1.216 -25.812  15.265  1.00  0.00           H  
ATOM    990  HA  ARG A  60       3.695 -24.348  14.609  1.00  0.00           H  
ATOM    991 1HB  ARG A  60       2.517 -24.023  16.816  1.00  0.00           H  
ATOM    992 2HB  ARG A  60       2.910 -25.688  17.219  1.00  0.00           H  
ATOM    993 1HG  ARG A  60       5.266 -25.225  17.203  1.00  0.00           H  
ATOM    994 2HG  ARG A  60       4.992 -23.598  16.537  1.00  0.00           H  
ATOM    995 1HD  ARG A  60       3.581 -23.161  18.637  1.00  0.00           H  
ATOM    996 2HD  ARG A  60       4.309 -24.646  19.292  1.00  0.00           H  
ATOM    997  HE  ARG A  60       6.470 -23.219  18.400  1.00  0.00           H  
ATOM    998 1HH1 ARG A  60       3.851 -22.531  20.700  1.00  0.00           H  
ATOM    999 2HH1 ARG A  60       4.810 -21.361  21.579  1.00  0.00           H  
ATOM   1000 1HH2 ARG A  60       7.650 -21.720  19.521  1.00  0.00           H  
ATOM   1001 2HH2 ARG A  60       6.963 -20.904  20.910  1.00  0.00           H  
ATOM   1002  N   PRO A  61       5.166 -26.405  14.234  1.00  0.00           N  
ATOM   1003  CA  PRO A  61       5.891 -27.643  13.974  1.00  0.00           C  
ATOM   1004  C   PRO A  61       6.568 -28.180  15.229  1.00  0.00           C  
ATOM   1005  O   PRO A  61       6.864 -27.428  16.148  1.00  0.00           O  
ATOM   1006  CB  PRO A  61       6.918 -27.218  12.919  1.00  0.00           C  
ATOM   1007  CG  PRO A  61       7.167 -25.778  13.210  1.00  0.00           C  
ATOM   1008  CD  PRO A  61       5.820 -25.239  13.611  1.00  0.00           C  
ATOM   1009  HA  PRO A  61       5.205 -28.377  13.525  1.00  0.00           H  
ATOM   1010 1HB  PRO A  61       7.826 -27.833  13.008  1.00  0.00           H  
ATOM   1011 2HB  PRO A  61       6.515 -27.386  11.910  1.00  0.00           H  
ATOM   1012 1HG  PRO A  61       7.919 -25.675  14.006  1.00  0.00           H  
ATOM   1013 2HG  PRO A  61       7.576 -25.275  12.320  1.00  0.00           H  
ATOM   1014 1HD  PRO A  61       5.952 -24.419  14.332  1.00  0.00           H  
ATOM   1015 2HD  PRO A  61       5.283 -24.888  12.719  1.00  0.00           H  
ATOM   1016  N   HIS A  62       6.789 -29.483  15.258  1.00  0.00           N  
ATOM   1017  CA  HIS A  62       7.675 -30.083  16.247  1.00  0.00           C  
ATOM   1018  C   HIS A  62       9.134 -29.755  15.947  1.00  0.00           C  
ATOM   1019  O   HIS A  62       9.486 -29.376  14.810  1.00  0.00           O  
ATOM   1020  CB  HIS A  62       7.486 -31.603  16.293  1.00  0.00           C  
ATOM   1021  CG  HIS A  62       7.982 -32.309  15.069  1.00  0.00           C  
ATOM   1022  CD2 HIS A  62       9.049 -33.120  14.879  1.00  0.00           C  
ATOM   1023  ND1 HIS A  62       7.349 -32.215  13.849  1.00  0.00           N  
ATOM   1024  CE1 HIS A  62       8.007 -32.937  12.958  1.00  0.00           C  
ATOM   1025  NE2 HIS A  62       9.041 -33.496  13.559  1.00  0.00           N  
ATOM   1026  H   HIS A  62       6.333 -30.077  14.578  1.00  0.00           H  
ATOM   1027  HA  HIS A  62       7.436 -29.691  17.236  1.00  0.00           H  
ATOM   1028 1HB  HIS A  62       8.012 -32.011  17.159  1.00  0.00           H  
ATOM   1029 2HB  HIS A  62       6.428 -31.835  16.415  1.00  0.00           H  
ATOM   1030  HD2 HIS A  62       9.779 -33.418  15.632  1.00  0.00           H  
ATOM   1031  HE1 HIS A  62       7.739 -33.052  11.908  1.00  0.00           H  
ATOM   1032  HE2 HIS A  62       9.721 -34.102  13.122  1.00  0.00           H  
ATOM   1033  N   LYS A  63       9.975 -29.904  16.959  1.00  0.00           N  
ATOM   1034  CA  LYS A  63      11.430 -29.841  16.778  1.00  0.00           C  
ATOM   1035  C   LYS A  63      11.944 -31.186  16.263  1.00  0.00           C  
ATOM   1036  O   LYS A  63      11.928 -32.178  16.980  1.00  0.00           O  
ATOM   1037  CB  LYS A  63      12.126 -29.453  18.084  1.00  0.00           C  
ATOM   1038  CG  LYS A  63      11.942 -27.990  18.439  1.00  0.00           C  
ATOM   1039  CD  LYS A  63      12.642 -27.635  19.734  1.00  0.00           C  
ATOM   1040  CE  LYS A  63      12.539 -26.148  20.026  1.00  0.00           C  
ATOM   1041  NZ  LYS A  63      13.092 -25.813  21.368  1.00  0.00           N1+
ATOM   1042  H   LYS A  63       9.600 -30.063  17.882  1.00  0.00           H  
ATOM   1043  HA  LYS A  63      11.655 -29.082  16.030  1.00  0.00           H  
ATOM   1044 1HB  LYS A  63      11.732 -30.062  18.900  1.00  0.00           H  
ATOM   1045 2HB  LYS A  63      13.192 -29.662  18.004  1.00  0.00           H  
ATOM   1046 1HG  LYS A  63      12.346 -27.367  17.641  1.00  0.00           H  
ATOM   1047 2HG  LYS A  63      10.880 -27.772  18.545  1.00  0.00           H  
ATOM   1048 1HD  LYS A  63      12.192 -28.192  20.556  1.00  0.00           H  
ATOM   1049 2HD  LYS A  63      13.695 -27.910  19.664  1.00  0.00           H  
ATOM   1050 1HE  LYS A  63      13.087 -25.590  19.270  1.00  0.00           H  
ATOM   1051 2HE  LYS A  63      11.495 -25.842  19.989  1.00  0.00           H  
ATOM   1052 1HZ  LYS A  63      13.006 -24.819  21.530  1.00  0.00           H  
ATOM   1053 2HZ  LYS A  63      12.579 -26.315  22.080  1.00  0.00           H  
ATOM   1054 3HZ  LYS A  63      14.065 -26.077  21.408  1.00  0.00           H  
ATOM   1055  N   ALA A  64      12.382 -31.231  15.000  1.00  0.00           N  
ATOM   1056  CA  ALA A  64      12.850 -32.476  14.401  1.00  0.00           C  
ATOM   1057  C   ALA A  64      14.007 -33.055  15.205  1.00  0.00           C  
ATOM   1058  O   ALA A  64      14.890 -32.318  15.627  1.00  0.00           O  
ATOM   1059  CB  ALA A  64      13.283 -32.250  12.962  1.00  0.00           C  
ATOM   1060  H   ALA A  64      12.388 -30.385  14.448  1.00  0.00           H  
ATOM   1061  HA  ALA A  64      12.026 -33.189  14.413  1.00  0.00           H  
ATOM   1062 1HB  ALA A  64      13.628 -33.191  12.532  1.00  0.00           H  
ATOM   1063 2HB  ALA A  64      12.438 -31.877  12.383  1.00  0.00           H  
ATOM   1064 3HB  ALA A  64      14.091 -31.519  12.934  1.00  0.00           H  
ATOM   1065  N   THR A  65      13.988 -34.364  15.441  1.00  0.00           N  
ATOM   1066  CA  THR A  65      15.052 -35.005  16.215  1.00  0.00           C  
ATOM   1067  C   THR A  65      16.292 -35.213  15.365  1.00  0.00           C  
ATOM   1068  O   THR A  65      16.236 -35.148  14.131  1.00  0.00           O  
ATOM   1069  CB  THR A  65      14.589 -36.358  16.786  1.00  0.00           C  
ATOM   1070  CG2 THR A  65      13.359 -36.176  17.662  1.00  0.00           C  
ATOM   1071  OG1 THR A  65      14.277 -37.254  15.710  1.00  0.00           O  
ATOM   1072  H   THR A  65      13.231 -34.929  15.083  1.00  0.00           H  
ATOM   1073  HA  THR A  65      15.306 -34.360  17.055  1.00  0.00           H  
ATOM   1074  HB  THR A  65      15.390 -36.796  17.381  1.00  0.00           H  
ATOM   1075  HG1 THR A  65      13.325 -37.276  15.580  1.00  0.00           H  
ATOM   1076 1HG2 THR A  65      13.047 -37.141  18.059  1.00  0.00           H  
ATOM   1077 2HG2 THR A  65      13.597 -35.505  18.487  1.00  0.00           H  
ATOM   1078 3HG2 THR A  65      12.551 -35.748  17.070  1.00  0.00           H  
ATOM   1079  N   ALA A  66      17.414 -35.467  16.035  1.00  0.00           N  
ATOM   1080  CA  ALA A  66      18.654 -35.857  15.344  1.00  0.00           C  
ATOM   1081  C   ALA A  66      18.446 -37.103  14.493  1.00  0.00           C  
ATOM   1082  O   ALA A  66      18.989 -37.193  13.387  1.00  0.00           O  
ATOM   1083  CB  ALA A  66      19.786 -36.081  16.339  1.00  0.00           C  
ATOM   1084  H   ALA A  66      17.413 -35.392  17.042  1.00  0.00           H  
ATOM   1085  HA  ALA A  66      18.937 -35.049  14.673  1.00  0.00           H  
ATOM   1086 1HB  ALA A  66      20.691 -36.370  15.803  1.00  0.00           H  
ATOM   1087 2HB  ALA A  66      19.971 -35.161  16.894  1.00  0.00           H  
ATOM   1088 3HB  ALA A  66      19.508 -36.874  17.034  1.00  0.00           H  
ATOM   1089  N   GLU A  67      17.653 -38.048  14.993  1.00  0.00           N  
ATOM   1090  CA  GLU A  67      17.306 -39.269  14.265  1.00  0.00           C  
ATOM   1091  C   GLU A  67      16.536 -39.005  12.966  1.00  0.00           C  
ATOM   1092  O   GLU A  67      16.797 -39.652  11.948  1.00  0.00           O  
ATOM   1093  CB  GLU A  67      16.491 -40.206  15.162  1.00  0.00           C  
ATOM   1094  CG  GLU A  67      16.224 -41.579  14.567  1.00  0.00           C  
ATOM   1095  CD  GLU A  67      15.599 -42.539  15.565  1.00  0.00           C  
ATOM   1096  OE1 GLU A  67      14.524 -42.227  16.123  1.00  0.00           O  
ATOM   1097  OE2 GLU A  67      16.183 -43.620  15.781  1.00  0.00           O1-
ATOM   1098  H   GLU A  67      17.277 -37.904  15.919  1.00  0.00           H  
ATOM   1099  HA  GLU A  67      18.228 -39.773  13.977  1.00  0.00           H  
ATOM   1100 1HB  GLU A  67      17.015 -40.350  16.107  1.00  0.00           H  
ATOM   1101 2HB  GLU A  67      15.529 -39.749  15.386  1.00  0.00           H  
ATOM   1102 1HG  GLU A  67      15.553 -41.470  13.715  1.00  0.00           H  
ATOM   1103 2HG  GLU A  67      17.162 -41.996  14.204  1.00  0.00           H  
ATOM   1104  N   GLU A  68      15.586 -38.070  13.004  1.00  0.00           N  
ATOM   1105  CA  GLU A  68      14.885 -37.649  11.786  1.00  0.00           C  
ATOM   1106  C   GLU A  68      15.898 -37.085  10.778  1.00  0.00           C  
ATOM   1107  O   GLU A  68      15.867 -37.436   9.598  1.00  0.00           O  
ATOM   1108  CB  GLU A  68      13.818 -36.600  12.108  1.00  0.00           C  
ATOM   1109  CG  GLU A  68      12.578 -37.154  12.793  1.00  0.00           C  
ATOM   1110  CD  GLU A  68      11.630 -36.079  13.248  1.00  0.00           C  
ATOM   1111  OE1 GLU A  68      10.861 -35.614  12.443  1.00  0.00           O  
ATOM   1112  OE2 GLU A  68      11.677 -35.723  14.400  1.00  0.00           O1-
ATOM   1113  H   GLU A  68      15.342 -37.642  13.887  1.00  0.00           H  
ATOM   1114  HA  GLU A  68      14.399 -38.519  11.347  1.00  0.00           H  
ATOM   1115 1HB  GLU A  68      14.245 -35.833  12.755  1.00  0.00           H  
ATOM   1116 2HB  GLU A  68      13.500 -36.109  11.186  1.00  0.00           H  
ATOM   1117 1HG  GLU A  68      12.056 -37.813  12.100  1.00  0.00           H  
ATOM   1118 2HG  GLU A  68      12.885 -37.748  13.653  1.00  0.00           H  
ATOM   1119  N   MET A  69      16.804 -36.235  11.257  1.00  0.00           N  
ATOM   1120  CA  MET A  69      17.794 -35.604  10.372  1.00  0.00           C  
ATOM   1121  C   MET A  69      18.769 -36.600   9.757  1.00  0.00           C  
ATOM   1122  O   MET A  69      19.163 -36.431   8.595  1.00  0.00           O  
ATOM   1123  CB  MET A  69      18.566 -34.535  11.144  1.00  0.00           C  
ATOM   1124  CG  MET A  69      17.729 -33.338  11.571  1.00  0.00           C  
ATOM   1125  SD  MET A  69      18.671 -32.137  12.530  1.00  0.00           S  
ATOM   1126  CE  MET A  69      17.384 -30.975  12.978  1.00  0.00           C  
ATOM   1127  H   MET A  69      16.815 -36.019  12.242  1.00  0.00           H  
ATOM   1128  HA  MET A  69      17.267 -35.133   9.543  1.00  0.00           H  
ATOM   1129 1HB  MET A  69      19.004 -34.974  12.037  1.00  0.00           H  
ATOM   1130 2HB  MET A  69      19.387 -34.164  10.526  1.00  0.00           H  
ATOM   1131 1HG  MET A  69      17.329 -32.839  10.689  1.00  0.00           H  
ATOM   1132 2HG  MET A  69      16.889 -33.681  12.177  1.00  0.00           H  
ATOM   1133 1HE  MET A  69      17.811 -30.171  13.577  1.00  0.00           H  
ATOM   1134 2HE  MET A  69      16.938 -30.560  12.074  1.00  0.00           H  
ATOM   1135 3HE  MET A  69      16.616 -31.489  13.557  1.00  0.00           H  
ATOM   1136  N   THR A  70      19.150 -37.635  10.513  1.00  0.00           N  
ATOM   1137  CA  THR A  70      20.080 -38.650  10.001  1.00  0.00           C  
ATOM   1138  C   THR A  70      19.452 -39.633   9.006  1.00  0.00           C  
ATOM   1139  O   THR A  70      20.119 -40.578   8.578  1.00  0.00           O  
ATOM   1140  CB  THR A  70      20.785 -39.449  11.123  1.00  0.00           C  
ATOM   1141  CG2 THR A  70      21.688 -38.535  11.941  1.00  0.00           C  
ATOM   1142  OG1 THR A  70      19.809 -40.093  11.953  1.00  0.00           O  
ATOM   1143  H   THR A  70      18.795 -37.725  11.454  1.00  0.00           H  
ATOM   1144  HA  THR A  70      20.855 -38.147   9.422  1.00  0.00           H  
ATOM   1145  HB  THR A  70      21.386 -40.243  10.682  1.00  0.00           H  
ATOM   1146  HG1 THR A  70      18.935 -39.759  11.736  1.00  0.00           H  
ATOM   1147 1HG2 THR A  70      22.175 -39.113  12.726  1.00  0.00           H  
ATOM   1148 2HG2 THR A  70      22.443 -38.093  11.292  1.00  0.00           H  
ATOM   1149 3HG2 THR A  70      21.089 -37.743  12.393  1.00  0.00           H  
ATOM   1150  N   LYS A  71      18.190 -39.411   8.619  1.00  0.00           N  
ATOM   1151  CA  LYS A  71      17.625 -40.124   7.473  1.00  0.00           C  
ATOM   1152  C   LYS A  71      18.327 -39.722   6.166  1.00  0.00           C  
ATOM   1153  O   LYS A  71      18.276 -40.466   5.198  1.00  0.00           O  
ATOM   1154  CB  LYS A  71      16.123 -39.859   7.368  1.00  0.00           C  
ATOM   1155  CG  LYS A  71      15.301 -40.435   8.514  1.00  0.00           C  
ATOM   1156  CD  LYS A  71      15.350 -41.955   8.520  1.00  0.00           C  
ATOM   1157  CE  LYS A  71      14.522 -42.532   9.659  1.00  0.00           C  
ATOM   1158  NZ  LYS A  71      14.570 -44.019   9.685  1.00  0.00           N1+
ATOM   1159  H   LYS A  71      17.616 -38.746   9.118  1.00  0.00           H  
ATOM   1160  HA  LYS A  71      17.800 -41.192   7.609  1.00  0.00           H  
ATOM   1161 1HB  LYS A  71      15.944 -38.785   7.335  1.00  0.00           H  
ATOM   1162 2HB  LYS A  71      15.742 -40.283   6.439  1.00  0.00           H  
ATOM   1163 1HG  LYS A  71      15.689 -40.063   9.463  1.00  0.00           H  
ATOM   1164 2HG  LYS A  71      14.265 -40.113   8.417  1.00  0.00           H  
ATOM   1165 1HD  LYS A  71      14.965 -42.335   7.572  1.00  0.00           H  
ATOM   1166 2HD  LYS A  71      16.383 -42.285   8.631  1.00  0.00           H  
ATOM   1167 1HE  LYS A  71      14.896 -42.151  10.609  1.00  0.00           H  
ATOM   1168 2HE  LYS A  71      13.484 -42.217   9.551  1.00  0.00           H  
ATOM   1169 1HZ  LYS A  71      14.010 -44.361  10.452  1.00  0.00           H  
ATOM   1170 2HZ  LYS A  71      14.207 -44.383   8.816  1.00  0.00           H  
ATOM   1171 3HZ  LYS A  71      15.526 -44.323   9.804  1.00  0.00           H  
ATOM   1172  N   TYR A  72      18.955 -38.543   6.154  1.00  0.00           N  
ATOM   1173  CA  TYR A  72      19.839 -38.130   5.063  1.00  0.00           C  
ATOM   1174  C   TYR A  72      21.256 -37.786   5.525  1.00  0.00           C  
ATOM   1175  O   TYR A  72      22.234 -38.249   4.926  1.00  0.00           O  
ATOM   1176  CB  TYR A  72      19.247 -36.930   4.313  1.00  0.00           C  
ATOM   1177  CG  TYR A  72      20.157 -36.437   3.204  1.00  0.00           C  
ATOM   1178  CD1 TYR A  72      20.734 -35.165   3.247  1.00  0.00           C  
ATOM   1179  CD2 TYR A  72      20.454 -37.259   2.124  1.00  0.00           C  
ATOM   1180  CE1 TYR A  72      21.572 -34.725   2.226  1.00  0.00           C  
ATOM   1181  CE2 TYR A  72      21.288 -36.831   1.107  1.00  0.00           C  
ATOM   1182  CZ  TYR A  72      21.843 -35.571   1.163  1.00  0.00           C  
ATOM   1183  OH  TYR A  72      22.675 -35.185   0.129  1.00  0.00           O  
ATOM   1184  H   TYR A  72      18.809 -37.915   6.932  1.00  0.00           H  
ATOM   1185  HA  TYR A  72      19.937 -38.961   4.363  1.00  0.00           H  
ATOM   1186 1HB  TYR A  72      18.284 -37.210   3.883  1.00  0.00           H  
ATOM   1187 2HB  TYR A  72      19.069 -36.115   5.013  1.00  0.00           H  
ATOM   1188  HD1 TYR A  72      20.530 -34.502   4.090  1.00  0.00           H  
ATOM   1189  HD2 TYR A  72      20.028 -38.261   2.068  1.00  0.00           H  
ATOM   1190  HE1 TYR A  72      22.015 -33.731   2.274  1.00  0.00           H  
ATOM   1191  HE2 TYR A  72      21.501 -37.488   0.265  1.00  0.00           H  
ATOM   1192  HH  TYR A  72      22.836 -34.240   0.186  1.00  0.00           H  
ATOM   1193  N   HIS A  73      21.380 -36.958   6.561  1.00  0.00           N  
ATOM   1194  CA  HIS A  73      22.695 -36.447   6.963  1.00  0.00           C  
ATOM   1195  C   HIS A  73      23.491 -37.455   7.766  1.00  0.00           C  
ATOM   1196  O   HIS A  73      22.925 -38.329   8.399  1.00  0.00           O  
ATOM   1197  CB  HIS A  73      22.544 -35.160   7.781  1.00  0.00           C  
ATOM   1198  CG  HIS A  73      21.937 -34.027   7.015  1.00  0.00           C  
ATOM   1199  CD2 HIS A  73      20.663 -33.571   6.954  1.00  0.00           C  
ATOM   1200  ND1 HIS A  73      22.675 -33.210   6.184  1.00  0.00           N  
ATOM   1201  CE1 HIS A  73      21.880 -32.304   5.643  1.00  0.00           C  
ATOM   1202  NE2 HIS A  73      20.655 -32.501   6.095  1.00  0.00           N  
ATOM   1203  H   HIS A  73      20.562 -36.673   7.081  1.00  0.00           H  
ATOM   1204  HA  HIS A  73      23.289 -36.232   6.074  1.00  0.00           H  
ATOM   1205 1HB  HIS A  73      21.918 -35.355   8.654  1.00  0.00           H  
ATOM   1206 2HB  HIS A  73      23.521 -34.841   8.143  1.00  0.00           H  
ATOM   1207  HD1 HIS A  73      23.641 -33.325   5.948  1.00  0.00           H  
ATOM   1208  HD2 HIS A  73      19.738 -33.893   7.433  1.00  0.00           H  
ATOM   1209  HE1 HIS A  73      22.277 -31.561   4.951  1.00  0.00           H  
ATOM   1210  N   SER A  74      24.817 -37.327   7.721  1.00  0.00           N  
ATOM   1211  CA  SER A  74      25.679 -38.245   8.469  1.00  0.00           C  
ATOM   1212  C   SER A  74      25.501 -38.057   9.969  1.00  0.00           C  
ATOM   1213  O   SER A  74      25.171 -36.967  10.434  1.00  0.00           O  
ATOM   1214  CB  SER A  74      27.131 -38.031   8.091  1.00  0.00           C  
ATOM   1215  OG  SER A  74      27.571 -36.763   8.493  1.00  0.00           O  
ATOM   1216  H   SER A  74      25.240 -36.594   7.171  1.00  0.00           H  
ATOM   1217  HA  SER A  74      25.387 -39.269   8.224  1.00  0.00           H  
ATOM   1218 1HB  SER A  74      27.746 -38.799   8.561  1.00  0.00           H  
ATOM   1219 2HB  SER A  74      27.246 -38.135   7.014  1.00  0.00           H  
ATOM   1220  HG  SER A  74      27.928 -36.345   7.704  1.00  0.00           H  
ATOM   1221  N   ASP A  75      25.739 -39.133  10.717  1.00  0.00           N  
ATOM   1222  CA  ASP A  75      25.694 -39.097  12.177  1.00  0.00           C  
ATOM   1223  C   ASP A  75      26.697 -38.102  12.751  1.00  0.00           C  
ATOM   1224  O   ASP A  75      26.383 -37.383  13.694  1.00  0.00           O  
ATOM   1225  CB  ASP A  75      25.977 -40.491  12.758  1.00  0.00           C  
ATOM   1226  CG  ASP A  75      24.855 -41.485  12.506  1.00  0.00           C  
ATOM   1227  OD1 ASP A  75      25.091 -42.697  12.713  1.00  0.00           O  
ATOM   1228  OD2 ASP A  75      23.739 -41.078  12.113  1.00  0.00           O1-
ATOM   1229  H   ASP A  75      25.958 -40.003  10.251  1.00  0.00           H  
ATOM   1230  HA  ASP A  75      24.694 -38.788  12.484  1.00  0.00           H  
ATOM   1231 1HB  ASP A  75      26.895 -40.888  12.324  1.00  0.00           H  
ATOM   1232 2HB  ASP A  75      26.134 -40.410  13.835  1.00  0.00           H  
ATOM   1233  N   GLU A  76      27.891 -38.054  12.154  1.00  0.00           N  
ATOM   1234  CA  GLU A  76      28.964 -37.175  12.612  1.00  0.00           C  
ATOM   1235  C   GLU A  76      28.584 -35.697  12.492  1.00  0.00           C  
ATOM   1236  O   GLU A  76      28.826 -34.907  13.402  1.00  0.00           O  
ATOM   1237  CB  GLU A  76      30.262 -37.447  11.833  1.00  0.00           C  
ATOM   1238  CG  GLU A  76      30.845 -38.852  12.008  1.00  0.00           C  
ATOM   1239  CD  GLU A  76      30.297 -39.870  11.010  1.00  0.00           C  
ATOM   1240  OE1 GLU A  76      31.048 -40.791  10.619  1.00  0.00           O  
ATOM   1241  OE2 GLU A  76      29.111 -39.758  10.618  1.00  0.00           O1-
ATOM   1242  H   GLU A  76      28.049 -38.649  11.352  1.00  0.00           H  
ATOM   1243  HA  GLU A  76      29.147 -37.375  13.668  1.00  0.00           H  
ATOM   1244 1HB  GLU A  76      30.086 -37.295  10.768  1.00  0.00           H  
ATOM   1245 2HB  GLU A  76      31.028 -36.734  12.142  1.00  0.00           H  
ATOM   1246 1HG  GLU A  76      31.927 -38.802  11.890  1.00  0.00           H  
ATOM   1247 2HG  GLU A  76      30.632 -39.200  13.018  1.00  0.00           H  
ATOM   1248  N   TYR A  77      27.966 -35.330  11.368  1.00  0.00           N  
ATOM   1249  CA  TYR A  77      27.589 -33.938  11.110  1.00  0.00           C  
ATOM   1250  C   TYR A  77      26.461 -33.484  12.047  1.00  0.00           C  
ATOM   1251  O   TYR A  77      26.531 -32.406  12.628  1.00  0.00           O  
ATOM   1252  CB  TYR A  77      27.207 -33.758   9.629  1.00  0.00           C  
ATOM   1253  CG  TYR A  77      26.726 -32.376   9.245  1.00  0.00           C  
ATOM   1254  CD1 TYR A  77      27.459 -31.241   9.579  1.00  0.00           C  
ATOM   1255  CD2 TYR A  77      25.531 -32.202   8.537  1.00  0.00           C  
ATOM   1256  CE1 TYR A  77      27.023 -29.975   9.228  1.00  0.00           C  
ATOM   1257  CE2 TYR A  77      25.087 -30.940   8.187  1.00  0.00           C  
ATOM   1258  CZ  TYR A  77      25.831 -29.832   8.532  1.00  0.00           C  
ATOM   1259  OH  TYR A  77      25.394 -28.585   8.200  1.00  0.00           O  
ATOM   1260  H   TYR A  77      27.753 -36.035  10.676  1.00  0.00           H  
ATOM   1261  HA  TYR A  77      28.446 -33.300  11.331  1.00  0.00           H  
ATOM   1262 1HB  TYR A  77      28.068 -33.989   9.000  1.00  0.00           H  
ATOM   1263 2HB  TYR A  77      26.416 -34.461   9.370  1.00  0.00           H  
ATOM   1264  HD1 TYR A  77      28.397 -31.338  10.125  1.00  0.00           H  
ATOM   1265  HD2 TYR A  77      24.935 -33.069   8.254  1.00  0.00           H  
ATOM   1266  HE1 TYR A  77      27.614 -29.099   9.499  1.00  0.00           H  
ATOM   1267  HE2 TYR A  77      24.151 -30.825   7.639  1.00  0.00           H  
ATOM   1268  HH  TYR A  77      24.514 -28.645   7.823  1.00  0.00           H  
ATOM   1269  N   ILE A  78      25.441 -34.319  12.202  1.00  0.00           N  
ATOM   1270  CA  ILE A  78      24.312 -33.975  13.072  1.00  0.00           C  
ATOM   1271  C   ILE A  78      24.758 -33.917  14.542  1.00  0.00           C  
ATOM   1272  O   ILE A  78      24.371 -32.992  15.250  1.00  0.00           O  
ATOM   1273  CB  ILE A  78      23.099 -34.913  12.848  1.00  0.00           C  
ATOM   1274  CG1 ILE A  78      22.574 -34.788  11.406  1.00  0.00           C  
ATOM   1275  CG2 ILE A  78      21.978 -34.609  13.836  1.00  0.00           C  
ATOM   1276  CD1 ILE A  78      22.169 -33.390  10.964  1.00  0.00           C  
ATOM   1277  H   ILE A  78      25.437 -35.203  11.717  1.00  0.00           H  
ATOM   1278  HA  ILE A  78      23.995 -32.959  12.842  1.00  0.00           H  
ATOM   1279  HB  ILE A  78      23.412 -35.949  12.984  1.00  0.00           H  
ATOM   1280 1HG1 ILE A  78      23.335 -35.135  10.710  1.00  0.00           H  
ATOM   1281 2HG1 ILE A  78      21.700 -35.429  11.281  1.00  0.00           H  
ATOM   1282 1HG2 ILE A  78      21.141 -35.282  13.655  1.00  0.00           H  
ATOM   1283 2HG2 ILE A  78      22.341 -34.748  14.853  1.00  0.00           H  
ATOM   1284 3HG2 ILE A  78      21.648 -33.578  13.707  1.00  0.00           H  
ATOM   1285 1HD1 ILE A  78      21.814 -33.421   9.935  1.00  0.00           H  
ATOM   1286 2HD1 ILE A  78      21.371 -33.021  11.611  1.00  0.00           H  
ATOM   1287 3HD1 ILE A  78      23.028 -32.724  11.032  1.00  0.00           H  
ATOM   1288  N   LYS A  79      25.605 -34.853  14.977  1.00  0.00           N  
ATOM   1289  CA  LYS A  79      26.164 -34.790  16.345  1.00  0.00           C  
ATOM   1290  C   LYS A  79      26.950 -33.488  16.573  1.00  0.00           C  
ATOM   1291  O   LYS A  79      26.820 -32.861  17.625  1.00  0.00           O  
ATOM   1292  CB  LYS A  79      27.040 -36.013  16.643  1.00  0.00           C  
ATOM   1293  CG  LYS A  79      27.507 -36.111  18.087  1.00  0.00           C  
ATOM   1294  CD  LYS A  79      28.200 -37.437  18.366  1.00  0.00           C  
ATOM   1295  CE  LYS A  79      28.591 -37.551  19.832  1.00  0.00           C  
ATOM   1296  NZ  LYS A  79      29.207 -38.871  20.159  1.00  0.00           N1+
ATOM   1297  H   LYS A  79      25.873 -35.615  14.371  1.00  0.00           H  
ATOM   1298  HA  LYS A  79      25.338 -34.778  17.055  1.00  0.00           H  
ATOM   1299 1HB  LYS A  79      26.487 -36.923  16.406  1.00  0.00           H  
ATOM   1300 2HB  LYS A  79      27.924 -35.992  16.006  1.00  0.00           H  
ATOM   1301 1HG  LYS A  79      28.203 -35.299  18.300  1.00  0.00           H  
ATOM   1302 2HG  LYS A  79      26.650 -36.015  18.753  1.00  0.00           H  
ATOM   1303 1HD  LYS A  79      27.531 -38.258  18.110  1.00  0.00           H  
ATOM   1304 2HD  LYS A  79      29.095 -37.515  17.753  1.00  0.00           H  
ATOM   1305 1HE  LYS A  79      29.302 -36.766  20.081  1.00  0.00           H  
ATOM   1306 2HE  LYS A  79      27.707 -37.419  20.457  1.00  0.00           H  
ATOM   1307 1HZ  LYS A  79      29.448 -38.898  21.138  1.00  0.00           H  
ATOM   1308 2HZ  LYS A  79      28.549 -39.610  19.952  1.00  0.00           H  
ATOM   1309 3HZ  LYS A  79      30.041 -39.000  19.603  1.00  0.00           H  
ATOM   1310  N   PHE A  80      27.735 -33.079  15.572  1.00  0.00           N  
ATOM   1311  CA  PHE A  80      28.421 -31.776  15.599  1.00  0.00           C  
ATOM   1312  C   PHE A  80      27.448 -30.601  15.753  1.00  0.00           C  
ATOM   1313  O   PHE A  80      27.650 -29.736  16.608  1.00  0.00           O  
ATOM   1314  CB  PHE A  80      29.296 -31.594  14.342  1.00  0.00           C  
ATOM   1315  CG  PHE A  80      29.844 -30.202  14.174  1.00  0.00           C  
ATOM   1316  CD1 PHE A  80      29.252 -29.304  13.283  1.00  0.00           C  
ATOM   1317  CD2 PHE A  80      30.931 -29.771  14.921  1.00  0.00           C  
ATOM   1318  CE1 PHE A  80      29.756 -28.023  13.134  1.00  0.00           C  
ATOM   1319  CE2 PHE A  80      31.437 -28.489  14.773  1.00  0.00           C  
ATOM   1320  CZ  PHE A  80      30.849 -27.613  13.876  1.00  0.00           C  
ATOM   1321  H   PHE A  80      27.862 -33.685  14.776  1.00  0.00           H  
ATOM   1322  HA  PHE A  80      29.066 -31.741  16.477  1.00  0.00           H  
ATOM   1323 1HB  PHE A  80      30.137 -32.285  14.381  1.00  0.00           H  
ATOM   1324 2HB  PHE A  80      28.715 -31.837  13.454  1.00  0.00           H  
ATOM   1325  HD1 PHE A  80      28.386 -29.622  12.703  1.00  0.00           H  
ATOM   1326  HD2 PHE A  80      31.394 -30.462  15.626  1.00  0.00           H  
ATOM   1327  HE1 PHE A  80      29.290 -27.333  12.429  1.00  0.00           H  
ATOM   1328  HE2 PHE A  80      32.297 -28.171  15.359  1.00  0.00           H  
ATOM   1329  HZ  PHE A  80      31.245 -26.606  13.755  1.00  0.00           H  
ATOM   1330  N   LEU A  81      26.399 -30.560  14.933  1.00  0.00           N  
ATOM   1331  CA  LEU A  81      25.446 -29.452  14.986  1.00  0.00           C  
ATOM   1332  C   LEU A  81      24.773 -29.352  16.356  1.00  0.00           C  
ATOM   1333  O   LEU A  81      24.540 -28.252  16.835  1.00  0.00           O  
ATOM   1334  CB  LEU A  81      24.384 -29.562  13.882  1.00  0.00           C  
ATOM   1335  CG  LEU A  81      24.821 -29.339  12.433  1.00  0.00           C  
ATOM   1336  CD1 LEU A  81      23.630 -29.583  11.519  1.00  0.00           C  
ATOM   1337  CD2 LEU A  81      25.386 -27.945  12.200  1.00  0.00           C  
ATOM   1338  H   LEU A  81      26.255 -31.301  14.261  1.00  0.00           H  
ATOM   1339  HA  LEU A  81      25.990 -28.520  14.839  1.00  0.00           H  
ATOM   1340 1HB  LEU A  81      23.946 -30.558  13.919  1.00  0.00           H  
ATOM   1341 2HB  LEU A  81      23.598 -28.834  14.081  1.00  0.00           H  
ATOM   1342  HG  LEU A  81      25.595 -30.060  12.170  1.00  0.00           H  
ATOM   1343 1HD1 LEU A  81      23.928 -29.427  10.483  1.00  0.00           H  
ATOM   1344 2HD1 LEU A  81      23.278 -30.606  11.645  1.00  0.00           H  
ATOM   1345 3HD1 LEU A  81      22.828 -28.890  11.775  1.00  0.00           H  
ATOM   1346 1HD2 LEU A  81      25.680 -27.840  11.156  1.00  0.00           H  
ATOM   1347 2HD2 LEU A  81      24.625 -27.199  12.439  1.00  0.00           H  
ATOM   1348 3HD2 LEU A  81      26.254 -27.793  12.841  1.00  0.00           H  
ATOM   1349  N   ARG A  82      24.487 -30.504  16.964  1.00  0.00           N  
ATOM   1350  CA  ARG A  82      23.944 -30.578  18.330  1.00  0.00           C  
ATOM   1351  C   ARG A  82      24.894 -30.079  19.412  1.00  0.00           C  
ATOM   1352  O   ARG A  82      24.436 -29.553  20.431  1.00  0.00           O  
ATOM   1353  CB  ARG A  82      23.572 -32.024  18.697  1.00  0.00           C  
ATOM   1354  CG  ARG A  82      22.329 -32.551  18.019  1.00  0.00           C  
ATOM   1355  CD  ARG A  82      21.517 -33.474  18.922  1.00  0.00           C  
ATOM   1356  NE  ARG A  82      22.083 -34.819  19.013  1.00  0.00           N  
ATOM   1357  CZ  ARG A  82      21.517 -35.850  19.650  1.00  0.00           C  
ATOM   1358  NH1 ARG A  82      22.129 -37.030  19.657  1.00  0.00           N1+
ATOM   1359  NH2 ARG A  82      20.348 -35.715  20.281  1.00  0.00           N  
ATOM   1360  H   ARG A  82      24.655 -31.360  16.454  1.00  0.00           H  
ATOM   1361  HA  ARG A  82      23.039 -29.969  18.376  1.00  0.00           H  
ATOM   1362 1HB  ARG A  82      24.396 -32.687  18.438  1.00  0.00           H  
ATOM   1363 2HB  ARG A  82      23.420 -32.097  19.774  1.00  0.00           H  
ATOM   1364 1HG  ARG A  82      21.690 -31.716  17.731  1.00  0.00           H  
ATOM   1365 2HG  ARG A  82      22.611 -33.115  17.129  1.00  0.00           H  
ATOM   1366 1HD  ARG A  82      21.481 -33.058  19.929  1.00  0.00           H  
ATOM   1367 2HD  ARG A  82      20.504 -33.566  18.532  1.00  0.00           H  
ATOM   1368  HE  ARG A  82      22.973 -34.986  18.561  1.00  0.00           H  
ATOM   1369 1HH1 ARG A  82      23.014 -37.145  19.185  1.00  0.00           H  
ATOM   1370 2HH1 ARG A  82      21.708 -37.815  20.136  1.00  0.00           H  
ATOM   1371 1HH2 ARG A  82      19.875 -34.822  20.283  1.00  0.00           H  
ATOM   1372 2HH2 ARG A  82      19.937 -36.505  20.756  1.00  0.00           H  
ATOM   1373  N   SER A  83      26.195 -30.282  19.205  1.00  0.00           N  
ATOM   1374  CA  SER A  83      27.226 -29.971  20.202  1.00  0.00           C  
ATOM   1375  C   SER A  83      27.765 -28.545  20.139  1.00  0.00           C  
ATOM   1376  O   SER A  83      28.035 -27.940  21.173  1.00  0.00           O  
ATOM   1377  CB  SER A  83      28.383 -30.937  20.044  1.00  0.00           C  
ATOM   1378  OG  SER A  83      27.963 -32.259  20.245  1.00  0.00           O  
ATOM   1379  H   SER A  83      26.471 -30.672  18.316  1.00  0.00           H  
ATOM   1380  HA  SER A  83      26.796 -30.100  21.198  1.00  0.00           H  
ATOM   1381 1HB  SER A  83      28.811 -30.835  19.048  1.00  0.00           H  
ATOM   1382 2HB  SER A  83      29.164 -30.689  20.762  1.00  0.00           H  
ATOM   1383  HG  SER A  83      27.521 -32.521  19.433  1.00  0.00           H  
ATOM   1384  N   ILE A  84      27.958 -28.035  18.922  1.00  0.00           N  
ATOM   1385  CA  ILE A  84      28.622 -26.745  18.704  1.00  0.00           C  
ATOM   1386  C   ILE A  84      27.818 -25.556  19.253  1.00  0.00           C  
ATOM   1387  O   ILE A  84      26.617 -25.435  19.002  1.00  0.00           O  
ATOM   1388  CB  ILE A  84      28.993 -26.540  17.199  1.00  0.00           C  
ATOM   1389  CG1 ILE A  84      29.960 -25.362  17.007  1.00  0.00           C  
ATOM   1390  CG2 ILE A  84      27.755 -26.356  16.319  1.00  0.00           C  
ATOM   1391  CD1 ILE A  84      31.360 -25.617  17.509  1.00  0.00           C  
ATOM   1392  H   ILE A  84      27.633 -28.562  18.125  1.00  0.00           H  
ATOM   1393  HA  ILE A  84      29.542 -26.726  19.288  1.00  0.00           H  
ATOM   1394  HB  ILE A  84      29.537 -27.412  16.839  1.00  0.00           H  
ATOM   1395 1HG1 ILE A  84      30.024 -25.112  15.949  1.00  0.00           H  
ATOM   1396 2HG1 ILE A  84      29.572 -24.484  17.526  1.00  0.00           H  
ATOM   1397 1HG2 ILE A  84      28.064 -26.219  15.282  1.00  0.00           H  
ATOM   1398 2HG2 ILE A  84      27.121 -27.240  16.394  1.00  0.00           H  
ATOM   1399 3HG2 ILE A  84      27.199 -25.481  16.651  1.00  0.00           H  
ATOM   1400 1HD1 ILE A  84      31.976 -24.735  17.336  1.00  0.00           H  
ATOM   1401 2HD1 ILE A  84      31.329 -25.833  18.578  1.00  0.00           H  
ATOM   1402 3HD1 ILE A  84      31.786 -26.469  16.979  1.00  0.00           H  
ATOM   1403  N   ARG A  85      28.498 -24.692  20.007  1.00  0.00           N  
ATOM   1404  CA  ARG A  85      27.917 -23.470  20.569  1.00  0.00           C  
ATOM   1405  C   ARG A  85      28.956 -22.349  20.517  1.00  0.00           C  
ATOM   1406  O   ARG A  85      30.154 -22.628  20.515  1.00  0.00           O  
ATOM   1407  CB  ARG A  85      27.492 -23.688  22.027  1.00  0.00           C  
ATOM   1408  CG  ARG A  85      26.445 -24.774  22.241  1.00  0.00           C  
ATOM   1409  CD  ARG A  85      25.942 -24.811  23.683  1.00  0.00           C  
ATOM   1410  NE  ARG A  85      27.025 -24.841  24.668  1.00  0.00           N  
ATOM   1411  CZ  ARG A  85      27.607 -25.941  25.158  1.00  0.00           C  
ATOM   1412  NH1 ARG A  85      28.589 -25.816  26.050  1.00  0.00           N1+
ATOM   1413  NH2 ARG A  85      27.237 -27.164  24.770  1.00  0.00           N  
ATOM   1414  H   ARG A  85      29.466 -24.908  20.192  1.00  0.00           H  
ATOM   1415  HA  ARG A  85      27.033 -23.205  19.987  1.00  0.00           H  
ATOM   1416 1HB  ARG A  85      28.362 -23.952  22.625  1.00  0.00           H  
ATOM   1417 2HB  ARG A  85      27.086 -22.760  22.432  1.00  0.00           H  
ATOM   1418 1HG  ARG A  85      25.591 -24.591  21.588  1.00  0.00           H  
ATOM   1419 2HG  ARG A  85      26.877 -25.748  22.008  1.00  0.00           H  
ATOM   1420 1HD  ARG A  85      25.340 -23.926  23.879  1.00  0.00           H  
ATOM   1421 2HD  ARG A  85      25.335 -25.703  23.832  1.00  0.00           H  
ATOM   1422  HE  ARG A  85      27.369 -23.956  25.015  1.00  0.00           H  
ATOM   1423 1HH1 ARG A  85      28.884 -24.898  26.351  1.00  0.00           H  
ATOM   1424 2HH1 ARG A  85      29.035 -26.640  26.427  1.00  0.00           H  
ATOM   1425 1HH2 ARG A  85      26.498 -27.276  24.090  1.00  0.00           H  
ATOM   1426 2HH2 ARG A  85      27.696 -27.976  25.157  1.00  0.00           H  
ATOM   1427  N   PRO A  86      28.511 -21.076  20.487  1.00  0.00           N  
ATOM   1428  CA  PRO A  86      29.476 -19.964  20.549  1.00  0.00           C  
ATOM   1429  C   PRO A  86      30.503 -20.065  21.692  1.00  0.00           C  
ATOM   1430  O   PRO A  86      31.654 -19.666  21.506  1.00  0.00           O  
ATOM   1431  CB  PRO A  86      28.556 -18.753  20.742  1.00  0.00           C  
ATOM   1432  CG  PRO A  86      27.289 -19.141  20.059  1.00  0.00           C  
ATOM   1433  CD  PRO A  86      27.112 -20.597  20.400  1.00  0.00           C  
ATOM   1434  HA  PRO A  86      30.024 -19.910  19.597  1.00  0.00           H  
ATOM   1435 1HB  PRO A  86      28.420 -18.553  21.815  1.00  0.00           H  
ATOM   1436 2HB  PRO A  86      29.020 -17.856  20.306  1.00  0.00           H  
ATOM   1437 1HG  PRO A  86      26.459 -18.517  20.418  1.00  0.00           H  
ATOM   1438 2HG  PRO A  86      27.374 -18.967  18.976  1.00  0.00           H  
ATOM   1439 1HD  PRO A  86      26.585 -20.686  21.362  1.00  0.00           H  
ATOM   1440 2HD  PRO A  86      26.546 -21.095  19.600  1.00  0.00           H  
ATOM   1441  N   ASP A  87      30.088 -20.614  22.835  1.00  0.00           N  
ATOM   1442  CA  ASP A  87      30.963 -20.751  24.014  1.00  0.00           C  
ATOM   1443  C   ASP A  87      32.019 -21.869  23.939  1.00  0.00           C  
ATOM   1444  O   ASP A  87      32.917 -21.902  24.783  1.00  0.00           O  
ATOM   1445  CB  ASP A  87      30.130 -20.886  25.307  1.00  0.00           C  
ATOM   1446  CG  ASP A  87      29.318 -22.176  25.366  1.00  0.00           C  
ATOM   1447  OD1 ASP A  87      28.231 -22.224  24.758  1.00  0.00           O  
ATOM   1448  OD2 ASP A  87      29.765 -23.148  26.015  1.00  0.00           O1-
ATOM   1449  H   ASP A  87      29.136 -20.946  22.888  1.00  0.00           H  
ATOM   1450  HA  ASP A  87      31.580 -19.857  24.093  1.00  0.00           H  
ATOM   1451 1HB  ASP A  87      30.794 -20.854  26.172  1.00  0.00           H  
ATOM   1452 2HB  ASP A  87      29.446 -20.042  25.389  1.00  0.00           H  
ATOM   1453  N   ASN A  88      31.906 -22.785  22.969  1.00  0.00           N  
ATOM   1454  CA  ASN A  88      32.860 -23.910  22.828  1.00  0.00           C  
ATOM   1455  C   ASN A  88      33.539 -24.003  21.446  1.00  0.00           C  
ATOM   1456  O   ASN A  88      34.215 -24.985  21.153  1.00  0.00           O  
ATOM   1457  CB  ASN A  88      32.202 -25.249  23.232  1.00  0.00           C  
ATOM   1458  CG  ASN A  88      31.082 -25.689  22.292  1.00  0.00           C  
ATOM   1459  ND2 ASN A  88      30.243 -26.603  22.767  1.00  0.00           N  
ATOM   1460  OD1 ASN A  88      30.984 -25.228  21.156  1.00  0.00           O  
ATOM   1461  H   ASN A  88      31.143 -22.701  22.311  1.00  0.00           H  
ATOM   1462  HA  ASN A  88      33.708 -23.730  23.491  1.00  0.00           H  
ATOM   1463 1HB  ASN A  88      32.959 -26.035  23.253  1.00  0.00           H  
ATOM   1464 2HB  ASN A  88      31.791 -25.163  24.239  1.00  0.00           H  
ATOM   1465 1HD2 ASN A  88      29.488 -26.931  22.199  1.00  0.00           H  
ATOM   1466 2HD2 ASN A  88      30.366 -26.963  23.691  1.00  0.00           H  
ATOM   1467  N   MET A  89      33.375 -22.960  20.627  1.00  0.00           N  
ATOM   1468  CA  MET A  89      33.972 -22.878  19.284  1.00  0.00           C  
ATOM   1469  C   MET A  89      35.467 -23.182  19.213  1.00  0.00           C  
ATOM   1470  O   MET A  89      35.916 -23.883  18.301  1.00  0.00           O  
ATOM   1471  CB  MET A  89      33.716 -21.488  18.705  1.00  0.00           C  
ATOM   1472  CG  MET A  89      32.301 -21.274  18.185  1.00  0.00           C  
ATOM   1473  SD  MET A  89      31.963 -19.549  17.780  1.00  0.00           S  
ATOM   1474  CE  MET A  89      33.193 -19.251  16.514  1.00  0.00           C  
ATOM   1475  H   MET A  89      32.808 -22.194  20.963  1.00  0.00           H  
ATOM   1476  HA  MET A  89      33.481 -23.608  18.641  1.00  0.00           H  
ATOM   1477 1HB  MET A  89      33.909 -20.734  19.468  1.00  0.00           H  
ATOM   1478 2HB  MET A  89      34.407 -21.304  17.881  1.00  0.00           H  
ATOM   1479 1HG  MET A  89      32.148 -21.875  17.290  1.00  0.00           H  
ATOM   1480 2HG  MET A  89      31.583 -21.597  18.939  1.00  0.00           H  
ATOM   1481 1HE  MET A  89      33.111 -18.223  16.161  1.00  0.00           H  
ATOM   1482 2HE  MET A  89      34.188 -19.415  16.927  1.00  0.00           H  
ATOM   1483 3HE  MET A  89      33.029 -19.934  15.680  1.00  0.00           H  
ATOM   1484  N   SER A  90      36.225 -22.640  20.166  1.00  0.00           N  
ATOM   1485  CA  SER A  90      37.686 -22.805  20.200  1.00  0.00           C  
ATOM   1486  C   SER A  90      38.132 -24.263  20.331  1.00  0.00           C  
ATOM   1487  O   SER A  90      39.246 -24.603  19.938  1.00  0.00           O  
ATOM   1488  CB  SER A  90      38.259 -22.000  21.351  1.00  0.00           C  
ATOM   1489  OG  SER A  90      37.808 -22.494  22.583  1.00  0.00           O  
ATOM   1490  H   SER A  90      35.772 -22.097  20.889  1.00  0.00           H  
ATOM   1491  HA  SER A  90      38.096 -22.450  19.254  1.00  0.00           H  
ATOM   1492 1HB  SER A  90      39.347 -22.043  21.317  1.00  0.00           H  
ATOM   1493 2HB  SER A  90      37.968 -20.958  21.247  1.00  0.00           H  
ATOM   1494  HG  SER A  90      37.856 -23.452  22.517  1.00  0.00           H  
ATOM   1495  N   GLU A  91      37.250 -25.112  20.857  1.00  0.00           N  
ATOM   1496  CA  GLU A  91      37.516 -26.547  21.007  1.00  0.00           C  
ATOM   1497  C   GLU A  91      37.171 -27.383  19.766  1.00  0.00           C  
ATOM   1498  O   GLU A  91      37.584 -28.536  19.674  1.00  0.00           O  
ATOM   1499  CB  GLU A  91      36.741 -27.090  22.209  1.00  0.00           C  
ATOM   1500  CG  GLU A  91      37.184 -26.526  23.552  1.00  0.00           C  
ATOM   1501  CD  GLU A  91      36.473 -27.156  24.715  1.00  0.00           C  
ATOM   1502  OE1 GLU A  91      37.030 -28.042  25.317  1.00  0.00           O  
ATOM   1503  OE2 GLU A  91      35.371 -26.755  25.002  1.00  0.00           O1-
ATOM   1504  H   GLU A  91      36.359 -24.742  21.163  1.00  0.00           H  
ATOM   1505  HA  GLU A  91      38.584 -26.683  21.185  1.00  0.00           H  
ATOM   1506 1HB  GLU A  91      35.680 -26.869  22.087  1.00  0.00           H  
ATOM   1507 2HB  GLU A  91      36.847 -28.174  22.250  1.00  0.00           H  
ATOM   1508 1HG  GLU A  91      38.255 -26.686  23.664  1.00  0.00           H  
ATOM   1509 2HG  GLU A  91      37.003 -25.452  23.558  1.00  0.00           H  
ATOM   1510  N   TYR A  92      36.400 -26.810  18.836  1.00  0.00           N  
ATOM   1511  CA  TYR A  92      35.912 -27.514  17.643  1.00  0.00           C  
ATOM   1512  C   TYR A  92      36.449 -26.910  16.327  1.00  0.00           C  
ATOM   1513  O   TYR A  92      35.866 -27.136  15.260  1.00  0.00           O  
ATOM   1514  CB  TYR A  92      34.372 -27.484  17.625  1.00  0.00           C  
ATOM   1515  CG  TYR A  92      33.674 -28.392  18.623  1.00  0.00           C  
ATOM   1516  CD1 TYR A  92      33.304 -27.925  19.885  1.00  0.00           C  
ATOM   1517  CD2 TYR A  92      33.335 -29.704  18.286  1.00  0.00           C  
ATOM   1518  CE1 TYR A  92      32.648 -28.749  20.794  1.00  0.00           C  
ATOM   1519  CE2 TYR A  92      32.677 -30.534  19.187  1.00  0.00           C  
ATOM   1520  CZ  TYR A  92      32.337 -30.054  20.437  1.00  0.00           C  
ATOM   1521  OH  TYR A  92      31.684 -30.872  21.332  1.00  0.00           O  
ATOM   1522  H   TYR A  92      36.147 -25.842  18.976  1.00  0.00           H  
ATOM   1523  HA  TYR A  92      36.249 -28.549  17.690  1.00  0.00           H  
ATOM   1524 1HB  TYR A  92      34.025 -26.469  17.822  1.00  0.00           H  
ATOM   1525 2HB  TYR A  92      34.012 -27.765  16.635  1.00  0.00           H  
ATOM   1526  HD1 TYR A  92      33.527 -26.899  20.175  1.00  0.00           H  
ATOM   1527  HD2 TYR A  92      33.586 -30.095  17.300  1.00  0.00           H  
ATOM   1528  HE1 TYR A  92      32.368 -28.363  21.775  1.00  0.00           H  
ATOM   1529  HE2 TYR A  92      32.432 -31.560  18.904  1.00  0.00           H  
ATOM   1530  HH  TYR A  92      31.567 -30.406  22.164  1.00  0.00           H  
ATOM   1531  N   SER A  93      37.561 -26.172  16.390  1.00  0.00           N  
ATOM   1532  CA  SER A  93      38.107 -25.459  15.221  1.00  0.00           C  
ATOM   1533  C   SER A  93      38.322 -26.371  14.007  1.00  0.00           C  
ATOM   1534  O   SER A  93      38.060 -25.971  12.859  1.00  0.00           O  
ATOM   1535  CB  SER A  93      39.421 -24.801  15.591  1.00  0.00           C  
ATOM   1536  OG  SER A  93      40.382 -25.759  15.939  1.00  0.00           O  
ATOM   1537  H   SER A  93      38.041 -26.105  17.276  1.00  0.00           H  
ATOM   1538  HA  SER A  93      37.386 -24.699  14.912  1.00  0.00           H  
ATOM   1539 1HB  SER A  93      39.781 -24.209  14.751  1.00  0.00           H  
ATOM   1540 2HB  SER A  93      39.264 -24.120  16.426  1.00  0.00           H  
ATOM   1541  HG  SER A  93      40.908 -25.365  16.638  1.00  0.00           H  
ATOM   1542  N   LYS A  94      38.777 -27.593  14.275  1.00  0.00           N  
ATOM   1543  CA  LYS A  94      38.992 -28.606  13.241  1.00  0.00           C  
ATOM   1544  C   LYS A  94      37.669 -29.068  12.626  1.00  0.00           C  
ATOM   1545  O   LYS A  94      37.518 -29.096  11.398  1.00  0.00           O  
ATOM   1546  CB  LYS A  94      39.758 -29.800  13.834  1.00  0.00           C  
ATOM   1547  CG  LYS A  94      40.403 -30.719  12.809  1.00  0.00           C  
ATOM   1548  CD  LYS A  94      39.596 -31.986  12.537  1.00  0.00           C  
ATOM   1549  CE  LYS A  94      39.956 -33.104  13.513  1.00  0.00           C  
ATOM   1550  NZ  LYS A  94      41.310 -33.671  13.250  1.00  0.00           N1+
ATOM   1551  H   LYS A  94      38.981 -27.820  15.238  1.00  0.00           H  
ATOM   1552  HA  LYS A  94      39.590 -28.164  12.442  1.00  0.00           H  
ATOM   1553 1HB  LYS A  94      40.547 -29.436  14.493  1.00  0.00           H  
ATOM   1554 2HB  LYS A  94      39.080 -30.404  14.438  1.00  0.00           H  
ATOM   1555 1HG  LYS A  94      40.519 -30.188  11.866  1.00  0.00           H  
ATOM   1556 2HG  LYS A  94      41.389 -31.021  13.161  1.00  0.00           H  
ATOM   1557 1HD  LYS A  94      38.532 -31.766  12.630  1.00  0.00           H  
ATOM   1558 2HD  LYS A  94      39.791 -32.330  11.522  1.00  0.00           H  
ATOM   1559 1HE  LYS A  94      39.931 -32.719  14.531  1.00  0.00           H  
ATOM   1560 2HE  LYS A  94      39.222 -33.907  13.433  1.00  0.00           H  
ATOM   1561 1HZ  LYS A  94      41.505 -34.404  13.917  1.00  0.00           H  
ATOM   1562 2HZ  LYS A  94      41.342 -34.050  12.314  1.00  0.00           H  
ATOM   1563 3HZ  LYS A  94      42.005 -32.942  13.340  1.00  0.00           H  
ATOM   1564  N   GLN A  95      36.716 -29.418  13.486  1.00  0.00           N  
ATOM   1565  CA  GLN A  95      35.393 -29.874  13.045  1.00  0.00           C  
ATOM   1566  C   GLN A  95      34.607 -28.779  12.311  1.00  0.00           C  
ATOM   1567  O   GLN A  95      33.918 -29.069  11.334  1.00  0.00           O  
ATOM   1568  CB  GLN A  95      34.582 -30.433  14.222  1.00  0.00           C  
ATOM   1569  CG  GLN A  95      35.122 -31.768  14.726  1.00  0.00           C  
ATOM   1570  CD  GLN A  95      34.260 -32.410  15.806  1.00  0.00           C  
ATOM   1571  NE2 GLN A  95      34.902 -33.099  16.749  1.00  0.00           N  
ATOM   1572  OE1 GLN A  95      33.037 -32.310  15.780  1.00  0.00           O  
ATOM   1573  H   GLN A  95      36.912 -29.365  14.476  1.00  0.00           H  
ATOM   1574  HA  GLN A  95      35.530 -30.669  12.312  1.00  0.00           H  
ATOM   1575 1HB  GLN A  95      34.593 -29.717  15.044  1.00  0.00           H  
ATOM   1576 2HB  GLN A  95      33.544 -30.565  13.917  1.00  0.00           H  
ATOM   1577 1HG  GLN A  95      35.174 -32.466  13.890  1.00  0.00           H  
ATOM   1578 2HG  GLN A  95      36.114 -31.612  15.147  1.00  0.00           H  
ATOM   1579 1HE2 GLN A  95      34.386 -33.541  17.484  1.00  0.00           H  
ATOM   1580 2HE2 GLN A  95      35.898 -33.173  16.723  1.00  0.00           H  
ATOM   1581  N   MET A  96      34.721 -27.536  12.772  1.00  0.00           N  
ATOM   1582  CA  MET A  96      34.090 -26.399  12.091  1.00  0.00           C  
ATOM   1583  C   MET A  96      34.534 -26.287  10.629  1.00  0.00           C  
ATOM   1584  O   MET A  96      33.716 -26.093   9.734  1.00  0.00           O  
ATOM   1585  CB  MET A  96      34.399 -25.104  12.838  1.00  0.00           C  
ATOM   1586  CG  MET A  96      33.657 -24.945  14.158  1.00  0.00           C  
ATOM   1587  SD  MET A  96      34.179 -23.483  15.077  1.00  0.00           S  
ATOM   1588  CE  MET A  96      33.695 -22.183  13.947  1.00  0.00           C  
ATOM   1589  H   MET A  96      35.256 -27.369  13.613  1.00  0.00           H  
ATOM   1590  HA  MET A  96      33.011 -26.563  12.073  1.00  0.00           H  
ATOM   1591 1HB  MET A  96      35.467 -25.052  13.047  1.00  0.00           H  
ATOM   1592 2HB  MET A  96      34.146 -24.250  12.207  1.00  0.00           H  
ATOM   1593 1HG  MET A  96      32.588 -24.869  13.967  1.00  0.00           H  
ATOM   1594 2HG  MET A  96      33.831 -25.823  14.781  1.00  0.00           H  
ATOM   1595 1HE  MET A  96      33.953 -21.213  14.374  1.00  0.00           H  
ATOM   1596 2HE  MET A  96      34.219 -22.311  12.998  1.00  0.00           H  
ATOM   1597 3HE  MET A  96      32.619 -22.229  13.777  1.00  0.00           H  
ATOM   1598  N   GLN A  97      35.830 -26.442  10.393  1.00  0.00           N  
ATOM   1599  CA  GLN A  97      36.346 -26.434   9.024  1.00  0.00           C  
ATOM   1600  C   GLN A  97      35.840 -27.623   8.207  1.00  0.00           C  
ATOM   1601  O   GLN A  97      35.374 -27.434   7.083  1.00  0.00           O  
ATOM   1602  CB  GLN A  97      37.866 -26.386   9.028  1.00  0.00           C  
ATOM   1603  CG  GLN A  97      38.396 -25.060   9.540  1.00  0.00           C  
ATOM   1604  CD  GLN A  97      39.890 -25.078   9.715  1.00  0.00           C  
ATOM   1605  NE2 GLN A  97      40.352 -25.390  10.923  1.00  0.00           N  
ATOM   1606  OE1 GLN A  97      40.625 -24.841   8.766  1.00  0.00           O  
ATOM   1607  H   GLN A  97      36.473 -26.566  11.160  1.00  0.00           H  
ATOM   1608  HA  GLN A  97      35.970 -25.545   8.517  1.00  0.00           H  
ATOM   1609 1HB  GLN A  97      38.256 -27.188   9.652  1.00  0.00           H  
ATOM   1610 2HB  GLN A  97      38.238 -26.549   8.016  1.00  0.00           H  
ATOM   1611 1HG  GLN A  97      38.139 -24.280   8.825  1.00  0.00           H  
ATOM   1612 2HG  GLN A  97      37.938 -24.848  10.507  1.00  0.00           H  
ATOM   1613 1HE2 GLN A  97      41.337 -25.416  11.092  1.00  0.00           H  
ATOM   1614 2HE2 GLN A  97      39.713 -25.601  11.664  1.00  0.00           H  
ATOM   1615  N   ARG A  98      35.905 -28.824   8.783  1.00  0.00           N  
ATOM   1616  CA  ARG A  98      35.417 -30.052   8.116  1.00  0.00           C  
ATOM   1617  C   ARG A  98      33.949 -29.908   7.686  1.00  0.00           C  
ATOM   1618  O   ARG A  98      33.583 -30.300   6.582  1.00  0.00           O  
ATOM   1619  CB  ARG A  98      35.546 -31.257   9.052  1.00  0.00           C  
ATOM   1620  CG  ARG A  98      35.208 -32.607   8.422  1.00  0.00           C  
ATOM   1621  CD  ARG A  98      34.844 -33.647   9.472  1.00  0.00           C  
ATOM   1622  NE  ARG A  98      35.976 -34.009  10.326  1.00  0.00           N  
ATOM   1623  CZ  ARG A  98      35.929 -34.900  11.319  1.00  0.00           C  
ATOM   1624  NH1 ARG A  98      37.027 -35.148  12.030  1.00  0.00           N1+
ATOM   1625  NH2 ARG A  98      34.800 -35.547  11.614  1.00  0.00           N  
ATOM   1626  H   ARG A  98      36.304 -28.892   9.709  1.00  0.00           H  
ATOM   1627  HA  ARG A  98      36.025 -30.232   7.231  1.00  0.00           H  
ATOM   1628 1HB  ARG A  98      36.567 -31.317   9.427  1.00  0.00           H  
ATOM   1629 2HB  ARG A  98      34.888 -31.123   9.911  1.00  0.00           H  
ATOM   1630 1HG  ARG A  98      34.359 -32.492   7.748  1.00  0.00           H  
ATOM   1631 2HG  ARG A  98      36.070 -32.973   7.861  1.00  0.00           H  
ATOM   1632 1HD  ARG A  98      34.056 -33.255  10.114  1.00  0.00           H  
ATOM   1633 2HD  ARG A  98      34.495 -34.554   8.980  1.00  0.00           H  
ATOM   1634  HE  ARG A  98      36.859 -33.551  10.153  1.00  0.00           H  
ATOM   1635 1HH1 ARG A  98      37.888 -34.662  11.816  1.00  0.00           H  
ATOM   1636 2HH1 ARG A  98      37.001 -35.819  12.783  1.00  0.00           H  
ATOM   1637 1HH2 ARG A  98      33.960 -35.366  11.082  1.00  0.00           H  
ATOM   1638 2HH2 ARG A  98      34.784 -36.217  12.369  1.00  0.00           H  
ATOM   1639  N   PHE A  99      33.119 -29.344   8.559  1.00  0.00           N  
ATOM   1640  CA  PHE A  99      31.667 -29.254   8.305  1.00  0.00           C  
ATOM   1641  C   PHE A  99      31.224 -27.913   7.684  1.00  0.00           C  
ATOM   1642  O   PHE A  99      30.022 -27.643   7.573  1.00  0.00           O  
ATOM   1643  CB  PHE A  99      30.904 -29.533   9.604  1.00  0.00           C  
ATOM   1644  CG  PHE A  99      31.138 -30.921  10.155  1.00  0.00           C  
ATOM   1645  CD1 PHE A  99      30.847 -32.042   9.388  1.00  0.00           C  
ATOM   1646  CD2 PHE A  99      31.644 -31.111  11.435  1.00  0.00           C  
ATOM   1647  CE1 PHE A  99      31.048 -33.322   9.880  1.00  0.00           C  
ATOM   1648  CE2 PHE A  99      31.853 -32.390  11.933  1.00  0.00           C  
ATOM   1649  CZ  PHE A  99      31.548 -33.494  11.157  1.00  0.00           C  
ATOM   1650  H   PHE A  99      33.493 -28.970   9.419  1.00  0.00           H  
ATOM   1651  HA  PHE A  99      31.398 -30.006   7.562  1.00  0.00           H  
ATOM   1652 1HB  PHE A  99      31.199 -28.810  10.363  1.00  0.00           H  
ATOM   1653 2HB  PHE A  99      29.835 -29.408   9.430  1.00  0.00           H  
ATOM   1654  HD1 PHE A  99      30.453 -31.909   8.378  1.00  0.00           H  
ATOM   1655  HD2 PHE A  99      31.884 -30.242  12.049  1.00  0.00           H  
ATOM   1656  HE1 PHE A  99      30.811 -34.187   9.261  1.00  0.00           H  
ATOM   1657  HE2 PHE A  99      32.257 -32.523  12.936  1.00  0.00           H  
ATOM   1658  HZ  PHE A  99      31.702 -34.497  11.553  1.00  0.00           H  
ATOM   1659  N   ASN A 100      32.196 -27.102   7.268  1.00  0.00           N  
ATOM   1660  CA  ASN A 100      31.976 -25.802   6.636  1.00  0.00           C  
ATOM   1661  C   ASN A 100      31.088 -24.877   7.464  1.00  0.00           C  
ATOM   1662  O   ASN A 100      30.159 -24.258   6.946  1.00  0.00           O  
ATOM   1663  CB  ASN A 100      31.385 -25.992   5.250  1.00  0.00           C  
ATOM   1664  CG  ASN A 100      31.480 -24.751   4.407  1.00  0.00           C  
ATOM   1665  ND2 ASN A 100      30.489 -24.528   3.581  1.00  0.00           N  
ATOM   1666  OD1 ASN A 100      32.451 -23.994   4.503  1.00  0.00           O  
ATOM   1667  H   ASN A 100      33.142 -27.426   7.408  1.00  0.00           H  
ATOM   1668  HA  ASN A 100      32.933 -25.283   6.568  1.00  0.00           H  
ATOM   1669 1HB  ASN A 100      31.903 -26.805   4.740  1.00  0.00           H  
ATOM   1670 2HB  ASN A 100      30.336 -26.277   5.340  1.00  0.00           H  
ATOM   1671 1HD2 ASN A 100      30.499 -23.718   2.994  1.00  0.00           H  
ATOM   1672 2HD2 ASN A 100      29.722 -25.169   3.537  1.00  0.00           H  
ATOM   1673  N   VAL A 101      31.402 -24.785   8.753  1.00  0.00           N  
ATOM   1674  CA  VAL A 101      30.687 -23.919   9.681  1.00  0.00           C  
ATOM   1675  C   VAL A 101      31.692 -22.925  10.272  1.00  0.00           C  
ATOM   1676  O   VAL A 101      32.824 -23.296  10.586  1.00  0.00           O  
ATOM   1677  CB  VAL A 101      30.025 -24.738  10.803  1.00  0.00           C  
ATOM   1678  CG1 VAL A 101      29.505 -23.818  11.898  1.00  0.00           C  
ATOM   1679  CG2 VAL A 101      28.898 -25.584  10.230  1.00  0.00           C  
ATOM   1680  H   VAL A 101      32.169 -25.345   9.096  1.00  0.00           H  
ATOM   1681  HA  VAL A 101      29.943 -23.352   9.120  1.00  0.00           H  
ATOM   1682  HB  VAL A 101      30.772 -25.387  11.258  1.00  0.00           H  
ATOM   1683 1HG1 VAL A 101      29.039 -24.414  12.683  1.00  0.00           H  
ATOM   1684 2HG1 VAL A 101      30.334 -23.250  12.318  1.00  0.00           H  
ATOM   1685 3HG1 VAL A 101      28.767 -23.132  11.479  1.00  0.00           H  
ATOM   1686 1HG2 VAL A 101      28.433 -26.161  11.029  1.00  0.00           H  
ATOM   1687 2HG2 VAL A 101      28.151 -24.936   9.770  1.00  0.00           H  
ATOM   1688 3HG2 VAL A 101      29.299 -26.263   9.478  1.00  0.00           H  
ATOM   1689  N   GLY A 102      31.280 -21.664  10.374  1.00  0.00           N  
ATOM   1690  CA  GLY A 102      32.098 -20.589  10.952  1.00  0.00           C  
ATOM   1691  C   GLY A 102      32.387 -19.390  10.062  1.00  0.00           C  
ATOM   1692  O   GLY A 102      33.036 -18.442  10.515  1.00  0.00           O  
ATOM   1693  H   GLY A 102      30.354 -21.448  10.033  1.00  0.00           H  
ATOM   1694 1HA  GLY A 102      31.609 -20.203  11.847  1.00  0.00           H  
ATOM   1695 2HA  GLY A 102      33.061 -20.990  11.258  1.00  0.00           H  
ATOM   1696  N   GLU A 103      31.950 -19.427   8.802  1.00  0.00           N  
ATOM   1697  CA  GLU A 103      32.121 -18.288   7.888  1.00  0.00           C  
ATOM   1698  C   GLU A 103      30.748 -17.922   7.314  1.00  0.00           C  
ATOM   1699  O   GLU A 103      30.025 -17.163   7.958  1.00  0.00           O  
ATOM   1700  CB  GLU A 103      33.102 -18.624   6.762  1.00  0.00           C  
ATOM   1701  CG  GLU A 103      34.541 -18.815   7.217  1.00  0.00           C  
ATOM   1702  CD  GLU A 103      35.466 -19.189   6.092  1.00  0.00           C  
ATOM   1703  OE1 GLU A 103      34.992 -19.379   4.997  1.00  0.00           O  
ATOM   1704  OE2 GLU A 103      36.647 -19.284   6.327  1.00  0.00           O1-
ATOM   1705  H   GLU A 103      31.489 -20.260   8.468  1.00  0.00           H  
ATOM   1706  HA  GLU A 103      32.451 -17.426   8.466  1.00  0.00           H  
ATOM   1707 1HB  GLU A 103      32.784 -19.540   6.263  1.00  0.00           H  
ATOM   1708 2HB  GLU A 103      33.089 -17.826   6.018  1.00  0.00           H  
ATOM   1709 1HG  GLU A 103      34.894 -17.889   7.670  1.00  0.00           H  
ATOM   1710 2HG  GLU A 103      34.569 -19.594   7.979  1.00  0.00           H  
ATOM   1711  N   ASP A 104      30.366 -18.485   6.164  1.00  0.00           N  
ATOM   1712  CA  ASP A 104      29.042 -18.247   5.566  1.00  0.00           C  
ATOM   1713  C   ASP A 104      27.924 -18.821   6.417  1.00  0.00           C  
ATOM   1714  O   ASP A 104      26.806 -18.311   6.403  1.00  0.00           O  
ATOM   1715  CB  ASP A 104      28.968 -18.853   4.162  1.00  0.00           C  
ATOM   1716  CG  ASP A 104      27.731 -18.412   3.390  1.00  0.00           C  
ATOM   1717  OD1 ASP A 104      27.544 -17.229   3.232  1.00  0.00           O  
ATOM   1718  OD2 ASP A 104      26.986 -19.263   2.967  1.00  0.00           O1-
ATOM   1719  H   ASP A 104      31.016 -19.099   5.695  1.00  0.00           H  
ATOM   1720  HA  ASP A 104      28.905 -17.172   5.444  1.00  0.00           H  
ATOM   1721 1HB  ASP A 104      29.853 -18.566   3.594  1.00  0.00           H  
ATOM   1722 2HB  ASP A 104      28.964 -19.941   4.234  1.00  0.00           H  
ATOM   1723  N   CYS A 105      28.237 -19.906   7.122  1.00  0.00           N  
ATOM   1724  CA  CYS A 105      27.306 -20.624   7.973  1.00  0.00           C  
ATOM   1725  C   CYS A 105      27.822 -20.562   9.411  1.00  0.00           C  
ATOM   1726  O   CYS A 105      28.460 -21.501   9.877  1.00  0.00           O  
ATOM   1727  CB  CYS A 105      27.159 -22.080   7.529  1.00  0.00           C  
ATOM   1728  SG  CYS A 105      26.576 -22.277   5.828  1.00  0.00           S  
ATOM   1729  H   CYS A 105      29.189 -20.236   7.046  1.00  0.00           H  
ATOM   1730  HA  CYS A 105      26.331 -20.145   7.899  1.00  0.00           H  
ATOM   1731 1HB  CYS A 105      28.120 -22.585   7.617  1.00  0.00           H  
ATOM   1732 2HB  CYS A 105      26.458 -22.592   8.187  1.00  0.00           H  
ATOM   1733  HG  CYS A 105      26.126 -23.519   5.978  1.00  0.00           H  
ATOM   1734  N   PRO A 106      27.560 -19.443  10.111  1.00  0.00           N  
ATOM   1735  CA  PRO A 106      28.178 -19.252  11.420  1.00  0.00           C  
ATOM   1736  C   PRO A 106      27.584 -20.109  12.530  1.00  0.00           C  
ATOM   1737  O   PRO A 106      26.490 -20.658  12.404  1.00  0.00           O  
ATOM   1738  CB  PRO A 106      27.931 -17.771  11.711  1.00  0.00           C  
ATOM   1739  CG  PRO A 106      26.755 -17.408  10.899  1.00  0.00           C  
ATOM   1740  CD  PRO A 106      26.841 -18.220   9.646  1.00  0.00           C  
ATOM   1741  HA  PRO A 106      29.255 -19.463  11.347  1.00  0.00           H  
ATOM   1742 1HB  PRO A 106      27.758 -17.622  12.787  1.00  0.00           H  
ATOM   1743 2HB  PRO A 106      28.821 -17.181  11.443  1.00  0.00           H  
ATOM   1744 1HG  PRO A 106      25.829 -17.618  11.454  1.00  0.00           H  
ATOM   1745 2HG  PRO A 106      26.759 -16.328  10.685  1.00  0.00           H  
ATOM   1746 1HD  PRO A 106      25.829 -18.449   9.283  1.00  0.00           H  
ATOM   1747 2HD  PRO A 106      27.408 -17.661   8.884  1.00  0.00           H  
ATOM   1748  N   VAL A 107      28.334 -20.207  13.621  1.00  0.00           N  
ATOM   1749  CA  VAL A 107      27.823 -20.765  14.869  1.00  0.00           C  
ATOM   1750  C   VAL A 107      27.081 -19.624  15.557  1.00  0.00           C  
ATOM   1751  O   VAL A 107      27.618 -18.524  15.690  1.00  0.00           O  
ATOM   1752  CB  VAL A 107      28.959 -21.295  15.764  1.00  0.00           C  
ATOM   1753  CG1 VAL A 107      28.400 -21.834  17.071  1.00  0.00           C  
ATOM   1754  CG2 VAL A 107      29.740 -22.373  15.027  1.00  0.00           C  
ATOM   1755  H   VAL A 107      29.289 -19.882  13.581  1.00  0.00           H  
ATOM   1756  HA  VAL A 107      27.177 -21.609  14.631  1.00  0.00           H  
ATOM   1757  HB  VAL A 107      29.627 -20.469  16.015  1.00  0.00           H  
ATOM   1758 1HG1 VAL A 107      29.215 -22.203  17.693  1.00  0.00           H  
ATOM   1759 2HG1 VAL A 107      27.875 -21.035  17.599  1.00  0.00           H  
ATOM   1760 3HG1 VAL A 107      27.706 -22.647  16.863  1.00  0.00           H  
ATOM   1761 1HG2 VAL A 107      30.542 -22.743  15.666  1.00  0.00           H  
ATOM   1762 2HG2 VAL A 107      29.071 -23.195  14.771  1.00  0.00           H  
ATOM   1763 3HG2 VAL A 107      30.168 -21.953  14.117  1.00  0.00           H  
ATOM   1764  N   PHE A 108      25.840 -19.873  15.958  1.00  0.00           N  
ATOM   1765  CA  PHE A 108      25.045 -18.883  16.681  1.00  0.00           C  
ATOM   1766  C   PHE A 108      24.181 -19.565  17.729  1.00  0.00           C  
ATOM   1767  O   PHE A 108      23.999 -20.787  17.695  1.00  0.00           O  
ATOM   1768  CB  PHE A 108      24.222 -17.997  15.722  1.00  0.00           C  
ATOM   1769  CG  PHE A 108      23.234 -18.738  14.843  1.00  0.00           C  
ATOM   1770  CD1 PHE A 108      23.589 -19.164  13.569  1.00  0.00           C  
ATOM   1771  CD2 PHE A 108      21.926 -18.957  15.270  1.00  0.00           C  
ATOM   1772  CE1 PHE A 108      22.674 -19.810  12.750  1.00  0.00           C  
ATOM   1773  CE2 PHE A 108      21.005 -19.603  14.456  1.00  0.00           C  
ATOM   1774  CZ  PHE A 108      21.377 -20.029  13.192  1.00  0.00           C  
ATOM   1775  H   PHE A 108      25.437 -20.776  15.756  1.00  0.00           H  
ATOM   1776  HA  PHE A 108      25.723 -18.235  17.241  1.00  0.00           H  
ATOM   1777 1HB  PHE A 108      23.659 -17.264  16.297  1.00  0.00           H  
ATOM   1778 2HB  PHE A 108      24.896 -17.451  15.064  1.00  0.00           H  
ATOM   1779  HD1 PHE A 108      24.604 -18.985  13.210  1.00  0.00           H  
ATOM   1780  HD2 PHE A 108      21.632 -18.622  16.266  1.00  0.00           H  
ATOM   1781  HE1 PHE A 108      22.974 -20.145  11.757  1.00  0.00           H  
ATOM   1782  HE2 PHE A 108      19.989 -19.773  14.810  1.00  0.00           H  
ATOM   1783  HZ  PHE A 108      20.659 -20.533  12.548  1.00  0.00           H  
ATOM   1784  N   ASP A 109      23.699 -18.775  18.691  1.00  0.00           N  
ATOM   1785  CA  ASP A 109      22.938 -19.302  19.829  1.00  0.00           C  
ATOM   1786  C   ASP A 109      21.656 -19.939  19.305  1.00  0.00           C  
ATOM   1787  O   ASP A 109      20.902 -19.293  18.587  1.00  0.00           O  
ATOM   1788  CB  ASP A 109      22.576 -18.191  20.832  1.00  0.00           C  
ATOM   1789  CG  ASP A 109      23.792 -17.612  21.554  1.00  0.00           C  
ATOM   1790  OD1 ASP A 109      24.589 -18.377  22.134  1.00  0.00           O  
ATOM   1791  OD2 ASP A 109      23.941 -16.372  21.549  1.00  0.00           O1-
ATOM   1792  H   ASP A 109      23.866 -17.779  18.628  1.00  0.00           H  
ATOM   1793  HA  ASP A 109      23.555 -20.038  20.347  1.00  0.00           H  
ATOM   1794 1HB  ASP A 109      22.066 -17.381  20.307  1.00  0.00           H  
ATOM   1795 2HB  ASP A 109      21.885 -18.585  21.577  1.00  0.00           H  
ATOM   1796  N   GLY A 110      21.443 -21.211  19.638  1.00  0.00           N  
ATOM   1797  CA  GLY A 110      20.257 -21.943  19.202  1.00  0.00           C  
ATOM   1798  C   GLY A 110      20.301 -22.458  17.775  1.00  0.00           C  
ATOM   1799  O   GLY A 110      19.265 -22.811  17.206  1.00  0.00           O  
ATOM   1800  H   GLY A 110      22.129 -21.681  20.211  1.00  0.00           H  
ATOM   1801 1HA  GLY A 110      20.099 -22.800  19.855  1.00  0.00           H  
ATOM   1802 2HA  GLY A 110      19.381 -21.303  19.295  1.00  0.00           H  
ATOM   1803  N   LEU A 111      21.495 -22.524  17.198  1.00  0.00           N  
ATOM   1804  CA  LEU A 111      21.678 -23.037  15.834  1.00  0.00           C  
ATOM   1805  C   LEU A 111      20.923 -24.346  15.601  1.00  0.00           C  
ATOM   1806  O   LEU A 111      20.193 -24.470  14.614  1.00  0.00           O  
ATOM   1807  CB  LEU A 111      23.170 -23.251  15.552  1.00  0.00           C  
ATOM   1808  CG  LEU A 111      23.499 -24.035  14.275  1.00  0.00           C  
ATOM   1809  CD1 LEU A 111      22.858 -23.349  13.078  1.00  0.00           C  
ATOM   1810  CD2 LEU A 111      25.009 -24.126  14.110  1.00  0.00           C  
ATOM   1811  H   LEU A 111      22.304 -22.213  17.718  1.00  0.00           H  
ATOM   1812  HA  LEU A 111      21.280 -22.304  15.135  1.00  0.00           H  
ATOM   1813 1HB  LEU A 111      23.653 -22.278  15.477  1.00  0.00           H  
ATOM   1814 2HB  LEU A 111      23.610 -23.788  16.393  1.00  0.00           H  
ATOM   1815  HG  LEU A 111      23.080 -25.039  14.348  1.00  0.00           H  
ATOM   1816 1HD1 LEU A 111      23.091 -23.906  12.171  1.00  0.00           H  
ATOM   1817 2HD1 LEU A 111      21.777 -23.315  13.214  1.00  0.00           H  
ATOM   1818 3HD1 LEU A 111      23.245 -22.333  12.990  1.00  0.00           H  
ATOM   1819 1HD2 LEU A 111      25.243 -24.684  13.203  1.00  0.00           H  
ATOM   1820 2HD2 LEU A 111      25.429 -23.122  14.037  1.00  0.00           H  
ATOM   1821 3HD2 LEU A 111      25.440 -24.636  14.970  1.00  0.00           H  
ATOM   1822  N   PHE A 112      21.091 -25.316  16.496  1.00  0.00           N  
ATOM   1823  CA  PHE A 112      20.438 -26.611  16.296  1.00  0.00           C  
ATOM   1824  C   PHE A 112      18.915 -26.494  16.376  1.00  0.00           C  
ATOM   1825  O   PHE A 112      18.217 -27.031  15.528  1.00  0.00           O  
ATOM   1826  CB  PHE A 112      20.950 -27.691  17.254  1.00  0.00           C  
ATOM   1827  CG  PHE A 112      20.474 -29.069  16.894  1.00  0.00           C  
ATOM   1828  CD1 PHE A 112      20.925 -29.689  15.734  1.00  0.00           C  
ATOM   1829  CD2 PHE A 112      19.542 -29.734  17.681  1.00  0.00           C  
ATOM   1830  CE1 PHE A 112      20.472 -30.949  15.372  1.00  0.00           C  
ATOM   1831  CE2 PHE A 112      19.091 -30.996  17.327  1.00  0.00           C  
ATOM   1832  CZ  PHE A 112      19.550 -31.604  16.172  1.00  0.00           C  
ATOM   1833  H   PHE A 112      21.663 -25.173  17.316  1.00  0.00           H  
ATOM   1834  HA  PHE A 112      20.645 -26.950  15.281  1.00  0.00           H  
ATOM   1835 1HB  PHE A 112      22.039 -27.689  17.257  1.00  0.00           H  
ATOM   1836 2HB  PHE A 112      20.620 -27.464  18.268  1.00  0.00           H  
ATOM   1837  HD1 PHE A 112      21.648 -29.173  15.102  1.00  0.00           H  
ATOM   1838  HD2 PHE A 112      19.176 -29.258  18.591  1.00  0.00           H  
ATOM   1839  HE1 PHE A 112      20.842 -31.419  14.461  1.00  0.00           H  
ATOM   1840  HE2 PHE A 112      18.370 -31.511  17.963  1.00  0.00           H  
ATOM   1841  HZ  PHE A 112      19.190 -32.593  15.892  1.00  0.00           H  
ATOM   1842  N   GLU A 113      18.419 -25.755  17.362  1.00  0.00           N  
ATOM   1843  CA  GLU A 113      16.974 -25.559  17.529  1.00  0.00           C  
ATOM   1844  C   GLU A 113      16.353 -24.877  16.301  1.00  0.00           C  
ATOM   1845  O   GLU A 113      15.251 -25.231  15.868  1.00  0.00           O  
ATOM   1846  CB  GLU A 113      16.682 -24.773  18.816  1.00  0.00           C  
ATOM   1847  CG  GLU A 113      16.898 -25.573  20.098  1.00  0.00           C  
ATOM   1848  CD  GLU A 113      18.359 -25.744  20.528  1.00  0.00           C  
ATOM   1849  OE1 GLU A 113      18.591 -26.500  21.502  1.00  0.00           O  
ATOM   1850  OE2 GLU A 113      19.293 -25.151  19.923  1.00  0.00           O1-
ATOM   1851  H   GLU A 113      19.054 -25.317  18.014  1.00  0.00           H  
ATOM   1852  HA  GLU A 113      16.497 -26.537  17.602  1.00  0.00           H  
ATOM   1853 1HB  GLU A 113      17.321 -23.890  18.858  1.00  0.00           H  
ATOM   1854 2HB  GLU A 113      15.648 -24.427  18.805  1.00  0.00           H  
ATOM   1855 1HG  GLU A 113      16.371 -25.080  20.913  1.00  0.00           H  
ATOM   1856 2HG  GLU A 113      16.468 -26.565  19.971  1.00  0.00           H  
ATOM   1857  N   PHE A 114      17.080 -23.926  15.715  1.00  0.00           N  
ATOM   1858  CA  PHE A 114      16.680 -23.332  14.439  1.00  0.00           C  
ATOM   1859  C   PHE A 114      16.547 -24.403  13.357  1.00  0.00           C  
ATOM   1860  O   PHE A 114      15.524 -24.476  12.670  1.00  0.00           O  
ATOM   1861  CB  PHE A 114      17.671 -22.242  14.007  1.00  0.00           C  
ATOM   1862  CG  PHE A 114      17.423 -21.707  12.625  1.00  0.00           C  
ATOM   1863  CD1 PHE A 114      18.193 -22.129  11.548  1.00  0.00           C  
ATOM   1864  CD2 PHE A 114      16.403 -20.795  12.393  1.00  0.00           C  
ATOM   1865  CE1 PHE A 114      17.958 -21.648  10.266  1.00  0.00           C  
ATOM   1866  CE2 PHE A 114      16.168 -20.306  11.118  1.00  0.00           C  
ATOM   1867  CZ  PHE A 114      16.941 -20.730  10.055  1.00  0.00           C  
ATOM   1868  H   PHE A 114      17.927 -23.607  16.166  1.00  0.00           H  
ATOM   1869  HA  PHE A 114      15.698 -22.874  14.562  1.00  0.00           H  
ATOM   1870 1HB  PHE A 114      17.624 -21.409  14.707  1.00  0.00           H  
ATOM   1871 2HB  PHE A 114      18.685 -22.639  14.039  1.00  0.00           H  
ATOM   1872  HD1 PHE A 114      18.995 -22.851  11.717  1.00  0.00           H  
ATOM   1873  HD2 PHE A 114      15.789 -20.457  13.228  1.00  0.00           H  
ATOM   1874  HE1 PHE A 114      18.570 -21.993   9.433  1.00  0.00           H  
ATOM   1875  HE2 PHE A 114      15.367 -19.584  10.955  1.00  0.00           H  
ATOM   1876  HZ  PHE A 114      16.754 -20.340   9.055  1.00  0.00           H  
ATOM   1877  N   CYS A 115      17.577 -25.239  13.213  1.00  0.00           N  
ATOM   1878  CA  CYS A 115      17.532 -26.356  12.255  1.00  0.00           C  
ATOM   1879  C   CYS A 115      16.346 -27.285  12.524  1.00  0.00           C  
ATOM   1880  O   CYS A 115      15.701 -27.762  11.589  1.00  0.00           O  
ATOM   1881  CB  CYS A 115      18.825 -27.169  12.317  1.00  0.00           C  
ATOM   1882  SG  CYS A 115      20.311 -26.225  11.902  1.00  0.00           S  
ATOM   1883  H   CYS A 115      18.407 -25.104  13.771  1.00  0.00           H  
ATOM   1884  HA  CYS A 115      17.418 -25.946  11.251  1.00  0.00           H  
ATOM   1885 1HB  CYS A 115      18.952 -27.575  13.321  1.00  0.00           H  
ATOM   1886 2HB  CYS A 115      18.758 -28.012  11.629  1.00  0.00           H  
ATOM   1887  HG  CYS A 115      20.199 -25.346  12.893  1.00  0.00           H  
ATOM   1888  N   GLN A 116      16.065 -27.521  13.806  1.00  0.00           N  
ATOM   1889  CA  GLN A 116      14.980 -28.418  14.193  1.00  0.00           C  
ATOM   1890  C   GLN A 116      13.604 -27.892  13.796  1.00  0.00           C  
ATOM   1891  O   GLN A 116      12.763 -28.675  13.348  1.00  0.00           O  
ATOM   1892  CB  GLN A 116      14.983 -28.693  15.692  1.00  0.00           C  
ATOM   1893  CG  GLN A 116      16.149 -29.518  16.203  1.00  0.00           C  
ATOM   1894  CD  GLN A 116      15.982 -29.827  17.672  1.00  0.00           C  
ATOM   1895  NE2 GLN A 116      15.660 -31.075  17.984  1.00  0.00           N  
ATOM   1896  OE1 GLN A 116      16.113 -28.941  18.512  1.00  0.00           O  
ATOM   1897  H   GLN A 116      16.610 -27.072  14.525  1.00  0.00           H  
ATOM   1898  HA  GLN A 116      15.115 -29.369  13.675  1.00  0.00           H  
ATOM   1899 1HB  GLN A 116      14.994 -27.748  16.236  1.00  0.00           H  
ATOM   1900 2HB  GLN A 116      14.069 -29.219  15.968  1.00  0.00           H  
ATOM   1901 1HG  GLN A 116      16.190 -30.453  15.642  1.00  0.00           H  
ATOM   1902 2HG  GLN A 116      17.069 -28.954  16.057  1.00  0.00           H  
ATOM   1903 1HE2 GLN A 116      15.537 -31.334  18.944  1.00  0.00           H  
ATOM   1904 2HE2 GLN A 116      15.540 -31.756  17.265  1.00  0.00           H  
ATOM   1905  N   LEU A 117      13.386 -26.583  13.963  1.00  0.00           N  
ATOM   1906  CA  LEU A 117      12.093 -25.965  13.631  1.00  0.00           C  
ATOM   1907  C   LEU A 117      11.898 -25.845  12.121  1.00  0.00           C  
ATOM   1908  O   LEU A 117      10.803 -26.081  11.612  1.00  0.00           O  
ATOM   1909  CB  LEU A 117      11.991 -24.575  14.271  1.00  0.00           C  
ATOM   1910  CG  LEU A 117      11.899 -24.553  15.801  1.00  0.00           C  
ATOM   1911  CD1 LEU A 117      11.928 -23.110  16.292  1.00  0.00           C  
ATOM   1912  CD2 LEU A 117      10.622 -25.254  16.244  1.00  0.00           C  
ATOM   1913  H   LEU A 117      14.129 -26.004  14.328  1.00  0.00           H  
ATOM   1914  HA  LEU A 117      11.297 -26.606  14.007  1.00  0.00           H  
ATOM   1915 1HB  LEU A 117      12.867 -23.995  13.982  1.00  0.00           H  
ATOM   1916 2HB  LEU A 117      11.104 -24.076  13.878  1.00  0.00           H  
ATOM   1917  HG  LEU A 117      12.761 -25.066  16.225  1.00  0.00           H  
ATOM   1918 1HD1 LEU A 117      11.862 -23.094  17.380  1.00  0.00           H  
ATOM   1919 2HD1 LEU A 117      12.858 -22.638  15.977  1.00  0.00           H  
ATOM   1920 3HD1 LEU A 117      11.084 -22.567  15.869  1.00  0.00           H  
ATOM   1921 1HD2 LEU A 117      10.558 -25.238  17.332  1.00  0.00           H  
ATOM   1922 2HD2 LEU A 117       9.759 -24.741  15.821  1.00  0.00           H  
ATOM   1923 3HD2 LEU A 117      10.636 -26.286  15.895  1.00  0.00           H  
ATOM   1924  N   SER A 118      12.967 -25.491  11.408  1.00  0.00           N  
ATOM   1925  CA  SER A 118      12.941 -25.431   9.954  1.00  0.00           C  
ATOM   1926  C   SER A 118      12.624 -26.800   9.352  1.00  0.00           C  
ATOM   1927  O   SER A 118      11.728 -26.940   8.514  1.00  0.00           O  
ATOM   1928  CB  SER A 118      14.272 -24.931   9.430  1.00  0.00           C  
ATOM   1929  OG  SER A 118      14.283 -24.902   8.029  1.00  0.00           O  
ATOM   1930  H   SER A 118      13.820 -25.258  11.896  1.00  0.00           H  
ATOM   1931  HA  SER A 118      12.166 -24.724   9.650  1.00  0.00           H  
ATOM   1932 1HB  SER A 118      14.464 -23.930   9.818  1.00  0.00           H  
ATOM   1933 2HB  SER A 118      15.070 -25.579   9.788  1.00  0.00           H  
ATOM   1934  HG  SER A 118      13.987 -24.023   7.779  1.00  0.00           H  
ATOM   1935  N   THR A 119      13.351 -27.815   9.802  1.00  0.00           N  
ATOM   1936  CA  THR A 119      13.147 -29.183   9.344  1.00  0.00           C  
ATOM   1937  C   THR A 119      11.783 -29.735   9.753  1.00  0.00           C  
ATOM   1938  O   THR A 119      11.111 -30.357   8.941  1.00  0.00           O  
ATOM   1939  CB  THR A 119      14.254 -30.109   9.880  1.00  0.00           C  
ATOM   1940  CG2 THR A 119      14.026 -31.539   9.417  1.00  0.00           C  
ATOM   1941  OG1 THR A 119      15.531 -29.656   9.407  1.00  0.00           O  
ATOM   1942  H   THR A 119      14.068 -27.627  10.486  1.00  0.00           H  
ATOM   1943  HA  THR A 119      13.155 -29.189   8.253  1.00  0.00           H  
ATOM   1944  HB  THR A 119      14.256 -30.080  10.970  1.00  0.00           H  
ATOM   1945  HG1 THR A 119      15.802 -28.885   9.910  1.00  0.00           H  
ATOM   1946 1HG2 THR A 119      14.818 -32.179   9.807  1.00  0.00           H  
ATOM   1947 2HG2 THR A 119      13.063 -31.891   9.784  1.00  0.00           H  
ATOM   1948 3HG2 THR A 119      14.034 -31.575   8.329  1.00  0.00           H  
ATOM   1949  N   GLY A 120      11.389 -29.510  11.005  1.00  0.00           N  
ATOM   1950  CA  GLY A 120      10.110 -30.018  11.497  1.00  0.00           C  
ATOM   1951  C   GLY A 120       8.918 -29.576  10.672  1.00  0.00           C  
ATOM   1952  O   GLY A 120       8.021 -30.368  10.395  1.00  0.00           O  
ATOM   1953  H   GLY A 120      11.979 -28.977  11.628  1.00  0.00           H  
ATOM   1954 1HA  GLY A 120      10.133 -31.106  11.510  1.00  0.00           H  
ATOM   1955 2HA  GLY A 120       9.960 -29.686  12.524  1.00  0.00           H  
ATOM   1956  N   GLY A 121       8.901 -28.304  10.277  1.00  0.00           N  
ATOM   1957  CA  GLY A 121       7.844 -27.789   9.411  1.00  0.00           C  
ATOM   1958  C   GLY A 121       7.740 -28.522   8.089  1.00  0.00           C  
ATOM   1959  O   GLY A 121       6.651 -28.916   7.660  1.00  0.00           O  
ATOM   1960  H   GLY A 121       9.634 -27.680  10.582  1.00  0.00           H  
ATOM   1961 1HA  GLY A 121       6.885 -27.860   9.926  1.00  0.00           H  
ATOM   1962 2HA  GLY A 121       8.023 -26.733   9.209  1.00  0.00           H  
ATOM   1963  N   SER A 122       8.878 -28.715   7.432  1.00  0.00           N  
ATOM   1964  CA  SER A 122       8.882 -29.382   6.138  1.00  0.00           C  
ATOM   1965  C   SER A 122       8.494 -30.857   6.239  1.00  0.00           C  
ATOM   1966  O   SER A 122       7.705 -31.350   5.430  1.00  0.00           O  
ATOM   1967  CB  SER A 122      10.241 -29.216   5.469  1.00  0.00           C  
ATOM   1968  OG  SER A 122      10.466 -27.846   5.215  1.00  0.00           O  
ATOM   1969  H   SER A 122       9.752 -28.400   7.825  1.00  0.00           H  
ATOM   1970  HA  SER A 122       8.120 -28.921   5.507  1.00  0.00           H  
ATOM   1971 1HB  SER A 122      11.017 -29.619   6.119  1.00  0.00           H  
ATOM   1972 2HB  SER A 122      10.260 -29.787   4.541  1.00  0.00           H  
ATOM   1973  HG  SER A 122      11.351 -27.788   4.846  1.00  0.00           H  
ATOM   1974  N   VAL A 123       9.019 -31.552   7.242  1.00  0.00           N  
ATOM   1975  CA  VAL A 123       8.694 -32.967   7.429  1.00  0.00           C  
ATOM   1976  C   VAL A 123       7.227 -33.119   7.862  1.00  0.00           C  
ATOM   1977  O   VAL A 123       6.517 -33.967   7.322  1.00  0.00           O  
ATOM   1978  CB  VAL A 123       9.661 -33.673   8.406  1.00  0.00           C  
ATOM   1979  CG1 VAL A 123       9.202 -35.098   8.708  1.00  0.00           C  
ATOM   1980  CG2 VAL A 123      11.064 -33.708   7.819  1.00  0.00           C  
ATOM   1981  H   VAL A 123       9.652 -31.105   7.889  1.00  0.00           H  
ATOM   1982  HA  VAL A 123       8.772 -33.472   6.463  1.00  0.00           H  
ATOM   1983  HB  VAL A 123       9.676 -33.122   9.348  1.00  0.00           H  
ATOM   1984 1HG1 VAL A 123       9.903 -35.569   9.398  1.00  0.00           H  
ATOM   1985 2HG1 VAL A 123       8.210 -35.074   9.158  1.00  0.00           H  
ATOM   1986 3HG1 VAL A 123       9.166 -35.673   7.783  1.00  0.00           H  
ATOM   1987 1HG2 VAL A 123      11.736 -34.206   8.517  1.00  0.00           H  
ATOM   1988 2HG2 VAL A 123      11.050 -34.254   6.877  1.00  0.00           H  
ATOM   1989 3HG2 VAL A 123      11.412 -32.690   7.644  1.00  0.00           H  
ATOM   1990  N   ALA A 124       6.770 -32.293   8.804  1.00  0.00           N  
ATOM   1991  CA  ALA A 124       5.356 -32.331   9.222  1.00  0.00           C  
ATOM   1992  C   ALA A 124       4.419 -32.071   8.040  1.00  0.00           C  
ATOM   1993  O   ALA A 124       3.380 -32.725   7.905  1.00  0.00           O  
ATOM   1994  CB  ALA A 124       5.088 -31.343  10.342  1.00  0.00           C  
ATOM   1995  H   ALA A 124       7.394 -31.630   9.240  1.00  0.00           H  
ATOM   1996  HA  ALA A 124       5.139 -33.334   9.588  1.00  0.00           H  
ATOM   1997 1HB  ALA A 124       4.039 -31.393  10.628  1.00  0.00           H  
ATOM   1998 2HB  ALA A 124       5.712 -31.587  11.202  1.00  0.00           H  
ATOM   1999 3HB  ALA A 124       5.322 -30.334  10.000  1.00  0.00           H  
ATOM   2000  N   GLY A 125       4.799 -31.138   7.178  1.00  0.00           N  
ATOM   2001  CA  GLY A 125       4.060 -30.874   5.944  1.00  0.00           C  
ATOM   2002  C   GLY A 125       3.970 -32.103   5.053  1.00  0.00           C  
ATOM   2003  O   GLY A 125       2.886 -32.473   4.611  1.00  0.00           O  
ATOM   2004  H   GLY A 125       5.623 -30.592   7.383  1.00  0.00           H  
ATOM   2005 1HA  GLY A 125       3.055 -30.532   6.187  1.00  0.00           H  
ATOM   2006 2HA  GLY A 125       4.547 -30.069   5.392  1.00  0.00           H  
ATOM   2007  N   ALA A 126       5.112 -32.747   4.817  1.00  0.00           N  
ATOM   2008  CA  ALA A 126       5.180 -33.969   4.018  1.00  0.00           C  
ATOM   2009  C   ALA A 126       4.290 -35.090   4.583  1.00  0.00           C  
ATOM   2010  O   ALA A 126       3.623 -35.803   3.829  1.00  0.00           O  
ATOM   2011  CB  ALA A 126       6.618 -34.440   3.900  1.00  0.00           C  
ATOM   2012  H   ALA A 126       5.962 -32.368   5.211  1.00  0.00           H  
ATOM   2013  HA  ALA A 126       4.799 -33.743   3.021  1.00  0.00           H  
ATOM   2014 1HB  ALA A 126       6.656 -35.352   3.303  1.00  0.00           H  
ATOM   2015 2HB  ALA A 126       7.219 -33.666   3.422  1.00  0.00           H  
ATOM   2016 3HB  ALA A 126       7.017 -34.643   4.895  1.00  0.00           H  
ATOM   2017  N   VAL A 127       4.289 -35.231   5.905  1.00  0.00           N  
ATOM   2018  CA  VAL A 127       3.436 -36.225   6.576  1.00  0.00           C  
ATOM   2019  C   VAL A 127       1.957 -35.891   6.360  1.00  0.00           C  
ATOM   2020  O   VAL A 127       1.163 -36.779   6.053  1.00  0.00           O  
ATOM   2021  CB  VAL A 127       3.738 -36.267   8.086  1.00  0.00           C  
ATOM   2022  CG1 VAL A 127       2.705 -37.116   8.812  1.00  0.00           C  
ATOM   2023  CG2 VAL A 127       5.139 -36.808   8.318  1.00  0.00           C  
ATOM   2024  H   VAL A 127       4.892 -34.645   6.462  1.00  0.00           H  
ATOM   2025  HA  VAL A 127       3.601 -37.196   6.108  1.00  0.00           H  
ATOM   2026  HB  VAL A 127       3.665 -35.255   8.489  1.00  0.00           H  
ATOM   2027 1HG1 VAL A 127       2.934 -37.133   9.878  1.00  0.00           H  
ATOM   2028 2HG1 VAL A 127       1.714 -36.688   8.662  1.00  0.00           H  
ATOM   2029 3HG1 VAL A 127       2.728 -38.131   8.420  1.00  0.00           H  
ATOM   2030 1HG2 VAL A 127       5.347 -36.834   9.388  1.00  0.00           H  
ATOM   2031 2HG2 VAL A 127       5.214 -37.816   7.909  1.00  0.00           H  
ATOM   2032 3HG2 VAL A 127       5.866 -36.162   7.824  1.00  0.00           H  
ATOM   2033  N   LYS A 128       1.594 -34.618   6.511  1.00  0.00           N  
ATOM   2034  CA  LYS A 128       0.205 -34.165   6.309  1.00  0.00           C  
ATOM   2035  C   LYS A 128      -0.261 -34.452   4.870  1.00  0.00           C  
ATOM   2036  O   LYS A 128      -1.399 -34.862   4.642  1.00  0.00           O  
ATOM   2037  CB  LYS A 128       0.083 -32.670   6.634  1.00  0.00           C  
ATOM   2038  CG  LYS A 128      -1.333 -32.141   6.809  1.00  0.00           C  
ATOM   2039  CD  LYS A 128      -1.969 -32.641   8.096  1.00  0.00           C  
ATOM   2040  CE  LYS A 128      -3.303 -31.963   8.358  1.00  0.00           C  
ATOM   2041  NZ  LYS A 128      -4.011 -32.585   9.511  1.00  0.00           N1+
ATOM   2042  H   LYS A 128       2.298 -33.945   6.773  1.00  0.00           H  
ATOM   2043  HA  LYS A 128      -0.445 -34.725   6.983  1.00  0.00           H  
ATOM   2044 1HB  LYS A 128       0.622 -32.454   7.559  1.00  0.00           H  
ATOM   2045 2HB  LYS A 128       0.549 -32.086   5.840  1.00  0.00           H  
ATOM   2046 1HG  LYS A 128      -1.317 -31.052   6.826  1.00  0.00           H  
ATOM   2047 2HG  LYS A 128      -1.947 -32.464   5.969  1.00  0.00           H  
ATOM   2048 1HD  LYS A 128      -2.125 -33.720   8.030  1.00  0.00           H  
ATOM   2049 2HD  LYS A 128      -1.300 -32.441   8.933  1.00  0.00           H  
ATOM   2050 1HE  LYS A 128      -3.139 -30.907   8.567  1.00  0.00           H  
ATOM   2051 2HE  LYS A 128      -3.932 -32.041   7.471  1.00  0.00           H  
ATOM   2052 1HZ  LYS A 128      -4.893 -32.113   9.659  1.00  0.00           H  
ATOM   2053 2HZ  LYS A 128      -4.182 -33.561   9.316  1.00  0.00           H  
ATOM   2054 3HZ  LYS A 128      -3.443 -32.501  10.341  1.00  0.00           H  
ATOM   2055  N   LEU A 129       0.638 -34.252   3.909  1.00  0.00           N  
ATOM   2056  CA  LEU A 129       0.369 -34.595   2.512  1.00  0.00           C  
ATOM   2057  C   LEU A 129       0.278 -36.107   2.282  1.00  0.00           C  
ATOM   2058  O   LEU A 129      -0.608 -36.564   1.556  1.00  0.00           O  
ATOM   2059  CB  LEU A 129       1.464 -34.008   1.613  1.00  0.00           C  
ATOM   2060  CG  LEU A 129       1.490 -32.477   1.509  1.00  0.00           C  
ATOM   2061  CD1 LEU A 129       2.810 -32.033   0.891  1.00  0.00           C  
ATOM   2062  CD2 LEU A 129       0.310 -32.005   0.674  1.00  0.00           C  
ATOM   2063  H   LEU A 129       1.532 -33.849   4.153  1.00  0.00           H  
ATOM   2064  HA  LEU A 129      -0.607 -34.191   2.238  1.00  0.00           H  
ATOM   2065 1HB  LEU A 129       2.433 -34.331   1.990  1.00  0.00           H  
ATOM   2066 2HB  LEU A 129       1.338 -34.406   0.606  1.00  0.00           H  
ATOM   2067  HG  LEU A 129       1.425 -32.045   2.507  1.00  0.00           H  
ATOM   2068 1HD1 LEU A 129       2.829 -30.945   0.819  1.00  0.00           H  
ATOM   2069 2HD1 LEU A 129       3.636 -32.368   1.520  1.00  0.00           H  
ATOM   2070 3HD1 LEU A 129       2.911 -32.465  -0.103  1.00  0.00           H  
ATOM   2071 1HD2 LEU A 129       0.327 -30.918   0.599  1.00  0.00           H  
ATOM   2072 2HD2 LEU A 129       0.374 -32.438  -0.326  1.00  0.00           H  
ATOM   2073 3HD2 LEU A 129      -0.620 -32.322   1.146  1.00  0.00           H  
ATOM   2074  N   ASN A 130       1.180 -36.875   2.888  1.00  0.00           N  
ATOM   2075  CA  ASN A 130       1.145 -38.344   2.793  1.00  0.00           C  
ATOM   2076  C   ASN A 130      -0.140 -38.939   3.349  1.00  0.00           C  
ATOM   2077  O   ASN A 130      -0.623 -39.950   2.837  1.00  0.00           O  
ATOM   2078  CB  ASN A 130       2.312 -38.984   3.543  1.00  0.00           C  
ATOM   2079  CG  ASN A 130       3.614 -38.934   2.768  1.00  0.00           C  
ATOM   2080  ND2 ASN A 130       4.715 -39.144   3.473  1.00  0.00           N  
ATOM   2081  OD1 ASN A 130       3.634 -38.745   1.551  1.00  0.00           O  
ATOM   2082  H   ASN A 130       1.911 -36.435   3.429  1.00  0.00           H  
ATOM   2083  HA  ASN A 130       1.221 -38.625   1.740  1.00  0.00           H  
ATOM   2084 1HB  ASN A 130       2.457 -38.475   4.497  1.00  0.00           H  
ATOM   2085 2HB  ASN A 130       2.079 -40.027   3.761  1.00  0.00           H  
ATOM   2086 1HD2 ASN A 130       5.609 -39.124   3.025  1.00  0.00           H  
ATOM   2087 2HD2 ASN A 130       4.654 -39.322   4.454  1.00  0.00           H  
ATOM   2088  N   ARG A 131      -0.679 -38.318   4.399  1.00  0.00           N  
ATOM   2089  CA  ARG A 131      -1.943 -38.770   5.001  1.00  0.00           C  
ATOM   2090  C   ARG A 131      -3.195 -38.322   4.243  1.00  0.00           C  
ATOM   2091  O   ARG A 131      -4.311 -38.681   4.642  1.00  0.00           O  
ATOM   2092  CB  ARG A 131      -2.013 -38.319   6.463  1.00  0.00           C  
ATOM   2093  CG  ARG A 131      -0.946 -38.977   7.321  1.00  0.00           C  
ATOM   2094  CD  ARG A 131      -0.922 -38.379   8.712  1.00  0.00           C  
ATOM   2095  NE  ARG A 131      -2.061 -38.809   9.522  1.00  0.00           N  
ATOM   2096  CZ  ARG A 131      -2.397 -38.288  10.704  1.00  0.00           C  
ATOM   2097  NH1 ARG A 131      -3.445 -38.783  11.366  1.00  0.00           N1+
ATOM   2098  NH2 ARG A 131      -1.699 -37.281  11.232  1.00  0.00           N  
ATOM   2099  H   ARG A 131      -0.204 -37.516   4.793  1.00  0.00           H  
ATOM   2100  HA  ARG A 131      -1.974 -39.858   4.965  1.00  0.00           H  
ATOM   2101 1HB  ARG A 131      -1.893 -37.238   6.516  1.00  0.00           H  
ATOM   2102 2HB  ARG A 131      -2.994 -38.562   6.872  1.00  0.00           H  
ATOM   2103 1HG  ARG A 131      -1.152 -40.043   7.403  1.00  0.00           H  
ATOM   2104 2HG  ARG A 131       0.030 -38.830   6.861  1.00  0.00           H  
ATOM   2105 1HD  ARG A 131      -0.011 -38.686   9.223  1.00  0.00           H  
ATOM   2106 2HD  ARG A 131      -0.951 -37.293   8.642  1.00  0.00           H  
ATOM   2107  HE  ARG A 131      -2.639 -39.557   9.161  1.00  0.00           H  
ATOM   2108 1HH1 ARG A 131      -3.978 -39.543  10.971  1.00  0.00           H  
ATOM   2109 2HH1 ARG A 131      -3.704 -38.394  12.260  1.00  0.00           H  
ATOM   2110 1HH2 ARG A 131      -0.904 -36.901  10.735  1.00  0.00           H  
ATOM   2111 2HH2 ARG A 131      -1.964 -36.897  12.127  1.00  0.00           H  
ATOM   2112  N   GLN A 132      -3.012 -37.570   3.151  1.00  0.00           N  
ATOM   2113  CA  GLN A 132      -4.093 -37.055   2.318  1.00  0.00           C  
ATOM   2114  C   GLN A 132      -5.057 -36.192   3.128  1.00  0.00           C  
ATOM   2115  O   GLN A 132      -6.270 -36.244   2.937  1.00  0.00           O  
ATOM   2116  CB  GLN A 132      -4.808 -38.198   1.584  1.00  0.00           C  
ATOM   2117  CG  GLN A 132      -3.883 -38.996   0.678  1.00  0.00           C  
ATOM   2118  CD  GLN A 132      -4.574 -40.155  -0.014  1.00  0.00           C  
ATOM   2119  NE2 GLN A 132      -3.906 -41.303  -0.079  1.00  0.00           N  
ATOM   2120  OE1 GLN A 132      -5.703 -40.015  -0.486  1.00  0.00           O  
ATOM   2121  H   GLN A 132      -2.055 -37.356   2.904  1.00  0.00           H  
ATOM   2122  HA  GLN A 132      -3.666 -36.381   1.576  1.00  0.00           H  
ATOM   2123 1HB  GLN A 132      -5.250 -38.877   2.314  1.00  0.00           H  
ATOM   2124 2HB  GLN A 132      -5.620 -37.791   0.981  1.00  0.00           H  
ATOM   2125 1HG  GLN A 132      -3.487 -38.336  -0.091  1.00  0.00           H  
ATOM   2126 2HG  GLN A 132      -3.068 -39.404   1.277  1.00  0.00           H  
ATOM   2127 1HE2 GLN A 132      -4.318 -42.098  -0.526  1.00  0.00           H  
ATOM   2128 2HE2 GLN A 132      -2.991 -41.373   0.319  1.00  0.00           H  
ATOM   2129  N   GLN A 133      -4.489 -35.399   4.033  1.00  0.00           N  
ATOM   2130  CA  GLN A 133      -5.255 -34.496   4.884  1.00  0.00           C  
ATOM   2131  C   GLN A 133      -5.158 -33.030   4.455  1.00  0.00           C  
ATOM   2132  O   GLN A 133      -5.772 -32.165   5.074  1.00  0.00           O  
ATOM   2133  CB  GLN A 133      -4.820 -34.669   6.339  1.00  0.00           C  
ATOM   2134  CG  GLN A 133      -5.174 -36.046   6.885  1.00  0.00           C  
ATOM   2135  CD  GLN A 133      -4.851 -36.219   8.350  1.00  0.00           C  
ATOM   2136  NE2 GLN A 133      -5.237 -37.364   8.899  1.00  0.00           N  
ATOM   2137  OE1 GLN A 133      -4.266 -35.344   8.986  1.00  0.00           O  
ATOM   2138  H   GLN A 133      -3.485 -35.432   4.127  1.00  0.00           H  
ATOM   2139  HA  GLN A 133      -6.310 -34.749   4.796  1.00  0.00           H  
ATOM   2140 1HB  GLN A 133      -3.742 -34.525   6.416  1.00  0.00           H  
ATOM   2141 2HB  GLN A 133      -5.297 -33.909   6.954  1.00  0.00           H  
ATOM   2142 1HG  GLN A 133      -6.245 -36.209   6.762  1.00  0.00           H  
ATOM   2143 2HG  GLN A 133      -4.617 -36.801   6.331  1.00  0.00           H  
ATOM   2144 1HE2 GLN A 133      -5.054 -37.541   9.867  1.00  0.00           H  
ATOM   2145 2HE2 GLN A 133      -5.714 -38.048   8.349  1.00  0.00           H  
ATOM   2146  N   THR A 134      -4.393 -32.754   3.400  1.00  0.00           N  
ATOM   2147  CA  THR A 134      -4.301 -31.408   2.849  1.00  0.00           C  
ATOM   2148  C   THR A 134      -3.873 -31.468   1.375  1.00  0.00           C  
ATOM   2149  O   THR A 134      -3.340 -32.487   0.926  1.00  0.00           O  
ATOM   2150  CB  THR A 134      -3.311 -30.542   3.650  1.00  0.00           C  
ATOM   2151  CG2 THR A 134      -1.878 -30.970   3.367  1.00  0.00           C  
ATOM   2152  OG1 THR A 134      -3.475 -29.165   3.289  1.00  0.00           O  
ATOM   2153  H   THR A 134      -3.864 -33.500   2.971  1.00  0.00           H  
ATOM   2154  HA  THR A 134      -5.292 -30.953   2.876  1.00  0.00           H  
ATOM   2155  HB  THR A 134      -3.513 -30.652   4.715  1.00  0.00           H  
ATOM   2156  HG1 THR A 134      -2.615 -28.778   3.106  1.00  0.00           H  
ATOM   2157 1HG2 THR A 134      -1.193 -30.349   3.943  1.00  0.00           H  
ATOM   2158 2HG2 THR A 134      -1.748 -32.014   3.651  1.00  0.00           H  
ATOM   2159 3HG2 THR A 134      -1.668 -30.854   2.306  1.00  0.00           H  
ATOM   2160  N   ASP A 135      -4.131 -30.394   0.628  1.00  0.00           N  
ATOM   2161  CA  ASP A 135      -3.679 -30.282  -0.764  1.00  0.00           C  
ATOM   2162  C   ASP A 135      -2.311 -29.624  -0.821  1.00  0.00           C  
ATOM   2163  O   ASP A 135      -1.470 -30.003  -1.637  1.00  0.00           O  
ATOM   2164  CB  ASP A 135      -4.633 -29.434  -1.605  1.00  0.00           C  
ATOM   2165  CG  ASP A 135      -5.994 -30.048  -1.754  1.00  0.00           C  
ATOM   2166  OD1 ASP A 135      -6.983 -29.350  -1.433  1.00  0.00           O  
ATOM   2167  OD2 ASP A 135      -6.088 -31.207  -2.217  1.00  0.00           O1-
ATOM   2168  H   ASP A 135      -4.655 -29.633   1.038  1.00  0.00           H  
ATOM   2169  HA  ASP A 135      -3.646 -31.281  -1.200  1.00  0.00           H  
ATOM   2170 1HB  ASP A 135      -4.745 -28.451  -1.147  1.00  0.00           H  
ATOM   2171 2HB  ASP A 135      -4.209 -29.287  -2.599  1.00  0.00           H  
ATOM   2172  N   MET A 136      -2.127 -28.601   0.017  1.00  0.00           N  
ATOM   2173  CA  MET A 136      -0.856 -27.885   0.138  1.00  0.00           C  
ATOM   2174  C   MET A 136      -0.414 -27.830   1.596  1.00  0.00           C  
ATOM   2175  O   MET A 136      -1.243 -27.758   2.499  1.00  0.00           O  
ATOM   2176  CB  MET A 136      -0.982 -26.476  -0.437  1.00  0.00           C  
ATOM   2177  CG  MET A 136      -0.833 -26.399  -1.950  1.00  0.00           C  
ATOM   2178  SD  MET A 136      -1.154 -24.745  -2.597  1.00  0.00           S  
ATOM   2179  CE  MET A 136      -2.937 -24.787  -2.761  1.00  0.00           C  
ATOM   2180  H   MET A 136      -2.909 -28.318   0.590  1.00  0.00           H  
ATOM   2181  HA  MET A 136      -0.103 -28.416  -0.443  1.00  0.00           H  
ATOM   2182 1HB  MET A 136      -1.953 -26.061  -0.175  1.00  0.00           H  
ATOM   2183 2HB  MET A 136      -0.220 -25.832   0.007  1.00  0.00           H  
ATOM   2184 1HG  MET A 136       0.178 -26.689  -2.232  1.00  0.00           H  
ATOM   2185 2HG  MET A 136      -1.530 -27.094  -2.419  1.00  0.00           H  
ATOM   2186 1HE  MET A 136      -3.289 -23.833  -3.153  1.00  0.00           H  
ATOM   2187 2HE  MET A 136      -3.220 -25.588  -3.447  1.00  0.00           H  
ATOM   2188 3HE  MET A 136      -3.388 -24.969  -1.786  1.00  0.00           H  
ATOM   2189  N   ALA A 137       0.896 -27.873   1.811  1.00  0.00           N  
ATOM   2190  CA  ALA A 137       1.507 -27.565   3.103  1.00  0.00           C  
ATOM   2191  C   ALA A 137       2.538 -26.485   2.859  1.00  0.00           C  
ATOM   2192  O   ALA A 137       3.253 -26.554   1.862  1.00  0.00           O  
ATOM   2193  CB  ALA A 137       2.154 -28.791   3.721  1.00  0.00           C  
ATOM   2194  H   ALA A 137       1.490 -28.135   1.036  1.00  0.00           H  
ATOM   2195  HA  ALA A 137       0.721 -27.217   3.775  1.00  0.00           H  
ATOM   2196 1HB  ALA A 137       2.598 -28.523   4.682  1.00  0.00           H  
ATOM   2197 2HB  ALA A 137       1.401 -29.562   3.873  1.00  0.00           H  
ATOM   2198 3HB  ALA A 137       2.930 -29.166   3.056  1.00  0.00           H  
ATOM   2199  N   VAL A 138       2.591 -25.498   3.745  1.00  0.00           N  
ATOM   2200  CA  VAL A 138       3.464 -24.332   3.581  1.00  0.00           C  
ATOM   2201  C   VAL A 138       4.397 -24.247   4.776  1.00  0.00           C  
ATOM   2202  O   VAL A 138       3.947 -24.268   5.917  1.00  0.00           O  
ATOM   2203  CB  VAL A 138       2.640 -23.034   3.470  1.00  0.00           C  
ATOM   2204  CG1 VAL A 138       3.558 -21.833   3.297  1.00  0.00           C  
ATOM   2205  CG2 VAL A 138       1.663 -23.138   2.310  1.00  0.00           C  
ATOM   2206  H   VAL A 138       2.003 -25.561   4.562  1.00  0.00           H  
ATOM   2207  HA  VAL A 138       4.035 -24.453   2.661  1.00  0.00           H  
ATOM   2208  HB  VAL A 138       2.088 -22.885   4.400  1.00  0.00           H  
ATOM   2209 1HG1 VAL A 138       2.959 -20.925   3.221  1.00  0.00           H  
ATOM   2210 2HG1 VAL A 138       4.224 -21.758   4.158  1.00  0.00           H  
ATOM   2211 3HG1 VAL A 138       4.147 -21.954   2.390  1.00  0.00           H  
ATOM   2212 1HG2 VAL A 138       1.083 -22.218   2.237  1.00  0.00           H  
ATOM   2213 2HG2 VAL A 138       2.216 -23.293   1.383  1.00  0.00           H  
ATOM   2214 3HG2 VAL A 138       0.989 -23.979   2.476  1.00  0.00           H  
ATOM   2215  N   ASN A 139       5.696 -24.127   4.505  1.00  0.00           N  
ATOM   2216  CA  ASN A 139       6.684 -23.894   5.549  1.00  0.00           C  
ATOM   2217  C   ASN A 139       7.689 -22.861   5.088  1.00  0.00           C  
ATOM   2218  O   ASN A 139       8.729 -23.210   4.521  1.00  0.00           O  
ATOM   2219  CB  ASN A 139       7.378 -25.186   5.942  1.00  0.00           C  
ATOM   2220  CG  ASN A 139       8.397 -24.986   7.029  1.00  0.00           C  
ATOM   2221  ND2 ASN A 139       9.438 -25.779   7.006  1.00  0.00           N  
ATOM   2222  OD1 ASN A 139       8.240 -24.113   7.891  1.00  0.00           O  
ATOM   2223  H   ASN A 139       6.002 -24.197   3.545  1.00  0.00           H  
ATOM   2224  HA  ASN A 139       6.170 -23.512   6.432  1.00  0.00           H  
ATOM   2225 1HB  ASN A 139       6.636 -25.909   6.283  1.00  0.00           H  
ATOM   2226 2HB  ASN A 139       7.873 -25.611   5.068  1.00  0.00           H  
ATOM   2227 1HD2 ASN A 139      10.149 -25.692   7.706  1.00  0.00           H  
ATOM   2228 2HD2 ASN A 139       9.524 -26.470   6.290  1.00  0.00           H  
ATOM   2229  N   TRP A 140       7.402 -21.594   5.373  1.00  0.00           N  
ATOM   2230  CA  TRP A 140       8.302 -20.516   4.959  1.00  0.00           C  
ATOM   2231  C   TRP A 140       9.665 -20.541   5.657  1.00  0.00           C  
ATOM   2232  O   TRP A 140      10.604 -19.936   5.140  1.00  0.00           O  
ATOM   2233  CB  TRP A 140       7.662 -19.139   5.107  1.00  0.00           C  
ATOM   2234  CG  TRP A 140       6.456 -18.908   4.234  1.00  0.00           C  
ATOM   2235  CD1 TRP A 140       5.253 -18.405   4.634  1.00  0.00           C  
ATOM   2236  CD2 TRP A 140       6.333 -19.157   2.826  1.00  0.00           C  
ATOM   2237  CE2 TRP A 140       5.022 -18.791   2.454  1.00  0.00           C  
ATOM   2238  CE3 TRP A 140       7.192 -19.667   1.844  1.00  0.00           C  
ATOM   2239  NE1 TRP A 140       4.391 -18.336   3.580  1.00  0.00           N  
ATOM   2240  CZ2 TRP A 140       4.555 -18.899   1.139  1.00  0.00           C  
ATOM   2241  CZ3 TRP A 140       6.716 -19.791   0.538  1.00  0.00           C  
ATOM   2242  CH2 TRP A 140       5.416 -19.404   0.199  1.00  0.00           C  
ATOM   2243  H   TRP A 140       6.558 -21.363   5.877  1.00  0.00           H  
ATOM   2244  HA  TRP A 140       8.549 -20.656   3.906  1.00  0.00           H  
ATOM   2245 1HB  TRP A 140       7.354 -18.990   6.141  1.00  0.00           H  
ATOM   2246 2HB  TRP A 140       8.396 -18.369   4.869  1.00  0.00           H  
ATOM   2247  HD1 TRP A 140       5.013 -18.100   5.653  1.00  0.00           H  
ATOM   2248  HE1 TRP A 140       3.437 -18.003   3.619  1.00  0.00           H  
ATOM   2249  HE3 TRP A 140       8.211 -19.959   2.094  1.00  0.00           H  
ATOM   2250  HZ2 TRP A 140       3.547 -18.597   0.856  1.00  0.00           H  
ATOM   2251  HZ3 TRP A 140       7.391 -20.201  -0.215  1.00  0.00           H  
ATOM   2252  HH2 TRP A 140       5.081 -19.507  -0.834  1.00  0.00           H  
ATOM   2253  N   ALA A 141       9.782 -21.237   6.792  1.00  0.00           N  
ATOM   2254  CA  ALA A 141      11.064 -21.397   7.491  1.00  0.00           C  
ATOM   2255  C   ALA A 141      11.967 -22.460   6.875  1.00  0.00           C  
ATOM   2256  O   ALA A 141      13.109 -22.604   7.312  1.00  0.00           O  
ATOM   2257  CB  ALA A 141      10.842 -21.716   8.962  1.00  0.00           C  
ATOM   2258  H   ALA A 141       8.954 -21.666   7.179  1.00  0.00           H  
ATOM   2259  HA  ALA A 141      11.611 -20.458   7.416  1.00  0.00           H  
ATOM   2260 1HB  ALA A 141      11.805 -21.830   9.458  1.00  0.00           H  
ATOM   2261 2HB  ALA A 141      10.287 -20.903   9.431  1.00  0.00           H  
ATOM   2262 3HB  ALA A 141      10.276 -22.640   9.053  1.00  0.00           H  
ATOM   2263  N   GLY A 142      11.462 -23.243   5.924  1.00  0.00           N  
ATOM   2264  CA  GLY A 142      12.240 -24.287   5.266  1.00  0.00           C  
ATOM   2265  C   GLY A 142      12.798 -23.819   3.931  1.00  0.00           C  
ATOM   2266  O   GLY A 142      12.936 -22.618   3.682  1.00  0.00           O  
ATOM   2267  H   GLY A 142      10.499 -23.103   5.654  1.00  0.00           H  
ATOM   2268 1HA  GLY A 142      13.061 -24.593   5.915  1.00  0.00           H  
ATOM   2269 2HA  GLY A 142      11.612 -25.163   5.107  1.00  0.00           H  
ATOM   2270  N   GLY A 143      13.095 -24.776   3.063  1.00  0.00           N  
ATOM   2271  CA  GLY A 143      13.665 -24.490   1.750  1.00  0.00           C  
ATOM   2272  C   GLY A 143      15.167 -24.288   1.743  1.00  0.00           C  
ATOM   2273  O   GLY A 143      15.693 -23.642   0.827  1.00  0.00           O  
ATOM   2274  H   GLY A 143      12.919 -25.735   3.326  1.00  0.00           H  
ATOM   2275 1HA  GLY A 143      13.437 -25.310   1.068  1.00  0.00           H  
ATOM   2276 2HA  GLY A 143      13.205 -23.593   1.339  1.00  0.00           H  
ATOM   2277  N   LEU A 144      15.868 -24.851   2.729  1.00  0.00           N  
ATOM   2278  CA  LEU A 144      17.303 -24.597   2.900  1.00  0.00           C  
ATOM   2279  C   LEU A 144      18.084 -25.570   2.003  1.00  0.00           C  
ATOM   2280  O   LEU A 144      18.727 -26.539   2.435  1.00  0.00           O  
ATOM   2281  CB  LEU A 144      17.669 -24.604   4.396  1.00  0.00           C  
ATOM   2282  CG  LEU A 144      16.917 -23.520   5.197  1.00  0.00           C  
ATOM   2283  CD1 LEU A 144      17.316 -23.544   6.670  1.00  0.00           C  
ATOM   2284  CD2 LEU A 144      17.095 -22.112   4.638  1.00  0.00           C  
ATOM   2285  H   LEU A 144      15.397 -25.468   3.374  1.00  0.00           H  
ATOM   2286  HA  LEU A 144      17.531 -23.613   2.489  1.00  0.00           H  
ATOM   2287 1HB  LEU A 144      17.429 -25.584   4.806  1.00  0.00           H  
ATOM   2288 2HB  LEU A 144      18.741 -24.444   4.492  1.00  0.00           H  
ATOM   2289  HG  LEU A 144      15.850 -23.739   5.193  1.00  0.00           H  
ATOM   2290 1HD1 LEU A 144      16.770 -22.770   7.208  1.00  0.00           H  
ATOM   2291 2HD1 LEU A 144      17.076 -24.519   7.096  1.00  0.00           H  
ATOM   2292 3HD1 LEU A 144      18.386 -23.363   6.760  1.00  0.00           H  
ATOM   2293 1HD2 LEU A 144      16.536 -21.404   5.253  1.00  0.00           H  
ATOM   2294 2HD2 LEU A 144      18.150 -21.847   4.647  1.00  0.00           H  
ATOM   2295 3HD2 LEU A 144      16.719 -22.078   3.615  1.00  0.00           H  
ATOM   2296  N   HIS A 145      18.002 -25.256   0.714  1.00  0.00           N  
ATOM   2297  CA  HIS A 145      18.404 -26.146  -0.381  1.00  0.00           C  
ATOM   2298  C   HIS A 145      19.890 -26.371  -0.636  1.00  0.00           C  
ATOM   2299  O   HIS A 145      20.233 -27.192  -1.487  1.00  0.00           O  
ATOM   2300  CB  HIS A 145      17.782 -25.631  -1.683  1.00  0.00           C  
ATOM   2301  CG  HIS A 145      18.220 -24.249  -2.053  1.00  0.00           C  
ATOM   2302  CD2 HIS A 145      18.744 -23.249  -1.307  1.00  0.00           C  
ATOM   2303  ND1 HIS A 145      18.140 -23.763  -3.343  1.00  0.00           N  
ATOM   2304  CE1 HIS A 145      18.595 -22.523  -3.370  1.00  0.00           C  
ATOM   2305  NE2 HIS A 145      18.967 -22.188  -2.150  1.00  0.00           N  
ATOM   2306  H   HIS A 145      17.637 -24.340   0.494  1.00  0.00           H  
ATOM   2307  HA  HIS A 145      18.095 -27.165  -0.153  1.00  0.00           H  
ATOM   2308 1HB  HIS A 145      18.043 -26.303  -2.502  1.00  0.00           H  
ATOM   2309 2HB  HIS A 145      16.696 -25.633  -1.593  1.00  0.00           H  
ATOM   2310  HD1 HIS A 145      17.727 -24.231  -4.125  1.00  0.00           H  
ATOM   2311  HD2 HIS A 145      18.990 -23.165  -0.248  1.00  0.00           H  
ATOM   2312  HE1 HIS A 145      18.614 -21.960  -4.304  1.00  0.00           H  
ATOM   2313  N   HIS A 146      20.765 -25.665   0.081  1.00  0.00           N  
ATOM   2314  CA  HIS A 146      22.214 -25.836  -0.095  1.00  0.00           C  
ATOM   2315  C   HIS A 146      22.876 -26.841   0.848  1.00  0.00           C  
ATOM   2316  O   HIS A 146      23.996 -27.269   0.584  1.00  0.00           O  
ATOM   2317  CB  HIS A 146      22.913 -24.483   0.069  1.00  0.00           C  
ATOM   2318  CG  HIS A 146      22.552 -23.487  -0.990  1.00  0.00           C  
ATOM   2319  CD2 HIS A 146      21.817 -22.352  -0.933  1.00  0.00           C  
ATOM   2320  ND1 HIS A 146      22.966 -23.611  -2.299  1.00  0.00           N  
ATOM   2321  CE1 HIS A 146      22.500 -22.593  -3.003  1.00  0.00           C  
ATOM   2322  NE2 HIS A 146      21.800 -21.816  -2.196  1.00  0.00           N  
ATOM   2323  H   HIS A 146      20.428 -24.997   0.759  1.00  0.00           H  
ATOM   2324  HA  HIS A 146      22.415 -26.235  -1.088  1.00  0.00           H  
ATOM   2325 1HB  HIS A 146      22.659 -24.056   1.040  1.00  0.00           H  
ATOM   2326 2HB  HIS A 146      23.994 -24.626   0.047  1.00  0.00           H  
ATOM   2327  HD1 HIS A 146      23.467 -24.384  -2.691  1.00  0.00           H  
ATOM   2328  HD2 HIS A 146      21.291 -21.851  -0.120  1.00  0.00           H  
ATOM   2329  HE1 HIS A 146      22.717 -22.509  -4.067  1.00  0.00           H  
ATOM   2330  N   ALA A 147      22.218 -27.218   1.946  1.00  0.00           N  
ATOM   2331  CA  ALA A 147      22.865 -28.103   2.916  1.00  0.00           C  
ATOM   2332  C   ALA A 147      23.165 -29.474   2.315  1.00  0.00           C  
ATOM   2333  O   ALA A 147      22.370 -30.007   1.535  1.00  0.00           O  
ATOM   2334  CB  ALA A 147      22.021 -28.246   4.172  1.00  0.00           C  
ATOM   2335  H   ALA A 147      21.276 -26.900   2.122  1.00  0.00           H  
ATOM   2336  HA  ALA A 147      23.822 -27.662   3.192  1.00  0.00           H  
ATOM   2337 1HB  ALA A 147      22.523 -28.909   4.875  1.00  0.00           H  
ATOM   2338 2HB  ALA A 147      21.881 -27.267   4.632  1.00  0.00           H  
ATOM   2339 3HB  ALA A 147      21.049 -28.665   3.911  1.00  0.00           H  
ATOM   2340  N   LYS A 148      24.335 -30.012   2.654  1.00  0.00           N  
ATOM   2341  CA  LYS A 148      24.815 -31.270   2.098  1.00  0.00           C  
ATOM   2342  C   LYS A 148      24.783 -32.362   3.156  1.00  0.00           C  
ATOM   2343  O   LYS A 148      24.584 -32.091   4.339  1.00  0.00           O  
ATOM   2344  CB  LYS A 148      26.243 -31.115   1.542  1.00  0.00           C  
ATOM   2345  CG  LYS A 148      26.448 -29.987   0.538  1.00  0.00           C  
ATOM   2346  CD  LYS A 148      25.527 -30.083  -0.665  1.00  0.00           C  
ATOM   2347  CE  LYS A 148      25.898 -29.083  -1.757  1.00  0.00           C  
ATOM   2348  NZ  LYS A 148      25.933 -27.674  -1.280  1.00  0.00           N1+
ATOM   2349  H   LYS A 148      24.906 -29.522   3.328  1.00  0.00           H  
ATOM   2350  HA  LYS A 148      24.155 -31.560   1.279  1.00  0.00           H  
ATOM   2351 1HB  LYS A 148      26.937 -30.940   2.365  1.00  0.00           H  
ATOM   2352 2HB  LYS A 148      26.544 -32.040   1.051  1.00  0.00           H  
ATOM   2353 1HG  LYS A 148      26.265 -29.027   1.024  1.00  0.00           H  
ATOM   2354 2HG  LYS A 148      27.475 -30.000   0.178  1.00  0.00           H  
ATOM   2355 1HD  LYS A 148      25.578 -31.090  -1.083  1.00  0.00           H  
ATOM   2356 2HD  LYS A 148      24.499 -29.891  -0.355  1.00  0.00           H  
ATOM   2357 1HE  LYS A 148      26.882 -29.331  -2.157  1.00  0.00           H  
ATOM   2358 2HE  LYS A 148      25.175 -29.146  -2.571  1.00  0.00           H  
ATOM   2359 1HZ  LYS A 148      26.185 -27.064  -2.044  1.00  0.00           H  
ATOM   2360 2HZ  LYS A 148      25.022 -27.415  -0.928  1.00  0.00           H  
ATOM   2361 3HZ  LYS A 148      26.615 -27.585  -0.541  1.00  0.00           H  
ATOM   2362  N   LYS A 149      24.998 -33.600   2.725  1.00  0.00           N  
ATOM   2363  CA  LYS A 149      24.934 -34.755   3.629  1.00  0.00           C  
ATOM   2364  C   LYS A 149      25.810 -34.572   4.874  1.00  0.00           C  
ATOM   2365  O   LYS A 149      25.375 -34.877   5.987  1.00  0.00           O  
ATOM   2366  CB  LYS A 149      25.302 -36.053   2.894  1.00  0.00           C  
ATOM   2367  CG  LYS A 149      25.250 -37.296   3.772  1.00  0.00           C  
ATOM   2368  CD  LYS A 149      25.467 -38.577   2.985  1.00  0.00           C  
ATOM   2369  CE  LYS A 149      25.424 -39.787   3.907  1.00  0.00           C  
ATOM   2370  NZ  LYS A 149      25.563 -41.076   3.169  1.00  0.00           N1+
ATOM   2371  H   LYS A 149      25.209 -33.752   1.749  1.00  0.00           H  
ATOM   2372  HA  LYS A 149      23.914 -34.846   4.001  1.00  0.00           H  
ATOM   2373 1HB  LYS A 149      24.621 -36.201   2.055  1.00  0.00           H  
ATOM   2374 2HB  LYS A 149      26.310 -35.968   2.487  1.00  0.00           H  
ATOM   2375 1HG  LYS A 149      26.020 -37.230   4.541  1.00  0.00           H  
ATOM   2376 2HG  LYS A 149      24.278 -37.353   4.261  1.00  0.00           H  
ATOM   2377 1HD  LYS A 149      24.689 -38.672   2.224  1.00  0.00           H  
ATOM   2378 2HD  LYS A 149      26.435 -38.537   2.487  1.00  0.00           H  
ATOM   2379 1HE  LYS A 149      26.230 -39.717   4.637  1.00  0.00           H  
ATOM   2380 2HE  LYS A 149      24.475 -39.799   4.447  1.00  0.00           H  
ATOM   2381 1HZ  LYS A 149      25.529 -41.844   3.824  1.00  0.00           H  
ATOM   2382 2HZ  LYS A 149      24.810 -41.166   2.503  1.00  0.00           H  
ATOM   2383 3HZ  LYS A 149      26.448 -41.090   2.681  1.00  0.00           H  
ATOM   2384  N   SER A 150      27.021 -34.051   4.685  1.00  0.00           N  
ATOM   2385  CA  SER A 150      27.968 -33.875   5.783  1.00  0.00           C  
ATOM   2386  C   SER A 150      28.624 -32.492   5.835  1.00  0.00           C  
ATOM   2387  O   SER A 150      29.743 -32.366   6.333  1.00  0.00           O  
ATOM   2388  CB  SER A 150      29.047 -34.934   5.684  1.00  0.00           C  
ATOM   2389  OG  SER A 150      28.507 -36.217   5.838  1.00  0.00           O  
ATOM   2390  H   SER A 150      27.292 -33.771   3.753  1.00  0.00           H  
ATOM   2391  HA  SER A 150      27.425 -33.961   6.725  1.00  0.00           H  
ATOM   2392 1HB  SER A 150      29.543 -34.859   4.715  1.00  0.00           H  
ATOM   2393 2HB  SER A 150      29.801 -34.759   6.450  1.00  0.00           H  
ATOM   2394  HG  SER A 150      28.972 -36.777   5.212  1.00  0.00           H  
ATOM   2395  N   GLU A 151      27.937 -31.451   5.362  1.00  0.00           N  
ATOM   2396  CA  GLU A 151      28.436 -30.081   5.519  1.00  0.00           C  
ATOM   2397  C   GLU A 151      27.340 -29.046   5.346  1.00  0.00           C  
ATOM   2398  O   GLU A 151      26.348 -29.282   4.648  1.00  0.00           O  
ATOM   2399  CB  GLU A 151      29.619 -29.767   4.560  1.00  0.00           C  
ATOM   2400  CG  GLU A 151      29.295 -29.848   3.073  1.00  0.00           C  
ATOM   2401  CD  GLU A 151      30.430 -29.419   2.135  1.00  0.00           C  
ATOM   2402  OE1 GLU A 151      31.478 -28.916   2.578  1.00  0.00           O  
ATOM   2403  OE2 GLU A 151      30.248 -29.561   0.917  1.00  0.00           O1-
ATOM   2404  H   GLU A 151      27.059 -31.605   4.887  1.00  0.00           H  
ATOM   2405  HA  GLU A 151      28.795 -29.959   6.541  1.00  0.00           H  
ATOM   2406 1HB  GLU A 151      29.989 -28.761   4.758  1.00  0.00           H  
ATOM   2407 2HB  GLU A 151      30.437 -30.460   4.753  1.00  0.00           H  
ATOM   2408 1HG  GLU A 151      29.033 -30.876   2.825  1.00  0.00           H  
ATOM   2409 2HG  GLU A 151      28.430 -29.221   2.865  1.00  0.00           H  
ATOM   2410  N   ALA A 152      27.551 -27.901   5.986  1.00  0.00           N  
ATOM   2411  CA  ALA A 152      26.729 -26.719   5.801  1.00  0.00           C  
ATOM   2412  C   ALA A 152      27.179 -26.013   4.526  1.00  0.00           C  
ATOM   2413  O   ALA A 152      28.310 -26.200   4.063  1.00  0.00           O  
ATOM   2414  CB  ALA A 152      26.861 -25.789   6.994  1.00  0.00           C  
ATOM   2415  H   ALA A 152      28.327 -27.864   6.631  1.00  0.00           H  
ATOM   2416  HA  ALA A 152      25.690 -27.037   5.715  1.00  0.00           H  
ATOM   2417 1HB  ALA A 152      26.239 -24.907   6.838  1.00  0.00           H  
ATOM   2418 2HB  ALA A 152      26.538 -26.307   7.896  1.00  0.00           H  
ATOM   2419 3HB  ALA A 152      27.901 -25.482   7.103  1.00  0.00           H  
ATOM   2420  N   SER A 153      26.286 -25.215   3.956  1.00  0.00           N  
ATOM   2421  CA  SER A 153      26.594 -24.431   2.761  1.00  0.00           C  
ATOM   2422  C   SER A 153      25.501 -23.422   2.529  1.00  0.00           C  
ATOM   2423  O   SER A 153      24.326 -23.732   2.742  1.00  0.00           O  
ATOM   2424  CB  SER A 153      26.739 -25.329   1.547  1.00  0.00           C  
ATOM   2425  OG  SER A 153      27.008 -24.576   0.396  1.00  0.00           O  
ATOM   2426  H   SER A 153      25.365 -25.148   4.363  1.00  0.00           H  
ATOM   2427  HA  SER A 153      27.555 -23.938   2.910  1.00  0.00           H  
ATOM   2428 1HB  SER A 153      27.545 -26.042   1.715  1.00  0.00           H  
ATOM   2429 2HB  SER A 153      25.822 -25.899   1.406  1.00  0.00           H  
ATOM   2430  HG  SER A 153      27.955 -24.642   0.252  1.00  0.00           H  
ATOM   2431  N   GLY A 154      25.866 -22.220   2.087  1.00  0.00           N  
ATOM   2432  CA  GLY A 154      24.882 -21.267   1.585  1.00  0.00           C  
ATOM   2433  C   GLY A 154      23.863 -20.825   2.615  1.00  0.00           C  
ATOM   2434  O   GLY A 154      22.686 -20.633   2.299  1.00  0.00           O  
ATOM   2435  H   GLY A 154      26.843 -21.958   2.099  1.00  0.00           H  
ATOM   2436 1HA  GLY A 154      25.391 -20.380   1.210  1.00  0.00           H  
ATOM   2437 2HA  GLY A 154      24.344 -21.708   0.744  1.00  0.00           H  
ATOM   2438  N   PHE A 155      24.331 -20.680   3.858  1.00  0.00           N  
ATOM   2439  CA  PHE A 155      23.513 -20.310   5.025  1.00  0.00           C  
ATOM   2440  C   PHE A 155      22.590 -21.446   5.519  1.00  0.00           C  
ATOM   2441  O   PHE A 155      21.798 -21.240   6.447  1.00  0.00           O  
ATOM   2442  CB  PHE A 155      22.664 -19.082   4.692  1.00  0.00           C  
ATOM   2443  CG  PHE A 155      23.466 -17.894   4.245  1.00  0.00           C  
ATOM   2444  CD1 PHE A 155      23.606 -17.601   2.895  1.00  0.00           C  
ATOM   2445  CD2 PHE A 155      24.084 -17.067   5.171  1.00  0.00           C  
ATOM   2446  CE1 PHE A 155      24.344 -16.509   2.483  1.00  0.00           C  
ATOM   2447  CE2 PHE A 155      24.821 -15.973   4.760  1.00  0.00           C  
ATOM   2448  CZ  PHE A 155      24.951 -15.694   3.415  1.00  0.00           C  
ATOM   2449  H   PHE A 155      25.321 -20.842   3.981  1.00  0.00           H  
ATOM   2450  HA  PHE A 155      24.180 -20.117   5.866  1.00  0.00           H  
ATOM   2451 1HB  PHE A 155      21.957 -19.333   3.902  1.00  0.00           H  
ATOM   2452 2HB  PHE A 155      22.085 -18.791   5.568  1.00  0.00           H  
ATOM   2453  HD1 PHE A 155      23.125 -18.245   2.159  1.00  0.00           H  
ATOM   2454  HD2 PHE A 155      23.981 -17.287   6.233  1.00  0.00           H  
ATOM   2455  HE1 PHE A 155      24.446 -16.291   1.420  1.00  0.00           H  
ATOM   2456  HE2 PHE A 155      25.300 -15.330   5.498  1.00  0.00           H  
ATOM   2457  HZ  PHE A 155      25.534 -14.833   3.090  1.00  0.00           H  
ATOM   2458  N   CYS A 156      22.714 -22.631   4.921  1.00  0.00           N  
ATOM   2459  CA  CYS A 156      21.859 -23.789   5.192  1.00  0.00           C  
ATOM   2460  C   CYS A 156      22.669 -24.812   5.959  1.00  0.00           C  
ATOM   2461  O   CYS A 156      23.823 -25.051   5.623  1.00  0.00           O  
ATOM   2462  CB  CYS A 156      21.389 -24.438   3.884  1.00  0.00           C  
ATOM   2463  SG  CYS A 156      20.542 -23.333   2.735  1.00  0.00           S  
ATOM   2464  H   CYS A 156      23.455 -22.716   4.238  1.00  0.00           H  
ATOM   2465  HA  CYS A 156      20.981 -23.449   5.743  1.00  0.00           H  
ATOM   2466 1HB  CYS A 156      22.246 -24.860   3.360  1.00  0.00           H  
ATOM   2467 2HB  CYS A 156      20.708 -25.256   4.112  1.00  0.00           H  
ATOM   2468  HG  CYS A 156      21.520 -22.436   2.659  1.00  0.00           H  
ATOM   2469  N   TYR A 157      22.064 -25.434   6.969  1.00  0.00           N  
ATOM   2470  CA  TYR A 157      22.750 -26.449   7.783  1.00  0.00           C  
ATOM   2471  C   TYR A 157      22.147 -27.840   7.621  1.00  0.00           C  
ATOM   2472  O   TYR A 157      22.876 -28.819   7.431  1.00  0.00           O  
ATOM   2473  CB  TYR A 157      22.740 -26.050   9.260  1.00  0.00           C  
ATOM   2474  CG  TYR A 157      23.330 -24.681   9.546  1.00  0.00           C  
ATOM   2475  CD1 TYR A 157      22.559 -23.531   9.406  1.00  0.00           C  
ATOM   2476  CD2 TYR A 157      24.649 -24.539   9.975  1.00  0.00           C  
ATOM   2477  CE1 TYR A 157      23.090 -22.275   9.656  1.00  0.00           C  
ATOM   2478  CE2 TYR A 157      25.185 -23.282  10.237  1.00  0.00           C  
ATOM   2479  CZ  TYR A 157      24.404 -22.156  10.072  1.00  0.00           C  
ATOM   2480  OH  TYR A 157      24.904 -20.893  10.323  1.00  0.00           O  
ATOM   2481  H   TYR A 157      21.105 -25.201   7.181  1.00  0.00           H  
ATOM   2482  HA  TYR A 157      23.786 -26.518   7.448  1.00  0.00           H  
ATOM   2483 1HB  TYR A 157      21.715 -26.057   9.633  1.00  0.00           H  
ATOM   2484 2HB  TYR A 157      23.303 -26.783   9.838  1.00  0.00           H  
ATOM   2485  HD1 TYR A 157      21.515 -23.608   9.095  1.00  0.00           H  
ATOM   2486  HD2 TYR A 157      25.277 -25.420  10.108  1.00  0.00           H  
ATOM   2487  HE1 TYR A 157      22.468 -21.387   9.541  1.00  0.00           H  
ATOM   2488  HE2 TYR A 157      26.218 -23.189  10.573  1.00  0.00           H  
ATOM   2489  HH  TYR A 157      25.511 -20.931  11.065  1.00  0.00           H  
ATOM   2490  N   VAL A 158      20.823 -27.925   7.700  1.00  0.00           N  
ATOM   2491  CA  VAL A 158      20.103 -29.189   7.574  1.00  0.00           C  
ATOM   2492  C   VAL A 158      19.155 -29.041   6.393  1.00  0.00           C  
ATOM   2493  O   VAL A 158      18.412 -28.066   6.297  1.00  0.00           O  
ATOM   2494  CB  VAL A 158      19.356 -29.545   8.882  1.00  0.00           C  
ATOM   2495  CG1 VAL A 158      18.522 -30.813   8.730  1.00  0.00           C  
ATOM   2496  CG2 VAL A 158      20.355 -29.716  10.025  1.00  0.00           C  
ATOM   2497  H   VAL A 158      20.303 -27.073   7.854  1.00  0.00           H  
ATOM   2498  HA  VAL A 158      20.824 -29.980   7.369  1.00  0.00           H  
ATOM   2499  HB  VAL A 158      18.662 -28.741   9.124  1.00  0.00           H  
ATOM   2500 1HG1 VAL A 158      18.013 -31.030   9.668  1.00  0.00           H  
ATOM   2501 2HG1 VAL A 158      17.783 -30.670   7.941  1.00  0.00           H  
ATOM   2502 3HG1 VAL A 158      19.173 -31.649   8.471  1.00  0.00           H  
ATOM   2503 1HG2 VAL A 158      19.819 -29.966  10.942  1.00  0.00           H  
ATOM   2504 2HG2 VAL A 158      21.051 -30.518   9.782  1.00  0.00           H  
ATOM   2505 3HG2 VAL A 158      20.905 -28.787  10.171  1.00  0.00           H  
ATOM   2506  N   ASN A 159      19.231 -29.979   5.459  1.00  0.00           N  
ATOM   2507  CA  ASN A 159      18.484 -29.901   4.216  1.00  0.00           C  
ATOM   2508  C   ASN A 159      17.071 -30.431   4.399  1.00  0.00           C  
ATOM   2509  O   ASN A 159      16.763 -31.592   4.118  1.00  0.00           O  
ATOM   2510  CB  ASN A 159      19.200 -30.657   3.114  1.00  0.00           C  
ATOM   2511  CG  ASN A 159      18.665 -30.331   1.746  1.00  0.00           C  
ATOM   2512  ND2 ASN A 159      19.549 -30.148   0.800  1.00  0.00           N  
ATOM   2513  OD1 ASN A 159      17.448 -30.246   1.547  1.00  0.00           O  
ATOM   2514  H   ASN A 159      19.834 -30.773   5.622  1.00  0.00           H  
ATOM   2515  HA  ASN A 159      18.373 -28.852   3.944  1.00  0.00           H  
ATOM   2516 1HB  ASN A 159      20.264 -30.418   3.140  1.00  0.00           H  
ATOM   2517 2HB  ASN A 159      19.102 -31.730   3.283  1.00  0.00           H  
ATOM   2518 1HD2 ASN A 159      19.251 -29.929  -0.129  1.00  0.00           H  
ATOM   2519 2HD2 ASN A 159      20.526 -30.228   1.007  1.00  0.00           H  
ATOM   2520  N   ASP A 160      16.205 -29.530   4.852  1.00  0.00           N  
ATOM   2521  CA  ASP A 160      14.809 -29.869   5.145  1.00  0.00           C  
ATOM   2522  C   ASP A 160      14.052 -30.365   3.924  1.00  0.00           C  
ATOM   2523  O   ASP A 160      13.070 -31.087   4.051  1.00  0.00           O  
ATOM   2524  CB  ASP A 160      14.080 -28.662   5.726  1.00  0.00           C  
ATOM   2525  CG  ASP A 160      14.005 -27.506   4.753  1.00  0.00           C  
ATOM   2526  OD1 ASP A 160      15.071 -26.936   4.439  1.00  0.00           O  
ATOM   2527  OD2 ASP A 160      12.899 -27.178   4.271  1.00  0.00           O1-
ATOM   2528  H   ASP A 160      16.522 -28.582   4.998  1.00  0.00           H  
ATOM   2529  HA  ASP A 160      14.797 -30.673   5.881  1.00  0.00           H  
ATOM   2530 1HB  ASP A 160      13.068 -28.949   6.008  1.00  0.00           H  
ATOM   2531 2HB  ASP A 160      14.589 -28.327   6.631  1.00  0.00           H  
ATOM   2532  N   ILE A 161      14.511 -29.967   2.738  1.00  0.00           N  
ATOM   2533  CA  ILE A 161      13.874 -30.364   1.493  1.00  0.00           C  
ATOM   2534  C   ILE A 161      14.080 -31.855   1.254  1.00  0.00           C  
ATOM   2535  O   ILE A 161      13.119 -32.594   1.014  1.00  0.00           O  
ATOM   2536  CB  ILE A 161      14.432 -29.560   0.303  1.00  0.00           C  
ATOM   2537  CG1 ILE A 161      14.122 -28.071   0.474  1.00  0.00           C  
ATOM   2538  CG2 ILE A 161      13.856 -30.080  -1.005  1.00  0.00           C  
ATOM   2539  CD1 ILE A 161      14.879 -27.177  -0.482  1.00  0.00           C  
ATOM   2540  H   ILE A 161      15.326 -29.371   2.705  1.00  0.00           H  
ATOM   2541  HA  ILE A 161      12.810 -30.142   1.563  1.00  0.00           H  
ATOM   2542  HB  ILE A 161      15.516 -29.655   0.277  1.00  0.00           H  
ATOM   2543 1HG1 ILE A 161      13.056 -27.901   0.328  1.00  0.00           H  
ATOM   2544 2HG1 ILE A 161      14.365 -27.762   1.491  1.00  0.00           H  
ATOM   2545 1HG2 ILE A 161      14.261 -29.501  -1.836  1.00  0.00           H  
ATOM   2546 2HG2 ILE A 161      14.127 -31.128  -1.129  1.00  0.00           H  
ATOM   2547 3HG2 ILE A 161      12.771 -29.984  -0.989  1.00  0.00           H  
ATOM   2548 1HD1 ILE A 161      14.608 -26.138  -0.299  1.00  0.00           H  
ATOM   2549 2HD1 ILE A 161      15.951 -27.304  -0.329  1.00  0.00           H  
ATOM   2550 3HD1 ILE A 161      14.625 -27.443  -1.507  1.00  0.00           H  
ATOM   2551  N   VAL A 162      15.335 -32.292   1.320  1.00  0.00           N  
ATOM   2552  CA  VAL A 162      15.666 -33.695   1.065  1.00  0.00           C  
ATOM   2553  C   VAL A 162      14.951 -34.571   2.093  1.00  0.00           C  
ATOM   2554  O   VAL A 162      14.379 -35.607   1.745  1.00  0.00           O  
ATOM   2555  CB  VAL A 162      17.187 -33.923   1.148  1.00  0.00           C  
ATOM   2556  CG1 VAL A 162      17.502 -35.413   1.137  1.00  0.00           C  
ATOM   2557  CG2 VAL A 162      17.881 -33.216  -0.005  1.00  0.00           C  
ATOM   2558  H   VAL A 162      16.076 -31.646   1.550  1.00  0.00           H  
ATOM   2559  HA  VAL A 162      15.283 -33.967   0.081  1.00  0.00           H  
ATOM   2560  HB  VAL A 162      17.554 -33.526   2.094  1.00  0.00           H  
ATOM   2561 1HG1 VAL A 162      18.580 -35.557   1.196  1.00  0.00           H  
ATOM   2562 2HG1 VAL A 162      17.025 -35.893   1.990  1.00  0.00           H  
ATOM   2563 3HG1 VAL A 162      17.128 -35.856   0.215  1.00  0.00           H  
ATOM   2564 1HG2 VAL A 162      18.956 -33.383   0.061  1.00  0.00           H  
ATOM   2565 2HG2 VAL A 162      17.508 -33.611  -0.950  1.00  0.00           H  
ATOM   2566 3HG2 VAL A 162      17.675 -32.147   0.047  1.00  0.00           H  
ATOM   2567  N   LEU A 163      14.941 -34.126   3.343  1.00  0.00           N  
ATOM   2568  CA  LEU A 163      14.237 -34.864   4.387  1.00  0.00           C  
ATOM   2569  C   LEU A 163      12.735 -34.953   4.119  1.00  0.00           C  
ATOM   2570  O   LEU A 163      12.152 -36.028   4.260  1.00  0.00           O  
ATOM   2571  CB  LEU A 163      14.518 -34.245   5.749  1.00  0.00           C  
ATOM   2572  CG  LEU A 163      15.981 -34.393   6.191  1.00  0.00           C  
ATOM   2573  CD1 LEU A 163      16.223 -33.547   7.436  1.00  0.00           C  
ATOM   2574  CD2 LEU A 163      16.350 -35.841   6.456  1.00  0.00           C  
ATOM   2575  H   LEU A 163      15.423 -33.272   3.583  1.00  0.00           H  
ATOM   2576  HA  LEU A 163      14.597 -35.892   4.390  1.00  0.00           H  
ATOM   2577 1HB  LEU A 163      14.265 -33.187   5.708  1.00  0.00           H  
ATOM   2578 2HB  LEU A 163      13.873 -34.723   6.488  1.00  0.00           H  
ATOM   2579  HG  LEU A 163      16.638 -34.011   5.410  1.00  0.00           H  
ATOM   2580 1HD1 LEU A 163      17.260 -33.653   7.750  1.00  0.00           H  
ATOM   2581 2HD1 LEU A 163      16.015 -32.501   7.211  1.00  0.00           H  
ATOM   2582 3HD1 LEU A 163      15.565 -33.882   8.237  1.00  0.00           H  
ATOM   2583 1HD2 LEU A 163      17.394 -35.900   6.766  1.00  0.00           H  
ATOM   2584 2HD2 LEU A 163      15.714 -36.241   7.245  1.00  0.00           H  
ATOM   2585 3HD2 LEU A 163      16.207 -36.425   5.546  1.00  0.00           H  
ATOM   2586  N   ALA A 164      12.123 -33.852   3.680  1.00  0.00           N  
ATOM   2587  CA  ALA A 164      10.703 -33.868   3.312  1.00  0.00           C  
ATOM   2588  C   ALA A 164      10.431 -34.763   2.095  1.00  0.00           C  
ATOM   2589  O   ALA A 164       9.428 -35.489   2.053  1.00  0.00           O  
ATOM   2590  CB  ALA A 164      10.203 -32.455   3.054  1.00  0.00           C  
ATOM   2591  H   ALA A 164      12.643 -32.991   3.596  1.00  0.00           H  
ATOM   2592  HA  ALA A 164      10.142 -34.293   4.145  1.00  0.00           H  
ATOM   2593 1HB  ALA A 164       9.147 -32.487   2.784  1.00  0.00           H  
ATOM   2594 2HB  ALA A 164      10.327 -31.855   3.957  1.00  0.00           H  
ATOM   2595 3HB  ALA A 164      10.773 -32.010   2.242  1.00  0.00           H  
ATOM   2596  N   ILE A 165      11.323 -34.719   1.108  1.00  0.00           N  
ATOM   2597  CA  ILE A 165      11.188 -35.574  -0.081  1.00  0.00           C  
ATOM   2598  C   ILE A 165      11.314 -37.047   0.299  1.00  0.00           C  
ATOM   2599  O   ILE A 165      10.554 -37.870  -0.191  1.00  0.00           O  
ATOM   2600  CB  ILE A 165      12.179 -35.175  -1.202  1.00  0.00           C  
ATOM   2601  CG1 ILE A 165      11.778 -33.801  -1.752  1.00  0.00           C  
ATOM   2602  CG2 ILE A 165      12.184 -36.208  -2.328  1.00  0.00           C  
ATOM   2603  CD1 ILE A 165      12.789 -33.180  -2.686  1.00  0.00           C  
ATOM   2604  H   ILE A 165      12.109 -34.089   1.175  1.00  0.00           H  
ATOM   2605  HA  ILE A 165      10.179 -35.461  -0.475  1.00  0.00           H  
ATOM   2606  HB  ILE A 165      13.185 -35.105  -0.790  1.00  0.00           H  
ATOM   2607 1HG1 ILE A 165      10.835 -33.886  -2.290  1.00  0.00           H  
ATOM   2608 2HG1 ILE A 165      11.621 -33.109  -0.925  1.00  0.00           H  
ATOM   2609 1HG2 ILE A 165      12.888 -35.901  -3.102  1.00  0.00           H  
ATOM   2610 2HG2 ILE A 165      12.481 -37.177  -1.931  1.00  0.00           H  
ATOM   2611 3HG2 ILE A 165      11.184 -36.282  -2.758  1.00  0.00           H  
ATOM   2612 1HD1 ILE A 165      12.423 -32.210  -3.027  1.00  0.00           H  
ATOM   2613 2HD1 ILE A 165      13.736 -33.046  -2.163  1.00  0.00           H  
ATOM   2614 3HD1 ILE A 165      12.939 -33.831  -3.546  1.00  0.00           H  
ATOM   2615  N   LEU A 166      12.265 -37.375   1.170  1.00  0.00           N  
ATOM   2616  CA  LEU A 166      12.401 -38.750   1.674  1.00  0.00           C  
ATOM   2617  C   LEU A 166      11.128 -39.224   2.373  1.00  0.00           C  
ATOM   2618  O   LEU A 166      10.743 -40.381   2.220  1.00  0.00           O  
ATOM   2619  CB  LEU A 166      13.625 -38.898   2.592  1.00  0.00           C  
ATOM   2620  CG  LEU A 166      14.980 -38.802   1.887  1.00  0.00           C  
ATOM   2621  CD1 LEU A 166      16.113 -38.755   2.898  1.00  0.00           C  
ATOM   2622  CD2 LEU A 166      15.199 -39.943   0.904  1.00  0.00           C  
ATOM   2623  H   LEU A 166      12.908 -36.666   1.494  1.00  0.00           H  
ATOM   2624  HA  LEU A 166      12.534 -39.419   0.825  1.00  0.00           H  
ATOM   2625 1HB  LEU A 166      13.585 -38.120   3.353  1.00  0.00           H  
ATOM   2626 2HB  LEU A 166      13.570 -39.867   3.090  1.00  0.00           H  
ATOM   2627  HG  LEU A 166      15.037 -37.864   1.334  1.00  0.00           H  
ATOM   2628 1HD1 LEU A 166      17.066 -38.686   2.375  1.00  0.00           H  
ATOM   2629 2HD1 LEU A 166      15.989 -37.884   3.541  1.00  0.00           H  
ATOM   2630 3HD1 LEU A 166      16.095 -39.660   3.506  1.00  0.00           H  
ATOM   2631 1HD2 LEU A 166      16.173 -39.832   0.427  1.00  0.00           H  
ATOM   2632 2HD2 LEU A 166      15.162 -40.894   1.438  1.00  0.00           H  
ATOM   2633 3HD2 LEU A 166      14.418 -39.924   0.144  1.00  0.00           H  
ATOM   2634  N   GLU A 167      10.459 -38.323   3.090  1.00  0.00           N  
ATOM   2635  CA  GLU A 167       9.162 -38.641   3.700  1.00  0.00           C  
ATOM   2636  C   GLU A 167       8.092 -38.862   2.628  1.00  0.00           C  
ATOM   2637  O   GLU A 167       7.339 -39.836   2.698  1.00  0.00           O  
ATOM   2638  CB  GLU A 167       8.740 -37.539   4.682  1.00  0.00           C  
ATOM   2639  CG  GLU A 167       7.389 -37.748   5.359  1.00  0.00           C  
ATOM   2640  CD  GLU A 167       7.334 -38.987   6.244  1.00  0.00           C  
ATOM   2641  OE1 GLU A 167       6.266 -39.634   6.299  1.00  0.00           O  
ATOM   2642  OE2 GLU A 167       8.345 -39.314   6.883  1.00  0.00           O1-
ATOM   2643  H   GLU A 167      10.849 -37.401   3.218  1.00  0.00           H  
ATOM   2644  HA  GLU A 167       9.258 -39.577   4.250  1.00  0.00           H  
ATOM   2645 1HB  GLU A 167       9.489 -37.447   5.469  1.00  0.00           H  
ATOM   2646 2HB  GLU A 167       8.697 -36.583   4.159  1.00  0.00           H  
ATOM   2647 1HG  GLU A 167       7.161 -36.878   5.973  1.00  0.00           H  
ATOM   2648 2HG  GLU A 167       6.618 -37.831   4.593  1.00  0.00           H  
ATOM   2649  N   LEU A 168       8.027 -37.988   1.628  1.00  0.00           N  
ATOM   2650  CA  LEU A 168       7.065 -38.167   0.528  1.00  0.00           C  
ATOM   2651  C   LEU A 168       7.268 -39.463  -0.269  1.00  0.00           C  
ATOM   2652  O   LEU A 168       6.293 -40.084  -0.689  1.00  0.00           O  
ATOM   2653  CB  LEU A 168       7.150 -36.973  -0.431  1.00  0.00           C  
ATOM   2654  CG  LEU A 168       6.630 -35.639   0.120  1.00  0.00           C  
ATOM   2655  CD1 LEU A 168       6.951 -34.523  -0.865  1.00  0.00           C  
ATOM   2656  CD2 LEU A 168       5.133 -35.740   0.363  1.00  0.00           C  
ATOM   2657  H   LEU A 168       8.642 -37.186   1.616  1.00  0.00           H  
ATOM   2658  HA  LEU A 168       6.063 -38.236   0.952  1.00  0.00           H  
ATOM   2659 1HB  LEU A 168       8.193 -36.831  -0.713  1.00  0.00           H  
ATOM   2660 2HB  LEU A 168       6.580 -37.206  -1.329  1.00  0.00           H  
ATOM   2661  HG  LEU A 168       7.137 -35.411   1.059  1.00  0.00           H  
ATOM   2662 1HD1 LEU A 168       6.582 -33.574  -0.473  1.00  0.00           H  
ATOM   2663 2HD1 LEU A 168       8.030 -34.461  -1.005  1.00  0.00           H  
ATOM   2664 3HD1 LEU A 168       6.473 -34.733  -1.820  1.00  0.00           H  
ATOM   2665 1HD2 LEU A 168       4.763 -34.791   0.754  1.00  0.00           H  
ATOM   2666 2HD2 LEU A 168       4.626 -35.967  -0.576  1.00  0.00           H  
ATOM   2667 3HD2 LEU A 168       4.933 -36.533   1.083  1.00  0.00           H  
ATOM   2668  N   LEU A 169       8.528 -39.865  -0.454  1.00  0.00           N  
ATOM   2669  CA  LEU A 169       8.854 -41.108  -1.171  1.00  0.00           C  
ATOM   2670  C   LEU A 169       8.309 -42.381  -0.509  1.00  0.00           C  
ATOM   2671  O   LEU A 169       8.259 -43.423  -1.153  1.00  0.00           O  
ATOM   2672  CB  LEU A 169      10.366 -41.236  -1.400  1.00  0.00           C  
ATOM   2673  CG  LEU A 169      10.941 -40.240  -2.414  1.00  0.00           C  
ATOM   2674  CD1 LEU A 169      12.464 -40.280  -2.399  1.00  0.00           C  
ATOM   2675  CD2 LEU A 169      10.421 -40.514  -3.812  1.00  0.00           C  
ATOM   2676  H   LEU A 169       9.279 -39.295  -0.091  1.00  0.00           H  
ATOM   2677  HA  LEU A 169       8.361 -41.086  -2.143  1.00  0.00           H  
ATOM   2678 1HB  LEU A 169      10.874 -41.089  -0.447  1.00  0.00           H  
ATOM   2679 2HB  LEU A 169      10.581 -42.245  -1.750  1.00  0.00           H  
ATOM   2680  HG  LEU A 169      10.659 -39.226  -2.130  1.00  0.00           H  
ATOM   2681 1HD1 LEU A 169      12.855 -39.566  -3.125  1.00  0.00           H  
ATOM   2682 2HD1 LEU A 169      12.825 -40.018  -1.404  1.00  0.00           H  
ATOM   2683 3HD1 LEU A 169      12.805 -41.281  -2.656  1.00  0.00           H  
ATOM   2684 1HD2 LEU A 169      10.845 -39.790  -4.508  1.00  0.00           H  
ATOM   2685 2HD2 LEU A 169      10.706 -41.521  -4.116  1.00  0.00           H  
ATOM   2686 3HD2 LEU A 169       9.333 -40.427  -3.817  1.00  0.00           H  
ATOM   2687  N   LYS A 170       7.911 -42.298   0.760  1.00  0.00           N  
ATOM   2688  CA  LYS A 170       7.253 -43.424   1.432  1.00  0.00           C  
ATOM   2689  C   LYS A 170       5.902 -43.793   0.797  1.00  0.00           C  
ATOM   2690  O   LYS A 170       5.504 -44.964   0.826  1.00  0.00           O  
ATOM   2691  CB  LYS A 170       7.052 -43.121   2.917  1.00  0.00           C  
ATOM   2692  CG  LYS A 170       8.333 -43.071   3.735  1.00  0.00           C  
ATOM   2693  CD  LYS A 170       8.031 -42.659   5.169  1.00  0.00           C  
ATOM   2694  CE  LYS A 170       9.293 -42.599   6.012  1.00  0.00           C  
ATOM   2695  NZ  LYS A 170       9.032 -42.053   7.381  1.00  0.00           N1+
ATOM   2696  H   LYS A 170       8.062 -41.441   1.273  1.00  0.00           H  
ATOM   2697  HA  LYS A 170       7.893 -44.302   1.338  1.00  0.00           H  
ATOM   2698 1HB  LYS A 170       6.552 -42.157   3.026  1.00  0.00           H  
ATOM   2699 2HB  LYS A 170       6.406 -43.877   3.359  1.00  0.00           H  
ATOM   2700 1HG  LYS A 170       8.803 -44.055   3.733  1.00  0.00           H  
ATOM   2701 2HG  LYS A 170       9.023 -42.356   3.288  1.00  0.00           H  
ATOM   2702 1HD  LYS A 170       7.556 -41.676   5.175  1.00  0.00           H  
ATOM   2703 2HD  LYS A 170       7.343 -43.376   5.618  1.00  0.00           H  
ATOM   2704 1HE  LYS A 170       9.713 -43.599   6.110  1.00  0.00           H  
ATOM   2705 2HE  LYS A 170      10.030 -41.965   5.520  1.00  0.00           H  
ATOM   2706 1HZ  LYS A 170       9.895 -42.029   7.906  1.00  0.00           H  
ATOM   2707 2HZ  LYS A 170       8.660 -41.115   7.306  1.00  0.00           H  
ATOM   2708 3HZ  LYS A 170       8.366 -42.641   7.858  1.00  0.00           H  
ATOM   2709  N   TYR A 171       5.209 -42.800   0.232  1.00  0.00           N  
ATOM   2710  CA  TYR A 171       3.894 -42.999  -0.397  1.00  0.00           C  
ATOM   2711  C   TYR A 171       3.785 -42.559  -1.862  1.00  0.00           C  
ATOM   2712  O   TYR A 171       2.759 -42.813  -2.501  1.00  0.00           O  
ATOM   2713  CB  TYR A 171       2.830 -42.288   0.437  1.00  0.00           C  
ATOM   2714  CG  TYR A 171       2.683 -42.883   1.815  1.00  0.00           C  
ATOM   2715  CD1 TYR A 171       1.787 -43.930   2.053  1.00  0.00           C  
ATOM   2716  CD2 TYR A 171       3.455 -42.420   2.880  1.00  0.00           C  
ATOM   2717  CE1 TYR A 171       1.656 -44.488   3.317  1.00  0.00           C  
ATOM   2718  CE2 TYR A 171       3.332 -42.970   4.150  1.00  0.00           C  
ATOM   2719  CZ  TYR A 171       2.434 -44.001   4.364  1.00  0.00           C  
ATOM   2720  OH  TYR A 171       2.311 -44.548   5.624  1.00  0.00           O  
ATOM   2721  H   TYR A 171       5.614 -41.876   0.242  1.00  0.00           H  
ATOM   2722  HA  TYR A 171       3.680 -44.068  -0.421  1.00  0.00           H  
ATOM   2723 1HB  TYR A 171       3.089 -41.234   0.534  1.00  0.00           H  
ATOM   2724 2HB  TYR A 171       1.870 -42.344  -0.075  1.00  0.00           H  
ATOM   2725  HD1 TYR A 171       1.180 -44.322   1.239  1.00  0.00           H  
ATOM   2726  HD2 TYR A 171       4.170 -41.614   2.724  1.00  0.00           H  
ATOM   2727  HE1 TYR A 171       0.953 -45.303   3.482  1.00  0.00           H  
ATOM   2728  HE2 TYR A 171       3.939 -42.587   4.970  1.00  0.00           H  
ATOM   2729  HH  TYR A 171       1.651 -45.246   5.606  1.00  0.00           H  
ATOM   2730  N   HIS A 172       4.828 -41.924  -2.396  1.00  0.00           N  
ATOM   2731  CA  HIS A 172       4.809 -41.399  -3.762  1.00  0.00           C  
ATOM   2732  C   HIS A 172       5.959 -41.982  -4.571  1.00  0.00           C  
ATOM   2733  O   HIS A 172       7.123 -41.900  -4.170  1.00  0.00           O  
ATOM   2734  CB  HIS A 172       4.894 -39.870  -3.764  1.00  0.00           C  
ATOM   2735  CG  HIS A 172       3.717 -39.202  -3.123  1.00  0.00           C  
ATOM   2736  CD2 HIS A 172       3.559 -38.665  -1.890  1.00  0.00           C  
ATOM   2737  ND1 HIS A 172       2.517 -39.024  -3.776  1.00  0.00           N  
ATOM   2738  CE1 HIS A 172       1.669 -38.409  -2.971  1.00  0.00           C  
ATOM   2739  NE2 HIS A 172       2.276 -38.179  -1.821  1.00  0.00           N  
ATOM   2740  H   HIS A 172       5.661 -41.805  -1.836  1.00  0.00           H  
ATOM   2741  HA  HIS A 172       3.880 -41.694  -4.250  1.00  0.00           H  
ATOM   2742 1HB  HIS A 172       5.796 -39.555  -3.235  1.00  0.00           H  
ATOM   2743 2HB  HIS A 172       4.974 -39.512  -4.790  1.00  0.00           H  
ATOM   2744  HD2 HIS A 172       4.310 -38.626  -1.099  1.00  0.00           H  
ATOM   2745  HE1 HIS A 172       0.642 -38.135  -3.214  1.00  0.00           H  
ATOM   2746  HE2 HIS A 172       1.870 -37.723  -1.018  1.00  0.00           H  
ATOM   2747  N   GLN A 173       5.628 -42.580  -5.716  1.00  0.00           N  
ATOM   2748  CA  GLN A 173       6.621 -43.213  -6.564  1.00  0.00           C  
ATOM   2749  C   GLN A 173       7.556 -42.185  -7.188  1.00  0.00           C  
ATOM   2750  O   GLN A 173       8.747 -42.440  -7.326  1.00  0.00           O  
ATOM   2751  CB  GLN A 173       5.933 -44.030  -7.670  1.00  0.00           C  
ATOM   2752  CG  GLN A 173       6.866 -44.824  -8.573  1.00  0.00           C  
ATOM   2753  CD  GLN A 173       7.707 -45.867  -7.848  1.00  0.00           C  
ATOM   2754  NE2 GLN A 173       8.998 -45.925  -8.156  1.00  0.00           N  
ATOM   2755  OE1 GLN A 173       7.195 -46.602  -7.002  1.00  0.00           O  
ATOM   2756  H   GLN A 173       4.660 -42.593  -5.998  1.00  0.00           H  
ATOM   2757  HA  GLN A 173       7.220 -43.888  -5.953  1.00  0.00           H  
ATOM   2758 1HB  GLN A 173       5.238 -44.737  -7.219  1.00  0.00           H  
ATOM   2759 2HB  GLN A 173       5.354 -43.363  -8.308  1.00  0.00           H  
ATOM   2760 1HG  GLN A 173       6.272 -45.349  -9.320  1.00  0.00           H  
ATOM   2761 2HG  GLN A 173       7.556 -44.135  -9.062  1.00  0.00           H  
ATOM   2762 1HE2 GLN A 173       9.591 -46.593  -7.707  1.00  0.00           H  
ATOM   2763 2HE2 GLN A 173       9.378 -45.300  -8.838  1.00  0.00           H  
ATOM   2764  N   ARG A 174       6.989 -41.041  -7.567  1.00  0.00           N  
ATOM   2765  CA  ARG A 174       7.721 -39.967  -8.247  1.00  0.00           C  
ATOM   2766  C   ARG A 174       7.408 -38.621  -7.598  1.00  0.00           C  
ATOM   2767  O   ARG A 174       6.245 -38.237  -7.488  1.00  0.00           O  
ATOM   2768  CB  ARG A 174       7.329 -39.936  -9.723  1.00  0.00           C  
ATOM   2769  CG  ARG A 174       7.835 -41.129 -10.518  1.00  0.00           C  
ATOM   2770  CD  ARG A 174       7.466 -41.048 -11.995  1.00  0.00           C  
ATOM   2771  NE  ARG A 174       6.019 -40.971 -12.202  1.00  0.00           N  
ATOM   2772  CZ  ARG A 174       5.169 -41.999 -12.141  1.00  0.00           C  
ATOM   2773  NH1 ARG A 174       3.868 -41.788 -12.336  1.00  0.00           N1+
ATOM   2774  NH2 ARG A 174       5.591 -43.236 -11.884  1.00  0.00           N  
ATOM   2775  H   ARG A 174       6.005 -40.918  -7.372  1.00  0.00           H  
ATOM   2776  HA  ARG A 174       8.788 -40.172  -8.167  1.00  0.00           H  
ATOM   2777 1HB  ARG A 174       6.244 -39.903  -9.811  1.00  0.00           H  
ATOM   2778 2HB  ARG A 174       7.721 -39.029 -10.184  1.00  0.00           H  
ATOM   2779 1HG  ARG A 174       8.921 -41.182 -10.445  1.00  0.00           H  
ATOM   2780 2HG  ARG A 174       7.401 -42.046 -10.115  1.00  0.00           H  
ATOM   2781 1HD  ARG A 174       7.917 -40.157 -12.432  1.00  0.00           H  
ATOM   2782 2HD  ARG A 174       7.835 -41.931 -12.512  1.00  0.00           H  
ATOM   2783  HE  ARG A 174       5.620 -40.065 -12.408  1.00  0.00           H  
ATOM   2784 1HH1 ARG A 174       3.531 -40.855 -12.526  1.00  0.00           H  
ATOM   2785 2HH1 ARG A 174       3.219 -42.560 -12.291  1.00  0.00           H  
ATOM   2786 1HH2 ARG A 174       6.575 -43.412 -11.728  1.00  0.00           H  
ATOM   2787 2HH2 ARG A 174       4.930 -43.997 -11.842  1.00  0.00           H  
ATOM   2788  N   VAL A 175       8.454 -37.916  -7.165  1.00  0.00           N  
ATOM   2789  CA  VAL A 175       8.312 -36.591  -6.563  1.00  0.00           C  
ATOM   2790  C   VAL A 175       9.051 -35.587  -7.444  1.00  0.00           C  
ATOM   2791  O   VAL A 175      10.183 -35.838  -7.848  1.00  0.00           O  
ATOM   2792  CB  VAL A 175       8.886 -36.567  -5.133  1.00  0.00           C  
ATOM   2793  CG1 VAL A 175       8.778 -35.170  -4.539  1.00  0.00           C  
ATOM   2794  CG2 VAL A 175       8.158 -37.581  -4.265  1.00  0.00           C  
ATOM   2795  H   VAL A 175       9.375 -38.317  -7.260  1.00  0.00           H  
ATOM   2796  HA  VAL A 175       7.251 -36.342  -6.522  1.00  0.00           H  
ATOM   2797  HB  VAL A 175       9.946 -36.817  -5.174  1.00  0.00           H  
ATOM   2798 1HG1 VAL A 175       9.189 -35.170  -3.530  1.00  0.00           H  
ATOM   2799 2HG1 VAL A 175       9.336 -34.467  -5.156  1.00  0.00           H  
ATOM   2800 3HG1 VAL A 175       7.729 -34.871  -4.504  1.00  0.00           H  
ATOM   2801 1HG2 VAL A 175       8.571 -37.559  -3.256  1.00  0.00           H  
ATOM   2802 2HG2 VAL A 175       7.097 -37.334  -4.230  1.00  0.00           H  
ATOM   2803 3HG2 VAL A 175       8.285 -38.578  -4.687  1.00  0.00           H  
ATOM   2804  N   LEU A 176       8.404 -34.462  -7.730  1.00  0.00           N  
ATOM   2805  CA  LEU A 176       9.010 -33.376  -8.520  1.00  0.00           C  
ATOM   2806  C   LEU A 176       9.416 -32.238  -7.595  1.00  0.00           C  
ATOM   2807  O   LEU A 176       8.601 -31.760  -6.826  1.00  0.00           O  
ATOM   2808  CB  LEU A 176       8.031 -32.861  -9.584  1.00  0.00           C  
ATOM   2809  CG  LEU A 176       8.493 -31.628 -10.371  1.00  0.00           C  
ATOM   2810  CD1 LEU A 176       9.719 -31.983 -11.198  1.00  0.00           C  
ATOM   2811  CD2 LEU A 176       7.357 -31.138 -11.257  1.00  0.00           C  
ATOM   2812  H   LEU A 176       7.459 -34.354  -7.390  1.00  0.00           H  
ATOM   2813  HA  LEU A 176       9.882 -33.772  -9.038  1.00  0.00           H  
ATOM   2814 1HB  LEU A 176       7.844 -33.660 -10.299  1.00  0.00           H  
ATOM   2815 2HB  LEU A 176       7.089 -32.609  -9.095  1.00  0.00           H  
ATOM   2816  HG  LEU A 176       8.777 -30.838  -9.675  1.00  0.00           H  
ATOM   2817 1HD1 LEU A 176      10.048 -31.107 -11.757  1.00  0.00           H  
ATOM   2818 2HD1 LEU A 176      10.522 -32.312 -10.539  1.00  0.00           H  
ATOM   2819 3HD1 LEU A 176       9.469 -32.785 -11.893  1.00  0.00           H  
ATOM   2820 1HD2 LEU A 176       7.686 -30.260 -11.816  1.00  0.00           H  
ATOM   2821 2HD2 LEU A 176       7.073 -31.925 -11.953  1.00  0.00           H  
ATOM   2822 3HD2 LEU A 176       6.501 -30.872 -10.638  1.00  0.00           H  
ATOM   2823  N   TYR A 177      10.670 -31.805  -7.698  1.00  0.00           N  
ATOM   2824  CA  TYR A 177      11.191 -30.674  -6.943  1.00  0.00           C  
ATOM   2825  C   TYR A 177      11.439 -29.515  -7.911  1.00  0.00           C  
ATOM   2826  O   TYR A 177      12.148 -29.680  -8.893  1.00  0.00           O  
ATOM   2827  CB  TYR A 177      12.496 -31.061  -6.250  1.00  0.00           C  
ATOM   2828  CG  TYR A 177      13.205 -29.897  -5.607  1.00  0.00           C  
ATOM   2829  CD1 TYR A 177      12.672 -29.276  -4.477  1.00  0.00           C  
ATOM   2830  CD2 TYR A 177      14.400 -29.402  -6.132  1.00  0.00           C  
ATOM   2831  CE1 TYR A 177      13.301 -28.197  -3.895  1.00  0.00           C  
ATOM   2832  CE2 TYR A 177      15.045 -28.327  -5.541  1.00  0.00           C  
ATOM   2833  CZ  TYR A 177      14.496 -27.730  -4.417  1.00  0.00           C  
ATOM   2834  OH  TYR A 177      15.098 -26.652  -3.804  1.00  0.00           O  
ATOM   2835  H   TYR A 177      11.281 -32.292  -8.337  1.00  0.00           H  
ATOM   2836  HA  TYR A 177      10.457 -30.399  -6.181  1.00  0.00           H  
ATOM   2837 1HB  TYR A 177      12.292 -31.805  -5.479  1.00  0.00           H  
ATOM   2838 2HB  TYR A 177      13.170 -31.515  -6.974  1.00  0.00           H  
ATOM   2839  HD1 TYR A 177      11.743 -29.643  -4.041  1.00  0.00           H  
ATOM   2840  HD2 TYR A 177      14.839 -29.858  -7.018  1.00  0.00           H  
ATOM   2841  HE1 TYR A 177      12.870 -27.726  -3.012  1.00  0.00           H  
ATOM   2842  HE2 TYR A 177      15.982 -27.954  -5.960  1.00  0.00           H  
ATOM   2843  HH  TYR A 177      15.674 -26.208  -4.430  1.00  0.00           H  
ATOM   2844  N   ILE A 178      10.865 -28.356  -7.611  1.00  0.00           N  
ATOM   2845  CA  ILE A 178      11.030 -27.139  -8.426  1.00  0.00           C  
ATOM   2846  C   ILE A 178      11.661 -26.071  -7.544  1.00  0.00           C  
ATOM   2847  O   ILE A 178      11.188 -25.829  -6.440  1.00  0.00           O  
ATOM   2848  CB  ILE A 178       9.691 -26.634  -8.992  1.00  0.00           C  
ATOM   2849  CG1 ILE A 178       9.028 -27.720  -9.844  1.00  0.00           C  
ATOM   2850  CG2 ILE A 178       9.900 -25.368  -9.808  1.00  0.00           C  
ATOM   2851  CD1 ILE A 178       7.574 -27.447 -10.159  1.00  0.00           C  
ATOM   2852  H   ILE A 178      10.290 -28.319  -6.781  1.00  0.00           H  
ATOM   2853  HA  ILE A 178      11.675 -27.374  -9.272  1.00  0.00           H  
ATOM   2854  HB  ILE A 178       9.007 -26.417  -8.171  1.00  0.00           H  
ATOM   2855 1HG1 ILE A 178       9.568 -27.825 -10.783  1.00  0.00           H  
ATOM   2856 2HG1 ILE A 178       9.088 -28.676  -9.324  1.00  0.00           H  
ATOM   2857 1HG2 ILE A 178       8.944 -25.025 -10.202  1.00  0.00           H  
ATOM   2858 2HG2 ILE A 178      10.330 -24.593  -9.173  1.00  0.00           H  
ATOM   2859 3HG2 ILE A 178      10.579 -25.577 -10.636  1.00  0.00           H  
ATOM   2860 1HD1 ILE A 178       7.176 -28.260 -10.767  1.00  0.00           H  
ATOM   2861 2HD1 ILE A 178       7.008 -27.373  -9.231  1.00  0.00           H  
ATOM   2862 3HD1 ILE A 178       7.493 -26.510 -10.712  1.00  0.00           H  
ATOM   2863  N   ASP A 179      12.715 -25.431  -8.036  1.00  0.00           N  
ATOM   2864  CA  ASP A 179      13.466 -24.433  -7.257  1.00  0.00           C  
ATOM   2865  C   ASP A 179      13.503 -23.119  -8.046  1.00  0.00           C  
ATOM   2866  O   ASP A 179      14.151 -23.049  -9.091  1.00  0.00           O  
ATOM   2867  CB  ASP A 179      14.875 -25.000  -7.000  1.00  0.00           C  
ATOM   2868  CG  ASP A 179      15.671 -24.236  -5.960  1.00  0.00           C  
ATOM   2869  OD1 ASP A 179      15.550 -22.993  -5.922  1.00  0.00           O  
ATOM   2870  OD2 ASP A 179      16.502 -24.863  -5.244  1.00  0.00           O1-
ATOM   2871  H   ASP A 179      13.008 -25.640  -8.979  1.00  0.00           H  
ATOM   2872  HA  ASP A 179      12.948 -24.273  -6.310  1.00  0.00           H  
ATOM   2873 1HB  ASP A 179      14.795 -26.035  -6.667  1.00  0.00           H  
ATOM   2874 2HB  ASP A 179      15.444 -24.998  -7.929  1.00  0.00           H  
ATOM   2875  N   ILE A 180      12.815 -22.091  -7.555  1.00  0.00           N  
ATOM   2876  CA  ILE A 180      12.856 -20.744  -8.158  1.00  0.00           C  
ATOM   2877  C   ILE A 180      13.723 -19.744  -7.377  1.00  0.00           C  
ATOM   2878  O   ILE A 180      13.661 -18.541  -7.624  1.00  0.00           O  
ATOM   2879  CB  ILE A 180      11.439 -20.180  -8.433  1.00  0.00           C  
ATOM   2880  CG1 ILE A 180      10.614 -20.014  -7.151  1.00  0.00           C  
ATOM   2881  CG2 ILE A 180      10.706 -21.080  -9.422  1.00  0.00           C  
ATOM   2882  CD1 ILE A 180       9.293 -19.295  -7.368  1.00  0.00           C  
ATOM   2883  H   ILE A 180      12.245 -22.248  -6.736  1.00  0.00           H  
ATOM   2884  HA  ILE A 180      13.380 -20.806  -9.110  1.00  0.00           H  
ATOM   2885  HB  ILE A 180      11.522 -19.179  -8.854  1.00  0.00           H  
ATOM   2886 1HG1 ILE A 180      10.405 -20.994  -6.724  1.00  0.00           H  
ATOM   2887 2HG1 ILE A 180      11.192 -19.453  -6.416  1.00  0.00           H  
ATOM   2888 1HG2 ILE A 180       9.711 -20.680  -9.611  1.00  0.00           H  
ATOM   2889 2HG2 ILE A 180      11.263 -21.124 -10.356  1.00  0.00           H  
ATOM   2890 3HG2 ILE A 180      10.619 -22.084  -9.004  1.00  0.00           H  
ATOM   2891 1HD1 ILE A 180       8.762 -19.212  -6.419  1.00  0.00           H  
ATOM   2892 2HD1 ILE A 180       9.482 -18.297  -7.764  1.00  0.00           H  
ATOM   2893 3HD1 ILE A 180       8.684 -19.857  -8.075  1.00  0.00           H  
ATOM   2894  N   ASP A 181      14.550 -20.247  -6.459  1.00  0.00           N  
ATOM   2895  CA  ASP A 181      15.603 -19.433  -5.812  1.00  0.00           C  
ATOM   2896  C   ASP A 181      16.591 -18.985  -6.891  1.00  0.00           C  
ATOM   2897  O   ASP A 181      16.831 -19.726  -7.843  1.00  0.00           O  
ATOM   2898  CB  ASP A 181      16.314 -20.321  -4.788  1.00  0.00           C  
ATOM   2899  CG  ASP A 181      17.158 -19.567  -3.807  1.00  0.00           C  
ATOM   2900  OD1 ASP A 181      16.756 -19.465  -2.630  1.00  0.00           O  
ATOM   2901  OD2 ASP A 181      18.271 -19.130  -4.172  1.00  0.00           O1-
ATOM   2902  H   ASP A 181      14.453 -21.218  -6.201  1.00  0.00           H  
ATOM   2903  HA  ASP A 181      15.130 -18.591  -5.310  1.00  0.00           H  
ATOM   2904 1HB  ASP A 181      15.574 -20.894  -4.227  1.00  0.00           H  
ATOM   2905 2HB  ASP A 181      16.955 -21.036  -5.305  1.00  0.00           H  
ATOM   2906  N   ILE A 182      17.175 -17.794  -6.767  1.00  0.00           N  
ATOM   2907  CA  ILE A 182      18.147 -17.349  -7.770  1.00  0.00           C  
ATOM   2908  C   ILE A 182      19.409 -18.230  -7.794  1.00  0.00           C  
ATOM   2909  O   ILE A 182      20.181 -18.194  -8.767  1.00  0.00           O  
ATOM   2910  CB  ILE A 182      18.555 -15.886  -7.513  1.00  0.00           C  
ATOM   2911  CG1 ILE A 182      19.161 -15.271  -8.777  1.00  0.00           C  
ATOM   2912  CG2 ILE A 182      19.534 -15.801  -6.354  1.00  0.00           C  
ATOM   2913  CD1 ILE A 182      19.412 -13.784  -8.672  1.00  0.00           C  
ATOM   2914  H   ILE A 182      16.957 -17.189  -5.989  1.00  0.00           H  
ATOM   2915  HA  ILE A 182      17.707 -17.471  -8.758  1.00  0.00           H  
ATOM   2916  HB  ILE A 182      17.668 -15.299  -7.272  1.00  0.00           H  
ATOM   2917 1HG1 ILE A 182      20.106 -15.762  -9.002  1.00  0.00           H  
ATOM   2918 2HG1 ILE A 182      18.494 -15.443  -9.622  1.00  0.00           H  
ATOM   2919 1HG2 ILE A 182      19.811 -14.762  -6.186  1.00  0.00           H  
ATOM   2920 2HG2 ILE A 182      19.068 -16.203  -5.453  1.00  0.00           H  
ATOM   2921 3HG2 ILE A 182      20.427 -16.382  -6.588  1.00  0.00           H  
ATOM   2922 1HD1 ILE A 182      19.843 -13.420  -9.606  1.00  0.00           H  
ATOM   2923 2HD1 ILE A 182      18.472 -13.266  -8.480  1.00  0.00           H  
ATOM   2924 3HD1 ILE A 182      20.105 -13.590  -7.855  1.00  0.00           H  
ATOM   2925  N   HIS A 183      19.633 -19.008  -6.728  1.00  0.00           N  
ATOM   2926  CA  HIS A 183      20.787 -19.905  -6.655  1.00  0.00           C  
ATOM   2927  C   HIS A 183      20.411 -21.349  -6.960  1.00  0.00           C  
ATOM   2928  O   HIS A 183      19.305 -21.802  -6.662  1.00  0.00           O  
ATOM   2929  CB  HIS A 183      21.437 -19.832  -5.270  1.00  0.00           C  
ATOM   2930  CG  HIS A 183      22.050 -18.501  -4.963  1.00  0.00           C  
ATOM   2931  CD2 HIS A 183      23.337 -18.083  -5.000  1.00  0.00           C  
ATOM   2932  ND1 HIS A 183      21.304 -17.413  -4.560  1.00  0.00           N  
ATOM   2933  CE1 HIS A 183      22.107 -16.382  -4.362  1.00  0.00           C  
ATOM   2934  NE2 HIS A 183      23.345 -16.762  -4.622  1.00  0.00           N  
ATOM   2935  H   HIS A 183      18.988 -18.975  -5.952  1.00  0.00           H  
ATOM   2936  HA  HIS A 183      21.510 -19.631  -7.422  1.00  0.00           H  
ATOM   2937 1HB  HIS A 183      20.690 -20.048  -4.504  1.00  0.00           H  
ATOM   2938 2HB  HIS A 183      22.213 -20.592  -5.190  1.00  0.00           H  
ATOM   2939  HD2 HIS A 183      24.271 -18.582  -5.258  1.00  0.00           H  
ATOM   2940  HE1 HIS A 183      21.708 -15.422  -4.037  1.00  0.00           H  
ATOM   2941  N   HIS A 184      21.338 -22.066  -7.576  1.00  0.00           N  
ATOM   2942  CA  HIS A 184      21.121 -23.456  -7.958  1.00  0.00           C  
ATOM   2943  C   HIS A 184      20.826 -24.304  -6.721  1.00  0.00           C  
ATOM   2944  O   HIS A 184      21.579 -24.259  -5.751  1.00  0.00           O  
ATOM   2945  CB  HIS A 184      22.338 -24.016  -8.700  1.00  0.00           C  
ATOM   2946  CG  HIS A 184      22.229 -25.474  -9.020  1.00  0.00           C  
ATOM   2947  CD2 HIS A 184      21.227 -26.194  -9.578  1.00  0.00           C  
ATOM   2948  ND1 HIS A 184      23.245 -26.370  -8.760  1.00  0.00           N  
ATOM   2949  CE1 HIS A 184      22.872 -27.578  -9.144  1.00  0.00           C  
ATOM   2950  NE2 HIS A 184      21.653 -27.498  -9.643  1.00  0.00           N  
ATOM   2951  H   HIS A 184      22.224 -21.630  -7.787  1.00  0.00           H  
ATOM   2952  HA  HIS A 184      20.272 -23.518  -8.639  1.00  0.00           H  
ATOM   2953 1HB  HIS A 184      22.476 -23.470  -9.635  1.00  0.00           H  
ATOM   2954 2HB  HIS A 184      23.233 -23.864  -8.097  1.00  0.00           H  
ATOM   2955  HD2 HIS A 184      20.265 -25.809  -9.914  1.00  0.00           H  
ATOM   2956  HE1 HIS A 184      23.469 -28.487  -9.061  1.00  0.00           H  
ATOM   2957  HE2 HIS A 184      21.113 -28.267 -10.015  1.00  0.00           H  
ATOM   2958  N   GLY A 185      19.752 -25.094  -6.775  1.00  0.00           N  
ATOM   2959  CA  GLY A 185      19.400 -26.005  -5.684  1.00  0.00           C  
ATOM   2960  C   GLY A 185      20.305 -27.226  -5.633  1.00  0.00           C  
ATOM   2961  O   GLY A 185      19.866 -28.357  -5.868  1.00  0.00           O  
ATOM   2962  H   GLY A 185      19.164 -25.057  -7.596  1.00  0.00           H  
ATOM   2963 1HA  GLY A 185      19.460 -25.476  -4.733  1.00  0.00           H  
ATOM   2964 2HA  GLY A 185      18.368 -26.333  -5.804  1.00  0.00           H  
ATOM   2965  N   ASP A 186      21.574 -26.998  -5.296  1.00  0.00           N  
ATOM   2966  CA  ASP A 186      22.598 -28.026  -5.405  1.00  0.00           C  
ATOM   2967  C   ASP A 186      22.457 -29.168  -4.400  1.00  0.00           C  
ATOM   2968  O   ASP A 186      22.634 -30.320  -4.772  1.00  0.00           O  
ATOM   2969  CB  ASP A 186      24.022 -27.436  -5.379  1.00  0.00           C  
ATOM   2970  CG  ASP A 186      24.368 -26.707  -4.092  1.00  0.00           C  
ATOM   2971  OD1 ASP A 186      25.585 -26.634  -3.801  1.00  0.00           O  
ATOM   2972  OD2 ASP A 186      23.469 -26.198  -3.385  1.00  0.00           O1-
ATOM   2973  H   ASP A 186      21.830 -26.082  -4.957  1.00  0.00           H  
ATOM   2974  HA  ASP A 186      22.469 -28.545  -6.357  1.00  0.00           H  
ATOM   2975 1HB  ASP A 186      24.751 -28.236  -5.520  1.00  0.00           H  
ATOM   2976 2HB  ASP A 186      24.141 -26.735  -6.207  1.00  0.00           H  
ATOM   2977  N   GLY A 187      22.131 -28.857  -3.147  1.00  0.00           N  
ATOM   2978  CA  GLY A 187      22.037 -29.896  -2.122  1.00  0.00           C  
ATOM   2979  C   GLY A 187      20.969 -30.932  -2.445  1.00  0.00           C  
ATOM   2980  O   GLY A 187      21.164 -32.125  -2.222  1.00  0.00           O  
ATOM   2981  H   GLY A 187      21.945 -27.895  -2.892  1.00  0.00           H  
ATOM   2982 1HA  GLY A 187      23.000 -30.395  -2.021  1.00  0.00           H  
ATOM   2983 2HA  GLY A 187      21.810 -29.438  -1.159  1.00  0.00           H  
ATOM   2984  N   VAL A 188      19.863 -30.465  -3.016  1.00  0.00           N  
ATOM   2985  CA  VAL A 188      18.740 -31.339  -3.356  1.00  0.00           C  
ATOM   2986  C   VAL A 188      19.052 -32.129  -4.623  1.00  0.00           C  
ATOM   2987  O   VAL A 188      18.795 -33.333  -4.689  1.00  0.00           O  
ATOM   2988  CB  VAL A 188      17.457 -30.513  -3.567  1.00  0.00           C  
ATOM   2989  CG1 VAL A 188      16.290 -31.423  -3.912  1.00  0.00           C  
ATOM   2990  CG2 VAL A 188      17.155 -29.699  -2.317  1.00  0.00           C  
ATOM   2991  H   VAL A 188      19.800 -29.479  -3.220  1.00  0.00           H  
ATOM   2992  HA  VAL A 188      18.604 -32.057  -2.548  1.00  0.00           H  
ATOM   2993  HB  VAL A 188      17.603 -29.840  -4.410  1.00  0.00           H  
ATOM   2994 1HG1 VAL A 188      15.390 -30.823  -4.058  1.00  0.00           H  
ATOM   2995 2HG1 VAL A 188      16.513 -31.968  -4.829  1.00  0.00           H  
ATOM   2996 3HG1 VAL A 188      16.124 -32.129  -3.100  1.00  0.00           H  
ATOM   2997 1HG2 VAL A 188      16.247 -29.118  -2.471  1.00  0.00           H  
ATOM   2998 2HG2 VAL A 188      17.014 -30.370  -1.469  1.00  0.00           H  
ATOM   2999 3HG2 VAL A 188      17.987 -29.026  -2.110  1.00  0.00           H  
ATOM   3000  N   GLU A 189      19.612 -31.456  -5.627  1.00  0.00           N  
ATOM   3001  CA  GLU A 189      20.024 -32.134  -6.850  1.00  0.00           C  
ATOM   3002  C   GLU A 189      21.015 -33.266  -6.551  1.00  0.00           C  
ATOM   3003  O   GLU A 189      20.833 -34.383  -7.046  1.00  0.00           O  
ATOM   3004  CB  GLU A 189      20.627 -31.135  -7.840  1.00  0.00           C  
ATOM   3005  CG  GLU A 189      21.180 -31.778  -9.097  1.00  0.00           C  
ATOM   3006  CD  GLU A 189      21.725 -30.764 -10.065  1.00  0.00           C  
ATOM   3007  OE1 GLU A 189      20.935 -29.991 -10.627  1.00  0.00           O  
ATOM   3008  OE2 GLU A 189      22.956 -30.727 -10.250  1.00  0.00           O1-
ATOM   3009  H   GLU A 189      19.757 -30.459  -5.543  1.00  0.00           H  
ATOM   3010  HA  GLU A 189      19.145 -32.589  -7.307  1.00  0.00           H  
ATOM   3011 1HB  GLU A 189      19.868 -30.410  -8.133  1.00  0.00           H  
ATOM   3012 2HB  GLU A 189      21.434 -30.586  -7.355  1.00  0.00           H  
ATOM   3013 1HG  GLU A 189      21.975 -32.469  -8.820  1.00  0.00           H  
ATOM   3014 2HG  GLU A 189      20.388 -32.351  -9.578  1.00  0.00           H  
ATOM   3015  N   GLU A 190      22.036 -32.974  -5.744  1.00  0.00           N  
ATOM   3016  CA  GLU A 190      23.046 -33.966  -5.363  1.00  0.00           C  
ATOM   3017  C   GLU A 190      22.423 -35.178  -4.677  1.00  0.00           C  
ATOM   3018  O   GLU A 190      22.747 -36.324  -5.011  1.00  0.00           O  
ATOM   3019  CB  GLU A 190      24.098 -33.341  -4.442  1.00  0.00           C  
ATOM   3020  CG  GLU A 190      25.249 -34.271  -4.089  1.00  0.00           C  
ATOM   3021  CD  GLU A 190      26.272 -33.587  -3.205  1.00  0.00           C  
ATOM   3022  OE1 GLU A 190      25.915 -33.223  -2.071  1.00  0.00           O  
ATOM   3023  OE2 GLU A 190      27.422 -33.409  -3.652  1.00  0.00           O1-
ATOM   3024  H   GLU A 190      22.112 -32.033  -5.387  1.00  0.00           H  
ATOM   3025  HA  GLU A 190      23.542 -34.321  -6.267  1.00  0.00           H  
ATOM   3026 1HB  GLU A 190      24.517 -32.455  -4.917  1.00  0.00           H  
ATOM   3027 2HB  GLU A 190      23.626 -33.023  -3.513  1.00  0.00           H  
ATOM   3028 1HG  GLU A 190      24.851 -35.144  -3.572  1.00  0.00           H  
ATOM   3029 2HG  GLU A 190      25.723 -34.612  -5.007  1.00  0.00           H  
ATOM   3030  N   ALA A 191      21.529 -34.928  -3.721  1.00  0.00           N  
ATOM   3031  CA  ALA A 191      20.899 -36.012  -2.969  1.00  0.00           C  
ATOM   3032  C   ALA A 191      20.182 -37.021  -3.864  1.00  0.00           C  
ATOM   3033  O   ALA A 191      20.202 -38.217  -3.581  1.00  0.00           O  
ATOM   3034  CB  ALA A 191      19.918 -35.453  -1.946  1.00  0.00           C  
ATOM   3035  H   ALA A 191      21.281 -33.971  -3.509  1.00  0.00           H  
ATOM   3036  HA  ALA A 191      21.680 -36.559  -2.443  1.00  0.00           H  
ATOM   3037 1HB  ALA A 191      19.456 -36.274  -1.397  1.00  0.00           H  
ATOM   3038 2HB  ALA A 191      20.447 -34.802  -1.252  1.00  0.00           H  
ATOM   3039 3HB  ALA A 191      19.145 -34.882  -2.460  1.00  0.00           H  
ATOM   3040  N   PHE A 192      19.559 -36.537  -4.938  1.00  0.00           N  
ATOM   3041  CA  PHE A 192      18.744 -37.372  -5.820  1.00  0.00           C  
ATOM   3042  C   PHE A 192      19.307 -37.501  -7.239  1.00  0.00           C  
ATOM   3043  O   PHE A 192      18.600 -37.941  -8.145  1.00  0.00           O  
ATOM   3044  CB  PHE A 192      17.320 -36.827  -5.824  1.00  0.00           C  
ATOM   3045  CG  PHE A 192      16.705 -36.765  -4.448  1.00  0.00           C  
ATOM   3046  CD1 PHE A 192      16.446 -35.546  -3.828  1.00  0.00           C  
ATOM   3047  CD2 PHE A 192      16.416 -37.939  -3.754  1.00  0.00           C  
ATOM   3048  CE1 PHE A 192      15.896 -35.501  -2.553  1.00  0.00           C  
ATOM   3049  CE2 PHE A 192      15.860 -37.896  -2.481  1.00  0.00           C  
ATOM   3050  CZ  PHE A 192      15.609 -36.682  -1.877  1.00  0.00           C  
ATOM   3051  H   PHE A 192      19.657 -35.554  -5.146  1.00  0.00           H  
ATOM   3052  HA  PHE A 192      18.743 -38.390  -5.426  1.00  0.00           H  
ATOM   3053 1HB  PHE A 192      17.317 -35.824  -6.252  1.00  0.00           H  
ATOM   3054 2HB  PHE A 192      16.693 -37.452  -6.457  1.00  0.00           H  
ATOM   3055  HD1 PHE A 192      16.680 -34.621  -4.355  1.00  0.00           H  
ATOM   3056  HD2 PHE A 192      16.615 -38.900  -4.229  1.00  0.00           H  
ATOM   3057  HE1 PHE A 192      15.688 -34.540  -2.082  1.00  0.00           H  
ATOM   3058  HE2 PHE A 192      15.624 -38.823  -1.960  1.00  0.00           H  
ATOM   3059  HZ  PHE A 192      15.188 -36.646  -0.872  1.00  0.00           H  
ATOM   3060  N   TYR A 193      20.585 -37.182  -7.417  1.00  0.00           N  
ATOM   3061  CA  TYR A 193      21.188 -37.090  -8.750  1.00  0.00           C  
ATOM   3062  C   TYR A 193      21.177 -38.417  -9.505  1.00  0.00           C  
ATOM   3063  O   TYR A 193      21.192 -38.416 -10.735  1.00  0.00           O  
ATOM   3064  CB  TYR A 193      22.630 -36.566  -8.659  1.00  0.00           C  
ATOM   3065  CG  TYR A 193      23.154 -35.934  -9.941  1.00  0.00           C  
ATOM   3066  CD1 TYR A 193      24.217 -36.492 -10.647  1.00  0.00           C  
ATOM   3067  CD2 TYR A 193      22.589 -34.760 -10.432  1.00  0.00           C  
ATOM   3068  CE1 TYR A 193      24.684 -35.901 -11.814  1.00  0.00           C  
ATOM   3069  CE2 TYR A 193      23.053 -34.158 -11.588  1.00  0.00           C  
ATOM   3070  CZ  TYR A 193      24.108 -34.728 -12.268  1.00  0.00           C  
ATOM   3071  OH  TYR A 193      24.546 -34.133 -13.431  1.00  0.00           O  
ATOM   3072  H   TYR A 193      21.157 -37.000  -6.604  1.00  0.00           H  
ATOM   3073  HA  TYR A 193      20.603 -36.388  -9.346  1.00  0.00           H  
ATOM   3074 1HB  TYR A 193      22.698 -35.818  -7.866  1.00  0.00           H  
ATOM   3075 2HB  TYR A 193      23.298 -37.385  -8.393  1.00  0.00           H  
ATOM   3076  HD1 TYR A 193      24.694 -37.403 -10.284  1.00  0.00           H  
ATOM   3077  HD2 TYR A 193      21.760 -34.289  -9.902  1.00  0.00           H  
ATOM   3078  HE1 TYR A 193      25.517 -36.349 -12.354  1.00  0.00           H  
ATOM   3079  HE2 TYR A 193      22.586 -33.243 -11.953  1.00  0.00           H  
ATOM   3080  HH  TYR A 193      25.337 -34.581 -13.740  1.00  0.00           H  
ATOM   3081  N   THR A 194      21.143 -39.532  -8.764  1.00  0.00           N  
ATOM   3082  CA  THR A 194      21.233 -40.866  -9.356  1.00  0.00           C  
ATOM   3083  C   THR A 194      19.952 -41.698  -9.249  1.00  0.00           C  
ATOM   3084  O   THR A 194      19.998 -42.919  -9.430  1.00  0.00           O  
ATOM   3085  CB  THR A 194      22.392 -41.653  -8.716  1.00  0.00           C  
ATOM   3086  CG2 THR A 194      23.721 -40.966  -8.994  1.00  0.00           C  
ATOM   3087  OG1 THR A 194      22.190 -41.739  -7.300  1.00  0.00           O  
ATOM   3088  H   THR A 194      21.054 -39.443  -7.762  1.00  0.00           H  
ATOM   3089  HA  THR A 194      21.396 -40.759 -10.429  1.00  0.00           H  
ATOM   3090  HB  THR A 194      22.419 -42.662  -9.128  1.00  0.00           H  
ATOM   3091  HG1 THR A 194      22.151 -42.662  -7.039  1.00  0.00           H  
ATOM   3092 1HG2 THR A 194      24.528 -41.535  -8.534  1.00  0.00           H  
ATOM   3093 2HG2 THR A 194      23.884 -40.908 -10.070  1.00  0.00           H  
ATOM   3094 3HG2 THR A 194      23.704 -39.960  -8.577  1.00  0.00           H  
ATOM   3095  N   THR A 195      18.813 -41.056  -8.978  1.00  0.00           N  
ATOM   3096  CA  THR A 195      17.528 -41.762  -8.951  1.00  0.00           C  
ATOM   3097  C   THR A 195      16.499 -41.113  -9.872  1.00  0.00           C  
ATOM   3098  O   THR A 195      16.495 -39.889 -10.048  1.00  0.00           O  
ATOM   3099  CB  THR A 195      16.962 -41.822  -7.518  1.00  0.00           C  
ATOM   3100  CG2 THR A 195      16.688 -40.421  -6.994  1.00  0.00           C  
ATOM   3101  OG1 THR A 195      15.744 -42.578  -7.515  1.00  0.00           O  
ATOM   3102  H   THR A 195      18.833 -40.064  -8.789  1.00  0.00           H  
ATOM   3103  HA  THR A 195      17.679 -42.770  -9.336  1.00  0.00           H  
ATOM   3104  HB  THR A 195      17.683 -42.314  -6.865  1.00  0.00           H  
ATOM   3105  HG1 THR A 195      15.936 -43.491  -7.290  1.00  0.00           H  
ATOM   3106 1HG2 THR A 195      16.290 -40.483  -5.982  1.00  0.00           H  
ATOM   3107 2HG2 THR A 195      17.616 -39.848  -6.986  1.00  0.00           H  
ATOM   3108 3HG2 THR A 195      15.963 -39.927  -7.638  1.00  0.00           H  
ATOM   3109  N   ASP A 196      15.641 -41.948 -10.456  1.00  0.00           N  
ATOM   3110  CA  ASP A 196      14.491 -41.488 -11.247  1.00  0.00           C  
ATOM   3111  C   ASP A 196      13.231 -41.241 -10.404  1.00  0.00           C  
ATOM   3112  O   ASP A 196      12.203 -40.821 -10.936  1.00  0.00           O  
ATOM   3113  CB  ASP A 196      14.173 -42.467 -12.397  1.00  0.00           C  
ATOM   3114  CG  ASP A 196      13.835 -43.878 -11.922  1.00  0.00           C  
ATOM   3115  OD1 ASP A 196      13.913 -44.168 -10.715  1.00  0.00           O  
ATOM   3116  OD2 ASP A 196      13.526 -44.728 -12.786  1.00  0.00           O1-
ATOM   3117  H   ASP A 196      15.794 -42.941 -10.342  1.00  0.00           H  
ATOM   3118  HA  ASP A 196      14.737 -40.519 -11.682  1.00  0.00           H  
ATOM   3119 1HB  ASP A 196      13.329 -42.088 -12.974  1.00  0.00           H  
ATOM   3120 2HB  ASP A 196      15.029 -42.528 -13.068  1.00  0.00           H  
ATOM   3121  N   ARG A 197      13.310 -41.496  -9.101  1.00  0.00           N  
ATOM   3122  CA  ARG A 197      12.160 -41.301  -8.218  1.00  0.00           C  
ATOM   3123  C   ARG A 197      11.966 -39.850  -7.796  1.00  0.00           C  
ATOM   3124  O   ARG A 197      10.899 -39.490  -7.322  1.00  0.00           O  
ATOM   3125  CB  ARG A 197      12.261 -42.211  -6.998  1.00  0.00           C  
ATOM   3126  CG  ARG A 197      12.045 -43.675  -7.352  1.00  0.00           C  
ATOM   3127  CD  ARG A 197      11.763 -44.518  -6.135  1.00  0.00           C  
ATOM   3128  NE  ARG A 197      10.542 -44.081  -5.467  1.00  0.00           N  
ATOM   3129  CZ  ARG A 197      10.215 -44.353  -4.202  1.00  0.00           C  
ATOM   3130  NH1 ARG A 197       9.081 -43.868  -3.711  1.00  0.00           N1+
ATOM   3131  NH2 ARG A 197      11.005 -45.088  -3.420  1.00  0.00           N  
ATOM   3132  H   ARG A 197      14.180 -41.831  -8.709  1.00  0.00           H  
ATOM   3133  HA  ARG A 197      11.255 -41.557  -8.767  1.00  0.00           H  
ATOM   3134 1HB  ARG A 197      13.242 -42.096  -6.540  1.00  0.00           H  
ATOM   3135 2HB  ARG A 197      11.518 -41.910  -6.257  1.00  0.00           H  
ATOM   3136 1HG  ARG A 197      11.196 -43.763  -8.030  1.00  0.00           H  
ATOM   3137 2HG  ARG A 197      12.939 -44.067  -7.837  1.00  0.00           H  
ATOM   3138 1HD  ARG A 197      11.643 -45.559  -6.435  1.00  0.00           H  
ATOM   3139 2HD  ARG A 197      12.592 -44.435  -5.434  1.00  0.00           H  
ATOM   3140  HE  ARG A 197       9.884 -43.529  -6.004  1.00  0.00           H  
ATOM   3141 1HH1 ARG A 197       8.478 -43.304  -4.293  1.00  0.00           H  
ATOM   3142 2HH1 ARG A 197       8.822 -44.064  -2.754  1.00  0.00           H  
ATOM   3143 1HH2 ARG A 197      11.874 -45.458  -3.784  1.00  0.00           H  
ATOM   3144 2HH2 ARG A 197      10.735 -45.279  -2.466  1.00  0.00           H  
ATOM   3145  N   VAL A 198      12.993 -39.017  -7.970  1.00  0.00           N  
ATOM   3146  CA  VAL A 198      12.871 -37.578  -7.724  1.00  0.00           C  
ATOM   3147  C   VAL A 198      13.455 -36.837  -8.911  1.00  0.00           C  
ATOM   3148  O   VAL A 198      14.602 -37.089  -9.282  1.00  0.00           O  
ATOM   3149  CB  VAL A 198      13.609 -37.166  -6.436  1.00  0.00           C  
ATOM   3150  CG1 VAL A 198      13.463 -35.672  -6.192  1.00  0.00           C  
ATOM   3151  CG2 VAL A 198      13.072 -37.961  -5.255  1.00  0.00           C  
ATOM   3152  H   VAL A 198      13.879 -39.391  -8.280  1.00  0.00           H  
ATOM   3153  HA  VAL A 198      11.814 -37.335  -7.611  1.00  0.00           H  
ATOM   3154  HB  VAL A 198      14.672 -37.370  -6.557  1.00  0.00           H  
ATOM   3155 1HG1 VAL A 198      13.992 -35.399  -5.280  1.00  0.00           H  
ATOM   3156 2HG1 VAL A 198      13.887 -35.124  -7.035  1.00  0.00           H  
ATOM   3157 3HG1 VAL A 198      12.408 -35.422  -6.089  1.00  0.00           H  
ATOM   3158 1HG2 VAL A 198      13.600 -37.665  -4.349  1.00  0.00           H  
ATOM   3159 2HG2 VAL A 198      12.006 -37.761  -5.137  1.00  0.00           H  
ATOM   3160 3HG2 VAL A 198      13.223 -39.025  -5.433  1.00  0.00           H  
ATOM   3161  N   MET A 199      12.671 -35.947  -9.514  1.00  0.00           N  
ATOM   3162  CA  MET A 199      13.201 -35.050 -10.533  1.00  0.00           C  
ATOM   3163  C   MET A 199      13.416 -33.683  -9.906  1.00  0.00           C  
ATOM   3164  O   MET A 199      12.548 -33.197  -9.177  1.00  0.00           O  
ATOM   3165  CB  MET A 199      12.269 -34.926 -11.733  1.00  0.00           C  
ATOM   3166  CG  MET A 199      12.770 -33.912 -12.752  1.00  0.00           C  
ATOM   3167  SD  MET A 199      11.680 -33.666 -14.157  1.00  0.00           S  
ATOM   3168  CE  MET A 199      12.101 -35.084 -15.146  1.00  0.00           C  
ATOM   3169  H   MET A 199      11.694 -35.889  -9.266  1.00  0.00           H  
ATOM   3170  HA  MET A 199      14.151 -35.450 -10.888  1.00  0.00           H  
ATOM   3171 1HB  MET A 199      12.171 -35.896 -12.218  1.00  0.00           H  
ATOM   3172 2HB  MET A 199      11.277 -34.627 -11.395  1.00  0.00           H  
ATOM   3173 1HG  MET A 199      12.904 -32.945 -12.268  1.00  0.00           H  
ATOM   3174 2HG  MET A 199      13.737 -34.234 -13.140  1.00  0.00           H  
ATOM   3175 1HE  MET A 199      11.508 -35.081 -16.061  1.00  0.00           H  
ATOM   3176 2HE  MET A 199      13.161 -35.048 -15.401  1.00  0.00           H  
ATOM   3177 3HE  MET A 199      11.894 -35.996 -14.584  1.00  0.00           H  
ATOM   3178  N   THR A 200      14.568 -33.073 -10.192  1.00  0.00           N  
ATOM   3179  CA  THR A 200      14.896 -31.746  -9.661  1.00  0.00           C  
ATOM   3180  C   THR A 200      14.987 -30.746 -10.809  1.00  0.00           C  
ATOM   3181  O   THR A 200      15.727 -30.976 -11.771  1.00  0.00           O  
ATOM   3182  CB  THR A 200      16.220 -31.759  -8.872  1.00  0.00           C  
ATOM   3183  CG2 THR A 200      16.104 -32.660  -7.653  1.00  0.00           C  
ATOM   3184  OG1 THR A 200      17.277 -32.234  -9.714  1.00  0.00           O  
ATOM   3185  H   THR A 200      15.232 -33.540 -10.791  1.00  0.00           H  
ATOM   3186  HA  THR A 200      14.096 -31.431  -8.993  1.00  0.00           H  
ATOM   3187  HB  THR A 200      16.461 -30.748  -8.547  1.00  0.00           H  
ATOM   3188  HG1 THR A 200      17.813 -31.494 -10.005  1.00  0.00           H  
ATOM   3189 1HG2 THR A 200      17.047 -32.658  -7.107  1.00  0.00           H  
ATOM   3190 2HG2 THR A 200      15.307 -32.294  -7.004  1.00  0.00           H  
ATOM   3191 3HG2 THR A 200      15.872 -33.677  -7.971  1.00  0.00           H  
ATOM   3192  N   VAL A 201      14.210 -29.664 -10.719  1.00  0.00           N  
ATOM   3193  CA  VAL A 201      14.169 -28.617 -11.738  1.00  0.00           C  
ATOM   3194  C   VAL A 201      14.549 -27.293 -11.076  1.00  0.00           C  
ATOM   3195  O   VAL A 201      13.852 -26.819 -10.176  1.00  0.00           O  
ATOM   3196  CB  VAL A 201      12.767 -28.511 -12.367  1.00  0.00           C  
ATOM   3197  CG1 VAL A 201      12.758 -27.463 -13.472  1.00  0.00           C  
ATOM   3198  CG2 VAL A 201      12.339 -29.866 -12.908  1.00  0.00           C  
ATOM   3199  H   VAL A 201      13.625 -29.577  -9.899  1.00  0.00           H  
ATOM   3200  HA  VAL A 201      14.876 -28.875 -12.527  1.00  0.00           H  
ATOM   3201  HB  VAL A 201      12.060 -28.181 -11.607  1.00  0.00           H  
ATOM   3202 1HG1 VAL A 201      11.760 -27.402 -13.907  1.00  0.00           H  
ATOM   3203 2HG1 VAL A 201      13.034 -26.494 -13.055  1.00  0.00           H  
ATOM   3204 3HG1 VAL A 201      13.473 -27.743 -14.245  1.00  0.00           H  
ATOM   3205 1HG2 VAL A 201      11.347 -29.785 -13.353  1.00  0.00           H  
ATOM   3206 2HG2 VAL A 201      13.049 -30.198 -13.666  1.00  0.00           H  
ATOM   3207 3HG2 VAL A 201      12.313 -30.591 -12.094  1.00  0.00           H  
ATOM   3208  N   SER A 202      15.640 -26.692 -11.534  1.00  0.00           N  
ATOM   3209  CA  SER A 202      16.167 -25.470 -10.922  1.00  0.00           C  
ATOM   3210  C   SER A 202      16.384 -24.368 -11.956  1.00  0.00           C  
ATOM   3211  O   SER A 202      17.000 -24.595 -13.002  1.00  0.00           O  
ATOM   3212  CB  SER A 202      17.473 -25.766 -10.209  1.00  0.00           C  
ATOM   3213  OG  SER A 202      17.966 -24.620  -9.571  1.00  0.00           O  
ATOM   3214  H   SER A 202      16.123 -27.090 -12.328  1.00  0.00           H  
ATOM   3215  HA  SER A 202      15.434 -25.100 -10.203  1.00  0.00           H  
ATOM   3216 1HB  SER A 202      17.313 -26.554  -9.473  1.00  0.00           H  
ATOM   3217 2HB  SER A 202      18.204 -26.130 -10.927  1.00  0.00           H  
ATOM   3218  HG  SER A 202      18.454 -24.134 -10.240  1.00  0.00           H  
ATOM   3219  N   PHE A 203      15.852 -23.192 -11.643  1.00  0.00           N  
ATOM   3220  CA  PHE A 203      15.975 -21.975 -12.448  1.00  0.00           C  
ATOM   3221  C   PHE A 203      16.852 -21.023 -11.649  1.00  0.00           C  
ATOM   3222  O   PHE A 203      16.512 -20.676 -10.522  1.00  0.00           O  
ATOM   3223  CB  PHE A 203      14.592 -21.350 -12.683  1.00  0.00           C  
ATOM   3224  CG  PHE A 203      13.609 -22.256 -13.384  1.00  0.00           C  
ATOM   3225  CD1 PHE A 203      12.813 -23.147 -12.657  1.00  0.00           C  
ATOM   3226  CD2 PHE A 203      13.466 -22.213 -14.767  1.00  0.00           C  
ATOM   3227  CE1 PHE A 203      11.917 -23.984 -13.306  1.00  0.00           C  
ATOM   3228  CE2 PHE A 203      12.563 -23.044 -15.414  1.00  0.00           C  
ATOM   3229  CZ  PHE A 203      11.793 -23.924 -14.684  1.00  0.00           C  
ATOM   3230  H   PHE A 203      15.327 -23.161 -10.782  1.00  0.00           H  
ATOM   3231  HA  PHE A 203      16.407 -22.240 -13.412  1.00  0.00           H  
ATOM   3232 1HB  PHE A 203      14.158 -21.060 -11.727  1.00  0.00           H  
ATOM   3233 2HB  PHE A 203      14.700 -20.445 -13.281  1.00  0.00           H  
ATOM   3234  HD1 PHE A 203      12.904 -23.177 -11.571  1.00  0.00           H  
ATOM   3235  HD2 PHE A 203      14.075 -21.517 -15.345  1.00  0.00           H  
ATOM   3236  HE1 PHE A 203      11.315 -24.685 -12.729  1.00  0.00           H  
ATOM   3237  HE2 PHE A 203      12.463 -23.004 -16.499  1.00  0.00           H  
ATOM   3238  HZ  PHE A 203      11.084 -24.575 -15.196  1.00  0.00           H  
ATOM   3239  N   HIS A 204      18.000 -20.609 -12.182  1.00  0.00           N  
ATOM   3240  CA  HIS A 204      18.986 -19.889 -11.365  1.00  0.00           C  
ATOM   3241  C   HIS A 204      19.933 -19.091 -12.228  1.00  0.00           C  
ATOM   3242  O   HIS A 204      20.102 -19.392 -13.420  1.00  0.00           O  
ATOM   3243  CB  HIS A 204      19.829 -20.869 -10.532  1.00  0.00           C  
ATOM   3244  CG  HIS A 204      20.334 -22.026 -11.327  1.00  0.00           C  
ATOM   3245  CD2 HIS A 204      21.419 -22.147 -12.127  1.00  0.00           C  
ATOM   3246  ND1 HIS A 204      19.646 -23.213 -11.427  1.00  0.00           N  
ATOM   3247  CE1 HIS A 204      20.292 -24.026 -12.240  1.00  0.00           C  
ATOM   3248  NE2 HIS A 204      21.376 -23.407 -12.674  1.00  0.00           N  
ATOM   3249  H   HIS A 204      18.204 -20.786 -13.156  1.00  0.00           H  
ATOM   3250  HA  HIS A 204      18.469 -19.222 -10.674  1.00  0.00           H  
ATOM   3251 1HB  HIS A 204      20.683 -20.343 -10.104  1.00  0.00           H  
ATOM   3252 2HB  HIS A 204      19.232 -21.252  -9.705  1.00  0.00           H  
ATOM   3253  HD2 HIS A 204      22.191 -21.395 -12.293  1.00  0.00           H  
ATOM   3254  HE1 HIS A 204      19.986 -25.038 -12.508  1.00  0.00           H  
ATOM   3255  HE2 HIS A 204      22.064 -23.791 -13.307  1.00  0.00           H  
ATOM   3256  N   LYS A 205      20.577 -18.105 -11.612  1.00  0.00           N  
ATOM   3257  CA  LYS A 205      21.702 -17.436 -12.256  1.00  0.00           C  
ATOM   3258  C   LYS A 205      22.868 -18.416 -12.331  1.00  0.00           C  
ATOM   3259  O   LYS A 205      23.099 -19.193 -11.412  1.00  0.00           O  
ATOM   3260  CB  LYS A 205      22.133 -16.175 -11.505  1.00  0.00           C  
ATOM   3261  CG  LYS A 205      23.398 -15.565 -12.122  1.00  0.00           C  
ATOM   3262  CD  LYS A 205      23.775 -14.241 -11.517  1.00  0.00           C  
ATOM   3263  CE  LYS A 205      25.221 -13.855 -11.789  1.00  0.00           C  
ATOM   3264  NZ  LYS A 205      25.412 -13.290 -13.147  1.00  0.00           N1+
ATOM   3265  H   LYS A 205      20.292 -17.811 -10.687  1.00  0.00           H  
ATOM   3266  HA  LYS A 205      21.399 -17.139 -13.261  1.00  0.00           H  
ATOM   3267 1HB  LYS A 205      21.326 -15.442 -11.531  1.00  0.00           H  
ATOM   3268 2HB  LYS A 205      22.320 -16.420 -10.459  1.00  0.00           H  
ATOM   3269 1HG  LYS A 205      24.237 -16.247 -11.984  1.00  0.00           H  
ATOM   3270 2HG  LYS A 205      23.248 -15.415 -13.192  1.00  0.00           H  
ATOM   3271 1HD  LYS A 205      23.133 -13.459 -11.923  1.00  0.00           H  
ATOM   3272 2HD  LYS A 205      23.633 -14.280 -10.438  1.00  0.00           H  
ATOM   3273 1HE  LYS A 205      25.543 -13.116 -11.058  1.00  0.00           H  
ATOM   3274 2HE  LYS A 205      25.859 -14.734 -11.690  1.00  0.00           H  
ATOM   3275 1HZ  LYS A 205      26.384 -13.049 -13.280  1.00  0.00           H  
ATOM   3276 2HZ  LYS A 205      25.136 -13.973 -13.839  1.00  0.00           H  
ATOM   3277 3HZ  LYS A 205      24.846 -12.458 -13.249  1.00  0.00           H  
ATOM   3278  N   TYR A 206      23.589 -18.379 -13.447  1.00  0.00           N  
ATOM   3279  CA  TYR A 206      24.735 -19.247 -13.660  1.00  0.00           C  
ATOM   3280  C   TYR A 206      25.855 -18.425 -14.293  1.00  0.00           C  
ATOM   3281  O   TYR A 206      25.599 -17.667 -15.225  1.00  0.00           O  
ATOM   3282  CB  TYR A 206      24.337 -20.406 -14.571  1.00  0.00           C  
ATOM   3283  CG  TYR A 206      25.432 -21.416 -14.759  1.00  0.00           C  
ATOM   3284  CD1 TYR A 206      26.157 -21.476 -15.950  1.00  0.00           C  
ATOM   3285  CD2 TYR A 206      25.768 -22.299 -13.748  1.00  0.00           C  
ATOM   3286  CE1 TYR A 206      27.175 -22.400 -16.119  1.00  0.00           C  
ATOM   3287  CE2 TYR A 206      26.785 -23.226 -13.904  1.00  0.00           C  
ATOM   3288  CZ  TYR A 206      27.490 -23.269 -15.096  1.00  0.00           C  
ATOM   3289  OH  TYR A 206      28.504 -24.184 -15.259  1.00  0.00           O  
ATOM   3290  H   TYR A 206      23.326 -17.724 -14.170  1.00  0.00           H  
ATOM   3291  HA  TYR A 206      25.051 -19.644 -12.694  1.00  0.00           H  
ATOM   3292 1HB  TYR A 206      23.467 -20.914 -14.156  1.00  0.00           H  
ATOM   3293 2HB  TYR A 206      24.056 -20.018 -15.549  1.00  0.00           H  
ATOM   3294  HD1 TYR A 206      25.924 -20.787 -16.764  1.00  0.00           H  
ATOM   3295  HD2 TYR A 206      25.225 -22.276 -12.803  1.00  0.00           H  
ATOM   3296  HE1 TYR A 206      27.732 -22.432 -17.055  1.00  0.00           H  
ATOM   3297  HE2 TYR A 206      27.025 -23.915 -13.093  1.00  0.00           H  
ATOM   3298  HH  TYR A 206      28.465 -24.549 -16.146  1.00  0.00           H  
ATOM   3299  N   GLY A 207      27.078 -18.581 -13.776  1.00  0.00           N  
ATOM   3300  CA  GLY A 207      28.255 -17.822 -14.246  1.00  0.00           C  
ATOM   3301  C   GLY A 207      28.803 -16.899 -13.170  1.00  0.00           C  
ATOM   3302  O   GLY A 207      28.149 -15.924 -12.803  1.00  0.00           O  
ATOM   3303  H   GLY A 207      27.193 -19.253 -13.031  1.00  0.00           H  
ATOM   3304 1HA  GLY A 207      29.036 -18.515 -14.558  1.00  0.00           H  
ATOM   3305 2HA  GLY A 207      27.982 -17.232 -15.120  1.00  0.00           H  
ATOM   3306  N   GLU A 208      30.007 -17.203 -12.686  1.00  0.00           N  
ATOM   3307  CA  GLU A 208      30.651 -16.533 -11.531  1.00  0.00           C  
ATOM   3308  C   GLU A 208      29.658 -16.190 -10.425  1.00  0.00           C  
ATOM   3309  O   GLU A 208      29.488 -15.035 -10.022  1.00  0.00           O  
ATOM   3310  CB  GLU A 208      31.543 -15.348 -11.943  1.00  0.00           C  
ATOM   3311  CG  GLU A 208      30.871 -14.146 -12.578  1.00  0.00           C  
ATOM   3312  CD  GLU A 208      31.883 -13.053 -12.894  1.00  0.00           C  
ATOM   3313  OE1 GLU A 208      31.712 -11.907 -12.415  1.00  0.00           O  
ATOM   3314  OE2 GLU A 208      32.868 -13.350 -13.600  1.00  0.00           O1-
ATOM   3315  H   GLU A 208      30.498 -17.951 -13.156  1.00  0.00           H  
ATOM   3316  HA  GLU A 208      31.286 -17.258 -11.019  1.00  0.00           H  
ATOM   3317 1HB  GLU A 208      32.073 -14.970 -11.068  1.00  0.00           H  
ATOM   3318 2HB  GLU A 208      32.291 -15.689 -12.658  1.00  0.00           H  
ATOM   3319 1HG  GLU A 208      30.375 -14.462 -13.496  1.00  0.00           H  
ATOM   3320 2HG  GLU A 208      30.111 -13.766 -11.897  1.00  0.00           H  
ATOM   3321  N   TYR A 209      28.971 -17.227  -9.970  1.00  0.00           N  
ATOM   3322  CA  TYR A 209      27.917 -17.069  -8.981  1.00  0.00           C  
ATOM   3323  C   TYR A 209      27.778 -18.352  -8.176  1.00  0.00           C  
ATOM   3324  O   TYR A 209      27.911 -19.453  -8.705  1.00  0.00           O  
ATOM   3325  CB  TYR A 209      26.591 -16.745  -9.680  1.00  0.00           C  
ATOM   3326  CG  TYR A 209      25.600 -15.979  -8.825  1.00  0.00           C  
ATOM   3327  CD1 TYR A 209      24.397 -16.566  -8.418  1.00  0.00           C  
ATOM   3328  CD2 TYR A 209      25.840 -14.651  -8.452  1.00  0.00           C  
ATOM   3329  CE1 TYR A 209      23.474 -15.861  -7.658  1.00  0.00           C  
ATOM   3330  CE2 TYR A 209      24.919 -13.946  -7.679  1.00  0.00           C  
ATOM   3331  CZ  TYR A 209      23.738 -14.558  -7.287  1.00  0.00           C  
ATOM   3332  OH  TYR A 209      22.811 -13.893  -6.512  1.00  0.00           O  
ATOM   3333  H   TYR A 209      29.184 -18.150 -10.318  1.00  0.00           H  
ATOM   3334  HA  TYR A 209      28.181 -16.243  -8.321  1.00  0.00           H  
ATOM   3335 1HB  TYR A 209      26.787 -16.152 -10.575  1.00  0.00           H  
ATOM   3336 2HB  TYR A 209      26.111 -17.669  -9.999  1.00  0.00           H  
ATOM   3337  HD1 TYR A 209      24.171 -17.595  -8.698  1.00  0.00           H  
ATOM   3338  HD2 TYR A 209      26.758 -14.153  -8.766  1.00  0.00           H  
ATOM   3339  HE1 TYR A 209      22.543 -16.339  -7.350  1.00  0.00           H  
ATOM   3340  HE2 TYR A 209      25.127 -12.916  -7.385  1.00  0.00           H  
ATOM   3341  HH  TYR A 209      23.197 -13.080  -6.179  1.00  0.00           H  
ATOM   3342  N   PHE A 210      27.497 -18.196  -6.891  1.00  0.00           N  
ATOM   3343  CA  PHE A 210      27.307 -19.329  -5.993  1.00  0.00           C  
ATOM   3344  C   PHE A 210      26.119 -20.170  -6.465  1.00  0.00           C  
ATOM   3345  O   PHE A 210      25.145 -19.592  -6.928  1.00  0.00           O  
ATOM   3346  CB  PHE A 210      27.076 -18.850  -4.559  1.00  0.00           C  
ATOM   3347  CG  PHE A 210      26.934 -19.966  -3.563  1.00  0.00           C  
ATOM   3348  CD1 PHE A 210      28.050 -20.651  -3.105  1.00  0.00           C  
ATOM   3349  CD2 PHE A 210      25.686 -20.334  -3.083  1.00  0.00           C  
ATOM   3350  CE1 PHE A 210      27.921 -21.678  -2.189  1.00  0.00           C  
ATOM   3351  CE2 PHE A 210      25.555 -21.359  -2.168  1.00  0.00           C  
ATOM   3352  CZ  PHE A 210      26.674 -22.032  -1.719  1.00  0.00           C  
ATOM   3353  H   PHE A 210      27.414 -17.258  -6.524  1.00  0.00           H  
ATOM   3354  HA  PHE A 210      28.222 -19.923  -5.985  1.00  0.00           H  
ATOM   3355 1HB  PHE A 210      27.908 -18.220  -4.247  1.00  0.00           H  
ATOM   3356 2HB  PHE A 210      26.172 -18.243  -4.518  1.00  0.00           H  
ATOM   3357  HD1 PHE A 210      29.036 -20.370  -3.474  1.00  0.00           H  
ATOM   3358  HD2 PHE A 210      24.802 -19.802  -3.437  1.00  0.00           H  
ATOM   3359  HE1 PHE A 210      28.806 -22.207  -1.837  1.00  0.00           H  
ATOM   3360  HE2 PHE A 210      24.568 -21.638  -1.798  1.00  0.00           H  
ATOM   3361  HZ  PHE A 210      26.571 -22.842  -0.999  1.00  0.00           H  
ATOM   3362  N   PRO A 211      26.159 -21.502  -6.363  1.00  0.00           N  
ATOM   3363  CA  PRO A 211      27.279 -22.302  -5.846  1.00  0.00           C  
ATOM   3364  C   PRO A 211      28.321 -22.684  -6.896  1.00  0.00           C  
ATOM   3365  O   PRO A 211      29.239 -23.438  -6.573  1.00  0.00           O  
ATOM   3366  CB  PRO A 211      26.566 -23.545  -5.307  1.00  0.00           C  
ATOM   3367  CG  PRO A 211      25.454 -23.779  -6.272  1.00  0.00           C  
ATOM   3368  CD  PRO A 211      25.007 -22.397  -6.668  1.00  0.00           C  
ATOM   3369  HA  PRO A 211      27.774 -21.751  -5.033  1.00  0.00           H  
ATOM   3370 1HB  PRO A 211      27.270 -24.389  -5.254  1.00  0.00           H  
ATOM   3371 2HB  PRO A 211      26.210 -23.361  -4.282  1.00  0.00           H  
ATOM   3372 1HG  PRO A 211      25.811 -24.369  -7.128  1.00  0.00           H  
ATOM   3373 2HG  PRO A 211      24.653 -24.362  -5.795  1.00  0.00           H  
ATOM   3374 1HD  PRO A 211      24.781 -22.380  -7.745  1.00  0.00           H  
ATOM   3375 2HD  PRO A 211      24.121 -22.114  -6.081  1.00  0.00           H  
ATOM   3376  N   GLY A 212      28.183 -22.189  -8.122  1.00  0.00           N  
ATOM   3377  CA  GLY A 212      29.064 -22.584  -9.224  1.00  0.00           C  
ATOM   3378  C   GLY A 212      28.568 -23.750 -10.054  1.00  0.00           C  
ATOM   3379  O   GLY A 212      29.139 -24.032 -11.099  1.00  0.00           O  
ATOM   3380  H   GLY A 212      27.446 -21.521  -8.295  1.00  0.00           H  
ATOM   3381 1HA  GLY A 212      29.206 -21.736  -9.896  1.00  0.00           H  
ATOM   3382 2HA  GLY A 212      30.044 -22.850  -8.830  1.00  0.00           H  
ATOM   3383  N   THR A 213      27.507 -24.419  -9.600  1.00  0.00           N  
ATOM   3384  CA  THR A 213      26.921 -25.566 -10.291  1.00  0.00           C  
ATOM   3385  C   THR A 213      25.572 -25.199 -10.920  1.00  0.00           C  
ATOM   3386  O   THR A 213      25.083 -24.086 -10.762  1.00  0.00           O  
ATOM   3387  CB  THR A 213      26.744 -26.757  -9.332  1.00  0.00           C  
ATOM   3388  CG2 THR A 213      28.086 -27.185  -8.758  1.00  0.00           C  
ATOM   3389  OG1 THR A 213      25.868 -26.386  -8.261  1.00  0.00           O  
ATOM   3390  H   THR A 213      27.097 -24.106  -8.732  1.00  0.00           H  
ATOM   3391  HA  THR A 213      27.596 -25.867 -11.094  1.00  0.00           H  
ATOM   3392  HB  THR A 213      26.303 -27.596  -9.871  1.00  0.00           H  
ATOM   3393  HG1 THR A 213      24.957 -26.441  -8.560  1.00  0.00           H  
ATOM   3394 1HG2 THR A 213      27.941 -28.026  -8.082  1.00  0.00           H  
ATOM   3395 2HG2 THR A 213      28.753 -27.479  -9.569  1.00  0.00           H  
ATOM   3396 3HG2 THR A 213      28.529 -26.353  -8.210  1.00  0.00           H  
ATOM   3397  N   GLY A 214      24.981 -26.135 -11.658  1.00  0.00           N  
ATOM   3398  CA  GLY A 214      23.703 -25.906 -12.311  1.00  0.00           C  
ATOM   3399  C   GLY A 214      23.809 -25.617 -13.802  1.00  0.00           C  
ATOM   3400  O   GLY A 214      22.981 -24.909 -14.365  1.00  0.00           O  
ATOM   3401  H   GLY A 214      25.435 -27.031 -11.768  1.00  0.00           H  
ATOM   3402 1HA  GLY A 214      23.064 -26.780 -12.180  1.00  0.00           H  
ATOM   3403 2HA  GLY A 214      23.197 -25.065 -11.838  1.00  0.00           H  
ATOM   3404  N   ASP A 215      24.832 -26.176 -14.444  1.00  0.00           N  
ATOM   3405  CA  ASP A 215      24.980 -26.053 -15.896  1.00  0.00           C  
ATOM   3406  C   ASP A 215      23.815 -26.801 -16.532  1.00  0.00           C  
ATOM   3407  O   ASP A 215      23.413 -27.856 -16.019  1.00  0.00           O  
ATOM   3408  CB  ASP A 215      26.317 -26.655 -16.339  1.00  0.00           C  
ATOM   3409  CG  ASP A 215      26.717 -26.240 -17.754  1.00  0.00           C  
ATOM   3410  OD1 ASP A 215      26.132 -26.752 -18.725  1.00  0.00           O  
ATOM   3411  OD2 ASP A 215      27.632 -25.402 -17.903  1.00  0.00           O1-
ATOM   3412  H   ASP A 215      25.522 -26.698 -13.921  1.00  0.00           H  
ATOM   3413  HA  ASP A 215      24.966 -24.993 -16.157  1.00  0.00           H  
ATOM   3414 1HB  ASP A 215      27.103 -26.344 -15.649  1.00  0.00           H  
ATOM   3415 2HB  ASP A 215      26.257 -27.743 -16.298  1.00  0.00           H  
ATOM   3416  N   LEU A 216      23.278 -26.305 -17.646  1.00  0.00           N  
ATOM   3417  CA  LEU A 216      22.204 -27.047 -18.328  1.00  0.00           C  
ATOM   3418  C   LEU A 216      22.646 -28.460 -18.746  1.00  0.00           C  
ATOM   3419  O   LEU A 216      21.805 -29.323 -18.932  1.00  0.00           O  
ATOM   3420  CB  LEU A 216      21.599 -26.289 -19.518  1.00  0.00           C  
ATOM   3421  CG  LEU A 216      22.289 -26.408 -20.879  1.00  0.00           C  
ATOM   3422  CD1 LEU A 216      21.383 -25.985 -22.024  1.00  0.00           C  
ATOM   3423  CD2 LEU A 216      23.555 -25.580 -20.862  1.00  0.00           C  
ATOM   3424  H   LEU A 216      23.592 -25.425 -18.035  1.00  0.00           H  
ATOM   3425  HA  LEU A 216      21.401 -27.222 -17.615  1.00  0.00           H  
ATOM   3426 1HB  LEU A 216      20.576 -26.631 -19.663  1.00  0.00           H  
ATOM   3427 2HB  LEU A 216      21.577 -25.227 -19.280  1.00  0.00           H  
ATOM   3428  HG  LEU A 216      22.535 -27.454 -21.072  1.00  0.00           H  
ATOM   3429 1HD1 LEU A 216      21.916 -26.089 -22.969  1.00  0.00           H  
ATOM   3430 2HD1 LEU A 216      20.496 -26.619 -22.039  1.00  0.00           H  
ATOM   3431 3HD1 LEU A 216      21.085 -24.946 -21.887  1.00  0.00           H  
ATOM   3432 1HD2 LEU A 216      24.055 -25.659 -21.829  1.00  0.00           H  
ATOM   3433 2HD2 LEU A 216      23.306 -24.536 -20.667  1.00  0.00           H  
ATOM   3434 3HD2 LEU A 216      24.221 -25.947 -20.080  1.00  0.00           H  
ATOM   3435  N   ARG A 217      23.958 -28.687 -18.893  1.00  0.00           N  
ATOM   3436  CA  ARG A 217      24.494 -30.016 -19.222  1.00  0.00           C  
ATOM   3437  C   ARG A 217      24.539 -30.999 -18.041  1.00  0.00           C  
ATOM   3438  O   ARG A 217      24.854 -32.170 -18.229  1.00  0.00           O  
ATOM   3439  CB  ARG A 217      25.883 -29.880 -19.873  1.00  0.00           C  
ATOM   3440  CG  ARG A 217      25.808 -29.226 -21.238  1.00  0.00           C  
ATOM   3441  CD  ARG A 217      27.155 -28.733 -21.727  1.00  0.00           C  
ATOM   3442  NE  ARG A 217      27.626 -27.568 -20.981  1.00  0.00           N  
ATOM   3443  CZ  ARG A 217      28.716 -26.856 -21.286  1.00  0.00           C  
ATOM   3444  NH1 ARG A 217      29.465 -27.169 -22.345  1.00  0.00           N1+
ATOM   3445  NH2 ARG A 217      29.052 -25.814 -20.538  1.00  0.00           N  
ATOM   3446  H   ARG A 217      24.598 -27.914 -18.773  1.00  0.00           H  
ATOM   3447  HA  ARG A 217      23.817 -30.495 -19.932  1.00  0.00           H  
ATOM   3448 1HB  ARG A 217      26.528 -29.287 -19.228  1.00  0.00           H  
ATOM   3449 2HB  ARG A 217      26.335 -30.866 -19.973  1.00  0.00           H  
ATOM   3450 1HG  ARG A 217      25.432 -29.947 -21.966  1.00  0.00           H  
ATOM   3451 2HG  ARG A 217      25.134 -28.369 -21.194  1.00  0.00           H  
ATOM   3452 1HD  ARG A 217      27.896 -29.525 -21.615  1.00  0.00           H  
ATOM   3453 2HD  ARG A 217      27.081 -28.452 -22.777  1.00  0.00           H  
ATOM   3454  HE  ARG A 217      27.090 -27.277 -20.175  1.00  0.00           H  
ATOM   3455 1HH1 ARG A 217      29.212 -27.955 -22.928  1.00  0.00           H  
ATOM   3456 2HH1 ARG A 217      30.286 -26.622 -22.564  1.00  0.00           H  
ATOM   3457 1HH2 ARG A 217      28.486 -25.560 -19.740  1.00  0.00           H  
ATOM   3458 2HH2 ARG A 217      29.874 -25.275 -20.766  1.00  0.00           H  
ATOM   3459  N   ASP A 218      24.223 -30.528 -16.832  1.00  0.00           N  
ATOM   3460  CA  ASP A 218      24.132 -31.398 -15.652  1.00  0.00           C  
ATOM   3461  C   ASP A 218      22.731 -31.991 -15.597  1.00  0.00           C  
ATOM   3462  O   ASP A 218      21.805 -31.372 -15.072  1.00  0.00           O  
ATOM   3463  CB  ASP A 218      24.452 -30.616 -14.375  1.00  0.00           C  
ATOM   3464  CG  ASP A 218      25.872 -30.089 -14.347  1.00  0.00           C  
ATOM   3465  OD1 ASP A 218      26.112 -29.097 -13.629  1.00  0.00           O  
ATOM   3466  OD2 ASP A 218      26.737 -30.639 -15.067  1.00  0.00           O1-
ATOM   3467  H   ASP A 218      24.039 -29.541 -16.731  1.00  0.00           H  
ATOM   3468  HA  ASP A 218      24.863 -32.201 -15.756  1.00  0.00           H  
ATOM   3469 1HB  ASP A 218      23.765 -29.775 -14.280  1.00  0.00           H  
ATOM   3470 2HB  ASP A 218      24.302 -31.259 -13.507  1.00  0.00           H  
ATOM   3471  N   ILE A 219      22.577 -33.179 -16.181  1.00  0.00           N  
ATOM   3472  CA  ILE A 219      21.260 -33.783 -16.417  1.00  0.00           C  
ATOM   3473  C   ILE A 219      20.991 -35.042 -15.582  1.00  0.00           C  
ATOM   3474  O   ILE A 219      19.959 -35.691 -15.756  1.00  0.00           O  
ATOM   3475  CB  ILE A 219      21.097 -34.134 -17.908  1.00  0.00           C  
ATOM   3476  CG1 ILE A 219      22.161 -35.146 -18.337  1.00  0.00           C  
ATOM   3477  CG2 ILE A 219      21.178 -32.877 -18.761  1.00  0.00           C  
ATOM   3478  CD1 ILE A 219      21.900 -35.768 -19.691  1.00  0.00           C  
ATOM   3479  H   ILE A 219      23.406 -33.677 -16.470  1.00  0.00           H  
ATOM   3480  HA  ILE A 219      20.494 -33.077 -16.099  1.00  0.00           H  
ATOM   3481  HB  ILE A 219      20.128 -34.606 -18.067  1.00  0.00           H  
ATOM   3482 1HG1 ILE A 219      23.134 -34.661 -18.366  1.00  0.00           H  
ATOM   3483 2HG1 ILE A 219      22.218 -35.948 -17.601  1.00  0.00           H  
ATOM   3484 1HG2 ILE A 219      21.063 -33.141 -19.811  1.00  0.00           H  
ATOM   3485 2HG2 ILE A 219      20.387 -32.188 -18.471  1.00  0.00           H  
ATOM   3486 3HG2 ILE A 219      22.148 -32.398 -18.612  1.00  0.00           H  
ATOM   3487 1HD1 ILE A 219      22.696 -36.476 -19.925  1.00  0.00           H  
ATOM   3488 2HD1 ILE A 219      20.943 -36.291 -19.672  1.00  0.00           H  
ATOM   3489 3HD1 ILE A 219      21.873 -34.988 -20.450  1.00  0.00           H  
ATOM   3490  N   GLY A 220      21.902 -35.367 -14.666  1.00  0.00           N  
ATOM   3491  CA  GLY A 220      21.783 -36.552 -13.818  1.00  0.00           C  
ATOM   3492  C   GLY A 220      22.740 -37.657 -14.238  1.00  0.00           C  
ATOM   3493  O   GLY A 220      23.444 -37.538 -15.247  1.00  0.00           O  
ATOM   3494  H   GLY A 220      22.706 -34.764 -14.560  1.00  0.00           H  
ATOM   3495 1HA  GLY A 220      21.986 -36.281 -12.781  1.00  0.00           H  
ATOM   3496 2HA  GLY A 220      20.763 -36.929 -13.858  1.00  0.00           H  
ATOM   3497  N   ALA A 221      22.748 -38.738 -13.470  1.00  0.00           N  
ATOM   3498  CA  ALA A 221      23.645 -39.872 -13.727  1.00  0.00           C  
ATOM   3499  C   ALA A 221      22.958 -41.189 -13.394  1.00  0.00           C  
ATOM   3500  O   ALA A 221      22.032 -41.217 -12.589  1.00  0.00           O  
ATOM   3501  CB  ALA A 221      24.928 -39.720 -12.930  1.00  0.00           C  
ATOM   3502  H   ALA A 221      22.117 -38.780 -12.682  1.00  0.00           H  
ATOM   3503  HA  ALA A 221      23.886 -39.878 -14.791  1.00  0.00           H  
ATOM   3504 1HB  ALA A 221      25.583 -40.567 -13.131  1.00  0.00           H  
ATOM   3505 2HB  ALA A 221      25.429 -38.796 -13.220  1.00  0.00           H  
ATOM   3506 3HB  ALA A 221      24.693 -39.685 -11.867  1.00  0.00           H  
ATOM   3507  N   GLY A 222      23.413 -42.271 -14.027  1.00  0.00           N  
ATOM   3508  CA  GLY A 222      22.846 -43.604 -13.811  1.00  0.00           C  
ATOM   3509  C   GLY A 222      21.359 -43.631 -14.110  1.00  0.00           C  
ATOM   3510  O   GLY A 222      20.923 -43.076 -15.116  1.00  0.00           O  
ATOM   3511  H   GLY A 222      24.177 -42.163 -14.678  1.00  0.00           H  
ATOM   3512 1HA  GLY A 222      23.359 -44.328 -14.445  1.00  0.00           H  
ATOM   3513 2HA  GLY A 222      23.013 -43.908 -12.777  1.00  0.00           H  
ATOM   3514  N   LYS A 223      20.575 -44.240 -13.218  1.00  0.00           N  
ATOM   3515  CA  LYS A 223      19.109 -44.239 -13.353  1.00  0.00           C  
ATOM   3516  C   LYS A 223      18.507 -42.824 -13.303  1.00  0.00           C  
ATOM   3517  O   LYS A 223      17.402 -42.612 -13.792  1.00  0.00           O  
ATOM   3518  CB  LYS A 223      18.443 -45.124 -12.286  1.00  0.00           C  
ATOM   3519  CG  LYS A 223      18.592 -46.617 -12.537  1.00  0.00           C  
ATOM   3520  CD  LYS A 223      17.696 -47.444 -11.625  1.00  0.00           C  
ATOM   3521  CE  LYS A 223      16.218 -47.292 -11.977  1.00  0.00           C  
ATOM   3522  NZ  LYS A 223      15.351 -48.181 -11.150  1.00  0.00           N1+
ATOM   3523  H   LYS A 223      20.997 -44.713 -12.432  1.00  0.00           H  
ATOM   3524  HA  LYS A 223      18.852 -44.639 -14.335  1.00  0.00           H  
ATOM   3525 1HB  LYS A 223      18.872 -44.900 -11.309  1.00  0.00           H  
ATOM   3526 2HB  LYS A 223      17.378 -44.894 -12.238  1.00  0.00           H  
ATOM   3527 1HG  LYS A 223      18.335 -46.841 -13.573  1.00  0.00           H  
ATOM   3528 2HG  LYS A 223      19.628 -46.913 -12.368  1.00  0.00           H  
ATOM   3529 1HD  LYS A 223      17.966 -48.498 -11.704  1.00  0.00           H  
ATOM   3530 2HD  LYS A 223      17.839 -47.127 -10.590  1.00  0.00           H  
ATOM   3531 1HE  LYS A 223      15.911 -46.259 -11.821  1.00  0.00           H  
ATOM   3532 2HE  LYS A 223      16.068 -47.538 -13.028  1.00  0.00           H  
ATOM   3533 1HZ  LYS A 223      14.384 -48.049 -11.414  1.00  0.00           H  
ATOM   3534 2HZ  LYS A 223      15.615 -49.144 -11.301  1.00  0.00           H  
ATOM   3535 3HZ  LYS A 223      15.467 -47.949 -10.173  1.00  0.00           H  
ATOM   3536  N   GLY A 224      19.241 -41.875 -12.723  1.00  0.00           N  
ATOM   3537  CA  GLY A 224      18.828 -40.474 -12.679  1.00  0.00           C  
ATOM   3538  C   GLY A 224      19.142 -39.650 -13.919  1.00  0.00           C  
ATOM   3539  O   GLY A 224      18.810 -38.467 -13.967  1.00  0.00           O  
ATOM   3540  H   GLY A 224      20.117 -42.144 -12.296  1.00  0.00           H  
ATOM   3541 1HA  GLY A 224      17.751 -40.417 -12.519  1.00  0.00           H  
ATOM   3542 2HA  GLY A 224      19.307 -39.981 -11.835  1.00  0.00           H  
ATOM   3543  N   LYS A 225      19.764 -40.243 -14.937  1.00  0.00           N  
ATOM   3544  CA  LYS A 225      20.050 -39.492 -16.163  1.00  0.00           C  
ATOM   3545  C   LYS A 225      18.748 -39.010 -16.811  1.00  0.00           C  
ATOM   3546  O   LYS A 225      17.826 -39.806 -17.018  1.00  0.00           O  
ATOM   3547  CB  LYS A 225      20.857 -40.338 -17.151  1.00  0.00           C  
ATOM   3548  CG  LYS A 225      21.398 -39.539 -18.319  1.00  0.00           C  
ATOM   3549  CD  LYS A 225      22.273 -40.404 -19.214  1.00  0.00           C  
ATOM   3550  CE  LYS A 225      22.892 -39.575 -20.326  1.00  0.00           C  
ATOM   3551  NZ  LYS A 225      23.777 -40.407 -21.189  1.00  0.00           N1+
ATOM   3552  H   LYS A 225      20.045 -41.211 -14.878  1.00  0.00           H  
ATOM   3553  HA  LYS A 225      20.640 -38.613 -15.901  1.00  0.00           H  
ATOM   3554 1HB  LYS A 225      21.696 -40.802 -16.633  1.00  0.00           H  
ATOM   3555 2HB  LYS A 225      20.228 -41.137 -17.543  1.00  0.00           H  
ATOM   3556 1HG  LYS A 225      20.570 -39.142 -18.905  1.00  0.00           H  
ATOM   3557 2HG  LYS A 225      21.987 -38.702 -17.945  1.00  0.00           H  
ATOM   3558 1HD  LYS A 225      23.065 -40.857 -18.618  1.00  0.00           H  
ATOM   3559 2HD  LYS A 225      21.670 -41.198 -19.651  1.00  0.00           H  
ATOM   3560 1HE  LYS A 225      22.103 -39.140 -20.938  1.00  0.00           H  
ATOM   3561 2HE  LYS A 225      23.476 -38.764 -19.892  1.00  0.00           H  
ATOM   3562 1HZ  LYS A 225      24.175 -39.831 -21.918  1.00  0.00           H  
ATOM   3563 2HZ  LYS A 225      24.519 -40.801 -20.628  1.00  0.00           H  
ATOM   3564 3HZ  LYS A 225      23.238 -41.152 -21.605  1.00  0.00           H  
ATOM   3565  N   TYR A 226      18.711 -37.708 -17.111  1.00  0.00           N  
ATOM   3566  CA  TYR A 226      17.545 -36.954 -17.610  1.00  0.00           C  
ATOM   3567  C   TYR A 226      16.518 -36.561 -16.539  1.00  0.00           C  
ATOM   3568  O   TYR A 226      15.479 -36.002 -16.874  1.00  0.00           O  
ATOM   3569  CB  TYR A 226      16.856 -37.642 -18.800  1.00  0.00           C  
ATOM   3570  CG  TYR A 226      17.800 -37.916 -19.949  1.00  0.00           C  
ATOM   3571  CD1 TYR A 226      18.368 -36.867 -20.670  1.00  0.00           C  
ATOM   3572  CD2 TYR A 226      18.130 -39.221 -20.316  1.00  0.00           C  
ATOM   3573  CE1 TYR A 226      19.240 -37.108 -21.728  1.00  0.00           C  
ATOM   3574  CE2 TYR A 226      19.002 -39.469 -21.372  1.00  0.00           C  
ATOM   3575  CZ  TYR A 226      19.548 -38.405 -22.070  1.00  0.00           C  
ATOM   3576  OH  TYR A 226      20.409 -38.639 -23.122  1.00  0.00           O  
ATOM   3577  H   TYR A 226      19.586 -37.224 -16.968  1.00  0.00           H  
ATOM   3578  HA  TYR A 226      17.885 -35.976 -17.949  1.00  0.00           H  
ATOM   3579 1HB  TYR A 226      16.421 -38.588 -18.474  1.00  0.00           H  
ATOM   3580 2HB  TYR A 226      16.041 -37.015 -19.161  1.00  0.00           H  
ATOM   3581  HD1 TYR A 226      18.131 -35.837 -20.408  1.00  0.00           H  
ATOM   3582  HD2 TYR A 226      17.702 -40.064 -19.772  1.00  0.00           H  
ATOM   3583  HE1 TYR A 226      19.672 -36.270 -22.276  1.00  0.00           H  
ATOM   3584  HE2 TYR A 226      19.252 -40.494 -21.646  1.00  0.00           H  
ATOM   3585  HH  TYR A 226      20.579 -37.816 -23.586  1.00  0.00           H  
ATOM   3586  N   TYR A 227      16.818 -36.812 -15.267  1.00  0.00           N  
ATOM   3587  CA  TYR A 227      15.919 -36.426 -14.180  1.00  0.00           C  
ATOM   3588  C   TYR A 227      16.446 -35.229 -13.375  1.00  0.00           C  
ATOM   3589  O   TYR A 227      15.900 -34.903 -12.328  1.00  0.00           O  
ATOM   3590  CB  TYR A 227      15.598 -37.634 -13.297  1.00  0.00           C  
ATOM   3591  CG  TYR A 227      14.860 -38.720 -14.047  1.00  0.00           C  
ATOM   3592  CD1 TYR A 227      15.555 -39.742 -14.687  1.00  0.00           C  
ATOM   3593  CD2 TYR A 227      13.472 -38.711 -14.144  1.00  0.00           C  
ATOM   3594  CE1 TYR A 227      14.886 -40.733 -15.389  1.00  0.00           C  
ATOM   3595  CE2 TYR A 227      12.793 -39.700 -14.851  1.00  0.00           C  
ATOM   3596  CZ  TYR A 227      13.508 -40.707 -15.473  1.00  0.00           C  
ATOM   3597  OH  TYR A 227      12.852 -41.694 -16.175  1.00  0.00           O  
ATOM   3598  H   TYR A 227      17.686 -37.279 -15.045  1.00  0.00           H  
ATOM   3599  HA  TYR A 227      14.990 -36.054 -14.613  1.00  0.00           H  
ATOM   3600 1HB  TYR A 227      16.523 -38.049 -12.896  1.00  0.00           H  
ATOM   3601 2HB  TYR A 227      14.989 -37.315 -12.451  1.00  0.00           H  
ATOM   3602  HD1 TYR A 227      16.643 -39.774 -14.643  1.00  0.00           H  
ATOM   3603  HD2 TYR A 227      12.898 -37.920 -13.665  1.00  0.00           H  
ATOM   3604  HE1 TYR A 227      15.448 -41.524 -15.884  1.00  0.00           H  
ATOM   3605  HE2 TYR A 227      11.706 -39.678 -14.911  1.00  0.00           H  
ATOM   3606  HH  TYR A 227      13.494 -42.306 -16.543  1.00  0.00           H  
ATOM   3607  N   ALA A 228      17.507 -34.581 -13.854  1.00  0.00           N  
ATOM   3608  CA  ALA A 228      17.912 -33.275 -13.325  1.00  0.00           C  
ATOM   3609  C   ALA A 228      17.776 -32.285 -14.474  1.00  0.00           C  
ATOM   3610  O   ALA A 228      18.254 -32.543 -15.585  1.00  0.00           O  
ATOM   3611  CB  ALA A 228      19.330 -33.296 -12.789  1.00  0.00           C  
ATOM   3612  H   ALA A 228      18.046 -34.999 -14.600  1.00  0.00           H  
ATOM   3613  HA  ALA A 228      17.243 -33.020 -12.505  1.00  0.00           H  
ATOM   3614 1HB  ALA A 228      19.589 -32.307 -12.406  1.00  0.00           H  
ATOM   3615 2HB  ALA A 228      19.404 -34.026 -11.982  1.00  0.00           H  
ATOM   3616 3HB  ALA A 228      20.019 -33.567 -13.588  1.00  0.00           H  
ATOM   3617  N   VAL A 229      17.103 -31.172 -14.204  1.00  0.00           N  
ATOM   3618  CA  VAL A 229      16.843 -30.136 -15.184  1.00  0.00           C  
ATOM   3619  C   VAL A 229      17.374 -28.829 -14.618  1.00  0.00           C  
ATOM   3620  O   VAL A 229      17.021 -28.442 -13.493  1.00  0.00           O  
ATOM   3621  CB  VAL A 229      15.337 -30.026 -15.506  1.00  0.00           C  
ATOM   3622  CG1 VAL A 229      15.058 -28.949 -16.546  1.00  0.00           C  
ATOM   3623  CG2 VAL A 229      14.798 -31.373 -15.968  1.00  0.00           C  
ATOM   3624  H   VAL A 229      16.758 -31.055 -13.261  1.00  0.00           H  
ATOM   3625  HA  VAL A 229      17.369 -30.392 -16.105  1.00  0.00           H  
ATOM   3626  HB  VAL A 229      14.806 -29.714 -14.606  1.00  0.00           H  
ATOM   3627 1HG1 VAL A 229      13.988 -28.904 -16.744  1.00  0.00           H  
ATOM   3628 2HG1 VAL A 229      15.401 -27.984 -16.172  1.00  0.00           H  
ATOM   3629 3HG1 VAL A 229      15.587 -29.190 -17.470  1.00  0.00           H  
ATOM   3630 1HG2 VAL A 229      13.734 -31.281 -16.191  1.00  0.00           H  
ATOM   3631 2HG2 VAL A 229      15.330 -31.689 -16.866  1.00  0.00           H  
ATOM   3632 3HG2 VAL A 229      14.940 -32.113 -15.181  1.00  0.00           H  
ATOM   3633  N   ASN A 230      18.234 -28.160 -15.387  1.00  0.00           N  
ATOM   3634  CA  ASN A 230      18.857 -26.911 -14.964  1.00  0.00           C  
ATOM   3635  C   ASN A 230      18.715 -25.865 -16.042  1.00  0.00           C  
ATOM   3636  O   ASN A 230      19.097 -26.110 -17.187  1.00  0.00           O  
ATOM   3637  CB  ASN A 230      20.317 -27.121 -14.612  1.00  0.00           C  
ATOM   3638  CG  ASN A 230      20.499 -27.857 -13.313  1.00  0.00           C  
ATOM   3639  ND2 ASN A 230      21.005 -29.061 -13.389  1.00  0.00           N  
ATOM   3640  OD1 ASN A 230      20.179 -27.334 -12.239  1.00  0.00           O  
ATOM   3641  H   ASN A 230      18.459 -28.539 -16.296  1.00  0.00           H  
ATOM   3642  HA  ASN A 230      18.348 -26.558 -14.067  1.00  0.00           H  
ATOM   3643 1HB  ASN A 230      20.806 -27.686 -15.407  1.00  0.00           H  
ATOM   3644 2HB  ASN A 230      20.818 -26.155 -14.541  1.00  0.00           H  
ATOM   3645 1HD2 ASN A 230      21.148 -29.597 -12.557  1.00  0.00           H  
ATOM   3646 2HD2 ASN A 230      21.249 -29.444 -14.279  1.00  0.00           H  
ATOM   3647  N   PHE A 231      18.156 -24.712 -15.672  1.00  0.00           N  
ATOM   3648  CA  PHE A 231      17.969 -23.595 -16.582  1.00  0.00           C  
ATOM   3649  C   PHE A 231      18.858 -22.431 -16.120  1.00  0.00           C  
ATOM   3650  O   PHE A 231      18.441 -21.612 -15.299  1.00  0.00           O  
ATOM   3651  CB  PHE A 231      16.494 -23.173 -16.645  1.00  0.00           C  
ATOM   3652  CG  PHE A 231      16.161 -22.325 -17.852  1.00  0.00           C  
ATOM   3653  CD1 PHE A 231      15.236 -22.762 -18.789  1.00  0.00           C  
ATOM   3654  CD2 PHE A 231      16.801 -21.100 -18.075  1.00  0.00           C  
ATOM   3655  CE1 PHE A 231      14.947 -22.005 -19.906  1.00  0.00           C  
ATOM   3656  CE2 PHE A 231      16.508 -20.341 -19.192  1.00  0.00           C  
ATOM   3657  CZ  PHE A 231      15.586 -20.796 -20.111  1.00  0.00           C  
ATOM   3658  H   PHE A 231      17.849 -24.623 -14.713  1.00  0.00           H  
ATOM   3659  HA  PHE A 231      18.282 -23.904 -17.581  1.00  0.00           H  
ATOM   3660 1HB  PHE A 231      15.863 -24.062 -16.666  1.00  0.00           H  
ATOM   3661 2HB  PHE A 231      16.238 -22.610 -15.749  1.00  0.00           H  
ATOM   3662  HD1 PHE A 231      14.734 -23.719 -18.635  1.00  0.00           H  
ATOM   3663  HD2 PHE A 231      17.529 -20.743 -17.347  1.00  0.00           H  
ATOM   3664  HE1 PHE A 231      14.213 -22.357 -20.629  1.00  0.00           H  
ATOM   3665  HE2 PHE A 231      17.004 -19.382 -19.348  1.00  0.00           H  
ATOM   3666  HZ  PHE A 231      15.363 -20.204 -20.998  1.00  0.00           H  
ATOM   3667  N   PRO A 232      20.086 -22.332 -16.667  1.00  0.00           N  
ATOM   3668  CA  PRO A 232      20.987 -21.246 -16.292  1.00  0.00           C  
ATOM   3669  C   PRO A 232      20.536 -19.911 -16.874  1.00  0.00           C  
ATOM   3670  O   PRO A 232      20.113 -19.856 -18.029  1.00  0.00           O  
ATOM   3671  CB  PRO A 232      22.321 -21.688 -16.893  1.00  0.00           C  
ATOM   3672  CG  PRO A 232      21.931 -22.539 -18.047  1.00  0.00           C  
ATOM   3673  CD  PRO A 232      20.703 -23.278 -17.599  1.00  0.00           C  
ATOM   3674  HA  PRO A 232      21.047 -21.188 -15.196  1.00  0.00           H  
ATOM   3675 1HB  PRO A 232      22.911 -20.808 -17.189  1.00  0.00           H  
ATOM   3676 2HB  PRO A 232      22.910 -22.231 -16.139  1.00  0.00           H  
ATOM   3677 1HG  PRO A 232      21.739 -21.914 -18.931  1.00  0.00           H  
ATOM   3678 2HG  PRO A 232      22.754 -23.220 -18.312  1.00  0.00           H  
ATOM   3679 1HD  PRO A 232      20.060 -23.481 -18.469  1.00  0.00           H  
ATOM   3680 2HD  PRO A 232      21.000 -24.218 -17.109  1.00  0.00           H  
ATOM   3681  N   MET A 233      20.627 -18.855 -16.067  1.00  0.00           N  
ATOM   3682  CA  MET A 233      20.182 -17.515 -16.438  1.00  0.00           C  
ATOM   3683  C   MET A 233      21.271 -16.482 -16.160  1.00  0.00           C  
ATOM   3684  O   MET A 233      22.215 -16.744 -15.435  1.00  0.00           O  
ATOM   3685  CB  MET A 233      18.899 -17.160 -15.688  1.00  0.00           C  
ATOM   3686  CG  MET A 233      17.717 -18.069 -15.995  1.00  0.00           C  
ATOM   3687  SD  MET A 233      16.296 -17.744 -14.933  1.00  0.00           S  
ATOM   3688  CE  MET A 233      15.119 -18.932 -15.571  1.00  0.00           C  
ATOM   3689  H   MET A 233      21.027 -19.004 -15.152  1.00  0.00           H  
ATOM   3690  HA  MET A 233      19.956 -17.511 -17.505  1.00  0.00           H  
ATOM   3691 1HB  MET A 233      19.081 -17.200 -14.615  1.00  0.00           H  
ATOM   3692 2HB  MET A 233      18.606 -16.139 -15.934  1.00  0.00           H  
ATOM   3693 1HG  MET A 233      17.412 -17.932 -17.031  1.00  0.00           H  
ATOM   3694 2HG  MET A 233      18.015 -19.109 -15.863  1.00  0.00           H  
ATOM   3695 1HE  MET A 233      14.184 -18.853 -15.014  1.00  0.00           H  
ATOM   3696 2HE  MET A 233      14.931 -18.727 -16.626  1.00  0.00           H  
ATOM   3697 3HE  MET A 233      15.521 -19.938 -15.463  1.00  0.00           H  
ATOM   3698  N   ARG A 234      21.126 -15.316 -16.773  1.00  0.00           N  
ATOM   3699  CA  ARG A 234      21.993 -14.163 -16.589  1.00  0.00           C  
ATOM   3700  C   ARG A 234      21.278 -13.108 -15.766  1.00  0.00           C  
ATOM   3701  O   ARG A 234      20.109 -13.275 -15.402  1.00  0.00           O  
ATOM   3702  CB  ARG A 234      22.365 -13.567 -17.951  1.00  0.00           C  
ATOM   3703  CG  ARG A 234      22.902 -14.557 -18.970  1.00  0.00           C  
ATOM   3704  CD  ARG A 234      24.127 -15.297 -18.466  1.00  0.00           C  
ATOM   3705  NE  ARG A 234      24.689 -16.128 -19.525  1.00  0.00           N  
ATOM   3706  CZ  ARG A 234      25.394 -17.242 -19.351  1.00  0.00           C  
ATOM   3707  NH1 ARG A 234      25.820 -17.894 -20.432  1.00  0.00           N1+
ATOM   3708  NH2 ARG A 234      25.672 -17.730 -18.138  1.00  0.00           N  
ATOM   3709  H   ARG A 234      20.345 -15.248 -17.412  1.00  0.00           H  
ATOM   3710  HA  ARG A 234      22.902 -14.492 -16.087  1.00  0.00           H  
ATOM   3711 1HB  ARG A 234      21.489 -13.093 -18.391  1.00  0.00           H  
ATOM   3712 2HB  ARG A 234      23.123 -12.795 -17.815  1.00  0.00           H  
ATOM   3713 1HG  ARG A 234      22.135 -15.296 -19.203  1.00  0.00           H  
ATOM   3714 2HG  ARG A 234      23.183 -14.025 -19.880  1.00  0.00           H  
ATOM   3715 1HD  ARG A 234      24.879 -14.578 -18.142  1.00  0.00           H  
ATOM   3716 2HD  ARG A 234      23.847 -15.932 -17.627  1.00  0.00           H  
ATOM   3717  HE  ARG A 234      24.534 -15.840 -20.482  1.00  0.00           H  
ATOM   3718 1HH1 ARG A 234      25.606 -17.538 -21.352  1.00  0.00           H  
ATOM   3719 2HH1 ARG A 234      26.359 -18.742 -20.329  1.00  0.00           H  
ATOM   3720 1HH2 ARG A 234      25.341 -17.250 -17.312  1.00  0.00           H  
ATOM   3721 2HH2 ARG A 234      26.210 -18.579 -18.045  1.00  0.00           H  
ATOM   3722  N   ASP A 235      21.980 -12.011 -15.489  1.00  0.00           N  
ATOM   3723  CA  ASP A 235      21.433 -10.915 -14.684  1.00  0.00           C  
ATOM   3724  C   ASP A 235      20.192 -10.272 -15.292  1.00  0.00           C  
ATOM   3725  O   ASP A 235      20.047 -10.190 -16.511  1.00  0.00           O  
ATOM   3726  CB  ASP A 235      22.460  -9.784 -14.524  1.00  0.00           C  
ATOM   3727  CG  ASP A 235      23.653 -10.162 -13.690  1.00  0.00           C  
ATOM   3728  OD1 ASP A 235      23.706 -11.268 -13.121  1.00  0.00           O  
ATOM   3729  OD2 ASP A 235      24.577  -9.325 -13.600  1.00  0.00           O1-
ATOM   3730  H   ASP A 235      22.920 -11.934 -15.850  1.00  0.00           H  
ATOM   3731  HA  ASP A 235      21.192 -11.302 -13.692  1.00  0.00           H  
ATOM   3732 1HB  ASP A 235      22.814  -9.474 -15.507  1.00  0.00           H  
ATOM   3733 2HB  ASP A 235      21.980  -8.921 -14.061  1.00  0.00           H  
ATOM   3734  N   GLY A 236      19.305  -9.806 -14.417  1.00  0.00           N  
ATOM   3735  CA  GLY A 236      18.219  -8.924 -14.803  1.00  0.00           C  
ATOM   3736  C   GLY A 236      16.968  -9.519 -15.400  1.00  0.00           C  
ATOM   3737  O   GLY A 236      16.139  -8.781 -15.933  1.00  0.00           O  
ATOM   3738  H   GLY A 236      19.396 -10.079 -13.448  1.00  0.00           H  
ATOM   3739 1HA  GLY A 236      17.885  -8.355 -13.934  1.00  0.00           H  
ATOM   3740 2HA  GLY A 236      18.579  -8.205 -15.537  1.00  0.00           H  
ATOM   3741  N   ILE A 237      16.778 -10.837 -15.296  1.00  0.00           N  
ATOM   3742  CA  ILE A 237      15.576 -11.454 -15.864  1.00  0.00           C  
ATOM   3743  C   ILE A 237      14.319 -10.826 -15.248  1.00  0.00           C  
ATOM   3744  O   ILE A 237      14.266 -10.593 -14.033  1.00  0.00           O  
ATOM   3745  CB  ILE A 237      15.568 -12.976 -15.628  1.00  0.00           C  
ATOM   3746  CG1 ILE A 237      14.490 -13.642 -16.490  1.00  0.00           C  
ATOM   3747  CG2 ILE A 237      15.342 -13.286 -14.157  1.00  0.00           C  
ATOM   3748  CD1 ILE A 237      14.631 -15.145 -16.587  1.00  0.00           C  
ATOM   3749  H   ILE A 237      17.456 -11.422 -14.828  1.00  0.00           H  
ATOM   3750  HA  ILE A 237      15.538 -11.220 -16.927  1.00  0.00           H  
ATOM   3751  HB  ILE A 237      16.523 -13.397 -15.938  1.00  0.00           H  
ATOM   3752 1HG1 ILE A 237      13.506 -13.417 -16.081  1.00  0.00           H  
ATOM   3753 2HG1 ILE A 237      14.527 -13.233 -17.499  1.00  0.00           H  
ATOM   3754 1HG2 ILE A 237      15.339 -14.365 -14.008  1.00  0.00           H  
ATOM   3755 2HG2 ILE A 237      16.142 -12.841 -13.565  1.00  0.00           H  
ATOM   3756 3HG2 ILE A 237      14.384 -12.871 -13.840  1.00  0.00           H  
ATOM   3757 1HD1 ILE A 237      13.833 -15.545 -17.213  1.00  0.00           H  
ATOM   3758 2HD1 ILE A 237      15.597 -15.393 -17.027  1.00  0.00           H  
ATOM   3759 3HD1 ILE A 237      14.562 -15.581 -15.590  1.00  0.00           H  
ATOM   3760  N   ASP A 238      13.348 -10.515 -16.097  1.00  0.00           N  
ATOM   3761  CA  ASP A 238      12.127  -9.818 -15.677  1.00  0.00           C  
ATOM   3762  C   ASP A 238      10.943 -10.777 -15.703  1.00  0.00           C  
ATOM   3763  O   ASP A 238      11.097 -11.957 -16.048  1.00  0.00           O  
ATOM   3764  CB  ASP A 238      11.877  -8.562 -16.534  1.00  0.00           C  
ATOM   3765  CG  ASP A 238      11.788  -8.851 -18.029  1.00  0.00           C  
ATOM   3766  OD1 ASP A 238      11.567 -10.011 -18.446  1.00  0.00           O  
ATOM   3767  OD2 ASP A 238      11.937  -7.885 -18.808  1.00  0.00           O1-
ATOM   3768  H   ASP A 238      13.460 -10.771 -17.068  1.00  0.00           H  
ATOM   3769  HA  ASP A 238      12.247  -9.506 -14.638  1.00  0.00           H  
ATOM   3770 1HB  ASP A 238      10.948  -8.085 -16.222  1.00  0.00           H  
ATOM   3771 2HB  ASP A 238      12.683  -7.844 -16.373  1.00  0.00           H  
ATOM   3772  N   ASP A 239       9.769 -10.271 -15.324  1.00  0.00           N  
ATOM   3773  CA  ASP A 239       8.561 -11.097 -15.222  1.00  0.00           C  
ATOM   3774  C   ASP A 239       8.197 -11.766 -16.546  1.00  0.00           C  
ATOM   3775  O   ASP A 239       7.862 -12.952 -16.575  1.00  0.00           O  
ATOM   3776  CB  ASP A 239       7.368 -10.261 -14.765  1.00  0.00           C  
ATOM   3777  CG  ASP A 239       7.518  -9.732 -13.357  1.00  0.00           C  
ATOM   3778  OD1 ASP A 239       8.414 -10.194 -12.607  1.00  0.00           O  
ATOM   3779  OD2 ASP A 239       6.726  -8.837 -12.999  1.00  0.00           O1-
ATOM   3780  H   ASP A 239       9.715  -9.289 -15.101  1.00  0.00           H  
ATOM   3781  HA  ASP A 239       8.738 -11.880 -14.484  1.00  0.00           H  
ATOM   3782 1HB  ASP A 239       7.235  -9.414 -15.440  1.00  0.00           H  
ATOM   3783 2HB  ASP A 239       6.460 -10.863 -14.814  1.00  0.00           H  
ATOM   3784  N   GLU A 240       8.266 -10.987 -17.622  1.00  0.00           N  
ATOM   3785  CA  GLU A 240       7.883 -11.462 -18.950  1.00  0.00           C  
ATOM   3786  C   GLU A 240       8.802 -12.579 -19.439  1.00  0.00           C  
ATOM   3787  O   GLU A 240       8.320 -13.595 -19.948  1.00  0.00           O  
ATOM   3788  CB  GLU A 240       7.873 -10.302 -19.950  1.00  0.00           C  
ATOM   3789  CG  GLU A 240       7.354 -10.667 -21.332  1.00  0.00           C  
ATOM   3790  CD  GLU A 240       7.232  -9.459 -22.243  1.00  0.00           C  
ATOM   3791  OE1 GLU A 240       8.227  -8.709 -22.385  1.00  0.00           O  
ATOM   3792  OE2 GLU A 240       6.140  -9.267 -22.825  1.00  0.00           O1-
ATOM   3793  H   GLU A 240       8.595 -10.037 -17.517  1.00  0.00           H  
ATOM   3794  HA  GLU A 240       6.877 -11.882 -18.891  1.00  0.00           H  
ATOM   3795 1HB  GLU A 240       7.252  -9.494 -19.561  1.00  0.00           H  
ATOM   3796 2HB  GLU A 240       8.886  -9.911 -20.063  1.00  0.00           H  
ATOM   3797 1HG  GLU A 240       8.036 -11.386 -21.785  1.00  0.00           H  
ATOM   3798 2HG  GLU A 240       6.383 -11.144 -21.228  1.00  0.00           H  
ATOM   3799  N   SER A 241      10.111 -12.392 -19.277  1.00  0.00           N  
ATOM   3800  CA  SER A 241      11.106 -13.393 -19.684  1.00  0.00           C  
ATOM   3801  C   SER A 241      10.999 -14.688 -18.873  1.00  0.00           C  
ATOM   3802  O   SER A 241      11.119 -15.789 -19.413  1.00  0.00           O  
ATOM   3803  CB  SER A 241      12.501 -12.819 -19.538  1.00  0.00           C  
ATOM   3804  OG  SER A 241      12.685 -11.723 -20.390  1.00  0.00           O  
ATOM   3805  H   SER A 241      10.424 -11.527 -18.857  1.00  0.00           H  
ATOM   3806  HA  SER A 241      10.925 -13.657 -20.726  1.00  0.00           H  
ATOM   3807 1HB  SER A 241      12.662 -12.511 -18.506  1.00  0.00           H  
ATOM   3808 2HB  SER A 241      13.237 -13.589 -19.769  1.00  0.00           H  
ATOM   3809  HG  SER A 241      12.281 -10.972 -19.948  1.00  0.00           H  
ATOM   3810  N   TYR A 242      10.759 -14.550 -17.574  1.00  0.00           N  
ATOM   3811  CA  TYR A 242      10.624 -15.718 -16.699  1.00  0.00           C  
ATOM   3812  C   TYR A 242       9.329 -16.465 -17.024  1.00  0.00           C  
ATOM   3813  O   TYR A 242       9.314 -17.692 -17.138  1.00  0.00           O  
ATOM   3814  CB  TYR A 242      10.643 -15.282 -15.235  1.00  0.00           C  
ATOM   3815  CG  TYR A 242      11.173 -16.313 -14.274  1.00  0.00           C  
ATOM   3816  CD1 TYR A 242      12.481 -16.239 -13.795  1.00  0.00           C  
ATOM   3817  CD2 TYR A 242      10.365 -17.350 -13.819  1.00  0.00           C  
ATOM   3818  CE1 TYR A 242      12.965 -17.172 -12.887  1.00  0.00           C  
ATOM   3819  CE2 TYR A 242      10.850 -18.292 -12.928  1.00  0.00           C  
ATOM   3820  CZ  TYR A 242      12.144 -18.195 -12.454  1.00  0.00           C  
ATOM   3821  OH  TYR A 242      12.638 -19.119 -11.562  1.00  0.00           O  
ATOM   3822  H   TYR A 242      10.666 -13.625 -17.178  1.00  0.00           H  
ATOM   3823  HA  TYR A 242      11.468 -16.385 -16.880  1.00  0.00           H  
ATOM   3824 1HB  TYR A 242      11.257 -14.387 -15.130  1.00  0.00           H  
ATOM   3825 2HB  TYR A 242       9.633 -15.024 -14.919  1.00  0.00           H  
ATOM   3826  HD1 TYR A 242      13.142 -15.441 -14.132  1.00  0.00           H  
ATOM   3827  HD2 TYR A 242       9.334 -17.430 -14.164  1.00  0.00           H  
ATOM   3828  HE1 TYR A 242      13.991 -17.098 -12.524  1.00  0.00           H  
ATOM   3829  HE2 TYR A 242      10.210 -19.114 -12.603  1.00  0.00           H  
ATOM   3830  HH  TYR A 242      13.497 -18.829 -11.245  1.00  0.00           H  
ATOM   3831  N   GLY A 243       8.254 -15.704 -17.211  1.00  0.00           N  
ATOM   3832  CA  GLY A 243       6.925 -16.257 -17.464  1.00  0.00           C  
ATOM   3833  C   GLY A 243       6.820 -17.067 -18.740  1.00  0.00           C  
ATOM   3834  O   GLY A 243       6.219 -18.148 -18.735  1.00  0.00           O  
ATOM   3835  H   GLY A 243       8.370 -14.702 -17.178  1.00  0.00           H  
ATOM   3836 1HA  GLY A 243       6.634 -16.899 -16.632  1.00  0.00           H  
ATOM   3837 2HA  GLY A 243       6.199 -15.450 -17.516  1.00  0.00           H  
ATOM   3838  N   GLN A 244       7.423 -16.568 -19.817  1.00  0.00           N  
ATOM   3839  CA  GLN A 244       7.394 -17.258 -21.110  1.00  0.00           C  
ATOM   3840  C   GLN A 244       8.123 -18.606 -21.079  1.00  0.00           C  
ATOM   3841  O   GLN A 244       7.961 -19.409 -21.986  1.00  0.00           O  
ATOM   3842  CB  GLN A 244       7.965 -16.375 -22.238  1.00  0.00           C  
ATOM   3843  CG  GLN A 244       9.486 -16.222 -22.282  1.00  0.00           C  
ATOM   3844  CD  GLN A 244       9.995 -15.422 -23.478  1.00  0.00           C  
ATOM   3845  NE2 GLN A 244      11.059 -14.639 -23.266  1.00  0.00           N  
ATOM   3846  OE1 GLN A 244       9.461 -15.528 -24.584  1.00  0.00           O  
ATOM   3847  H   GLN A 244       7.915 -15.689 -19.741  1.00  0.00           H  
ATOM   3848  HA  GLN A 244       6.359 -17.493 -21.353  1.00  0.00           H  
ATOM   3849 1HB  GLN A 244       7.663 -16.778 -23.204  1.00  0.00           H  
ATOM   3850 2HB  GLN A 244       7.550 -15.370 -22.158  1.00  0.00           H  
ATOM   3851 1HG  GLN A 244       9.815 -15.706 -21.378  1.00  0.00           H  
ATOM   3852 2HG  GLN A 244       9.939 -17.211 -22.331  1.00  0.00           H  
ATOM   3853 1HE2 GLN A 244      11.435 -14.093 -24.015  1.00  0.00           H  
ATOM   3854 2HE2 GLN A 244      11.479 -14.599 -22.360  1.00  0.00           H  
ATOM   3855  N   ILE A 245       8.940 -18.835 -20.053  1.00  0.00           N  
ATOM   3856  CA  ILE A 245       9.730 -20.051 -19.948  1.00  0.00           C  
ATOM   3857  C   ILE A 245       9.243 -21.007 -18.839  1.00  0.00           C  
ATOM   3858  O   ILE A 245       9.125 -22.211 -19.066  1.00  0.00           O  
ATOM   3859  CB  ILE A 245      11.208 -19.696 -19.699  1.00  0.00           C  
ATOM   3860  CG1 ILE A 245      11.817 -19.045 -20.944  1.00  0.00           C  
ATOM   3861  CG2 ILE A 245      11.994 -20.936 -19.303  1.00  0.00           C  
ATOM   3862  CD1 ILE A 245      11.585 -19.827 -22.217  1.00  0.00           C  
ATOM   3863  H   ILE A 245       9.010 -18.138 -19.324  1.00  0.00           H  
ATOM   3864  HA  ILE A 245       9.569 -20.647 -20.845  1.00  0.00           H  
ATOM   3865  HB  ILE A 245      11.276 -18.962 -18.895  1.00  0.00           H  
ATOM   3866 1HG1 ILE A 245      11.399 -18.046 -21.074  1.00  0.00           H  
ATOM   3867 2HG1 ILE A 245      12.893 -18.933 -20.807  1.00  0.00           H  
ATOM   3868 1HG2 ILE A 245      13.037 -20.667 -19.134  1.00  0.00           H  
ATOM   3869 2HG2 ILE A 245      11.575 -21.357 -18.392  1.00  0.00           H  
ATOM   3870 3HG2 ILE A 245      11.937 -21.674 -20.104  1.00  0.00           H  
ATOM   3871 1HD1 ILE A 245      12.046 -19.303 -23.055  1.00  0.00           H  
ATOM   3872 2HD1 ILE A 245      12.027 -20.818 -22.121  1.00  0.00           H  
ATOM   3873 3HD1 ILE A 245      10.515 -19.922 -22.394  1.00  0.00           H  
ATOM   3874  N   PHE A 246       8.925 -20.480 -17.661  1.00  0.00           N  
ATOM   3875  CA  PHE A 246       8.565 -21.340 -16.533  1.00  0.00           C  
ATOM   3876  C   PHE A 246       7.404 -22.290 -16.869  1.00  0.00           C  
ATOM   3877  O   PHE A 246       7.519 -23.500 -16.657  1.00  0.00           O  
ATOM   3878  CB  PHE A 246       8.236 -20.505 -15.299  1.00  0.00           C  
ATOM   3879  CG  PHE A 246       8.003 -21.326 -14.062  1.00  0.00           C  
ATOM   3880  CD1 PHE A 246       6.708 -21.677 -13.675  1.00  0.00           C  
ATOM   3881  CD2 PHE A 246       9.069 -21.748 -13.282  1.00  0.00           C  
ATOM   3882  CE1 PHE A 246       6.493 -22.431 -12.536  1.00  0.00           C  
ATOM   3883  CE2 PHE A 246       8.857 -22.507 -12.139  1.00  0.00           C  
ATOM   3884  CZ  PHE A 246       7.570 -22.843 -11.764  1.00  0.00           C  
ATOM   3885  H   PHE A 246       8.928 -19.478 -17.533  1.00  0.00           H  
ATOM   3886  HA  PHE A 246       9.416 -21.981 -16.300  1.00  0.00           H  
ATOM   3887 1HB  PHE A 246       9.051 -19.812 -15.100  1.00  0.00           H  
ATOM   3888 2HB  PHE A 246       7.341 -19.912 -15.488  1.00  0.00           H  
ATOM   3889  HD1 PHE A 246       5.863 -21.348 -14.283  1.00  0.00           H  
ATOM   3890  HD2 PHE A 246      10.084 -21.480 -13.579  1.00  0.00           H  
ATOM   3891  HE1 PHE A 246       5.478 -22.703 -12.246  1.00  0.00           H  
ATOM   3892  HE2 PHE A 246       9.704 -22.838 -11.538  1.00  0.00           H  
ATOM   3893  HZ  PHE A 246       7.402 -23.432 -10.863  1.00  0.00           H  
ATOM   3894  N   LYS A 247       6.303 -21.758 -17.395  1.00  0.00           N  
ATOM   3895  CA  LYS A 247       5.125 -22.604 -17.644  1.00  0.00           C  
ATOM   3896  C   LYS A 247       5.383 -23.675 -18.719  1.00  0.00           C  
ATOM   3897  O   LYS A 247       5.156 -24.858 -18.459  1.00  0.00           O  
ATOM   3898  CB  LYS A 247       3.866 -21.789 -17.961  1.00  0.00           C  
ATOM   3899  CG  LYS A 247       2.626 -22.659 -18.153  1.00  0.00           C  
ATOM   3900  CD  LYS A 247       1.373 -21.832 -18.378  1.00  0.00           C  
ATOM   3901  CE  LYS A 247       0.156 -22.730 -18.538  1.00  0.00           C  
ATOM   3902  NZ  LYS A 247      -1.078 -21.946 -18.803  1.00  0.00           N1+
ATOM   3903  H   LYS A 247       6.260 -20.776 -17.625  1.00  0.00           H  
ATOM   3904  HA  LYS A 247       4.921 -23.188 -16.746  1.00  0.00           H  
ATOM   3905 1HB  LYS A 247       3.674 -21.085 -17.151  1.00  0.00           H  
ATOM   3906 2HB  LYS A 247       4.027 -21.208 -18.869  1.00  0.00           H  
ATOM   3907 1HG  LYS A 247       2.769 -23.312 -19.015  1.00  0.00           H  
ATOM   3908 2HG  LYS A 247       2.477 -23.281 -17.270  1.00  0.00           H  
ATOM   3909 1HD  LYS A 247       1.221 -21.165 -17.529  1.00  0.00           H  
ATOM   3910 2HD  LYS A 247       1.493 -21.227 -19.276  1.00  0.00           H  
ATOM   3911 1HE  LYS A 247       0.319 -23.419 -19.364  1.00  0.00           H  
ATOM   3912 2HE  LYS A 247       0.013 -23.314 -17.629  1.00  0.00           H  
ATOM   3913 1HZ  LYS A 247      -1.861 -22.575 -18.901  1.00  0.00           H  
ATOM   3914 2HZ  LYS A 247      -1.248 -21.315 -18.031  1.00  0.00           H  
ATOM   3915 3HZ  LYS A 247      -0.962 -21.414 -19.653  1.00  0.00           H  
ATOM   3916  N   PRO A 248       5.897 -23.286 -19.905  1.00  0.00           N  
ATOM   3917  CA  PRO A 248       6.240 -24.363 -20.860  1.00  0.00           C  
ATOM   3918  C   PRO A 248       7.128 -25.474 -20.299  1.00  0.00           C  
ATOM   3919  O   PRO A 248       6.884 -26.648 -20.587  1.00  0.00           O  
ATOM   3920  CB  PRO A 248       6.974 -23.593 -21.963  1.00  0.00           C  
ATOM   3921  CG  PRO A 248       6.347 -22.241 -21.943  1.00  0.00           C  
ATOM   3922  CD  PRO A 248       6.162 -21.937 -20.480  1.00  0.00           C  
ATOM   3923  HA  PRO A 248       5.314 -24.820 -21.237  1.00  0.00           H  
ATOM   3924 1HB  PRO A 248       8.053 -23.569 -21.752  1.00  0.00           H  
ATOM   3925 2HB  PRO A 248       6.847 -24.108 -22.927  1.00  0.00           H  
ATOM   3926 1HG  PRO A 248       7.000 -21.513 -22.447  1.00  0.00           H  
ATOM   3927 2HG  PRO A 248       5.397 -22.253 -22.497  1.00  0.00           H  
ATOM   3928 1HD  PRO A 248       7.084 -21.491 -20.078  1.00  0.00           H  
ATOM   3929 2HD  PRO A 248       5.312 -21.250 -20.352  1.00  0.00           H  
ATOM   3930  N   ILE A 249       8.142 -25.113 -19.513  1.00  0.00           N  
ATOM   3931  CA  ILE A 249       9.068 -26.102 -18.960  1.00  0.00           C  
ATOM   3932  C   ILE A 249       8.352 -26.993 -17.943  1.00  0.00           C  
ATOM   3933  O   ILE A 249       8.428 -28.215 -18.035  1.00  0.00           O  
ATOM   3934  CB  ILE A 249      10.273 -25.418 -18.291  1.00  0.00           C  
ATOM   3935  CG1 ILE A 249      11.147 -24.727 -19.342  1.00  0.00           C  
ATOM   3936  CG2 ILE A 249      11.089 -26.430 -17.500  1.00  0.00           C  
ATOM   3937  CD1 ILE A 249      11.840 -25.683 -20.286  1.00  0.00           C  
ATOM   3938  H   ILE A 249       8.276 -24.137 -19.295  1.00  0.00           H  
ATOM   3939  HA  ILE A 249       9.393 -26.760 -19.765  1.00  0.00           H  
ATOM   3940  HB  ILE A 249       9.922 -24.640 -17.613  1.00  0.00           H  
ATOM   3941 1HG1 ILE A 249      10.534 -24.048 -19.935  1.00  0.00           H  
ATOM   3942 2HG1 ILE A 249      11.910 -24.127 -18.845  1.00  0.00           H  
ATOM   3943 1HG2 ILE A 249      11.938 -25.929 -17.035  1.00  0.00           H  
ATOM   3944 2HG2 ILE A 249      10.464 -26.876 -16.728  1.00  0.00           H  
ATOM   3945 3HG2 ILE A 249      11.451 -27.209 -18.171  1.00  0.00           H  
ATOM   3946 1HD1 ILE A 249      12.439 -25.119 -21.001  1.00  0.00           H  
ATOM   3947 2HD1 ILE A 249      12.488 -26.351 -19.715  1.00  0.00           H  
ATOM   3948 3HD1 ILE A 249      11.094 -26.269 -20.820  1.00  0.00           H  
ATOM   3949  N   ILE A 250       7.643 -26.391 -16.990  1.00  0.00           N  
ATOM   3950  CA  ILE A 250       6.949 -27.182 -15.975  1.00  0.00           C  
ATOM   3951  C   ILE A 250       5.853 -28.040 -16.609  1.00  0.00           C  
ATOM   3952  O   ILE A 250       5.698 -29.195 -16.238  1.00  0.00           O  
ATOM   3953  CB  ILE A 250       6.418 -26.300 -14.820  1.00  0.00           C  
ATOM   3954  CG1 ILE A 250       7.589 -25.634 -14.069  1.00  0.00           C  
ATOM   3955  CG2 ILE A 250       5.555 -27.115 -13.859  1.00  0.00           C  
ATOM   3956  CD1 ILE A 250       8.668 -26.561 -13.554  1.00  0.00           C  
ATOM   3957  H   ILE A 250       7.577 -25.383 -16.959  1.00  0.00           H  
ATOM   3958  HA  ILE A 250       7.654 -27.898 -15.554  1.00  0.00           H  
ATOM   3959  HB  ILE A 250       5.816 -25.489 -15.227  1.00  0.00           H  
ATOM   3960 1HG1 ILE A 250       8.075 -24.910 -14.720  1.00  0.00           H  
ATOM   3961 2HG1 ILE A 250       7.203 -25.089 -13.206  1.00  0.00           H  
ATOM   3962 1HG2 ILE A 250       5.195 -26.470 -13.056  1.00  0.00           H  
ATOM   3963 2HG2 ILE A 250       4.705 -27.530 -14.398  1.00  0.00           H  
ATOM   3964 3HG2 ILE A 250       6.146 -27.926 -13.436  1.00  0.00           H  
ATOM   3965 1HD1 ILE A 250       9.435 -25.978 -13.043  1.00  0.00           H  
ATOM   3966 2HD1 ILE A 250       8.232 -27.277 -12.856  1.00  0.00           H  
ATOM   3967 3HD1 ILE A 250       9.116 -27.096 -14.390  1.00  0.00           H  
ATOM   3968  N   SER A 251       5.136 -27.495 -17.591  1.00  0.00           N  
ATOM   3969  CA  SER A 251       4.098 -28.259 -18.288  1.00  0.00           C  
ATOM   3970  C   SER A 251       4.666 -29.509 -18.968  1.00  0.00           C  
ATOM   3971  O   SER A 251       4.072 -30.589 -18.881  1.00  0.00           O  
ATOM   3972  CB  SER A 251       3.416 -27.383 -19.319  1.00  0.00           C  
ATOM   3973  OG  SER A 251       2.750 -26.312 -18.708  1.00  0.00           O  
ATOM   3974  H   SER A 251       5.309 -26.539 -17.861  1.00  0.00           H  
ATOM   3975  HA  SER A 251       3.367 -28.600 -17.553  1.00  0.00           H  
ATOM   3976 1HB  SER A 251       4.159 -27.001 -20.020  1.00  0.00           H  
ATOM   3977 2HB  SER A 251       2.705 -27.978 -19.891  1.00  0.00           H  
ATOM   3978  HG  SER A 251       3.433 -25.684 -18.456  1.00  0.00           H  
ATOM   3979  N   LYS A 252       5.816 -29.370 -19.626  1.00  0.00           N  
ATOM   3980  CA  LYS A 252       6.453 -30.522 -20.275  1.00  0.00           C  
ATOM   3981  C   LYS A 252       6.987 -31.525 -19.253  1.00  0.00           C  
ATOM   3982  O   LYS A 252       6.881 -32.737 -19.452  1.00  0.00           O  
ATOM   3983  CB  LYS A 252       7.587 -30.059 -21.190  1.00  0.00           C  
ATOM   3984  CG  LYS A 252       8.254 -31.178 -21.980  1.00  0.00           C  
ATOM   3985  CD  LYS A 252       7.252 -31.906 -22.861  1.00  0.00           C  
ATOM   3986  CE  LYS A 252       6.778 -31.024 -24.008  1.00  0.00           C  
ATOM   3987  NZ  LYS A 252       5.810 -31.730 -24.890  1.00  0.00           N1+
ATOM   3988  H   LYS A 252       6.259 -28.465 -19.685  1.00  0.00           H  
ATOM   3989  HA  LYS A 252       5.698 -31.057 -20.849  1.00  0.00           H  
ATOM   3990 1HB  LYS A 252       7.205 -29.329 -21.903  1.00  0.00           H  
ATOM   3991 2HB  LYS A 252       8.356 -29.565 -20.595  1.00  0.00           H  
ATOM   3992 1HG  LYS A 252       9.043 -30.759 -22.607  1.00  0.00           H  
ATOM   3993 2HG  LYS A 252       8.705 -31.891 -21.291  1.00  0.00           H  
ATOM   3994 1HD  LYS A 252       7.714 -32.804 -23.273  1.00  0.00           H  
ATOM   3995 2HD  LYS A 252       6.391 -32.202 -22.265  1.00  0.00           H  
ATOM   3996 1HE  LYS A 252       6.301 -30.131 -23.606  1.00  0.00           H  
ATOM   3997 2HE  LYS A 252       7.635 -30.713 -24.605  1.00  0.00           H  
ATOM   3998 1HZ  LYS A 252       5.522 -31.113 -25.636  1.00  0.00           H  
ATOM   3999 2HZ  LYS A 252       6.248 -32.551 -25.283  1.00  0.00           H  
ATOM   4000 3HZ  LYS A 252       5.002 -32.006 -24.351  1.00  0.00           H  
ATOM   4001  N   VAL A 253       7.545 -31.016 -18.156  1.00  0.00           N  
ATOM   4002  CA  VAL A 253       7.980 -31.868 -17.061  1.00  0.00           C  
ATOM   4003  C   VAL A 253       6.806 -32.674 -16.501  1.00  0.00           C  
ATOM   4004  O   VAL A 253       6.932 -33.872 -16.289  1.00  0.00           O  
ATOM   4005  CB  VAL A 253       8.606 -31.019 -15.939  1.00  0.00           C  
ATOM   4006  CG1 VAL A 253       8.735 -31.834 -14.662  1.00  0.00           C  
ATOM   4007  CG2 VAL A 253       9.963 -30.494 -16.384  1.00  0.00           C  
ATOM   4008  H   VAL A 253       7.670 -30.016 -18.080  1.00  0.00           H  
ATOM   4009  HA  VAL A 253       8.693 -32.595 -17.451  1.00  0.00           H  
ATOM   4010  HB  VAL A 253       7.945 -30.180 -15.720  1.00  0.00           H  
ATOM   4011 1HG1 VAL A 253       9.180 -31.219 -13.880  1.00  0.00           H  
ATOM   4012 2HG1 VAL A 253       7.749 -32.170 -14.343  1.00  0.00           H  
ATOM   4013 3HG1 VAL A 253       9.373 -32.699 -14.846  1.00  0.00           H  
ATOM   4014 1HG2 VAL A 253      10.400 -29.893 -15.586  1.00  0.00           H  
ATOM   4015 2HG2 VAL A 253      10.621 -31.332 -16.610  1.00  0.00           H  
ATOM   4016 3HG2 VAL A 253       9.840 -29.878 -17.276  1.00  0.00           H  
ATOM   4017  N   MET A 254       5.680 -32.012 -16.263  1.00  0.00           N  
ATOM   4018  CA  MET A 254       4.493 -32.699 -15.748  1.00  0.00           C  
ATOM   4019  C   MET A 254       4.001 -33.772 -16.720  1.00  0.00           C  
ATOM   4020  O   MET A 254       3.664 -34.892 -16.311  1.00  0.00           O  
ATOM   4021  CB  MET A 254       3.378 -31.699 -15.469  1.00  0.00           C  
ATOM   4022  CG  MET A 254       3.679 -30.753 -14.318  1.00  0.00           C  
ATOM   4023  SD  MET A 254       3.662 -31.567 -12.711  1.00  0.00           S  
ATOM   4024  CE  MET A 254       3.861 -30.135 -11.666  1.00  0.00           C  
ATOM   4025  H   MET A 254       5.635 -31.018 -16.437  1.00  0.00           H  
ATOM   4026  HA  MET A 254       4.758 -33.195 -14.815  1.00  0.00           H  
ATOM   4027 1HB  MET A 254       3.192 -31.103 -16.360  1.00  0.00           H  
ATOM   4028 2HB  MET A 254       2.457 -32.236 -15.236  1.00  0.00           H  
ATOM   4029 1HG  MET A 254       4.660 -30.304 -14.464  1.00  0.00           H  
ATOM   4030 2HG  MET A 254       2.938 -29.952 -14.302  1.00  0.00           H  
ATOM   4031 1HE  MET A 254       3.875 -30.445 -10.621  1.00  0.00           H  
ATOM   4032 2HE  MET A 254       4.799 -29.634 -11.909  1.00  0.00           H  
ATOM   4033 3HE  MET A 254       3.030 -29.447 -11.830  1.00  0.00           H  
ATOM   4034  N   GLU A 255       3.985 -33.418 -18.005  1.00  0.00           N  
ATOM   4035  CA  GLU A 255       3.577 -34.333 -19.086  1.00  0.00           C  
ATOM   4036  C   GLU A 255       4.444 -35.593 -19.154  1.00  0.00           C  
ATOM   4037  O   GLU A 255       3.923 -36.713 -19.248  1.00  0.00           O  
ATOM   4038  CB  GLU A 255       3.627 -33.611 -20.434  1.00  0.00           C  
ATOM   4039  CG  GLU A 255       3.210 -34.468 -21.622  1.00  0.00           C  
ATOM   4040  CD  GLU A 255       3.360 -33.756 -22.938  1.00  0.00           C  
ATOM   4041  OE1 GLU A 255       3.695 -32.595 -22.929  1.00  0.00           O  
ATOM   4042  OE2 GLU A 255       3.141 -34.375 -23.953  1.00  0.00           O1-
ATOM   4043  H   GLU A 255       4.269 -32.478 -18.237  1.00  0.00           H  
ATOM   4044  HA  GLU A 255       2.552 -34.654 -18.898  1.00  0.00           H  
ATOM   4045 1HB  GLU A 255       2.974 -32.740 -20.404  1.00  0.00           H  
ATOM   4046 2HB  GLU A 255       4.641 -33.256 -20.619  1.00  0.00           H  
ATOM   4047 1HG  GLU A 255       3.820 -35.371 -21.637  1.00  0.00           H  
ATOM   4048 2HG  GLU A 255       2.169 -34.767 -21.493  1.00  0.00           H  
ATOM   4049  N   MET A 256       5.760 -35.407 -19.116  1.00  0.00           N  
ATOM   4050  CA  MET A 256       6.703 -36.505 -19.316  1.00  0.00           C  
ATOM   4051  C   MET A 256       7.009 -37.302 -18.045  1.00  0.00           C  
ATOM   4052  O   MET A 256       7.196 -38.524 -18.108  1.00  0.00           O  
ATOM   4053  CB  MET A 256       7.999 -35.957 -19.909  1.00  0.00           C  
ATOM   4054  CG  MET A 256       7.845 -35.332 -21.288  1.00  0.00           C  
ATOM   4055  SD  MET A 256       7.159 -36.478 -22.500  1.00  0.00           S  
ATOM   4056  CE  MET A 256       8.476 -37.689 -22.600  1.00  0.00           C  
ATOM   4057  H   MET A 256       6.117 -34.479 -18.942  1.00  0.00           H  
ATOM   4058  HA  MET A 256       6.257 -37.221 -20.008  1.00  0.00           H  
ATOM   4059 1HB  MET A 256       8.411 -35.201 -19.242  1.00  0.00           H  
ATOM   4060 2HB  MET A 256       8.732 -36.761 -19.987  1.00  0.00           H  
ATOM   4061 1HG  MET A 256       7.186 -34.464 -21.223  1.00  0.00           H  
ATOM   4062 2HG  MET A 256       8.818 -34.994 -21.645  1.00  0.00           H  
ATOM   4063 1HE  MET A 256       8.199 -38.467 -23.313  1.00  0.00           H  
ATOM   4064 2HE  MET A 256       9.392 -37.203 -22.931  1.00  0.00           H  
ATOM   4065 3HE  MET A 256       8.633 -38.136 -21.619  1.00  0.00           H  
ATOM   4066  N   TYR A 257       7.068 -36.614 -16.901  1.00  0.00           N  
ATOM   4067  CA  TYR A 257       7.449 -37.240 -15.628  1.00  0.00           C  
ATOM   4068  C   TYR A 257       6.255 -37.755 -14.813  1.00  0.00           C  
ATOM   4069  O   TYR A 257       6.398 -38.724 -14.062  1.00  0.00           O  
ATOM   4070  CB  TYR A 257       8.272 -36.258 -14.787  1.00  0.00           C  
ATOM   4071  CG  TYR A 257       8.927 -36.877 -13.570  1.00  0.00           C  
ATOM   4072  CD1 TYR A 257       8.706 -36.359 -12.296  1.00  0.00           C  
ATOM   4073  CD2 TYR A 257       9.752 -37.994 -13.689  1.00  0.00           C  
ATOM   4074  CE1 TYR A 257       9.299 -36.929 -11.182  1.00  0.00           C  
ATOM   4075  CE2 TYR A 257      10.343 -38.569 -12.585  1.00  0.00           C  
ATOM   4076  CZ  TYR A 257      10.118 -38.027 -11.333  1.00  0.00           C  
ATOM   4077  OH  TYR A 257      10.709 -38.599 -10.234  1.00  0.00           O  
ATOM   4078  H   TYR A 257       6.841 -35.629 -16.917  1.00  0.00           H  
ATOM   4079  HA  TYR A 257       8.060 -38.118 -15.845  1.00  0.00           H  
ATOM   4080 1HB  TYR A 257       9.057 -35.819 -15.405  1.00  0.00           H  
ATOM   4081 2HB  TYR A 257       7.631 -35.446 -14.446  1.00  0.00           H  
ATOM   4082  HD1 TYR A 257       8.058 -35.492 -12.164  1.00  0.00           H  
ATOM   4083  HD2 TYR A 257       9.942 -38.430 -14.670  1.00  0.00           H  
ATOM   4084  HE1 TYR A 257       9.116 -36.511 -10.191  1.00  0.00           H  
ATOM   4085  HE2 TYR A 257      10.983 -39.445 -12.703  1.00  0.00           H  
ATOM   4086  HH  TYR A 257      11.145 -39.414 -10.496  1.00  0.00           H  
ATOM   4087  N   GLN A 258       5.103 -37.107 -14.955  1.00  0.00           N  
ATOM   4088  CA  GLN A 258       3.894 -37.453 -14.198  1.00  0.00           C  
ATOM   4089  C   GLN A 258       4.194 -37.736 -12.714  1.00  0.00           C  
ATOM   4090  O   GLN A 258       4.050 -38.867 -12.232  1.00  0.00           O  
ATOM   4091  CB  GLN A 258       3.171 -38.637 -14.848  1.00  0.00           C  
ATOM   4092  CG  GLN A 258       2.670 -38.346 -16.250  1.00  0.00           C  
ATOM   4093  CD  GLN A 258       1.713 -39.421 -16.731  1.00  0.00           C  
ATOM   4094  NE2 GLN A 258       0.420 -39.102 -16.792  1.00  0.00           N  
ATOM   4095  OE1 GLN A 258       2.133 -40.535 -17.026  1.00  0.00           O  
ATOM   4096  H   GLN A 258       5.067 -36.344 -15.616  1.00  0.00           H  
ATOM   4097  HA  GLN A 258       3.225 -36.592 -14.201  1.00  0.00           H  
ATOM   4098 1HB  GLN A 258       3.844 -39.492 -14.898  1.00  0.00           H  
ATOM   4099 2HB  GLN A 258       2.318 -38.926 -14.235  1.00  0.00           H  
ATOM   4100 1HG  GLN A 258       2.149 -37.389 -16.248  1.00  0.00           H  
ATOM   4101 2HG  GLN A 258       3.522 -38.306 -16.929  1.00  0.00           H  
ATOM   4102 1HE2 GLN A 258      -0.249 -39.778 -17.102  1.00  0.00           H  
ATOM   4103 2HE2 GLN A 258       0.119 -38.186 -16.526  1.00  0.00           H  
ATOM   4104  N   PRO A 259       4.641 -36.703 -11.983  1.00  0.00           N  
ATOM   4105  CA  PRO A 259       4.863 -36.864 -10.551  1.00  0.00           C  
ATOM   4106  C   PRO A 259       3.545 -37.008  -9.796  1.00  0.00           C  
ATOM   4107  O   PRO A 259       2.511 -36.543 -10.274  1.00  0.00           O  
ATOM   4108  CB  PRO A 259       5.592 -35.573 -10.169  1.00  0.00           C  
ATOM   4109  CG  PRO A 259       5.079 -34.563 -11.139  1.00  0.00           C  
ATOM   4110  CD  PRO A 259       4.936 -35.324 -12.430  1.00  0.00           C  
ATOM   4111  HA  PRO A 259       5.530 -37.723 -10.382  1.00  0.00           H  
ATOM   4112 1HB  PRO A 259       5.370 -35.310  -9.123  1.00  0.00           H  
ATOM   4113 2HB  PRO A 259       6.680 -35.719 -10.239  1.00  0.00           H  
ATOM   4114 1HG  PRO A 259       4.126 -34.145 -10.783  1.00  0.00           H  
ATOM   4115 2HG  PRO A 259       5.784 -33.721 -11.218  1.00  0.00           H  
ATOM   4116 1HD  PRO A 259       4.104 -34.901 -13.013  1.00  0.00           H  
ATOM   4117 2HD  PRO A 259       5.875 -35.266 -12.996  1.00  0.00           H  
ATOM   4118  N   SER A 260       3.584 -37.659  -8.640  1.00  0.00           N  
ATOM   4119  CA  SER A 260       2.415 -37.704  -7.760  1.00  0.00           C  
ATOM   4120  C   SER A 260       2.510 -36.755  -6.561  1.00  0.00           C  
ATOM   4121  O   SER A 260       1.530 -36.590  -5.843  1.00  0.00           O  
ATOM   4122  CB  SER A 260       2.214 -39.120  -7.261  1.00  0.00           C  
ATOM   4123  OG  SER A 260       3.307 -39.543  -6.493  1.00  0.00           O  
ATOM   4124  H   SER A 260       4.432 -38.132  -8.357  1.00  0.00           H  
ATOM   4125  HA  SER A 260       1.550 -37.341  -8.315  1.00  0.00           H  
ATOM   4126 1HB  SER A 260       1.305 -39.170  -6.661  1.00  0.00           H  
ATOM   4127 2HB  SER A 260       2.082 -39.789  -8.110  1.00  0.00           H  
ATOM   4128  HG  SER A 260       3.070 -39.374  -5.579  1.00  0.00           H  
ATOM   4129  N   ALA A 261       3.671 -36.135  -6.346  1.00  0.00           N  
ATOM   4130  CA  ALA A 261       3.815 -35.062  -5.354  1.00  0.00           C  
ATOM   4131  C   ALA A 261       4.834 -34.053  -5.857  1.00  0.00           C  
ATOM   4132  O   ALA A 261       5.735 -34.406  -6.614  1.00  0.00           O  
ATOM   4133  CB  ALA A 261       4.245 -35.623  -4.014  1.00  0.00           C  
ATOM   4134  H   ALA A 261       4.476 -36.414  -6.891  1.00  0.00           H  
ATOM   4135  HA  ALA A 261       2.845 -34.579  -5.233  1.00  0.00           H  
ATOM   4136 1HB  ALA A 261       4.346 -34.811  -3.294  1.00  0.00           H  
ATOM   4137 2HB  ALA A 261       3.498 -36.332  -3.659  1.00  0.00           H  
ATOM   4138 3HB  ALA A 261       5.204 -36.130  -4.122  1.00  0.00           H  
ATOM   4139  N   VAL A 262       4.681 -32.804  -5.421  1.00  0.00           N  
ATOM   4140  CA  VAL A 262       5.549 -31.700  -5.842  1.00  0.00           C  
ATOM   4141  C   VAL A 262       6.060 -30.952  -4.614  1.00  0.00           C  
ATOM   4142  O   VAL A 262       5.314 -30.730  -3.661  1.00  0.00           O  
ATOM   4143  CB  VAL A 262       4.791 -30.725  -6.763  1.00  0.00           C  
ATOM   4144  CG1 VAL A 262       5.720 -29.625  -7.255  1.00  0.00           C  
ATOM   4145  CG2 VAL A 262       4.186 -31.485  -7.934  1.00  0.00           C  
ATOM   4146  H   VAL A 262       3.929 -32.619  -4.772  1.00  0.00           H  
ATOM   4147  HA  VAL A 262       6.389 -32.114  -6.403  1.00  0.00           H  
ATOM   4148  HB  VAL A 262       3.997 -30.244  -6.192  1.00  0.00           H  
ATOM   4149 1HG1 VAL A 262       5.167 -28.947  -7.906  1.00  0.00           H  
ATOM   4150 2HG1 VAL A 262       6.113 -29.073  -6.403  1.00  0.00           H  
ATOM   4151 3HG1 VAL A 262       6.544 -30.069  -7.814  1.00  0.00           H  
ATOM   4152 1HG2 VAL A 262       3.651 -30.791  -8.581  1.00  0.00           H  
ATOM   4153 2HG2 VAL A 262       4.980 -31.971  -8.502  1.00  0.00           H  
ATOM   4154 3HG2 VAL A 262       3.494 -32.239  -7.561  1.00  0.00           H  
ATOM   4155  N   VAL A 263       7.333 -30.572  -4.647  1.00  0.00           N  
ATOM   4156  CA  VAL A 263       7.921 -29.678  -3.647  1.00  0.00           C  
ATOM   4157  C   VAL A 263       8.413 -28.457  -4.404  1.00  0.00           C  
ATOM   4158  O   VAL A 263       9.204 -28.594  -5.356  1.00  0.00           O  
ATOM   4159  CB  VAL A 263       9.087 -30.349  -2.890  1.00  0.00           C  
ATOM   4160  CG1 VAL A 263       9.689 -29.396  -1.870  1.00  0.00           C  
ATOM   4161  CG2 VAL A 263       8.609 -31.626  -2.203  1.00  0.00           C  
ATOM   4162  H   VAL A 263       7.911 -30.919  -5.399  1.00  0.00           H  
ATOM   4163  HA  VAL A 263       7.154 -29.421  -2.919  1.00  0.00           H  
ATOM   4164  HB  VAL A 263       9.875 -30.596  -3.602  1.00  0.00           H  
ATOM   4165 1HG1 VAL A 263      10.510 -29.893  -1.349  1.00  0.00           H  
ATOM   4166 2HG1 VAL A 263      10.066 -28.510  -2.378  1.00  0.00           H  
ATOM   4167 3HG1 VAL A 263       8.925 -29.106  -1.149  1.00  0.00           H  
ATOM   4168 1HG2 VAL A 263       9.441 -32.087  -1.673  1.00  0.00           H  
ATOM   4169 2HG2 VAL A 263       7.818 -31.383  -1.494  1.00  0.00           H  
ATOM   4170 3HG2 VAL A 263       8.224 -32.320  -2.951  1.00  0.00           H  
ATOM   4171  N   LEU A 264       7.918 -27.289  -4.016  1.00  0.00           N  
ATOM   4172  CA  LEU A 264       8.264 -26.015  -4.654  1.00  0.00           C  
ATOM   4173  C   LEU A 264       8.991 -25.125  -3.661  1.00  0.00           C  
ATOM   4174  O   LEU A 264       8.423 -24.742  -2.635  1.00  0.00           O  
ATOM   4175  CB  LEU A 264       7.006 -25.318  -5.176  1.00  0.00           C  
ATOM   4176  CG  LEU A 264       7.196 -23.919  -5.798  1.00  0.00           C  
ATOM   4177  CD1 LEU A 264       8.065 -23.970  -7.044  1.00  0.00           C  
ATOM   4178  CD2 LEU A 264       5.842 -23.303  -6.111  1.00  0.00           C  
ATOM   4179  H   LEU A 264       7.273 -27.291  -3.240  1.00  0.00           H  
ATOM   4180  HA  LEU A 264       8.924 -26.219  -5.497  1.00  0.00           H  
ATOM   4181 1HB  LEU A 264       6.549 -25.948  -5.936  1.00  0.00           H  
ATOM   4182 2HB  LEU A 264       6.301 -25.209  -4.351  1.00  0.00           H  
ATOM   4183  HG  LEU A 264       7.729 -23.278  -5.096  1.00  0.00           H  
ATOM   4184 1HD1 LEU A 264       8.176 -22.965  -7.452  1.00  0.00           H  
ATOM   4185 2HD1 LEU A 264       9.048 -24.365  -6.784  1.00  0.00           H  
ATOM   4186 3HD1 LEU A 264       7.599 -24.616  -7.786  1.00  0.00           H  
ATOM   4187 1HD2 LEU A 264       5.984 -22.315  -6.549  1.00  0.00           H  
ATOM   4188 2HD2 LEU A 264       5.306 -23.940  -6.815  1.00  0.00           H  
ATOM   4189 3HD2 LEU A 264       5.263 -23.211  -5.192  1.00  0.00           H  
ATOM   4190  N   GLN A 265      10.248 -24.803  -3.965  1.00  0.00           N  
ATOM   4191  CA  GLN A 265      11.072 -23.937  -3.131  1.00  0.00           C  
ATOM   4192  C   GLN A 265      10.948 -22.530  -3.714  1.00  0.00           C  
ATOM   4193  O   GLN A 265      11.257 -22.323  -4.900  1.00  0.00           O  
ATOM   4194  CB  GLN A 265      12.521 -24.452  -3.133  1.00  0.00           C  
ATOM   4195  CG  GLN A 265      13.466 -23.844  -2.104  1.00  0.00           C  
ATOM   4196  CD  GLN A 265      14.112 -22.545  -2.538  1.00  0.00           C  
ATOM   4197  NE2 GLN A 265      15.195 -22.162  -1.859  1.00  0.00           N  
ATOM   4198  OE1 GLN A 265      13.643 -21.887  -3.463  1.00  0.00           O  
ATOM   4199  H   GLN A 265      10.637 -25.186  -4.814  1.00  0.00           H  
ATOM   4200  HA  GLN A 265      10.682 -23.964  -2.113  1.00  0.00           H  
ATOM   4201 1HB  GLN A 265      12.524 -25.529  -2.962  1.00  0.00           H  
ATOM   4202 2HB  GLN A 265      12.969 -24.275  -4.110  1.00  0.00           H  
ATOM   4203 1HG  GLN A 265      12.909 -23.641  -1.190  1.00  0.00           H  
ATOM   4204 2HG  GLN A 265      14.269 -24.553  -1.900  1.00  0.00           H  
ATOM   4205 1HE2 GLN A 265      15.664 -21.312  -2.100  1.00  0.00           H  
ATOM   4206 2HE2 GLN A 265      15.538 -22.726  -1.107  1.00  0.00           H  
ATOM   4207  N   CYS A 266      10.484 -21.582  -2.889  1.00  0.00           N  
ATOM   4208  CA  CYS A 266      10.105 -20.235  -3.327  1.00  0.00           C  
ATOM   4209  C   CYS A 266      11.071 -19.169  -2.831  1.00  0.00           C  
ATOM   4210  O   CYS A 266      10.658 -18.095  -2.397  1.00  0.00           O  
ATOM   4211  CB  CYS A 266       8.699 -19.891  -2.837  1.00  0.00           C  
ATOM   4212  SG  CYS A 266       7.407 -20.990  -3.466  1.00  0.00           S  
ATOM   4213  H   CYS A 266      10.394 -21.825  -1.912  1.00  0.00           H  
ATOM   4214  HA  CYS A 266      10.102 -20.213  -4.416  1.00  0.00           H  
ATOM   4215 1HB  CYS A 266       8.674 -19.930  -1.747  1.00  0.00           H  
ATOM   4216 2HB  CYS A 266       8.449 -18.872  -3.133  1.00  0.00           H  
ATOM   4217  HG  CYS A 266       6.418 -20.106  -3.380  1.00  0.00           H  
ATOM   4218  N   GLY A 267      12.367 -19.451  -2.917  1.00  0.00           N  
ATOM   4219  CA  GLY A 267      13.386 -18.470  -2.547  1.00  0.00           C  
ATOM   4220  C   GLY A 267      13.092 -17.116  -3.174  1.00  0.00           C  
ATOM   4221  O   GLY A 267      12.929 -17.013  -4.383  1.00  0.00           O  
ATOM   4222  H   GLY A 267      12.656 -20.362  -3.244  1.00  0.00           H  
ATOM   4223 1HA  GLY A 267      13.423 -18.375  -1.462  1.00  0.00           H  
ATOM   4224 2HA  GLY A 267      14.364 -18.821  -2.872  1.00  0.00           H  
ATOM   4225  N   ALA A 268      13.005 -16.093  -2.329  1.00  0.00           N  
ATOM   4226  CA  ALA A 268      12.595 -14.757  -2.733  1.00  0.00           C  
ATOM   4227  C   ALA A 268      13.754 -13.897  -3.229  1.00  0.00           C  
ATOM   4228  O   ALA A 268      13.542 -12.750  -3.625  1.00  0.00           O  
ATOM   4229  CB  ALA A 268      11.883 -14.066  -1.573  1.00  0.00           C  
ATOM   4230  H   ALA A 268      13.237 -16.266  -1.361  1.00  0.00           H  
ATOM   4231  HA  ALA A 268      11.905 -14.852  -3.571  1.00  0.00           H  
ATOM   4232 1HB  ALA A 268      11.579 -13.066  -1.878  1.00  0.00           H  
ATOM   4233 2HB  ALA A 268      11.004 -14.645  -1.291  1.00  0.00           H  
ATOM   4234 3HB  ALA A 268      12.560 -13.997  -0.723  1.00  0.00           H  
ATOM   4235  N   ASP A 269      14.966 -14.464  -3.269  1.00  0.00           N  
ATOM   4236  CA  ASP A 269      16.157 -13.717  -3.709  1.00  0.00           C  
ATOM   4237  C   ASP A 269      16.256 -13.537  -5.238  1.00  0.00           C  
ATOM   4238  O   ASP A 269      17.178 -12.886  -5.725  1.00  0.00           O  
ATOM   4239  CB  ASP A 269      17.454 -14.274  -3.092  1.00  0.00           C  
ATOM   4240  CG  ASP A 269      17.692 -15.755  -3.381  1.00  0.00           C  
ATOM   4241  OD1 ASP A 269      16.957 -16.344  -4.206  1.00  0.00           O  
ATOM   4242  OD2 ASP A 269      18.633 -16.349  -2.790  1.00  0.00           O1-
ATOM   4243  H   ASP A 269      15.066 -15.431  -2.989  1.00  0.00           H  
ATOM   4244  HA  ASP A 269      16.055 -12.681  -3.388  1.00  0.00           H  
ATOM   4245 1HB  ASP A 269      18.309 -13.713  -3.471  1.00  0.00           H  
ATOM   4246 2HB  ASP A 269      17.431 -14.140  -2.010  1.00  0.00           H  
ATOM   4247  N   SER A 270      15.301 -14.111  -5.973  1.00  0.00           N  
ATOM   4248  CA  SER A 270      15.090 -13.819  -7.386  1.00  0.00           C  
ATOM   4249  C   SER A 270      14.268 -12.534  -7.640  1.00  0.00           C  
ATOM   4250  O   SER A 270      14.060 -12.160  -8.793  1.00  0.00           O  
ATOM   4251  CB  SER A 270      14.398 -15.001  -8.037  1.00  0.00           C  
ATOM   4252  OG  SER A 270      13.220 -15.332  -7.355  1.00  0.00           O  
ATOM   4253  H   SER A 270      14.699 -14.779  -5.513  1.00  0.00           H  
ATOM   4254  HA  SER A 270      16.060 -13.623  -7.848  1.00  0.00           H  
ATOM   4255 1HB  SER A 270      14.165 -14.761  -9.074  1.00  0.00           H  
ATOM   4256 2HB  SER A 270      15.071 -15.859  -8.045  1.00  0.00           H  
ATOM   4257  HG  SER A 270      13.332 -16.240  -7.060  1.00  0.00           H  
ATOM   4258  N   LEU A 271      13.814 -11.853  -6.581  1.00  0.00           N  
ATOM   4259  CA  LEU A 271      13.100 -10.579  -6.732  1.00  0.00           C  
ATOM   4260  C   LEU A 271      14.032  -9.410  -6.988  1.00  0.00           C  
ATOM   4261  O   LEU A 271      15.174  -9.379  -6.524  1.00  0.00           O  
ATOM   4262  CB  LEU A 271      12.289 -10.251  -5.479  1.00  0.00           C  
ATOM   4263  CG  LEU A 271      11.159 -11.218  -5.143  1.00  0.00           C  
ATOM   4264  CD1 LEU A 271      10.594 -10.843  -3.785  1.00  0.00           C  
ATOM   4265  CD2 LEU A 271      10.066 -11.192  -6.206  1.00  0.00           C  
ATOM   4266  H   LEU A 271      13.967 -12.223  -5.654  1.00  0.00           H  
ATOM   4267  HA  LEU A 271      12.414 -10.666  -7.574  1.00  0.00           H  
ATOM   4268 1HB  LEU A 271      12.962 -10.225  -4.626  1.00  0.00           H  
ATOM   4269 2HB  LEU A 271      11.848  -9.261  -5.600  1.00  0.00           H  
ATOM   4270  HG  LEU A 271      11.554 -12.231  -5.079  1.00  0.00           H  
ATOM   4271 1HD1 LEU A 271       9.782 -11.526  -3.528  1.00  0.00           H  
ATOM   4272 2HD1 LEU A 271      11.379 -10.914  -3.033  1.00  0.00           H  
ATOM   4273 3HD1 LEU A 271      10.213  -9.823  -3.819  1.00  0.00           H  
ATOM   4274 1HD2 LEU A 271       9.278 -11.894  -5.933  1.00  0.00           H  
ATOM   4275 2HD2 LEU A 271       9.649 -10.187  -6.276  1.00  0.00           H  
ATOM   4276 3HD2 LEU A 271      10.490 -11.479  -7.169  1.00  0.00           H  
ATOM   4277  N   SER A 272      13.505  -8.422  -7.703  1.00  0.00           N  
ATOM   4278  CA  SER A 272      14.184  -7.141  -7.888  1.00  0.00           C  
ATOM   4279  C   SER A 272      14.539  -6.504  -6.549  1.00  0.00           C  
ATOM   4280  O   SER A 272      13.725  -6.503  -5.631  1.00  0.00           O  
ATOM   4281  CB  SER A 272      13.290  -6.175  -8.658  1.00  0.00           C  
ATOM   4282  OG  SER A 272      13.991  -4.970  -8.926  1.00  0.00           O  
ATOM   4283  H   SER A 272      12.601  -8.565  -8.131  1.00  0.00           H  
ATOM   4284  HA  SER A 272      15.094  -7.310  -8.465  1.00  0.00           H  
ATOM   4285 1HB  SER A 272      12.973  -6.638  -9.591  1.00  0.00           H  
ATOM   4286 2HB  SER A 272      12.394  -5.966  -8.075  1.00  0.00           H  
ATOM   4287  HG  SER A 272      14.189  -4.982  -9.864  1.00  0.00           H  
ATOM   4288  N   GLY A 273      15.761  -5.992  -6.446  1.00  0.00           N  
ATOM   4289  CA  GLY A 273      16.217  -5.281  -5.264  1.00  0.00           C  
ATOM   4290  C   GLY A 273      16.754  -6.150  -4.139  1.00  0.00           C  
ATOM   4291  O   GLY A 273      17.091  -5.634  -3.076  1.00  0.00           O  
ATOM   4292  H   GLY A 273      16.393  -6.108  -7.227  1.00  0.00           H  
ATOM   4293 1HA  GLY A 273      17.008  -4.582  -5.543  1.00  0.00           H  
ATOM   4294 2HA  GLY A 273      15.398  -4.691  -4.856  1.00  0.00           H  
ATOM   4295  N   ASP A 274      16.841  -7.462  -4.357  1.00  0.00           N  
ATOM   4296  CA  ASP A 274      17.396  -8.338  -3.335  1.00  0.00           C  
ATOM   4297  C   ASP A 274      18.840  -7.956  -3.053  1.00  0.00           C  
ATOM   4298  O   ASP A 274      19.590  -7.631  -3.966  1.00  0.00           O  
ATOM   4299  CB  ASP A 274      17.332  -9.810  -3.734  1.00  0.00           C  
ATOM   4300  CG  ASP A 274      17.715 -10.719  -2.586  1.00  0.00           C  
ATOM   4301  OD1 ASP A 274      16.820 -11.028  -1.775  1.00  0.00           O  
ATOM   4302  OD2 ASP A 274      18.896 -11.101  -2.474  1.00  0.00           O1-
ATOM   4303  H   ASP A 274      16.527  -7.862  -5.228  1.00  0.00           H  
ATOM   4304  HA  ASP A 274      16.814  -8.218  -2.422  1.00  0.00           H  
ATOM   4305 1HB  ASP A 274      16.323 -10.053  -4.066  1.00  0.00           H  
ATOM   4306 2HB  ASP A 274      18.005  -9.989  -4.574  1.00  0.00           H  
ATOM   4307  N   ARG A 275      19.216  -7.999  -1.778  1.00  0.00           N  
ATOM   4308  CA  ARG A 275      20.585  -7.695  -1.341  1.00  0.00           C  
ATOM   4309  C   ARG A 275      21.669  -8.551  -2.017  1.00  0.00           C  
ATOM   4310  O   ARG A 275      22.751  -8.044  -2.326  1.00  0.00           O  
ATOM   4311  CB  ARG A 275      20.663  -7.842   0.186  1.00  0.00           C  
ATOM   4312  CG  ARG A 275      22.016  -7.582   0.819  1.00  0.00           C  
ATOM   4313  CD  ARG A 275      21.917  -7.708   2.330  1.00  0.00           C  
ATOM   4314  NE  ARG A 275      23.231  -7.772   2.970  1.00  0.00           N  
ATOM   4315  CZ  ARG A 275      23.435  -7.760   4.287  1.00  0.00           C  
ATOM   4316  NH1 ARG A 275      22.412  -7.679   5.137  1.00  0.00           N1+
ATOM   4317  NH2 ARG A 275      24.675  -7.822   4.761  1.00  0.00           N  
ATOM   4318  H   ARG A 275      18.526  -8.254  -1.087  1.00  0.00           H  
ATOM   4319  HA  ARG A 275      20.816  -6.669  -1.621  1.00  0.00           H  
ATOM   4320 1HB  ARG A 275      19.960  -7.154   0.652  1.00  0.00           H  
ATOM   4321 2HB  ARG A 275      20.371  -8.852   0.470  1.00  0.00           H  
ATOM   4322 1HG  ARG A 275      22.738  -8.309   0.446  1.00  0.00           H  
ATOM   4323 2HG  ARG A 275      22.350  -6.576   0.564  1.00  0.00           H  
ATOM   4324 1HD  ARG A 275      21.387  -6.845   2.733  1.00  0.00           H  
ATOM   4325 2HD  ARG A 275      21.373  -8.618   2.584  1.00  0.00           H  
ATOM   4326  HE  ARG A 275      24.045  -7.830   2.370  1.00  0.00           H  
ATOM   4327 1HH1 ARG A 275      21.467  -7.625   4.787  1.00  0.00           H  
ATOM   4328 2HH1 ARG A 275      22.584  -7.672   6.132  1.00  0.00           H  
ATOM   4329 1HH2 ARG A 275      25.459  -7.877   4.123  1.00  0.00           H  
ATOM   4330 2HH2 ARG A 275      24.836  -7.812   5.757  1.00  0.00           H  
ATOM   4331  N   LEU A 276      21.377  -9.832  -2.239  1.00  0.00           N  
ATOM   4332  CA  LEU A 276      22.349 -10.785  -2.784  1.00  0.00           C  
ATOM   4333  C   LEU A 276      22.053 -11.195  -4.229  1.00  0.00           C  
ATOM   4334  O   LEU A 276      22.975 -11.579  -4.957  1.00  0.00           O  
ATOM   4335  CB  LEU A 276      22.388 -12.041  -1.904  1.00  0.00           C  
ATOM   4336  CG  LEU A 276      22.803 -11.817  -0.444  1.00  0.00           C  
ATOM   4337  CD1 LEU A 276      22.716 -13.134   0.316  1.00  0.00           C  
ATOM   4338  CD2 LEU A 276      24.213 -11.250  -0.397  1.00  0.00           C  
ATOM   4339  H   LEU A 276      20.444 -10.151  -2.021  1.00  0.00           H  
ATOM   4340  HA  LEU A 276      23.327 -10.310  -2.803  1.00  0.00           H  
ATOM   4341 1HB  LEU A 276      21.399 -12.496  -1.902  1.00  0.00           H  
ATOM   4342 2HB  LEU A 276      23.091 -12.751  -2.342  1.00  0.00           H  
ATOM   4343  HG  LEU A 276      22.113 -11.115   0.026  1.00  0.00           H  
ATOM   4344 1HD1 LEU A 276      23.011 -12.974   1.354  1.00  0.00           H  
ATOM   4345 2HD1 LEU A 276      21.693 -13.507   0.283  1.00  0.00           H  
ATOM   4346 3HD1 LEU A 276      23.384 -13.862  -0.142  1.00  0.00           H  
ATOM   4347 1HD2 LEU A 276      24.507 -11.090   0.640  1.00  0.00           H  
ATOM   4348 2HD2 LEU A 276      24.904 -11.952  -0.866  1.00  0.00           H  
ATOM   4349 3HD2 LEU A 276      24.242 -10.301  -0.933  1.00  0.00           H  
ATOM   4350  N   GLY A 277      20.799 -11.064  -4.651  1.00  0.00           N  
ATOM   4351  CA  GLY A 277      20.375 -11.401  -6.009  1.00  0.00           C  
ATOM   4352  C   GLY A 277      20.607 -10.287  -7.008  1.00  0.00           C  
ATOM   4353  O   GLY A 277      20.927  -9.159  -6.642  1.00  0.00           O  
ATOM   4354  H   GLY A 277      20.115 -10.717  -3.994  1.00  0.00           H  
ATOM   4355 1HA  GLY A 277      20.910 -12.287  -6.349  1.00  0.00           H  
ATOM   4356 2HA  GLY A 277      19.314 -11.648  -6.008  1.00  0.00           H  
ATOM   4357  N   CYS A 278      20.458 -10.628  -8.284  1.00  0.00           N  
ATOM   4358  CA  CYS A 278      20.588  -9.702  -9.404  1.00  0.00           C  
ATOM   4359  C   CYS A 278      19.536  -9.968 -10.502  1.00  0.00           C  
ATOM   4360  O   CYS A 278      19.743  -9.614 -11.667  1.00  0.00           O  
ATOM   4361  CB  CYS A 278      21.989  -9.804 -10.009  1.00  0.00           C  
ATOM   4362  SG  CYS A 278      22.491 -11.491 -10.430  1.00  0.00           S  
ATOM   4363  H   CYS A 278      20.240 -11.596  -8.470  1.00  0.00           H  
ATOM   4364  HA  CYS A 278      20.391  -8.691  -9.043  1.00  0.00           H  
ATOM   4365 1HB  CYS A 278      22.037  -9.200 -10.916  1.00  0.00           H  
ATOM   4366 2HB  CYS A 278      22.719  -9.400  -9.308  1.00  0.00           H  
ATOM   4367  HG  CYS A 278      23.386 -11.143 -11.349  1.00  0.00           H  
ATOM   4368  N   PHE A 279      18.411 -10.577 -10.133  1.00  0.00           N  
ATOM   4369  CA  PHE A 279      17.260 -10.729 -11.021  1.00  0.00           C  
ATOM   4370  C   PHE A 279      16.352  -9.519 -10.840  1.00  0.00           C  
ATOM   4371  O   PHE A 279      16.544  -8.712  -9.919  1.00  0.00           O  
ATOM   4372  CB  PHE A 279      16.487 -12.021 -10.687  1.00  0.00           C  
ATOM   4373  CG  PHE A 279      17.070 -13.301 -11.259  1.00  0.00           C  
ATOM   4374  CD1 PHE A 279      16.332 -14.476 -11.150  1.00  0.00           C  
ATOM   4375  CD2 PHE A 279      18.300 -13.355 -11.929  1.00  0.00           C  
ATOM   4376  CE1 PHE A 279      16.804 -15.673 -11.652  1.00  0.00           C  
ATOM   4377  CE2 PHE A 279      18.773 -14.559 -12.435  1.00  0.00           C  
ATOM   4378  CZ  PHE A 279      18.025 -15.716 -12.304  1.00  0.00           C  
ATOM   4379  H   PHE A 279      18.359 -10.950  -9.195  1.00  0.00           H  
ATOM   4380  HA  PHE A 279      17.622 -10.794 -12.049  1.00  0.00           H  
ATOM   4381 1HB  PHE A 279      16.435 -12.144  -9.606  1.00  0.00           H  
ATOM   4382 2HB  PHE A 279      15.465 -11.940 -11.056  1.00  0.00           H  
ATOM   4383  HD1 PHE A 279      15.361 -14.450 -10.656  1.00  0.00           H  
ATOM   4384  HD2 PHE A 279      18.895 -12.446 -12.035  1.00  0.00           H  
ATOM   4385  HE1 PHE A 279      16.215 -16.582 -11.535  1.00  0.00           H  
ATOM   4386  HE2 PHE A 279      19.741 -14.591 -12.937  1.00  0.00           H  
ATOM   4387  HZ  PHE A 279      18.393 -16.656 -12.711  1.00  0.00           H  
ATOM   4388  N   ASN A 280      15.342  -9.414 -11.702  1.00  0.00           N  
ATOM   4389  CA  ASN A 280      14.445  -8.261 -11.713  1.00  0.00           C  
ATOM   4390  C   ASN A 280      12.970  -8.668 -11.713  1.00  0.00           C  
ATOM   4391  O   ASN A 280      12.149  -8.041 -12.369  1.00  0.00           O  
ATOM   4392  CB  ASN A 280      14.748  -7.373 -12.906  1.00  0.00           C  
ATOM   4393  CG  ASN A 280      14.275  -5.960 -12.710  1.00  0.00           C  
ATOM   4394  ND2 ASN A 280      13.990  -5.283 -13.793  1.00  0.00           N  
ATOM   4395  OD1 ASN A 280      14.169  -5.480 -11.575  1.00  0.00           O  
ATOM   4396  H   ASN A 280      15.195 -10.159 -12.367  1.00  0.00           H  
ATOM   4397  HA  ASN A 280      14.610  -7.686 -10.800  1.00  0.00           H  
ATOM   4398 1HB  ASN A 280      15.822  -7.364 -13.089  1.00  0.00           H  
ATOM   4399 2HB  ASN A 280      14.268  -7.784 -13.796  1.00  0.00           H  
ATOM   4400 1HD2 ASN A 280      13.671  -4.337 -13.722  1.00  0.00           H  
ATOM   4401 2HD2 ASN A 280      14.090  -5.710 -14.690  1.00  0.00           H  
ATOM   4402  N   LEU A 281      12.630  -9.703 -10.941  1.00  0.00           N  
ATOM   4403  CA  LEU A 281      11.244 -10.155 -10.841  1.00  0.00           C  
ATOM   4404  C   LEU A 281      10.459  -9.323  -9.833  1.00  0.00           C  
ATOM   4405  O   LEU A 281      11.020  -8.820  -8.858  1.00  0.00           O  
ATOM   4406  CB  LEU A 281      11.173 -11.622 -10.410  1.00  0.00           C  
ATOM   4407  CG  LEU A 281      11.868 -12.671 -11.273  1.00  0.00           C  
ATOM   4408  CD1 LEU A 281      11.652 -14.051 -10.681  1.00  0.00           C  
ATOM   4409  CD2 LEU A 281      11.356 -12.624 -12.701  1.00  0.00           C  
ATOM   4410  H   LEU A 281      13.344 -10.186 -10.416  1.00  0.00           H  
ATOM   4411  HA  LEU A 281      10.776 -10.063 -11.821  1.00  0.00           H  
ATOM   4412 1HB  LEU A 281      11.608 -11.712  -9.414  1.00  0.00           H  
ATOM   4413 2HB  LEU A 281      10.126 -11.919 -10.353  1.00  0.00           H  
ATOM   4414  HG  LEU A 281      12.942 -12.484 -11.280  1.00  0.00           H  
ATOM   4415 1HD1 LEU A 281      12.151 -14.795 -11.303  1.00  0.00           H  
ATOM   4416 2HD1 LEU A 281      12.068 -14.085  -9.674  1.00  0.00           H  
ATOM   4417 3HD1 LEU A 281      10.586 -14.269 -10.642  1.00  0.00           H  
ATOM   4418 1HD2 LEU A 281      11.868 -13.381 -13.296  1.00  0.00           H  
ATOM   4419 2HD2 LEU A 281      10.283 -12.818 -12.711  1.00  0.00           H  
ATOM   4420 3HD2 LEU A 281      11.550 -11.638 -13.125  1.00  0.00           H  
ATOM   4421  N   THR A 282       9.154  -9.202 -10.067  1.00  0.00           N  
ATOM   4422  CA  THR A 282       8.245  -8.624  -9.089  1.00  0.00           C  
ATOM   4423  C   THR A 282       7.618  -9.752  -8.268  1.00  0.00           C  
ATOM   4424  O   THR A 282       7.797 -10.933  -8.570  1.00  0.00           O  
ATOM   4425  CB  THR A 282       7.143  -7.766  -9.746  1.00  0.00           C  
ATOM   4426  CG2 THR A 282       7.752  -6.686 -10.651  1.00  0.00           C  
ATOM   4427  OG1 THR A 282       6.266  -8.598 -10.504  1.00  0.00           O  
ATOM   4428  H   THR A 282       8.785  -9.520 -10.953  1.00  0.00           H  
ATOM   4429  HA  THR A 282       8.819  -7.979  -8.423  1.00  0.00           H  
ATOM   4430  HB  THR A 282       6.548  -7.283  -8.971  1.00  0.00           H  
ATOM   4431  HG1 THR A 282       6.430  -8.464 -11.441  1.00  0.00           H  
ATOM   4432 1HG2 THR A 282       6.954  -6.096 -11.100  1.00  0.00           H  
ATOM   4433 2HG2 THR A 282       8.395  -6.035 -10.057  1.00  0.00           H  
ATOM   4434 3HG2 THR A 282       8.340  -7.159 -11.436  1.00  0.00           H  
ATOM   4435  N   VAL A 283       6.887  -9.377  -7.225  1.00  0.00           N  
ATOM   4436  CA  VAL A 283       6.141 -10.335  -6.416  1.00  0.00           C  
ATOM   4437  C   VAL A 283       5.129 -11.081  -7.306  1.00  0.00           C  
ATOM   4438  O   VAL A 283       4.968 -12.299  -7.192  1.00  0.00           O  
ATOM   4439  CB  VAL A 283       5.469  -9.639  -5.206  1.00  0.00           C  
ATOM   4440  CG1 VAL A 283       4.448 -10.551  -4.553  1.00  0.00           C  
ATOM   4441  CG2 VAL A 283       6.538  -9.210  -4.200  1.00  0.00           C  
ATOM   4442  H   VAL A 283       6.848  -8.396  -6.986  1.00  0.00           H  
ATOM   4443  HA  VAL A 283       6.836 -11.085  -6.038  1.00  0.00           H  
ATOM   4444  HB  VAL A 283       4.923  -8.762  -5.559  1.00  0.00           H  
ATOM   4445 1HG1 VAL A 283       3.991 -10.038  -3.707  1.00  0.00           H  
ATOM   4446 2HG1 VAL A 283       3.677 -10.812  -5.278  1.00  0.00           H  
ATOM   4447 3HG1 VAL A 283       4.941 -11.456  -4.204  1.00  0.00           H  
ATOM   4448 1HG2 VAL A 283       6.064  -8.719  -3.351  1.00  0.00           H  
ATOM   4449 2HG2 VAL A 283       7.086 -10.087  -3.856  1.00  0.00           H  
ATOM   4450 3HG2 VAL A 283       7.230  -8.516  -4.680  1.00  0.00           H  
ATOM   4451  N   LYS A 284       4.482 -10.358  -8.215  1.00  0.00           N  
ATOM   4452  CA  LYS A 284       3.560 -10.984  -9.163  1.00  0.00           C  
ATOM   4453  C   LYS A 284       4.258 -11.974 -10.094  1.00  0.00           C  
ATOM   4454  O   LYS A 284       3.745 -13.070 -10.331  1.00  0.00           O  
ATOM   4455  CB  LYS A 284       2.815  -9.924  -9.983  1.00  0.00           C  
ATOM   4456  CG  LYS A 284       1.782  -9.157  -9.184  1.00  0.00           C  
ATOM   4457  CD  LYS A 284       1.017  -8.171 -10.049  1.00  0.00           C  
ATOM   4458  CE  LYS A 284      -0.037  -7.433  -9.243  1.00  0.00           C  
ATOM   4459  NZ  LYS A 284      -0.818  -6.504 -10.104  1.00  0.00           N1+
ATOM   4460  H   LYS A 284       4.627  -9.359  -8.256  1.00  0.00           H  
ATOM   4461  HA  LYS A 284       2.825 -11.561  -8.601  1.00  0.00           H  
ATOM   4462 1HB  LYS A 284       3.530  -9.211 -10.391  1.00  0.00           H  
ATOM   4463 2HB  LYS A 284       2.311 -10.402 -10.825  1.00  0.00           H  
ATOM   4464 1HG  LYS A 284       1.073  -9.857  -8.739  1.00  0.00           H  
ATOM   4465 2HG  LYS A 284       2.275  -8.610  -8.382  1.00  0.00           H  
ATOM   4466 1HD  LYS A 284       1.711  -7.446 -10.475  1.00  0.00           H  
ATOM   4467 2HD  LYS A 284       0.531  -8.705 -10.866  1.00  0.00           H  
ATOM   4468 1HE  LYS A 284      -0.715  -8.154  -8.785  1.00  0.00           H  
ATOM   4469 2HE  LYS A 284       0.443  -6.864  -8.447  1.00  0.00           H  
ATOM   4470 1HZ  LYS A 284      -1.512  -6.027  -9.544  1.00  0.00           H  
ATOM   4471 2HZ  LYS A 284      -0.197  -5.825 -10.519  1.00  0.00           H  
ATOM   4472 3HZ  LYS A 284      -1.280  -7.028 -10.834  1.00  0.00           H  
ATOM   4473  N   GLY A 285       5.412 -11.597 -10.639  1.00  0.00           N  
ATOM   4474  CA  GLY A 285       6.178 -12.506 -11.508  1.00  0.00           C  
ATOM   4475  C   GLY A 285       6.666 -13.753 -10.791  1.00  0.00           C  
ATOM   4476  O   GLY A 285       6.690 -14.865 -11.348  1.00  0.00           O  
ATOM   4477  H   GLY A 285       5.775 -10.671 -10.455  1.00  0.00           H  
ATOM   4478 1HA  GLY A 285       5.558 -12.808 -12.352  1.00  0.00           H  
ATOM   4479 2HA  GLY A 285       7.040 -11.979 -11.916  1.00  0.00           H  
ATOM   4480  N   HIS A 286       7.055 -13.572  -9.541  1.00  0.00           N  
ATOM   4481  CA  HIS A 286       7.518 -14.680  -8.703  1.00  0.00           C  
ATOM   4482  C   HIS A 286       6.329 -15.586  -8.363  1.00  0.00           C  
ATOM   4483  O   HIS A 286       6.373 -16.796  -8.584  1.00  0.00           O  
ATOM   4484  CB  HIS A 286       8.161 -14.097  -7.443  1.00  0.00           C  
ATOM   4485  CG  HIS A 286       9.065 -15.026  -6.702  1.00  0.00           C  
ATOM   4486  CD2 HIS A 286      10.414 -15.044  -6.580  1.00  0.00           C  
ATOM   4487  ND1 HIS A 286       8.596 -16.027  -5.879  1.00  0.00           N  
ATOM   4488  CE1 HIS A 286       9.614 -16.642  -5.308  1.00  0.00           C  
ATOM   4489  NE2 HIS A 286      10.731 -16.071  -5.723  1.00  0.00           N  
ATOM   4490  H   HIS A 286       7.030 -12.639  -9.154  1.00  0.00           H  
ATOM   4491  HA  HIS A 286       8.262 -15.261  -9.247  1.00  0.00           H  
ATOM   4492 1HB  HIS A 286       8.744 -13.213  -7.707  1.00  0.00           H  
ATOM   4493 2HB  HIS A 286       7.382 -13.779  -6.751  1.00  0.00           H  
ATOM   4494  HD2 HIS A 286      11.117 -14.383  -7.086  1.00  0.00           H  
ATOM   4495  HE1 HIS A 286       9.544 -17.480  -4.614  1.00  0.00           H  
ATOM   4496  HE2 HIS A 286      11.666 -16.342  -5.456  1.00  0.00           H  
ATOM   4497  N   ALA A 287       5.250 -14.978  -7.867  1.00  0.00           N  
ATOM   4498  CA  ALA A 287       4.041 -15.725  -7.498  1.00  0.00           C  
ATOM   4499  C   ALA A 287       3.371 -16.455  -8.656  1.00  0.00           C  
ATOM   4500  O   ALA A 287       2.710 -17.465  -8.435  1.00  0.00           O  
ATOM   4501  CB  ALA A 287       3.045 -14.802  -6.824  1.00  0.00           C  
ATOM   4502  H   ALA A 287       5.266 -13.976  -7.743  1.00  0.00           H  
ATOM   4503  HA  ALA A 287       4.330 -16.510  -6.799  1.00  0.00           H  
ATOM   4504 1HB  ALA A 287       2.152 -15.368  -6.554  1.00  0.00           H  
ATOM   4505 2HB  ALA A 287       3.491 -14.379  -5.924  1.00  0.00           H  
ATOM   4506 3HB  ALA A 287       2.774 -14.000  -7.506  1.00  0.00           H  
ATOM   4507  N   LYS A 288       3.545 -15.959  -9.880  1.00  0.00           N  
ATOM   4508  CA  LYS A 288       3.048 -16.653 -11.074  1.00  0.00           C  
ATOM   4509  C   LYS A 288       3.554 -18.106 -11.116  1.00  0.00           C  
ATOM   4510  O   LYS A 288       2.839 -18.996 -11.572  1.00  0.00           O  
ATOM   4511  CB  LYS A 288       3.467 -15.909 -12.341  1.00  0.00           C  
ATOM   4512  CG  LYS A 288       2.843 -16.447 -13.622  1.00  0.00           C  
ATOM   4513  CD  LYS A 288       1.347 -16.180 -13.663  1.00  0.00           C  
ATOM   4514  CE  LYS A 288       0.784 -16.389 -15.062  1.00  0.00           C  
ATOM   4515  NZ  LYS A 288       0.914 -17.802 -15.510  1.00  0.00           N1+
ATOM   4516  H   LYS A 288       4.034 -15.082  -9.991  1.00  0.00           H  
ATOM   4517  HA  LYS A 288       1.959 -16.699 -11.017  1.00  0.00           H  
ATOM   4518 1HB  LYS A 288       3.193 -14.857 -12.252  1.00  0.00           H  
ATOM   4519 2HB  LYS A 288       4.550 -15.956 -12.450  1.00  0.00           H  
ATOM   4520 1HG  LYS A 288       3.313 -15.968 -14.483  1.00  0.00           H  
ATOM   4521 2HG  LYS A 288       3.015 -17.522 -13.686  1.00  0.00           H  
ATOM   4522 1HD  LYS A 288       0.839 -16.855 -12.972  1.00  0.00           H  
ATOM   4523 2HD  LYS A 288       1.150 -15.153 -13.352  1.00  0.00           H  
ATOM   4524 1HE  LYS A 288      -0.269 -16.112 -15.075  1.00  0.00           H  
ATOM   4525 2HE  LYS A 288       1.315 -15.748 -15.765  1.00  0.00           H  
ATOM   4526 1HZ  LYS A 288       0.532 -17.898 -16.439  1.00  0.00           H  
ATOM   4527 2HZ  LYS A 288       1.891 -18.063 -15.520  1.00  0.00           H  
ATOM   4528 3HZ  LYS A 288       0.410 -18.404 -14.874  1.00  0.00           H  
ATOM   4529  N   CYS A 289       4.761 -18.358 -10.611  1.00  0.00           N  
ATOM   4530  CA  CYS A 289       5.284 -19.720 -10.545  1.00  0.00           C  
ATOM   4531  C   CYS A 289       4.454 -20.618  -9.640  1.00  0.00           C  
ATOM   4532  O   CYS A 289       4.234 -21.776  -9.946  1.00  0.00           O  
ATOM   4533  CB  CYS A 289       6.729 -19.711 -10.044  1.00  0.00           C  
ATOM   4534  SG  CYS A 289       7.898 -18.921 -11.176  1.00  0.00           S  
ATOM   4535  H   CYS A 289       5.328 -17.597 -10.265  1.00  0.00           H  
ATOM   4536  HA  CYS A 289       5.253 -20.151 -11.547  1.00  0.00           H  
ATOM   4537 1HB  CYS A 289       6.780 -19.191  -9.088  1.00  0.00           H  
ATOM   4538 2HB  CYS A 289       7.062 -20.736  -9.876  1.00  0.00           H  
ATOM   4539  HG  CYS A 289       7.612 -17.674 -10.821  1.00  0.00           H  
ATOM   4540  N   VAL A 290       3.997 -20.071  -8.517  1.00  0.00           N  
ATOM   4541  CA  VAL A 290       3.098 -20.811  -7.615  1.00  0.00           C  
ATOM   4542  C   VAL A 290       1.762 -21.088  -8.315  1.00  0.00           C  
ATOM   4543  O   VAL A 290       1.225 -22.191  -8.225  1.00  0.00           O  
ATOM   4544  CB  VAL A 290       2.850 -20.014  -6.322  1.00  0.00           C  
ATOM   4545  CG1 VAL A 290       1.804 -20.708  -5.461  1.00  0.00           C  
ATOM   4546  CG2 VAL A 290       4.155 -19.849  -5.557  1.00  0.00           C  
ATOM   4547  H   VAL A 290       4.269 -19.130  -8.275  1.00  0.00           H  
ATOM   4548  HA  VAL A 290       3.567 -21.766  -7.369  1.00  0.00           H  
ATOM   4549  HB  VAL A 290       2.452 -19.033  -6.581  1.00  0.00           H  
ATOM   4550 1HG1 VAL A 290       1.640 -20.131  -4.551  1.00  0.00           H  
ATOM   4551 2HG1 VAL A 290       0.870 -20.784  -6.016  1.00  0.00           H  
ATOM   4552 3HG1 VAL A 290       2.153 -21.707  -5.200  1.00  0.00           H  
ATOM   4553 1HG2 VAL A 290       3.971 -19.284  -4.643  1.00  0.00           H  
ATOM   4554 2HG2 VAL A 290       4.555 -20.830  -5.302  1.00  0.00           H  
ATOM   4555 3HG2 VAL A 290       4.874 -19.313  -6.176  1.00  0.00           H  
ATOM   4556  N   GLU A 291       1.231 -20.084  -9.010  1.00  0.00           N  
ATOM   4557  CA  GLU A 291      -0.036 -20.242  -9.738  1.00  0.00           C  
ATOM   4558  C   GLU A 291       0.033 -21.369 -10.760  1.00  0.00           C  
ATOM   4559  O   GLU A 291      -0.900 -22.158 -10.872  1.00  0.00           O  
ATOM   4560  CB  GLU A 291      -0.431 -18.963 -10.474  1.00  0.00           C  
ATOM   4561  CG  GLU A 291      -0.817 -17.807  -9.573  1.00  0.00           C  
ATOM   4562  CD  GLU A 291      -1.093 -16.541 -10.353  1.00  0.00           C  
ATOM   4563  OE1 GLU A 291      -1.680 -16.636 -11.455  1.00  0.00           O  
ATOM   4564  OE2 GLU A 291      -0.714 -15.458  -9.862  1.00  0.00           O1-
ATOM   4565  H   GLU A 291       1.708 -19.193  -9.041  1.00  0.00           H  
ATOM   4566  HA  GLU A 291      -0.821 -20.475  -9.018  1.00  0.00           H  
ATOM   4567 1HB  GLU A 291       0.396 -18.630 -11.099  1.00  0.00           H  
ATOM   4568 2HB  GLU A 291      -1.277 -19.165 -11.130  1.00  0.00           H  
ATOM   4569 1HG  GLU A 291      -1.708 -18.081  -9.009  1.00  0.00           H  
ATOM   4570 2HG  GLU A 291      -0.012 -17.631  -8.863  1.00  0.00           H  
ATOM   4571  N   VAL A 292       1.137 -21.445 -11.500  1.00  0.00           N  
ATOM   4572  CA  VAL A 292       1.329 -22.505 -12.496  1.00  0.00           C  
ATOM   4573  C   VAL A 292       1.365 -23.887 -11.841  1.00  0.00           C  
ATOM   4574  O   VAL A 292       0.666 -24.807 -12.273  1.00  0.00           O  
ATOM   4575  CB  VAL A 292       2.637 -22.278 -13.275  1.00  0.00           C  
ATOM   4576  CG1 VAL A 292       2.980 -23.501 -14.111  1.00  0.00           C  
ATOM   4577  CG2 VAL A 292       2.510 -21.044 -14.152  1.00  0.00           C  
ATOM   4578  H   VAL A 292       1.862 -20.755 -11.371  1.00  0.00           H  
ATOM   4579  HA  VAL A 292       0.471 -22.507 -13.170  1.00  0.00           H  
ATOM   4580  HB  VAL A 292       3.451 -22.138 -12.564  1.00  0.00           H  
ATOM   4581 1HG1 VAL A 292       3.910 -23.325 -14.653  1.00  0.00           H  
ATOM   4582 2HG1 VAL A 292       3.102 -24.366 -13.458  1.00  0.00           H  
ATOM   4583 3HG1 VAL A 292       2.176 -23.694 -14.821  1.00  0.00           H  
ATOM   4584 1HG2 VAL A 292       3.441 -20.888 -14.700  1.00  0.00           H  
ATOM   4585 2HG2 VAL A 292       1.692 -21.182 -14.860  1.00  0.00           H  
ATOM   4586 3HG2 VAL A 292       2.307 -20.172 -13.529  1.00  0.00           H  
ATOM   4587  N   VAL A 293       2.179 -24.027 -10.802  1.00  0.00           N  
ATOM   4588  CA  VAL A 293       2.368 -25.323 -10.149  1.00  0.00           C  
ATOM   4589  C   VAL A 293       1.041 -25.801  -9.554  1.00  0.00           C  
ATOM   4590  O   VAL A 293       0.698 -26.977  -9.677  1.00  0.00           O  
ATOM   4591  CB  VAL A 293       3.514 -25.269  -9.109  1.00  0.00           C  
ATOM   4592  CG1 VAL A 293       3.596 -26.550  -8.295  1.00  0.00           C  
ATOM   4593  CG2 VAL A 293       4.843 -25.037  -9.824  1.00  0.00           C  
ATOM   4594  H   VAL A 293       2.678 -23.222 -10.452  1.00  0.00           H  
ATOM   4595  HA  VAL A 293       2.632 -26.060 -10.909  1.00  0.00           H  
ATOM   4596  HB  VAL A 293       3.324 -24.450  -8.415  1.00  0.00           H  
ATOM   4597 1HG1 VAL A 293       4.413 -26.472  -7.576  1.00  0.00           H  
ATOM   4598 2HG1 VAL A 293       2.657 -26.701  -7.763  1.00  0.00           H  
ATOM   4599 3HG1 VAL A 293       3.778 -27.393  -8.959  1.00  0.00           H  
ATOM   4600 1HG2 VAL A 293       5.650 -24.997  -9.092  1.00  0.00           H  
ATOM   4601 2HG2 VAL A 293       5.027 -25.854 -10.522  1.00  0.00           H  
ATOM   4602 3HG2 VAL A 293       4.803 -24.095 -10.371  1.00  0.00           H  
ATOM   4603  N   LYS A 294       0.301 -24.876  -8.944  1.00  0.00           N  
ATOM   4604  CA  LYS A 294      -1.033 -25.146  -8.377  1.00  0.00           C  
ATOM   4605  C   LYS A 294      -2.012 -25.814  -9.321  1.00  0.00           C  
ATOM   4606  O   LYS A 294      -2.780 -26.690  -8.895  1.00  0.00           O  
ATOM   4607  CB  LYS A 294      -1.693 -23.846  -7.913  1.00  0.00           C  
ATOM   4608  CG  LYS A 294      -1.262 -23.371  -6.560  1.00  0.00           C  
ATOM   4609  CD  LYS A 294      -2.034 -22.114  -6.200  1.00  0.00           C  
ATOM   4610  CE  LYS A 294      -3.528 -22.363  -6.033  1.00  0.00           C  
ATOM   4611  NZ  LYS A 294      -4.308 -21.095  -6.081  1.00  0.00           N1+
ATOM   4612  H   LYS A 294       0.684 -23.944  -8.875  1.00  0.00           H  
ATOM   4613  HA  LYS A 294      -0.916 -25.804  -7.513  1.00  0.00           H  
ATOM   4614 1HB  LYS A 294      -1.473 -23.052  -8.629  1.00  0.00           H  
ATOM   4615 2HB  LYS A 294      -2.774 -23.974  -7.891  1.00  0.00           H  
ATOM   4616 1HG  LYS A 294      -1.452 -24.150  -5.823  1.00  0.00           H  
ATOM   4617 2HG  LYS A 294      -0.192 -23.161  -6.572  1.00  0.00           H  
ATOM   4618 1HD  LYS A 294      -1.649 -21.705  -5.263  1.00  0.00           H  
ATOM   4619 2HD  LYS A 294      -1.899 -21.367  -6.982  1.00  0.00           H  
ATOM   4620 1HE  LYS A 294      -3.876 -23.021  -6.826  1.00  0.00           H  
ATOM   4621 2HE  LYS A 294      -3.710 -22.852  -5.076  1.00  0.00           H  
ATOM   4622 1HZ  LYS A 294      -5.290 -21.299  -5.967  1.00  0.00           H  
ATOM   4623 2HZ  LYS A 294      -4.004 -20.482  -5.336  1.00  0.00           H  
ATOM   4624 3HZ  LYS A 294      -4.160 -20.641  -6.970  1.00  0.00           H  
ATOM   4625  N   THR A 295      -2.001 -25.390 -10.587  1.00  0.00           N  
ATOM   4626  CA  THR A 295      -3.020 -25.809 -11.561  1.00  0.00           C  
ATOM   4627  C   THR A 295      -2.961 -27.299 -11.882  1.00  0.00           C  
ATOM   4628  O   THR A 295      -3.902 -27.833 -12.456  1.00  0.00           O  
ATOM   4629  CB  THR A 295      -2.956 -25.041 -12.907  1.00  0.00           C  
ATOM   4630  CG2 THR A 295      -3.267 -23.563 -12.718  1.00  0.00           C  
ATOM   4631  OG1 THR A 295      -1.674 -25.215 -13.527  1.00  0.00           O  
ATOM   4632  H   THR A 295      -1.267 -24.762 -10.880  1.00  0.00           H  
ATOM   4633  HA  THR A 295      -4.005 -25.623 -11.134  1.00  0.00           H  
ATOM   4634  HB  THR A 295      -3.681 -25.464 -13.603  1.00  0.00           H  
ATOM   4635  HG1 THR A 295      -0.981 -25.045 -12.881  1.00  0.00           H  
ATOM   4636 1HG2 THR A 295      -3.214 -23.053 -13.680  1.00  0.00           H  
ATOM   4637 2HG2 THR A 295      -4.269 -23.452 -12.301  1.00  0.00           H  
ATOM   4638 3HG2 THR A 295      -2.542 -23.123 -12.034  1.00  0.00           H  
ATOM   4639  N   PHE A 296      -1.868 -27.969 -11.503  1.00  0.00           N  
ATOM   4640  CA  PHE A 296      -1.734 -29.413 -11.738  1.00  0.00           C  
ATOM   4641  C   PHE A 296      -2.415 -30.295 -10.686  1.00  0.00           C  
ATOM   4642  O   PHE A 296      -2.496 -31.509 -10.870  1.00  0.00           O  
ATOM   4643  CB  PHE A 296      -0.261 -29.796 -11.949  1.00  0.00           C  
ATOM   4644  CG  PHE A 296       0.326 -29.177 -13.183  1.00  0.00           C  
ATOM   4645  CD1 PHE A 296       0.088 -29.743 -14.434  1.00  0.00           C  
ATOM   4646  CD2 PHE A 296       1.054 -27.995 -13.109  1.00  0.00           C  
ATOM   4647  CE1 PHE A 296       0.588 -29.150 -15.589  1.00  0.00           C  
ATOM   4648  CE2 PHE A 296       1.556 -27.403 -14.248  1.00  0.00           C  
ATOM   4649  CZ  PHE A 296       1.328 -27.982 -15.492  1.00  0.00           C  
ATOM   4650  H   PHE A 296      -1.117 -27.473 -11.044  1.00  0.00           H  
ATOM   4651  HA  PHE A 296      -2.291 -29.670 -12.640  1.00  0.00           H  
ATOM   4652 1HB  PHE A 296       0.324 -29.480 -11.086  1.00  0.00           H  
ATOM   4653 2HB  PHE A 296      -0.173 -30.880 -12.024  1.00  0.00           H  
ATOM   4654  HD1 PHE A 296      -0.497 -30.660 -14.503  1.00  0.00           H  
ATOM   4655  HD2 PHE A 296       1.232 -27.541 -12.135  1.00  0.00           H  
ATOM   4656  HE1 PHE A 296       0.398 -29.604 -16.559  1.00  0.00           H  
ATOM   4657  HE2 PHE A 296       2.133 -26.480 -14.176  1.00  0.00           H  
ATOM   4658  HZ  PHE A 296       1.732 -27.518 -16.390  1.00  0.00           H  
ATOM   4659  N   ASN A 297      -2.897 -29.692  -9.599  1.00  0.00           N  
ATOM   4660  CA  ASN A 297      -3.699 -30.401  -8.593  1.00  0.00           C  
ATOM   4661  C   ASN A 297      -2.988 -31.640  -8.034  1.00  0.00           C  
ATOM   4662  O   ASN A 297      -3.576 -32.715  -7.880  1.00  0.00           O  
ATOM   4663  CB  ASN A 297      -5.046 -30.788  -9.174  1.00  0.00           C  
ATOM   4664  CG  ASN A 297      -6.052 -31.148  -8.116  1.00  0.00           C  
ATOM   4665  ND2 ASN A 297      -6.807 -32.189  -8.356  1.00  0.00           N  
ATOM   4666  OD1 ASN A 297      -6.146 -30.478  -7.079  1.00  0.00           O  
ATOM   4667  H   ASN A 297      -2.699 -28.710  -9.467  1.00  0.00           H  
ATOM   4668  HA  ASN A 297      -3.829 -29.747  -7.728  1.00  0.00           H  
ATOM   4669 1HB  ASN A 297      -5.440 -29.960  -9.766  1.00  0.00           H  
ATOM   4670 2HB  ASN A 297      -4.921 -31.639  -9.843  1.00  0.00           H  
ATOM   4671 1HD2 ASN A 297      -7.494 -32.473  -7.687  1.00  0.00           H  
ATOM   4672 2HD2 ASN A 297      -6.697 -32.700  -9.207  1.00  0.00           H  
ATOM   4673  N   LEU A 298      -1.703 -31.471  -7.744  1.00  0.00           N  
ATOM   4674  CA  LEU A 298      -0.901 -32.490  -7.094  1.00  0.00           C  
ATOM   4675  C   LEU A 298      -0.615 -32.034  -5.675  1.00  0.00           C  
ATOM   4676  O   LEU A 298      -0.483 -30.824  -5.435  1.00  0.00           O  
ATOM   4677  CB  LEU A 298       0.410 -32.729  -7.855  1.00  0.00           C  
ATOM   4678  CG  LEU A 298       0.262 -33.264  -9.285  1.00  0.00           C  
ATOM   4679  CD1 LEU A 298       1.630 -33.328  -9.948  1.00  0.00           C  
ATOM   4680  CD2 LEU A 298      -0.395 -34.635  -9.249  1.00  0.00           C  
ATOM   4681  H   LEU A 298      -1.274 -30.590  -7.991  1.00  0.00           H  
ATOM   4682  HA  LEU A 298      -1.450 -33.431  -7.120  1.00  0.00           H  
ATOM   4683 1HB  LEU A 298       0.957 -31.790  -7.906  1.00  0.00           H  
ATOM   4684 2HB  LEU A 298       1.010 -33.445  -7.295  1.00  0.00           H  
ATOM   4685  HG  LEU A 298      -0.357 -32.579  -9.866  1.00  0.00           H  
ATOM   4686 1HD1 LEU A 298       1.524 -33.706 -10.963  1.00  0.00           H  
ATOM   4687 2HD1 LEU A 298       2.068 -32.331  -9.977  1.00  0.00           H  
ATOM   4688 3HD1 LEU A 298       2.278 -33.994  -9.379  1.00  0.00           H  
ATOM   4689 1HD2 LEU A 298      -0.503 -35.012 -10.267  1.00  0.00           H  
ATOM   4690 2HD2 LEU A 298       0.223 -35.319  -8.670  1.00  0.00           H  
ATOM   4691 3HD2 LEU A 298      -1.380 -34.554  -8.787  1.00  0.00           H  
ATOM   4692  N   PRO A 299      -0.503 -32.990  -4.731  1.00  0.00           N  
ATOM   4693  CA  PRO A 299      -0.016 -32.697  -3.383  1.00  0.00           C  
ATOM   4694  C   PRO A 299       1.248 -31.847  -3.472  1.00  0.00           C  
ATOM   4695  O   PRO A 299       2.209 -32.269  -4.118  1.00  0.00           O  
ATOM   4696  CB  PRO A 299       0.266 -34.083  -2.795  1.00  0.00           C  
ATOM   4697  CG  PRO A 299      -0.695 -34.981  -3.498  1.00  0.00           C  
ATOM   4698  CD  PRO A 299      -0.736 -34.454  -4.908  1.00  0.00           C  
ATOM   4699  HA  PRO A 299      -0.816 -32.208  -2.807  1.00  0.00           H  
ATOM   4700 1HB  PRO A 299       1.316 -34.360  -2.971  1.00  0.00           H  
ATOM   4701 2HB  PRO A 299       0.117 -34.066  -1.706  1.00  0.00           H  
ATOM   4702 1HG  PRO A 299      -0.349 -36.023  -3.444  1.00  0.00           H  
ATOM   4703 2HG  PRO A 299      -1.677 -34.946  -3.003  1.00  0.00           H  
ATOM   4704 1HD  PRO A 299       0.067 -34.922  -5.498  1.00  0.00           H  
ATOM   4705 2HD  PRO A 299      -1.719 -34.671  -5.350  1.00  0.00           H  
ATOM   4706  N   LEU A 300       1.219 -30.663  -2.865  1.00  0.00           N  
ATOM   4707  CA  LEU A 300       2.279 -29.672  -3.050  1.00  0.00           C  
ATOM   4708  C   LEU A 300       2.788 -29.143  -1.706  1.00  0.00           C  
ATOM   4709  O   LEU A 300       2.007 -28.706  -0.867  1.00  0.00           O  
ATOM   4710  CB  LEU A 300       1.764 -28.506  -3.904  1.00  0.00           C  
ATOM   4711  CG  LEU A 300       2.686 -27.282  -3.983  1.00  0.00           C  
ATOM   4712  CD1 LEU A 300       3.976 -27.662  -4.697  1.00  0.00           C  
ATOM   4713  CD2 LEU A 300       1.970 -26.153  -4.710  1.00  0.00           C  
ATOM   4714  H   LEU A 300       0.441 -30.445  -2.259  1.00  0.00           H  
ATOM   4715  HA  LEU A 300       3.120 -30.152  -3.544  1.00  0.00           H  
ATOM   4716 1HB  LEU A 300       1.602 -28.865  -4.920  1.00  0.00           H  
ATOM   4717 2HB  LEU A 300       0.807 -28.174  -3.502  1.00  0.00           H  
ATOM   4718  HG  LEU A 300       2.946 -26.958  -2.975  1.00  0.00           H  
ATOM   4719 1HD1 LEU A 300       4.630 -26.792  -4.753  1.00  0.00           H  
ATOM   4720 2HD1 LEU A 300       4.477 -28.457  -4.146  1.00  0.00           H  
ATOM   4721 3HD1 LEU A 300       3.745 -28.007  -5.704  1.00  0.00           H  
ATOM   4722 1HD2 LEU A 300       2.625 -25.283  -4.766  1.00  0.00           H  
ATOM   4723 2HD2 LEU A 300       1.710 -26.477  -5.719  1.00  0.00           H  
ATOM   4724 3HD2 LEU A 300       1.061 -25.890  -4.168  1.00  0.00           H  
ATOM   4725  N   LEU A 301       4.101 -29.217  -1.512  1.00  0.00           N  
ATOM   4726  CA  LEU A 301       4.772 -28.660  -0.350  1.00  0.00           C  
ATOM   4727  C   LEU A 301       5.457 -27.385  -0.806  1.00  0.00           C  
ATOM   4728  O   LEU A 301       6.313 -27.438  -1.686  1.00  0.00           O  
ATOM   4729  CB  LEU A 301       5.806 -29.646   0.185  1.00  0.00           C  
ATOM   4730  CG  LEU A 301       6.651 -29.241   1.395  1.00  0.00           C  
ATOM   4731  CD1 LEU A 301       5.796 -28.998   2.626  1.00  0.00           C  
ATOM   4732  CD2 LEU A 301       7.671 -30.329   1.677  1.00  0.00           C  
ATOM   4733  H   LEU A 301       4.647 -29.690  -2.218  1.00  0.00           H  
ATOM   4734  HA  LEU A 301       4.029 -28.477   0.426  1.00  0.00           H  
ATOM   4735 1HB  LEU A 301       5.295 -30.565   0.467  1.00  0.00           H  
ATOM   4736 2HB  LEU A 301       6.512 -29.875  -0.613  1.00  0.00           H  
ATOM   4737  HG  LEU A 301       7.164 -28.304   1.184  1.00  0.00           H  
ATOM   4738 1HD1 LEU A 301       6.434 -28.714   3.462  1.00  0.00           H  
ATOM   4739 2HD1 LEU A 301       5.087 -28.195   2.422  1.00  0.00           H  
ATOM   4740 3HD1 LEU A 301       5.252 -29.909   2.876  1.00  0.00           H  
ATOM   4741 1HD2 LEU A 301       8.276 -30.046   2.539  1.00  0.00           H  
ATOM   4742 2HD2 LEU A 301       7.155 -31.266   1.887  1.00  0.00           H  
ATOM   4743 3HD2 LEU A 301       8.314 -30.457   0.806  1.00  0.00           H  
ATOM   4744  N   MET A 302       5.061 -26.252  -0.224  1.00  0.00           N  
ATOM   4745  CA  MET A 302       5.618 -24.946  -0.567  1.00  0.00           C  
ATOM   4746  C   MET A 302       6.551 -24.490   0.540  1.00  0.00           C  
ATOM   4747  O   MET A 302       6.146 -24.359   1.698  1.00  0.00           O  
ATOM   4748  CB  MET A 302       4.514 -23.914  -0.766  1.00  0.00           C  
ATOM   4749  CG  MET A 302       3.598 -24.184  -1.933  1.00  0.00           C  
ATOM   4750  SD  MET A 302       2.308 -22.938  -2.019  1.00  0.00           S  
ATOM   4751  CE  MET A 302       3.406 -21.534  -2.287  1.00  0.00           C  
ATOM   4752  H   MET A 302       4.343 -26.310   0.485  1.00  0.00           H  
ATOM   4753  HA  MET A 302       6.171 -25.041  -1.500  1.00  0.00           H  
ATOM   4754 1HB  MET A 302       3.898 -23.862   0.130  1.00  0.00           H  
ATOM   4755 2HB  MET A 302       4.959 -22.929  -0.915  1.00  0.00           H  
ATOM   4756 1HG  MET A 302       4.176 -24.178  -2.857  1.00  0.00           H  
ATOM   4757 2HG  MET A 302       3.147 -25.170  -1.821  1.00  0.00           H  
ATOM   4758 1HE  MET A 302       2.815 -20.622  -2.374  1.00  0.00           H  
ATOM   4759 2HE  MET A 302       4.093 -21.443  -1.445  1.00  0.00           H  
ATOM   4760 3HE  MET A 302       3.975 -21.687  -3.204  1.00  0.00           H  
ATOM   4761  N   LEU A 303       7.803 -24.230   0.174  1.00  0.00           N  
ATOM   4762  CA  LEU A 303       8.855 -23.909   1.122  1.00  0.00           C  
ATOM   4763  C   LEU A 303       9.451 -22.543   0.827  1.00  0.00           C  
ATOM   4764  O   LEU A 303       9.371 -22.038  -0.303  1.00  0.00           O  
ATOM   4765  CB  LEU A 303       9.953 -24.977   1.073  1.00  0.00           C  
ATOM   4766  CG  LEU A 303       9.512 -26.424   1.341  1.00  0.00           C  
ATOM   4767  CD1 LEU A 303      10.664 -27.388   1.150  1.00  0.00           C  
ATOM   4768  CD2 LEU A 303       8.930 -26.584   2.734  1.00  0.00           C  
ATOM   4769  H   LEU A 303       8.021 -24.260  -0.812  1.00  0.00           H  
ATOM   4770  HA  LEU A 303       8.426 -23.892   2.123  1.00  0.00           H  
ATOM   4771 1HB  LEU A 303      10.415 -24.956   0.088  1.00  0.00           H  
ATOM   4772 2HB  LEU A 303      10.712 -24.729   1.814  1.00  0.00           H  
ATOM   4773  HG  LEU A 303       8.750 -26.711   0.614  1.00  0.00           H  
ATOM   4774 1HD1 LEU A 303      10.322 -28.405   1.346  1.00  0.00           H  
ATOM   4775 2HD1 LEU A 303      11.029 -27.320   0.126  1.00  0.00           H  
ATOM   4776 3HD1 LEU A 303      11.466 -27.135   1.841  1.00  0.00           H  
ATOM   4777 1HD2 LEU A 303       8.628 -27.619   2.887  1.00  0.00           H  
ATOM   4778 2HD2 LEU A 303       9.680 -26.311   3.476  1.00  0.00           H  
ATOM   4779 3HD2 LEU A 303       8.062 -25.932   2.843  1.00  0.00           H  
ATOM   4780  N   GLY A 304      10.055 -21.960   1.867  1.00  0.00           N  
ATOM   4781  CA  GLY A 304      10.821 -20.732   1.739  1.00  0.00           C  
ATOM   4782  C   GLY A 304      12.155 -20.967   1.058  1.00  0.00           C  
ATOM   4783  O   GLY A 304      12.281 -21.803   0.163  1.00  0.00           O  
ATOM   4784  H   GLY A 304       9.971 -22.396   2.775  1.00  0.00           H  
ATOM   4785 1HA  GLY A 304      10.248 -20.002   1.167  1.00  0.00           H  
ATOM   4786 2HA  GLY A 304      10.991 -20.305   2.726  1.00  0.00           H  
ATOM   4787  N   GLY A 305      13.162 -20.223   1.493  1.00  0.00           N  
ATOM   4788  CA  GLY A 305      14.485 -20.309   0.879  1.00  0.00           C  
ATOM   4789  C   GLY A 305      15.214 -19.001   1.052  1.00  0.00           C  
ATOM   4790  O   GLY A 305      15.099 -18.361   2.092  1.00  0.00           O  
ATOM   4791  H   GLY A 305      13.016 -19.585   2.262  1.00  0.00           H  
ATOM   4792 1HA  GLY A 305      15.049 -21.121   1.339  1.00  0.00           H  
ATOM   4793 2HA  GLY A 305      14.381 -20.549  -0.178  1.00  0.00           H  
ATOM   4794  N   GLY A 306      15.941 -18.588   0.022  1.00  0.00           N  
ATOM   4795  CA  GLY A 306      16.639 -17.312   0.037  1.00  0.00           C  
ATOM   4796  C   GLY A 306      15.699 -16.119   0.083  1.00  0.00           C  
ATOM   4797  O   GLY A 306      14.477 -16.272   0.188  1.00  0.00           O  
ATOM   4798  H   GLY A 306      16.011 -19.176  -0.798  1.00  0.00           H  
ATOM   4799 1HA  GLY A 306      17.302 -17.269   0.904  1.00  0.00           H  
ATOM   4800 2HA  GLY A 306      17.266 -17.229  -0.848  1.00  0.00           H  
ATOM   4801  N   GLY A 307      16.293 -14.929   0.026  1.00  0.00           N  
ATOM   4802  CA  GLY A 307      15.588 -13.656   0.104  1.00  0.00           C  
ATOM   4803  C   GLY A 307      16.206 -12.854   1.232  1.00  0.00           C  
ATOM   4804  O   GLY A 307      16.066 -13.215   2.395  1.00  0.00           O  
ATOM   4805  H   GLY A 307      17.297 -14.929  -0.080  1.00  0.00           H  
ATOM   4806 1HA  GLY A 307      15.671 -13.134  -0.850  1.00  0.00           H  
ATOM   4807 2HA  GLY A 307      14.528 -13.837   0.277  1.00  0.00           H  
ATOM   4808  N   TYR A 308      16.899 -11.777   0.866  1.00  0.00           N  
ATOM   4809  CA  TYR A 308      17.723 -10.993   1.791  1.00  0.00           C  
ATOM   4810  C   TYR A 308      17.425  -9.484   1.779  1.00  0.00           C  
ATOM   4811  O   TYR A 308      18.144  -8.724   2.428  1.00  0.00           O  
ATOM   4812  CB  TYR A 308      19.215 -11.340   1.538  1.00  0.00           C  
ATOM   4813  CG  TYR A 308      19.396 -12.839   1.633  1.00  0.00           C  
ATOM   4814  CD1 TYR A 308      19.065 -13.689   0.570  1.00  0.00           C  
ATOM   4815  CD2 TYR A 308      19.803 -13.418   2.831  1.00  0.00           C  
ATOM   4816  CE1 TYR A 308      19.183 -15.075   0.709  1.00  0.00           C  
ATOM   4817  CE2 TYR A 308      19.910 -14.786   2.985  1.00  0.00           C  
ATOM   4818  CZ  TYR A 308      19.598 -15.618   1.923  1.00  0.00           C  
ATOM   4819  OH  TYR A 308      19.693 -16.980   2.111  1.00  0.00           O  
ATOM   4820  H   TYR A 308      16.845 -11.496  -0.101  1.00  0.00           H  
ATOM   4821  HA  TYR A 308      17.452 -11.265   2.812  1.00  0.00           H  
ATOM   4822 1HB  TYR A 308      19.511 -10.976   0.554  1.00  0.00           H  
ATOM   4823 2HB  TYR A 308      19.835 -10.831   2.275  1.00  0.00           H  
ATOM   4824  HD1 TYR A 308      18.710 -13.271  -0.372  1.00  0.00           H  
ATOM   4825  HD2 TYR A 308      20.050 -12.788   3.686  1.00  0.00           H  
ATOM   4826  HE1 TYR A 308      18.921 -15.728  -0.123  1.00  0.00           H  
ATOM   4827  HE2 TYR A 308      20.237 -15.202   3.938  1.00  0.00           H  
ATOM   4828  HH  TYR A 308      19.840 -17.166   3.041  1.00  0.00           H  
ATOM   4829  N   THR A 309      16.352  -9.049   1.095  1.00  0.00           N  
ATOM   4830  CA  THR A 309      15.756  -7.700   1.297  1.00  0.00           C  
ATOM   4831  C   THR A 309      14.409  -7.924   1.986  1.00  0.00           C  
ATOM   4832  O   THR A 309      13.389  -8.165   1.328  1.00  0.00           O  
ATOM   4833  CB  THR A 309      15.564  -6.928  -0.021  1.00  0.00           C  
ATOM   4834  CG2 THR A 309      14.901  -5.585   0.239  1.00  0.00           C  
ATOM   4835  OG1 THR A 309      16.839  -6.716  -0.643  1.00  0.00           O  
ATOM   4836  H   THR A 309      15.939  -9.674   0.417  1.00  0.00           H  
ATOM   4837  HA  THR A 309      16.420  -7.120   1.940  1.00  0.00           H  
ATOM   4838  HB  THR A 309      14.939  -7.511  -0.697  1.00  0.00           H  
ATOM   4839  HG1 THR A 309      16.719  -6.222  -1.457  1.00  0.00           H  
ATOM   4840 1HG2 THR A 309      14.773  -5.054  -0.704  1.00  0.00           H  
ATOM   4841 2HG2 THR A 309      13.927  -5.743   0.701  1.00  0.00           H  
ATOM   4842 3HG2 THR A 309      15.527  -4.993   0.906  1.00  0.00           H  
ATOM   4843  N   ILE A 310      14.422  -7.889   3.315  1.00  0.00           N  
ATOM   4844  CA  ILE A 310      13.396  -8.618   4.074  1.00  0.00           C  
ATOM   4845  C   ILE A 310      11.987  -8.037   3.947  1.00  0.00           C  
ATOM   4846  O   ILE A 310      11.021  -8.784   4.055  1.00  0.00           O  
ATOM   4847  CB  ILE A 310      13.807  -8.912   5.533  1.00  0.00           C  
ATOM   4848  CG1 ILE A 310      13.973  -7.617   6.343  1.00  0.00           C  
ATOM   4849  CG2 ILE A 310      15.066  -9.784   5.525  1.00  0.00           C  
ATOM   4850  CD1 ILE A 310      14.308  -7.832   7.804  1.00  0.00           C  
ATOM   4851  H   ILE A 310      15.129  -7.369   3.816  1.00  0.00           H  
ATOM   4852  HA  ILE A 310      13.222  -9.576   3.588  1.00  0.00           H  
ATOM   4853  HB  ILE A 310      12.997  -9.437   6.039  1.00  0.00           H  
ATOM   4854 1HG1 ILE A 310      14.763  -7.012   5.902  1.00  0.00           H  
ATOM   4855 2HG1 ILE A 310      13.051  -7.037   6.294  1.00  0.00           H  
ATOM   4856 1HG2 ILE A 310      15.366  -9.998   6.552  1.00  0.00           H  
ATOM   4857 2HG2 ILE A 310      14.858 -10.719   5.006  1.00  0.00           H  
ATOM   4858 3HG2 ILE A 310      15.871  -9.257   5.013  1.00  0.00           H  
ATOM   4859 1HD1 ILE A 310      14.407  -6.867   8.299  1.00  0.00           H  
ATOM   4860 2HD1 ILE A 310      13.512  -8.405   8.280  1.00  0.00           H  
ATOM   4861 3HD1 ILE A 310      15.247  -8.377   7.885  1.00  0.00           H  
ATOM   4862  N   ARG A 311      11.856  -6.744   3.660  1.00  0.00           N  
ATOM   4863  CA  ARG A 311      10.534  -6.176   3.364  1.00  0.00           C  
ATOM   4864  C   ARG A 311       9.913  -6.839   2.131  1.00  0.00           C  
ATOM   4865  O   ARG A 311       8.701  -7.031   2.050  1.00  0.00           O  
ATOM   4866  CB  ARG A 311      10.593  -4.647   3.202  1.00  0.00           C  
ATOM   4867  CG  ARG A 311      11.392  -4.131   2.006  1.00  0.00           C  
ATOM   4868  CD  ARG A 311      11.542  -2.618   2.048  1.00  0.00           C  
ATOM   4869  NE  ARG A 311      12.313  -2.115   0.909  1.00  0.00           N  
ATOM   4870  CZ  ARG A 311      13.647  -2.051   0.835  1.00  0.00           C  
ATOM   4871  NH1 ARG A 311      14.210  -1.574  -0.274  1.00  0.00           N1+
ATOM   4872  NH2 ARG A 311      14.430  -2.462   1.827  1.00  0.00           N  
ATOM   4873  H   ARG A 311      12.666  -6.141   3.644  1.00  0.00           H  
ATOM   4874  HA  ARG A 311       9.865  -6.402   4.197  1.00  0.00           H  
ATOM   4875 1HB  ARG A 311       9.582  -4.253   3.104  1.00  0.00           H  
ATOM   4876 2HB  ARG A 311      11.032  -4.203   4.095  1.00  0.00           H  
ATOM   4877 1HG  ARG A 311      12.387  -4.577   2.015  1.00  0.00           H  
ATOM   4878 2HG  ARG A 311      10.881  -4.401   1.083  1.00  0.00           H  
ATOM   4879 1HD  ARG A 311      10.556  -2.155   2.025  1.00  0.00           H  
ATOM   4880 2HD  ARG A 311      12.058  -2.329   2.963  1.00  0.00           H  
ATOM   4881  HE  ARG A 311      11.798  -1.784   0.104  1.00  0.00           H  
ATOM   4882 1HH1 ARG A 311      13.633  -1.266  -1.042  1.00  0.00           H  
ATOM   4883 2HH1 ARG A 311      15.217  -1.519  -0.346  1.00  0.00           H  
ATOM   4884 1HH2 ARG A 311      14.021  -2.837   2.673  1.00  0.00           H  
ATOM   4885 2HH2 ARG A 311      15.434  -2.400   1.738  1.00  0.00           H  
ATOM   4886  N   ASN A 312      10.751  -7.198   1.158  1.00  0.00           N  
ATOM   4887  CA  ASN A 312      10.233  -7.822  -0.060  1.00  0.00           C  
ATOM   4888  C   ASN A 312       9.967  -9.317   0.107  1.00  0.00           C  
ATOM   4889  O   ASN A 312       9.088  -9.863  -0.550  1.00  0.00           O  
ATOM   4890  CB  ASN A 312      11.156  -7.537  -1.236  1.00  0.00           C  
ATOM   4891  CG  ASN A 312      11.119  -6.079  -1.651  1.00  0.00           C  
ATOM   4892  ND2 ASN A 312      12.115  -5.658  -2.423  1.00  0.00           N  
ATOM   4893  OD1 ASN A 312      10.185  -5.346  -1.307  1.00  0.00           O  
ATOM   4894  H   ASN A 312      11.744  -7.045   1.248  1.00  0.00           H  
ATOM   4895  HA  ASN A 312       9.251  -7.399  -0.277  1.00  0.00           H  
ATOM   4896 1HB  ASN A 312      12.179  -7.806  -0.970  1.00  0.00           H  
ATOM   4897 2HB  ASN A 312      10.864  -8.156  -2.085  1.00  0.00           H  
ATOM   4898 1HD2 ASN A 312      12.143  -4.706  -2.727  1.00  0.00           H  
ATOM   4899 2HD2 ASN A 312      12.837  -6.292  -2.698  1.00  0.00           H  
ATOM   4900  N   VAL A 313      10.701  -9.956   1.010  1.00  0.00           N  
ATOM   4901  CA  VAL A 313      10.466 -11.360   1.328  1.00  0.00           C  
ATOM   4902  C   VAL A 313       9.092 -11.501   1.988  1.00  0.00           C  
ATOM   4903  O   VAL A 313       8.307 -12.387   1.615  1.00  0.00           O  
ATOM   4904  CB  VAL A 313      11.560 -11.896   2.270  1.00  0.00           C  
ATOM   4905  CG1 VAL A 313      11.256 -13.330   2.674  1.00  0.00           C  
ATOM   4906  CG2 VAL A 313      12.919 -11.801   1.594  1.00  0.00           C  
ATOM   4907  H   VAL A 313      11.440  -9.461   1.486  1.00  0.00           H  
ATOM   4908  HA  VAL A 313      10.484 -11.933   0.400  1.00  0.00           H  
ATOM   4909  HB  VAL A 313      11.564 -11.299   3.182  1.00  0.00           H  
ATOM   4910 1HG1 VAL A 313      12.040 -13.693   3.341  1.00  0.00           H  
ATOM   4911 2HG1 VAL A 313      10.296 -13.369   3.188  1.00  0.00           H  
ATOM   4912 3HG1 VAL A 313      11.218 -13.959   1.785  1.00  0.00           H  
ATOM   4913 1HG2 VAL A 313      13.687 -12.181   2.267  1.00  0.00           H  
ATOM   4914 2HG2 VAL A 313      12.910 -12.393   0.678  1.00  0.00           H  
ATOM   4915 3HG2 VAL A 313      13.132 -10.760   1.351  1.00  0.00           H  
ATOM   4916  N   ALA A 314       8.811 -10.633   2.960  1.00  0.00           N  
ATOM   4917  CA  ALA A 314       7.513 -10.648   3.641  1.00  0.00           C  
ATOM   4918  C   ALA A 314       6.366 -10.409   2.666  1.00  0.00           C  
ATOM   4919  O   ALA A 314       5.351 -11.109   2.714  1.00  0.00           O  
ATOM   4920  CB  ALA A 314       7.472  -9.655   4.792  1.00  0.00           C  
ATOM   4921  H   ALA A 314       9.502  -9.951   3.235  1.00  0.00           H  
ATOM   4922  HA  ALA A 314       7.356 -11.649   4.047  1.00  0.00           H  
ATOM   4923 1HB  ALA A 314       6.495  -9.696   5.273  1.00  0.00           H  
ATOM   4924 2HB  ALA A 314       8.244  -9.908   5.518  1.00  0.00           H  
ATOM   4925 3HB  ALA A 314       7.646  -8.650   4.411  1.00  0.00           H  
ATOM   4926  N   ARG A 315       6.549  -9.454   1.755  1.00  0.00           N  
ATOM   4927  CA  ARG A 315       5.562  -9.208   0.699  1.00  0.00           C  
ATOM   4928  C   ARG A 315       5.342 -10.460  -0.149  1.00  0.00           C  
ATOM   4929  O   ARG A 315       4.211 -10.854  -0.421  1.00  0.00           O  
ATOM   4930  CB  ARG A 315       6.021  -8.078  -0.214  1.00  0.00           C  
ATOM   4931  CG  ARG A 315       5.911  -6.704   0.401  1.00  0.00           C  
ATOM   4932  CD  ARG A 315       6.659  -5.688  -0.429  1.00  0.00           C  
ATOM   4933  NE  ARG A 315       6.212  -4.334  -0.102  1.00  0.00           N  
ATOM   4934  CZ  ARG A 315       6.992  -3.277   0.120  1.00  0.00           C  
ATOM   4935  NH1 ARG A 315       6.418  -2.118   0.426  1.00  0.00           N1+
ATOM   4936  NH2 ARG A 315       8.321  -3.344   0.031  1.00  0.00           N  
ATOM   4937  H   ARG A 315       7.384  -8.887   1.790  1.00  0.00           H  
ATOM   4938  HA  ARG A 315       4.621  -8.918   1.166  1.00  0.00           H  
ATOM   4939 1HB  ARG A 315       7.062  -8.239  -0.495  1.00  0.00           H  
ATOM   4940 2HB  ARG A 315       5.430  -8.087  -1.129  1.00  0.00           H  
ATOM   4941 1HG  ARG A 315       4.862  -6.413   0.454  1.00  0.00           H  
ATOM   4942 2HG  ARG A 315       6.335  -6.720   1.404  1.00  0.00           H  
ATOM   4943 1HD  ARG A 315       7.726  -5.767  -0.226  1.00  0.00           H  
ATOM   4944 2HD  ARG A 315       6.476  -5.875  -1.487  1.00  0.00           H  
ATOM   4945  HE  ARG A 315       5.216  -4.170  -0.037  1.00  0.00           H  
ATOM   4946 1HH1 ARG A 315       5.412  -2.053   0.485  1.00  0.00           H  
ATOM   4947 2HH1 ARG A 315       6.989  -1.304   0.600  1.00  0.00           H  
ATOM   4948 1HH2 ARG A 315       8.768  -4.217  -0.211  1.00  0.00           H  
ATOM   4949 2HH2 ARG A 315       8.880  -2.522   0.207  1.00  0.00           H  
ATOM   4950  N   CYS A 316       6.447 -11.062  -0.584  1.00  0.00           N  
ATOM   4951  CA  CYS A 316       6.405 -12.184  -1.517  1.00  0.00           C  
ATOM   4952  C   CYS A 316       5.677 -13.378  -0.920  1.00  0.00           C  
ATOM   4953  O   CYS A 316       4.727 -13.897  -1.506  1.00  0.00           O  
ATOM   4954  CB  CYS A 316       7.819 -12.605  -1.914  1.00  0.00           C  
ATOM   4955  SG  CYS A 316       7.884 -13.755  -3.310  1.00  0.00           S  
ATOM   4956  H   CYS A 316       7.342 -10.726  -0.256  1.00  0.00           H  
ATOM   4957  HA  CYS A 316       5.871 -11.869  -2.413  1.00  0.00           H  
ATOM   4958 1HB  CYS A 316       8.403 -11.722  -2.178  1.00  0.00           H  
ATOM   4959 2HB  CYS A 316       8.309 -13.080  -1.065  1.00  0.00           H  
ATOM   4960  HG  CYS A 316       7.580 -14.841  -2.608  1.00  0.00           H  
ATOM   4961  N   TRP A 317       6.114 -13.793   0.264  1.00  0.00           N  
ATOM   4962  CA  TRP A 317       5.558 -14.993   0.883  1.00  0.00           C  
ATOM   4963  C   TRP A 317       4.140 -14.769   1.401  1.00  0.00           C  
ATOM   4964  O   TRP A 317       3.335 -15.700   1.384  1.00  0.00           O  
ATOM   4965  CB  TRP A 317       6.507 -15.546   1.939  1.00  0.00           C  
ATOM   4966  CG  TRP A 317       7.767 -16.106   1.338  1.00  0.00           C  
ATOM   4967  CD1 TRP A 317       7.983 -16.458   0.026  1.00  0.00           C  
ATOM   4968  CD2 TRP A 317       8.986 -16.388   2.024  1.00  0.00           C  
ATOM   4969  CE2 TRP A 317       9.902 -16.896   1.072  1.00  0.00           C  
ATOM   4970  CE3 TRP A 317       9.400 -16.251   3.350  1.00  0.00           C  
ATOM   4971  NE1 TRP A 317       9.265 -16.928  -0.134  1.00  0.00           N  
ATOM   4972  CZ2 TRP A 317      11.203 -17.274   1.418  1.00  0.00           C  
ATOM   4973  CZ3 TRP A 317      10.683 -16.630   3.686  1.00  0.00           C  
ATOM   4974  CH2 TRP A 317      11.572 -17.130   2.723  1.00  0.00           C  
ATOM   4975  H   TRP A 317       6.836 -13.280   0.747  1.00  0.00           H  
ATOM   4976  HA  TRP A 317       5.421 -15.749   0.111  1.00  0.00           H  
ATOM   4977 1HB  TRP A 317       6.773 -14.754   2.640  1.00  0.00           H  
ATOM   4978 2HB  TRP A 317       6.006 -16.330   2.506  1.00  0.00           H  
ATOM   4979  HD1 TRP A 317       7.245 -16.377  -0.769  1.00  0.00           H  
ATOM   4980  HE1 TRP A 317       9.670 -17.247  -1.003  1.00  0.00           H  
ATOM   4981  HE3 TRP A 317       8.723 -15.850   4.104  1.00  0.00           H  
ATOM   4982  HZ2 TRP A 317      11.906 -17.668   0.685  1.00  0.00           H  
ATOM   4983  HZ3 TRP A 317      10.990 -16.530   4.727  1.00  0.00           H  
ATOM   4984  HH2 TRP A 317      12.580 -17.411   3.028  1.00  0.00           H  
ATOM   4985  N   THR A 318       3.809 -13.530   1.768  1.00  0.00           N  
ATOM   4986  CA  THR A 318       2.416 -13.195   2.094  1.00  0.00           C  
ATOM   4987  C   THR A 318       1.530 -13.350   0.854  1.00  0.00           C  
ATOM   4988  O   THR A 318       0.481 -13.990   0.909  1.00  0.00           O  
ATOM   4989  CB  THR A 318       2.299 -11.760   2.644  1.00  0.00           C  
ATOM   4990  CG2 THR A 318       0.840 -11.401   2.888  1.00  0.00           C  
ATOM   4991  OG1 THR A 318       3.023 -11.658   3.877  1.00  0.00           O  
ATOM   4992  H   THR A 318       4.514 -12.811   1.823  1.00  0.00           H  
ATOM   4993  HA  THR A 318       2.060 -13.894   2.849  1.00  0.00           H  
ATOM   4994  HB  THR A 318       2.725 -11.059   1.929  1.00  0.00           H  
ATOM   4995  HG1 THR A 318       3.966 -11.682   3.695  1.00  0.00           H  
ATOM   4996 1HG2 THR A 318       0.777 -10.383   3.276  1.00  0.00           H  
ATOM   4997 2HG2 THR A 318       0.288 -11.466   1.951  1.00  0.00           H  
ATOM   4998 3HG2 THR A 318       0.411 -12.093   3.610  1.00  0.00           H  
ATOM   4999  N   TYR A 319       1.961 -12.783  -0.268  1.00  0.00           N  
ATOM   5000  CA  TYR A 319       1.173 -12.879  -1.500  1.00  0.00           C  
ATOM   5001  C   TYR A 319       1.079 -14.325  -1.989  1.00  0.00           C  
ATOM   5002  O   TYR A 319       0.005 -14.773  -2.367  1.00  0.00           O  
ATOM   5003  CB  TYR A 319       1.712 -11.954  -2.593  1.00  0.00           C  
ATOM   5004  CG  TYR A 319       0.826 -11.914  -3.819  1.00  0.00           C  
ATOM   5005  CD1 TYR A 319      -0.460 -11.377  -3.760  1.00  0.00           C  
ATOM   5006  CD2 TYR A 319       1.268 -12.425  -5.032  1.00  0.00           C  
ATOM   5007  CE1 TYR A 319      -1.269 -11.347  -4.887  1.00  0.00           C  
ATOM   5008  CE2 TYR A 319       0.468 -12.396  -6.156  1.00  0.00           C  
ATOM   5009  CZ  TYR A 319      -0.795 -11.862  -6.081  1.00  0.00           C  
ATOM   5010  OH  TYR A 319      -1.569 -11.860  -7.219  1.00  0.00           O  
ATOM   5011  H   TYR A 319       2.838 -12.279  -0.281  1.00  0.00           H  
ATOM   5012  HA  TYR A 319       0.149 -12.578  -1.279  1.00  0.00           H  
ATOM   5013 1HB  TYR A 319       1.808 -10.942  -2.199  1.00  0.00           H  
ATOM   5014 2HB  TYR A 319       2.705 -12.286  -2.892  1.00  0.00           H  
ATOM   5015  HD1 TYR A 319      -0.840 -10.974  -2.822  1.00  0.00           H  
ATOM   5016  HD2 TYR A 319       2.262 -12.863  -5.107  1.00  0.00           H  
ATOM   5017  HE1 TYR A 319      -2.272 -10.923  -4.826  1.00  0.00           H  
ATOM   5018  HE2 TYR A 319       0.840 -12.795  -7.100  1.00  0.00           H  
ATOM   5019  HH  TYR A 319      -1.110 -12.329  -7.919  1.00  0.00           H  
ATOM   5020  N   GLU A 320       2.185 -15.063  -1.944  1.00  0.00           N  
ATOM   5021  CA  GLU A 320       2.168 -16.482  -2.345  1.00  0.00           C  
ATOM   5022  C   GLU A 320       1.240 -17.335  -1.472  1.00  0.00           C  
ATOM   5023  O   GLU A 320       0.558 -18.230  -1.982  1.00  0.00           O  
ATOM   5024  CB  GLU A 320       3.591 -17.037  -2.442  1.00  0.00           C  
ATOM   5025  CG  GLU A 320       4.249 -16.445  -3.681  1.00  0.00           C  
ATOM   5026  CD  GLU A 320       5.686 -16.824  -3.925  1.00  0.00           C  
ATOM   5027  OE1 GLU A 320       6.381 -17.349  -3.031  1.00  0.00           O  
ATOM   5028  OE2 GLU A 320       6.122 -16.534  -5.069  1.00  0.00           O1-
ATOM   5029  H   GLU A 320       3.051 -14.651  -1.628  1.00  0.00           H  
ATOM   5030  HA  GLU A 320       1.701 -16.560  -3.325  1.00  0.00           H  
ATOM   5031 1HB  GLU A 320       4.147 -16.774  -1.541  1.00  0.00           H  
ATOM   5032 2HB  GLU A 320       3.555 -18.124  -2.497  1.00  0.00           H  
ATOM   5033 1HG  GLU A 320       3.685 -16.756  -4.561  1.00  0.00           H  
ATOM   5034 2HG  GLU A 320       4.205 -15.360  -3.621  1.00  0.00           H  
ATOM   5035  N   THR A 321       1.164 -17.021  -0.183  1.00  0.00           N  
ATOM   5036  CA  THR A 321       0.186 -17.661   0.702  1.00  0.00           C  
ATOM   5037  C   THR A 321      -1.242 -17.341   0.220  1.00  0.00           C  
ATOM   5038  O   THR A 321      -2.080 -18.244   0.108  1.00  0.00           O  
ATOM   5039  CB  THR A 321       0.368 -17.207   2.161  1.00  0.00           C  
ATOM   5040  CG2 THR A 321      -0.650 -17.888   3.063  1.00  0.00           C  
ATOM   5041  OG1 THR A 321       1.690 -17.536   2.607  1.00  0.00           O  
ATOM   5042  H   THR A 321       1.793 -16.329   0.199  1.00  0.00           H  
ATOM   5043  HA  THR A 321       0.317 -18.743   0.639  1.00  0.00           H  
ATOM   5044  HB  THR A 321       0.235 -16.127   2.225  1.00  0.00           H  
ATOM   5045  HG1 THR A 321       2.329 -17.001   2.130  1.00  0.00           H  
ATOM   5046 1HG2 THR A 321      -0.507 -17.554   4.091  1.00  0.00           H  
ATOM   5047 2HG2 THR A 321      -1.658 -17.630   2.734  1.00  0.00           H  
ATOM   5048 3HG2 THR A 321      -0.517 -18.967   3.011  1.00  0.00           H  
ATOM   5049  N   ALA A 322      -1.500 -16.072  -0.093  1.00  0.00           N  
ATOM   5050  CA  ALA A 322      -2.799 -15.649  -0.636  1.00  0.00           C  
ATOM   5051  C   ALA A 322      -3.118 -16.355  -1.952  1.00  0.00           C  
ATOM   5052  O   ALA A 322      -4.259 -16.771  -2.179  1.00  0.00           O  
ATOM   5053  CB  ALA A 322      -2.839 -14.133  -0.803  1.00  0.00           C  
ATOM   5054  H   ALA A 322      -0.778 -15.381   0.050  1.00  0.00           H  
ATOM   5055  HA  ALA A 322      -3.574 -15.945   0.071  1.00  0.00           H  
ATOM   5056 1HB  ALA A 322      -3.808 -13.839  -1.207  1.00  0.00           H  
ATOM   5057 2HB  ALA A 322      -2.688 -13.656   0.164  1.00  0.00           H  
ATOM   5058 3HB  ALA A 322      -2.052 -13.822  -1.488  1.00  0.00           H  
ATOM   5059  N   VAL A 323      -2.102 -16.534  -2.797  1.00  0.00           N  
ATOM   5060  CA  VAL A 323      -2.262 -17.285  -4.054  1.00  0.00           C  
ATOM   5061  C   VAL A 323      -2.606 -18.749  -3.785  1.00  0.00           C  
ATOM   5062  O   VAL A 323      -3.521 -19.297  -4.414  1.00  0.00           O  
ATOM   5063  CB  VAL A 323      -0.969 -17.216  -4.888  1.00  0.00           C  
ATOM   5064  CG1 VAL A 323      -1.024 -18.205  -6.041  1.00  0.00           C  
ATOM   5065  CG2 VAL A 323      -0.759 -15.800  -5.402  1.00  0.00           C  
ATOM   5066  H   VAL A 323      -1.201 -16.143  -2.568  1.00  0.00           H  
ATOM   5067  HA  VAL A 323      -3.117 -16.880  -4.595  1.00  0.00           H  
ATOM   5068  HB  VAL A 323      -0.125 -17.502  -4.260  1.00  0.00           H  
ATOM   5069 1HG1 VAL A 323      -0.102 -18.142  -6.621  1.00  0.00           H  
ATOM   5070 2HG1 VAL A 323      -1.136 -19.215  -5.648  1.00  0.00           H  
ATOM   5071 3HG1 VAL A 323      -1.871 -17.967  -6.684  1.00  0.00           H  
ATOM   5072 1HG2 VAL A 323       0.156 -15.756  -5.991  1.00  0.00           H  
ATOM   5073 2HG2 VAL A 323      -1.604 -15.510  -6.027  1.00  0.00           H  
ATOM   5074 3HG2 VAL A 323      -0.680 -15.114  -4.559  1.00  0.00           H  
ATOM   5075  N   ALA A 324      -1.901 -19.374  -2.844  1.00  0.00           N  
ATOM   5076  CA  ALA A 324      -2.203 -20.748  -2.439  1.00  0.00           C  
ATOM   5077  C   ALA A 324      -3.657 -20.887  -1.991  1.00  0.00           C  
ATOM   5078  O   ALA A 324      -4.278 -21.918  -2.212  1.00  0.00           O  
ATOM   5079  CB  ALA A 324      -1.258 -21.207  -1.339  1.00  0.00           C  
ATOM   5080  H   ALA A 324      -1.139 -18.885  -2.399  1.00  0.00           H  
ATOM   5081  HA  ALA A 324      -2.065 -21.396  -3.305  1.00  0.00           H
[truncated: 84,654 more chars]
