# Supplementary material for: Anchor extension: a structure-guided approach to design cyclic peptides targeting enzyme active sites
Source: Nat Commun. 2021 Jun 7;12:3384. doi: 10.1038/s41467-021-23609-8 (PMC8185074; doi:10.1038/s41467-021-23609-8)
Supplement: Supplementary file 4 — Supplementary Dataset 1 [file 41467_2021_23609_MOESM4_ESM.zip › SupplementaryDataFile1/Docking/test/pep.pdb]

ATOM      1  N   ARG B 370      11.598 -58.165 -38.869  1.00  0.00           N  
ATOM      2  CA  ARG B 370      10.350 -58.590 -38.249  1.00  0.00           C  
ATOM      3  C   ARG B 370       9.152 -58.235 -39.121  1.00  0.00           C  
ATOM      4  O   ARG B 370       8.485 -57.225 -38.895  1.00  0.00           O  
ATOM      5  CB  ARG B 370      10.185 -57.947 -36.880  1.00  0.00           C  
ATOM      6  CG  ARG B 370      11.112 -58.489 -35.803  1.00  0.00           C  
ATOM      7  CD  ARG B 370      10.984 -57.727 -34.535  1.00  0.00           C  
ATOM      8  NE  ARG B 370      11.634 -56.429 -34.613  1.00  0.00           N  
ATOM      9  CZ  ARG B 370      11.768 -55.576 -33.579  1.00  0.00           C  
ATOM     10  NH1 ARG B 370      11.292 -55.898 -32.396  1.00  0.00           N1+
ATOM     11  NH2 ARG B 370      12.377 -54.416 -33.753  1.00  0.00           N  
ATOM     12  H   ARG B 370      12.178 -57.488 -38.394  1.00  0.00           H  
ATOM     13  HA  ARG B 370      10.387 -59.665 -38.129  1.00  0.00           H  
ATOM     14 1HB  ARG B 370      10.362 -56.875 -36.958  1.00  0.00           H  
ATOM     15 2HB  ARG B 370       9.161 -58.085 -36.534  1.00  0.00           H  
ATOM     16 1HG  ARG B 370      10.867 -59.532 -35.603  1.00  0.00           H  
ATOM     17 2HG  ARG B 370      12.146 -58.418 -36.143  1.00  0.00           H  
ATOM     18 1HD  ARG B 370       9.930 -57.567 -34.311  1.00  0.00           H  
ATOM     19 2HD  ARG B 370      11.445 -58.291 -33.724  1.00  0.00           H  
ATOM     20  HE  ARG B 370      12.013 -56.146 -35.507  1.00  0.00           H  
ATOM     21 1HH1 ARG B 370      10.826 -56.784 -32.263  1.00  0.00           H  
ATOM     22 2HH1 ARG B 370      11.392 -55.258 -31.621  1.00  0.00           H  
ATOM     23 1HH2 ARG B 370      12.742 -54.169 -34.662  1.00  0.00           H  
ATOM     24 2HH2 ARG B 370      12.477 -53.777 -32.978  1.00  0.00           H  
ATOM     25  N   ASP B 371       8.884 -59.070 -40.118  1.00  0.00           N  
ATOM     26  CA  ASP B 371       7.700 -58.911 -40.954  1.00  0.00           C  
ATOM     27  C   ASP B 371       6.458 -59.451 -40.258  1.00  0.00           C  
ATOM     28  O   ASP B 371       6.554 -60.248 -39.325  1.00  0.00           O  
ATOM     29  CB  ASP B 371       7.891 -59.623 -42.296  1.00  0.00           C  
ATOM     30  CG  ASP B 371       8.822 -58.871 -43.238  1.00  0.00           C  
ATOM     31  OD1 ASP B 371       8.922 -57.674 -43.113  1.00  0.00           O  
ATOM     32  OD2 ASP B 371       9.423 -59.502 -44.074  1.00  0.00           O1-
ATOM     33  H   ASP B 371       9.517 -59.836 -40.303  1.00  0.00           H  
ATOM     34  HA  ASP B 371       7.573 -57.847 -41.202  1.00  0.00           H  
ATOM     35 1HB  ASP B 371       8.298 -60.619 -42.125  1.00  0.00           H  
ATOM     36 2HB  ASP B 371       6.923 -59.743 -42.785  1.00  0.00           H  
ATOM     37  N   DLY B 372       5.290 -59.013 -40.718  1.00  0.00           N  
ATOM     38  CA  DLY B 372       4.025 -59.485 -40.169  1.00  0.00           C  
ATOM     39  C   DLY B 372       3.588 -58.635 -38.983  1.00  0.00           C  
ATOM     40  O   DLY B 372       2.593 -58.936 -38.323  1.00  0.00           O  
ATOM     41  CB  DLY B 372       2.939 -59.482 -41.246  1.00  0.00           C  
ATOM     42  CG  DLY B 372       2.533 -58.095 -41.726  1.00  0.00           C  
ATOM     43  CD  DLY B 372       1.387 -58.169 -42.723  1.00  0.00           C  
ATOM     44  CE  DLY B 372       1.021 -56.789 -43.251  1.00  0.00           C  
ATOM     45  NZ  DLY B 372       2.050 -56.261 -44.188  1.00  0.00           N  
ATOM     46  H   DLY B 372       5.280 -58.336 -41.467  1.00  0.00           H  
ATOM     47  HA  DLY B 372       4.157 -60.513 -39.829  1.00  0.00           H  
ATOM     48 1HB  DLY B 372       2.046 -59.978 -40.864  1.00  0.00           H  
ATOM     49 2HB  DLY B 372       3.284 -60.048 -42.111  1.00  0.00           H  
ATOM     50 1HG  DLY B 372       3.387 -57.610 -42.202  1.00  0.00           H  
ATOM     51 2HG  DLY B 372       2.224 -57.491 -40.874  1.00  0.00           H  
ATOM     52 1HD  DLY B 372       0.512 -58.608 -42.241  1.00  0.00           H  
ATOM     53 2HD  DLY B 372       1.674 -58.803 -43.562  1.00  0.00           H  
ATOM     54 1HE  DLY B 372       0.917 -56.097 -42.417  1.00  0.00           H  
ATOM     55 2HE  DLY B 372       0.066 -56.841 -43.773  1.00  0.00           H  
ATOM     56 1HZ  DLY B 372       1.770 -55.347 -44.515  1.00  0.00           H  
ATOM     57 2HZ  DLY B 372       2.142 -56.887 -44.976  1.00  0.00           H  
ATOM     58 3HZ  DLY B 372       2.936 -56.190 -43.709  1.00  0.00           H  
ATOM     59  N   X27 B 373       4.338 -57.571 -38.716  1.00  0.00           N  
ATOM     60  CA  X27 B 373       4.018 -56.663 -37.620  1.00  0.00           C  
ATOM     61  C   X27 B 373       4.701 -55.327 -37.814  1.00  0.00           C  
ATOM     62  O   X27 B 373       5.618 -55.199 -38.626  1.00  0.00           O  
ATOM     63  CB  X27 B 373       4.416 -57.300 -36.296  1.00  0.00           C  
ATOM     64  CG  X27 B 373       3.697 -56.732 -35.065  1.00  0.00           C  
ATOM     65  CD  X27 B 373       2.195 -56.718 -35.254  1.00  0.00           C  
ATOM     66  CE1 X27 B 373       1.500 -55.520 -35.372  1.00  0.00           C  
ATOM     67  CE2 X27 B 373       1.469 -57.905 -35.289  1.00  0.00           C  
ATOM     68  CZ1 X27 B 373       0.122 -55.504 -35.517  1.00  0.00           C  
ATOM     69  CZ2 X27 B 373       0.092 -57.895 -35.433  1.00  0.00           C  
ATOM     70  CT  X27 B 373      -0.588 -56.693 -35.547  1.00  0.00           C  
ATOM     71  H   X27 B 373       5.150 -57.385 -39.287  1.00  0.00           H  
ATOM     72  HA  X27 B 373       2.936 -56.498 -37.613  1.00  0.00           H  
ATOM     73 1HB  X27 B 373       5.488 -57.175 -36.167  1.00  0.00           H  
ATOM     74 2HB  X27 B 373       4.235 -58.369 -36.365  1.00  0.00           H  
ATOM     75 1HG  X27 B 373       3.955 -57.317 -34.189  1.00  0.00           H  
ATOM     76 2HG  X27 B 373       4.047 -55.726 -34.870  1.00  0.00           H  
ATOM     77 1HE1 X27 B 373       2.042 -54.589 -35.358  1.00  0.00           H  
ATOM     78 1HE2 X27 B 373       1.987 -58.845 -35.207  1.00  0.00           H  
ATOM     79 1HZ1 X27 B 373      -0.395 -54.565 -35.612  1.00  0.00           H  
ATOM     80 1HZ2 X27 B 373      -0.449 -58.824 -35.460  1.00  0.00           H  
ATOM     81 1HT  X27 B 373      -1.657 -56.683 -35.663  1.00  0.00           H  
ATOM     82  N   SHA B 374       4.253 -54.332 -37.066  1.00  0.00           N  
ATOM     83  CA  SHA B 374       4.745 -52.979 -37.219  1.00  0.00           C  
ATOM     84  C   SHA B 374       6.095 -52.802 -36.543  1.00  0.00           C  
ATOM     85  O   SHA B 374       6.205 -52.121 -35.524  1.00  0.00           O  
ATOM     86  CB  SHA B 374       3.736 -51.979 -36.653  1.00  0.00           C  
ATOM     87  CG  SHA B 374       4.059 -50.521 -36.952  1.00  0.00           C  
ATOM     88  CD  SHA B 374       2.988 -49.592 -36.400  1.00  0.00           C  
ATOM     89  CE  SHA B 374       3.444 -48.141 -36.430  1.00  0.00           C  
ATOM     90  CZ  SHA B 374       2.490 -47.244 -35.655  1.00  0.00           C  
ATOM     91  SH  SHA B 374       2.688 -45.480 -36.002  1.00  0.00           S  
ATOM     92  H   SHA B 374       3.547 -54.522 -36.368  1.00  0.00           H  
ATOM     93  HA  SHA B 374       4.872 -52.774 -38.281  1.00  0.00           H  
ATOM     94 1HB  SHA B 374       2.746 -52.192 -37.058  1.00  0.00           H  
ATOM     95 2HB  SHA B 374       3.678 -52.093 -35.570  1.00  0.00           H  
ATOM     96 1HG  SHA B 374       5.019 -50.262 -36.504  1.00  0.00           H  
ATOM     97 2HG  SHA B 374       4.131 -50.378 -38.030  1.00  0.00           H  
ATOM     98 1HD  SHA B 374       2.079 -49.692 -36.994  1.00  0.00           H  
ATOM     99 2HD  SHA B 374       2.761 -49.870 -35.371  1.00  0.00           H  
ATOM    100 1HE  SHA B 374       4.439 -48.063 -35.995  1.00  0.00           H  
ATOM    101 2HE  SHA B 374       3.495 -47.797 -37.463  1.00  0.00           H  
ATOM    102 1HZ  SHA B 374       1.462 -47.515 -35.893  1.00  0.00           H  
ATOM    103 2HZ  SHA B 374       2.642 -47.390 -34.585  1.00  0.00           H  
ATOM    104  HH  SHA B 374       1.706 -45.071 -35.205  1.00  0.00           H  
ATOM    105  N   TYR B 375       7.091 -53.430 -37.142  1.00  0.00           N  
ATOM    106  CA  TYR B 375       8.451 -53.362 -36.620  1.00  0.00           C  
ATOM    107  C   TYR B 375       9.452 -53.196 -37.750  1.00  0.00           C  
ATOM    108  O   TYR B 375      10.234 -52.245 -37.765  1.00  0.00           O  
ATOM    109  CB  TYR B 375       8.777 -54.611 -35.799  1.00  0.00           C  
ATOM    110  CG  TYR B 375       8.175 -54.604 -34.411  1.00  0.00           C  
ATOM    111  CD1 TYR B 375       7.017 -55.323 -34.154  1.00  0.00           C  
ATOM    112  CD2 TYR B 375       8.781 -53.879 -33.396  1.00  0.00           C  
ATOM    113  CE1 TYR B 375       6.467 -55.317 -32.887  1.00  0.00           C  
ATOM    114  CE2 TYR B 375       8.231 -53.873 -32.129  1.00  0.00           C  
ATOM    115  CZ  TYR B 375       7.079 -54.588 -31.873  1.00  0.00           C  
ATOM    116  OH  TYR B 375       6.531 -54.581 -30.611  1.00  0.00           O  
ATOM    117  H   TYR B 375       6.911 -53.969 -37.977  1.00  0.00           H  
ATOM    118  HA  TYR B 375       8.518 -52.495 -35.975  1.00  0.00           H  
ATOM    119 1HB  TYR B 375       8.415 -55.497 -36.323  1.00  0.00           H  
ATOM    120 2HB  TYR B 375       9.858 -54.709 -35.700  1.00  0.00           H  
ATOM    121  HD1 TYR B 375       6.541 -55.894 -34.952  1.00  0.00           H  
ATOM    122  HD2 TYR B 375       9.690 -53.313 -33.598  1.00  0.00           H  
ATOM    123  HE1 TYR B 375       5.557 -55.882 -32.685  1.00  0.00           H  
ATOM    124  HE2 TYR B 375       8.707 -53.302 -31.331  1.00  0.00           H  
ATOM    125  HH  TYR B 375       7.041 -53.997 -30.045  1.00  0.00           H  
ATOM    126  N   DHI B 376       9.422 -54.130 -38.694  1.00  0.00           N  
ATOM    127  CA  DHI B 376      10.280 -54.058 -39.871  1.00  0.00           C  
ATOM    128  C   DHI B 376      11.704 -54.490 -39.542  1.00  0.00           C  
ATOM    129  O   DHI B 376      11.933 -55.226 -38.582  1.00  0.00           O  
ATOM    130  CB  DHI B 376       9.724 -54.931 -41.000  1.00  0.00           C  
ATOM    131  CG  DHI B 376       8.321 -54.587 -41.391  1.00  0.00           C  
ATOM    132  CD2 DHI B 376       7.568 -53.491 -41.138  1.00  0.00           C  
ATOM    133  ND1 DHI B 376       7.528 -55.433 -42.139  1.00  0.00           N  
ATOM    134  CE1 DHI B 376       6.347 -54.870 -42.329  1.00  0.00           C  
ATOM    135  NE2 DHI B 376       6.346 -53.693 -41.732  1.00  0.00           N  
ATOM    136  H   DHI B 376       8.789 -54.911 -38.595  1.00  0.00           H  
ATOM    137  HA  DHI B 376      10.309 -53.024 -40.215  1.00  0.00           H  
ATOM    138 1HB  DHI B 376       9.747 -55.978 -40.697  1.00  0.00           H  
ATOM    139 2HB  DHI B 376      10.358 -54.832 -41.882  1.00  0.00           H  
ATOM    140  HD1 DHI B 376       7.813 -56.298 -42.552  1.00  0.00           H  
ATOM    141  HD2 DHI B 376       7.763 -52.569 -40.590  1.00  0.00           H  
ATOM    142  HE1 DHI B 376       5.574 -55.382 -42.901  1.00  0.00           H  
ATOM    143  N   DPR B 377      12.657 -54.027 -40.343  1.00  0.00           N  
ATOM    144  CA  DPR B 377      14.054 -54.405 -40.169  1.00  0.00           C  
ATOM    145  C   DPR B 377      14.203 -55.913 -40.020  1.00  0.00           C  
ATOM    146  O   DPR B 377      15.108 -56.393 -39.338  1.00  0.00           O  
ATOM    147  CB  DPR B 377      14.711 -53.897 -41.457  1.00  0.00           C  
ATOM    148  CG  DPR B 377      13.916 -52.691 -41.822  1.00  0.00           C  
ATOM    149  CD  DPR B 377      12.496 -53.064 -41.492  1.00  0.00           C  
ATOM    150  HA  DPR B 377      14.431 -53.932 -39.261  1.00  0.00           H  
ATOM    151 1HB  DPR B 377      14.679 -54.680 -42.229  1.00  0.00           H  
ATOM    152 2HB  DPR B 377      15.772 -53.670 -41.274  1.00  0.00           H  
ATOM    153 1HG  DPR B 377      14.055 -52.452 -42.887  1.00  0.00           H  
ATOM    154 2HG  DPR B 377      14.268 -51.817 -41.253  1.00  0.00           H  
ATOM    155 1HD  DPR B 377      12.031 -53.549 -42.363  1.00  0.00           H  
ATOM    156 2HD  DPR B 377      11.936 -52.161 -41.205  1.00  0.00           H  
ATOM    157  N   DAR B 378      13.307 -56.657 -40.661  1.00  0.00           N  
ATOM    158  CA  DAR B 378      13.318 -58.112 -40.576  1.00  0.00           C  
ATOM    159  C   DAR B 378      11.993 -58.643 -40.044  1.00  0.00           C  
ATOM    160  O   DAR B 378      11.343 -59.469 -40.685  1.00  0.00           O  
ATOM    161  CB  DAR B 378      13.596 -58.726 -41.940  1.00  0.00           C  
ATOM    162  CG  DAR B 378      12.499 -58.517 -42.971  1.00  0.00           C  
ATOM    163  CD  DAR B 378      12.923 -58.965 -44.323  1.00  0.00           C  
ATOM    164  NE  DAR B 378      11.835 -58.888 -45.285  1.00  0.00           N  
ATOM    165  CZ  DAR B 378      11.994 -58.917 -46.623  1.00  0.00           C  
ATOM    166  NH1 DAR B 378      13.198 -59.020 -47.140  1.00  0.00           N  
ATOM    167  NH2 DAR B 378      10.938 -58.841 -47.415  1.00  0.00           N  
ATOM    168  H   DAR B 378      12.601 -56.202 -41.221  1.00  0.00           H  
ATOM    169  HA  DAR B 378      14.104 -58.413 -39.882  1.00  0.00           H  
ATOM    170 1HB  DAR B 378      13.747 -59.799 -41.832  1.00  0.00           H  
ATOM    171 2HB  DAR B 378      14.516 -58.306 -42.347  1.00  0.00           H  
ATOM    172 1HG  DAR B 378      12.247 -57.457 -43.024  1.00  0.00           H  
ATOM    173 2HG  DAR B 378      11.615 -59.086 -42.683  1.00  0.00           H  
ATOM    174 1HD  DAR B 378      13.262 -59.999 -44.273  1.00  0.00           H  
ATOM    175 2HD  DAR B 378      13.736 -58.332 -44.677  1.00  0.00           H  
ATOM    176  HE  DAR B 378      10.893 -58.808 -44.925  1.00  0.00           H  
ATOM    177 1HH1 DAR B 378      14.004 -59.078 -46.534  1.00  0.00           H  
ATOM    178 2HH1 DAR B 378      13.317 -59.041 -48.142  1.00  0.00           H  
ATOM    179 1HH2 DAR B 378      10.012 -58.762 -47.017  1.00  0.00           H  
ATOM    180 2HH2 DAR B 378      11.057 -58.863 -48.417  1.00  0.00           H  
END
