# Supplementary material for: Anchor extension: a structure-guided approach to design cyclic peptides targeting enzyme active sites
Source: Nat Commun. 2021 Jun 7;12:3384. doi: 10.1038/s41467-021-23609-8 (PMC8185074; doi:10.1038/s41467-021-23609-8)
Supplement: Supplementary file 4 — Supplementary Dataset 1 [file 41467_2021_23609_MOESM4_ESM.zip › SupplementaryDataFile1/Method2/test/input_SHA_Trp_waters.pdb]

ATOM      1  N   SER A   8      32.098  13.086 -10.678  1.00 85.08           N  
ATOM      2  CA  SER A   8      33.157  14.077 -10.532  1.00 90.99           C  
ATOM      3  C   SER A   8      33.522  14.694 -11.879  1.00 99.98           C  
ATOM      4  O   SER A   8      33.479  14.025 -12.911  1.00105.72           O  
ATOM      5  CB  SER A   8      34.395  13.449  -9.889  1.00 96.88           C  
ATOM      6  OG  SER A   8      35.432  14.403  -9.740  1.00102.98           O  
ATOM      7  N   GLN A   9      33.878  15.979 -11.861  1.00 93.26           N  
ATOM      8  CA  GLN A   9      34.246  16.688 -13.082  1.00 88.81           C  
ATOM      9  C   GLN A   9      35.478  17.567 -12.946  1.00 84.33           C  
ATOM     10  O   GLN A   9      35.942  18.091 -13.963  1.00 83.59           O  
ATOM     11  CB  GLN A   9      33.076  17.555 -13.570  1.00 71.09           C  
ATOM     12  CG  GLN A   9      31.879  16.767 -14.071  1.00 78.58           C  
ATOM     13  CD  GLN A   9      30.677  17.649 -14.340  1.00 66.13           C  
ATOM     14  NE2 GLN A   9      29.873  17.270 -15.326  1.00 65.12           N  
ATOM     15  OE1 GLN A   9      30.477  18.663 -13.671  1.00 57.73           O  
ATOM     16  N   GLY A  10      36.023  17.754 -11.747  1.00 78.20           N  
ATOM     17  CA  GLY A  10      37.186  18.600 -11.573  1.00 76.67           C  
ATOM     18  C   GLY A  10      36.831  20.048 -11.308  1.00 78.83           C  
ATOM     19  O   GLY A  10      37.091  20.921 -12.142  1.00 73.30           O  
ATOM     20  N   GLY A  11      36.237  20.313 -10.154  1.00 76.50           N  
ATOM     21  CA  GLY A  11      35.867  21.667  -9.812  1.00 53.85           C  
ATOM     22  C   GLY A  11      35.430  21.775  -8.370  1.00 65.14           C  
ATOM     23  O   GLY A  11      35.757  20.928  -7.537  1.00 60.33           O  
ATOM     24  N   GLY A  12      34.684  22.840  -8.085  1.00 55.35           N  
ATOM     25  CA  GLY A  12      34.178  23.074  -6.748  1.00 47.75           C  
ATOM     26  C   GLY A  12      35.215  23.642  -5.803  1.00 49.98           C  
ATOM     27  O   GLY A  12      36.418  23.435  -5.993  1.00 40.50           O  
ATOM     28  N   LYS A  13      34.764  24.366  -4.781  1.00 41.13           N  
ATOM     29  CA  LYS A  13      35.684  24.906  -3.790  1.00 35.53           C  
ATOM     30  C   LYS A  13      36.328  23.777  -2.997  1.00 41.36           C  
ATOM     31  O   LYS A  13      35.671  22.802  -2.622  1.00 47.51           O  
ATOM     32  CB  LYS A  13      34.959  25.867  -2.848  1.00 35.70           C  
ATOM     33  CG  LYS A  13      34.671  27.226  -3.461  1.00 39.78           C  
ATOM     34  CD  LYS A  13      34.243  28.234  -2.408  1.00 49.88           C  
ATOM     35  CE  LYS A  13      34.132  29.630  -3.001  1.00 55.30           C  
ATOM     36  NZ  LYS A  13      33.737  30.640  -1.981  1.00 63.36           N1+
ATOM     37  N   LYS A  14      37.624  23.914  -2.746  1.00 35.76           N  
ATOM     38  CA  LYS A  14      38.405  22.890  -2.073  1.00 42.83           C  
ATOM     39  C   LYS A  14      38.526  23.194  -0.585  1.00 33.66           C  
ATOM     40  O   LYS A  14      38.572  24.355  -0.170  1.00 34.33           O  
ATOM     41  CB  LYS A  14      39.799  22.781  -2.693  1.00 37.67           C  
ATOM     42  CG  LYS A  14      39.805  22.401  -4.164  1.00 44.46           C  
ATOM     43  CD  LYS A  14      39.268  20.995  -4.373  1.00 54.16           C  
ATOM     44  CE  LYS A  14      39.405  20.564  -5.822  1.00 52.95           C  
ATOM     45  NZ  LYS A  14      38.936  19.167  -6.036  1.00 57.88           N1+
ATOM     46  N   LYS A  15      38.572  22.133   0.216  1.00 30.27           N  
ATOM     47  CA  LYS A  15      38.828  22.274   1.642  1.00 36.30           C  
ATOM     48  C   LYS A  15      40.316  22.501   1.870  1.00 38.42           C  
ATOM     49  O   LYS A  15      41.155  21.802   1.293  1.00 33.69           O  
ATOM     50  CB  LYS A  15      38.356  21.035   2.401  1.00 26.36           C  
ATOM     51  CG  LYS A  15      38.647  21.092   3.891  1.00 37.41           C  
ATOM     52  CD  LYS A  15      38.253  19.806   4.595  1.00 40.59           C  
ATOM     53  CE  LYS A  15      38.613  19.871   6.068  1.00 42.91           C  
ATOM     54  NZ  LYS A  15      38.296  18.610   6.788  1.00 59.84           N1+
ATOM     55  N   VAL A  16      40.642  23.478   2.711  1.00 37.20           N  
ATOM     56  CA  VAL A  16      42.020  23.880   2.963  1.00 35.56           C  
ATOM     57  C   VAL A  16      42.316  23.715   4.446  1.00 35.25           C  
ATOM     58  O   VAL A  16      41.557  24.198   5.294  1.00 26.24           O  
ATOM     59  CB  VAL A  16      42.275  25.331   2.517  1.00 38.71           C  
ATOM     60  CG1 VAL A  16      43.672  25.776   2.919  1.00 22.96           C  
ATOM     61  CG2 VAL A  16      42.078  25.464   1.017  1.00 27.73           C  
ATOM     62  N   CYS A  17      43.414  23.031   4.754  1.00 32.78           N  
ATOM     63  CA  CYS A  17      43.937  22.934   6.109  1.00 30.75           C  
ATOM     64  C   CYS A  17      45.223  23.743   6.197  1.00 33.72           C  
ATOM     65  O   CYS A  17      46.128  23.573   5.373  1.00 32.48           O  
ATOM     66  CB  CYS A  17      44.183  21.478   6.507  1.00 28.62           C  
ATOM     67  SG  CYS A  17      42.668  20.548   6.854  1.00 40.48           S  
ATOM     68  N   TYR A  18      45.296  24.621   7.193  1.00 30.39           N  
ATOM     69  CA  TYR A  18      46.355  25.613   7.313  1.00 23.80           C  
ATOM     70  C   TYR A  18      47.127  25.363   8.601  1.00 30.30           C  
ATOM     71  O   TYR A  18      46.526  25.229   9.672  1.00 32.11           O  
ATOM     72  CB  TYR A  18      45.750  27.020   7.288  1.00 29.59           C  
ATOM     73  CG  TYR A  18      46.701  28.159   7.571  1.00 35.48           C  
ATOM     74  CD1 TYR A  18      46.868  28.641   8.862  1.00 35.56           C  
ATOM     75  CD2 TYR A  18      47.403  28.778   6.545  1.00 29.19           C  
ATOM     76  CE1 TYR A  18      47.721  29.690   9.127  1.00 31.71           C  
ATOM     77  CE2 TYR A  18      48.260  29.832   6.801  1.00 32.83           C  
ATOM     78  CZ  TYR A  18      48.415  30.283   8.096  1.00 25.18           C  
ATOM     79  OH  TYR A  18      49.265  31.330   8.365  1.00 32.22           O  
ATOM     80  N   TYR A  19      48.451  25.299   8.495  1.00 21.80           N  
ATOM     81  CA  TYR A  19      49.317  24.952   9.614  1.00 31.32           C  
ATOM     82  C   TYR A  19      50.177  26.148   9.999  1.00 30.28           C  
ATOM     83  O   TYR A  19      50.829  26.752   9.141  1.00 28.03           O  
ATOM     84  CB  TYR A  19      50.197  23.750   9.266  1.00 29.52           C  
ATOM     85  CG  TYR A  19      49.416  22.469   9.082  1.00 33.93           C  
ATOM     86  CD1 TYR A  19      48.819  22.165   7.864  1.00 24.41           C  
ATOM     87  CD2 TYR A  19      49.267  21.567  10.128  1.00 31.06           C  
ATOM     88  CE1 TYR A  19      48.099  20.997   7.693  1.00 25.79           C  
ATOM     89  CE2 TYR A  19      48.550  20.397   9.967  1.00 29.39           C  
ATOM     90  CZ  TYR A  19      47.969  20.117   8.748  1.00 39.04           C  
ATOM     91  OH  TYR A  19      47.255  18.953   8.584  1.00 41.36           O  
ATOM     92  N   TYR A  20      50.180  26.478  11.289  1.00 27.79           N  
ATOM     93  CA  TYR A  20      50.899  27.644  11.781  1.00 26.31           C  
ATOM     94  C   TYR A  20      51.134  27.496  13.277  1.00 31.83           C  
ATOM     95  O   TYR A  20      50.241  27.064  14.011  1.00 30.01           O  
ATOM     96  CB  TYR A  20      50.122  28.933  11.490  1.00 22.53           C  
ATOM     97  CG  TYR A  20      50.691  30.173  12.142  1.00 30.71           C  
ATOM     98  CD1 TYR A  20      51.782  30.833  11.591  1.00 24.56           C  
ATOM     99  CD2 TYR A  20      50.127  30.693  13.302  1.00 23.86           C  
ATOM    100  CE1 TYR A  20      52.302  31.971  12.182  1.00 29.30           C  
ATOM    101  CE2 TYR A  20      50.640  31.829  13.900  1.00 20.71           C  
ATOM    102  CZ  TYR A  20      51.727  32.465  13.335  1.00 29.70           C  
ATOM    103  OH  TYR A  20      52.240  33.596  13.925  1.00 31.32           O  
ATOM    104  N   ASP A  21      52.338  27.857  13.715  1.00 31.28           N  
ATOM    105  CA  ASP A  21      52.699  27.890  15.127  1.00 28.35           C  
ATOM    106  C   ASP A  21      53.086  29.318  15.481  1.00 30.43           C  
ATOM    107  O   ASP A  21      53.991  29.890  14.863  1.00 26.15           O  
ATOM    108  CB  ASP A  21      53.847  26.920  15.427  1.00 30.02           C  
ATOM    109  CG  ASP A  21      54.091  26.738  16.919  1.00 33.98           C  
ATOM    110  OD1 ASP A  21      54.270  27.746  17.634  1.00 33.73           O  
ATOM    111  OD2 ASP A  21      54.098  25.577  17.381  1.00 37.86           O1-
ATOM    112  N   GLY A  22      52.410  29.885  16.481  1.00 32.75           N  
ATOM    113  CA  GLY A  22      52.639  31.264  16.887  1.00 19.49           C  
ATOM    114  C   GLY A  22      54.060  31.573  17.318  1.00 27.57           C  
ATOM    115  O   GLY A  22      54.421  32.754  17.391  1.00 34.28           O  
ATOM    116  N   ASP A  23      54.871  30.557  17.604  1.00 20.04           N  
ATOM    117  CA  ASP A  23      56.255  30.762  18.013  1.00 30.98           C  
ATOM    118  C   ASP A  23      57.225  30.818  16.840  1.00 26.98           C  
ATOM    119  O   ASP A  23      58.421  31.033  17.059  1.00 37.48           O  
ATOM    120  CB  ASP A  23      56.693  29.653  18.977  1.00 40.07           C  
ATOM    121  CG  ASP A  23      55.839  29.594  20.228  1.00 39.42           C  
ATOM    122  OD1 ASP A  23      55.271  30.637  20.613  1.00 48.89           O  
ATOM    123  OD2 ASP A  23      55.738  28.503  20.829  1.00 50.27           O1-
ATOM    124  N   ILE A  24      56.744  30.639  15.606  1.00 31.11           N  
ATOM    125  CA  ILE A  24      57.651  30.559  14.463  1.00 26.42           C  
ATOM    126  C   ILE A  24      58.285  31.914  14.168  1.00 35.05           C  
ATOM    127  O   ILE A  24      59.400  31.981  13.636  1.00 33.62           O  
ATOM    128  CB  ILE A  24      56.911  29.998  13.232  1.00 33.47           C  
ATOM    129  CG1 ILE A  24      57.907  29.456  12.205  1.00 27.67           C  
ATOM    130  CG2 ILE A  24      56.021  31.058  12.592  1.00 22.12           C  
ATOM    131  CD1 ILE A  24      58.628  28.208  12.657  1.00 30.76           C  
ATOM    132  N   GLY A  25      57.609  33.007  14.514  1.00 38.64           N  
ATOM    133  CA  GLY A  25      58.114  34.331  14.224  1.00 31.51           C  
ATOM    134  C   GLY A  25      59.158  34.856  15.178  1.00 33.22           C  
ATOM    135  O   GLY A  25      59.669  35.961  14.974  1.00 37.60           O  
ATOM    136  N   ASN A  26      59.495  34.097  16.219  1.00 30.89           N  
ATOM    137  CA  ASN A  26      60.473  34.528  17.207  1.00 38.30           C  
ATOM    138  C   ASN A  26      61.873  33.991  16.943  1.00 34.10           C  
ATOM    139  O   ASN A  26      62.827  34.469  17.564  1.00 39.07           O  
ATOM    140  CB  ASN A  26      60.023  34.108  18.612  1.00 42.80           C  
ATOM    141  CG  ASN A  26      58.735  34.784  19.035  1.00 43.19           C  
ATOM    142  ND2 ASN A  26      57.905  34.064  19.779  1.00 48.09           N  
ATOM    143  OD1 ASN A  26      58.488  35.941  18.693  1.00 41.44           O  
ATOM    144  N   TYR A  27      62.021  33.019  16.047  1.00 33.11           N  
ATOM    145  CA  TYR A  27      63.342  32.498  15.727  1.00 34.52           C  
ATOM    146  C   TYR A  27      64.098  33.497  14.860  1.00 33.90           C  
ATOM    147  O   TYR A  27      63.563  34.012  13.874  1.00 35.22           O  
ATOM    148  CB  TYR A  27      63.222  31.147  15.026  1.00 32.31           C  
ATOM    149  CG  TYR A  27      62.577  30.089  15.893  1.00 33.90           C  
ATOM    150  CD1 TYR A  27      63.328  29.359  16.805  1.00 37.31           C  
ATOM    151  CD2 TYR A  27      61.215  29.830  15.811  1.00 35.55           C  
ATOM    152  CE1 TYR A  27      62.742  28.396  17.606  1.00 46.65           C  
ATOM    153  CE2 TYR A  27      60.621  28.868  16.608  1.00 35.87           C  
ATOM    154  CZ  TYR A  27      61.389  28.155  17.503  1.00 40.44           C  
ATOM    155  OH  TYR A  27      60.802  27.197  18.298  1.00 43.43           O  
ATOM    156  N   TYR A  28      65.344  33.775  15.236  1.00 38.43           N  
ATOM    157  CA  TYR A  28      66.132  34.848  14.642  1.00 35.71           C  
ATOM    158  C   TYR A  28      67.433  34.272  14.103  1.00 37.47           C  
ATOM    159  O   TYR A  28      68.244  33.741  14.868  1.00 35.28           O  
ATOM    160  CB  TYR A  28      66.404  35.943  15.677  1.00 29.65           C  
ATOM    161  CG  TYR A  28      67.019  37.202  15.116  1.00 37.92           C  
ATOM    162  CD1 TYR A  28      66.381  37.925  14.118  1.00 29.31           C  
ATOM    163  CD2 TYR A  28      68.228  37.683  15.603  1.00 32.98           C  
ATOM    164  CE1 TYR A  28      66.937  39.082  13.608  1.00 36.61           C  
ATOM    165  CE2 TYR A  28      68.791  38.840  15.101  1.00 37.55           C  
ATOM    166  CZ  TYR A  28      68.141  39.535  14.104  1.00 41.68           C  
ATOM    167  OH  TYR A  28      68.697  40.688  13.600  1.00 48.11           O  
ATOM    168  N   TYR A  29      67.631  34.382  12.786  1.00 39.88           N  
ATOM    169  CA  TYR A  29      68.841  33.865  12.157  1.00 32.24           C  
ATOM    170  C   TYR A  29      70.085  34.655  12.539  1.00 36.25           C  
ATOM    171  O   TYR A  29      71.198  34.134  12.407  1.00 29.38           O  
ATOM    172  CB  TYR A  29      68.684  33.864  10.635  1.00 30.81           C  
ATOM    173  CG  TYR A  29      68.090  32.595  10.070  1.00 31.26           C  
ATOM    174  CD1 TYR A  29      66.807  32.191  10.412  1.00 36.57           C  
ATOM    175  CD2 TYR A  29      68.809  31.807   9.181  1.00 27.63           C  
ATOM    176  CE1 TYR A  29      66.261  31.031   9.894  1.00 34.54           C  
ATOM    177  CE2 TYR A  29      68.272  30.648   8.656  1.00 30.17           C  
ATOM    178  CZ  TYR A  29      66.998  30.265   9.015  1.00 31.78           C  
ATOM    179  OH  TYR A  29      66.461  29.111   8.492  1.00 27.37           O  
ATOM    180  N   GLY A  30      69.928  35.891  13.000  1.00 39.55           N  
ATOM    181  CA  GLY A  30      71.068  36.725  13.321  1.00 26.84           C  
ATOM    182  C   GLY A  30      71.005  38.068  12.625  1.00 37.69           C  
ATOM    183  O   GLY A  30      70.226  38.247  11.684  1.00 34.83           O  
ATOM    184  N   GLN A  31      71.822  39.017  13.075  1.00 47.87           N  
ATOM    185  CA  GLN A  31      71.791  40.360  12.511  1.00 45.19           C  
ATOM    186  C   GLN A  31      72.230  40.343  11.052  1.00 39.50           C  
ATOM    187  O   GLN A  31      73.261  39.759  10.706  1.00 32.42           O  
ATOM    188  CB  GLN A  31      72.690  41.293  13.323  1.00 37.61           C  
ATOM    189  CG  GLN A  31      72.695  42.731  12.832  1.00 51.51           C  
ATOM    190  CD  GLN A  31      73.649  43.609  13.616  1.00 57.02           C  
ATOM    191  NE2 GLN A  31      73.139  44.251  14.661  1.00 77.86           N  
ATOM    192  OE1 GLN A  31      74.831  43.710  13.287  1.00 59.00           O  
ATOM    193  N   GLY A  32      71.434  40.983  10.195  1.00 30.12           N  
ATOM    194  CA  GLY A  32      71.752  41.100   8.788  1.00 34.83           C  
ATOM    195  C   GLY A  32      71.364  39.918   7.928  1.00 38.97           C  
ATOM    196  O   GLY A  32      71.350  40.052   6.697  1.00 41.09           O  
ATOM    197  N   HIS A  33      71.049  38.773   8.520  1.00 31.53           N  
ATOM    198  CA  HIS A  33      70.714  37.595   7.728  1.00 37.77           C  
ATOM    199  C   HIS A  33      69.374  37.802   7.030  1.00 35.45           C  
ATOM    200  O   HIS A  33      68.399  38.200   7.678  1.00 33.51           O  
ATOM    201  CB  HIS A  33      70.667  36.353   8.612  1.00 39.26           C  
ATOM    202  CG  HIS A  33      70.702  35.069   7.845  1.00 42.60           C  
ATOM    203  CD2 HIS A  33      71.661  34.118   7.741  1.00 35.14           C  
ATOM    204  ND1 HIS A  33      69.654  34.644   7.057  1.00 33.14           N  
ATOM    205  CE1 HIS A  33      69.965  33.487   6.502  1.00 32.00           C  
ATOM    206  NE2 HIS A  33      71.177  33.145   6.901  1.00 39.18           N  
ATOM    207  N   PRO A  34      69.280  37.540   5.723  1.00 38.71           N  
ATOM    208  CA  PRO A  34      68.037  37.861   5.004  1.00 37.38           C  
ATOM    209  C   PRO A  34      66.863  36.970   5.372  1.00 34.31           C  
ATOM    210  O   PRO A  34      65.714  37.418   5.273  1.00 34.23           O  
ATOM    211  CB  PRO A  34      68.433  37.692   3.530  1.00 40.85           C  
ATOM    212  CG  PRO A  34      69.572  36.731   3.557  1.00 35.38           C  
ATOM    213  CD  PRO A  34      70.324  37.017   4.826  1.00 38.02           C  
ATOM    214  N   MET A  35      67.103  35.727   5.785  1.00 35.24           N  
ATOM    215  CA  MET A  35      66.011  34.835   6.163  1.00 32.09           C  
ATOM    216  C   MET A  35      65.395  35.318   7.470  1.00 37.12           C  
ATOM    217  O   MET A  35      66.047  35.299   8.518  1.00 37.77           O  
ATOM    218  CB  MET A  35      66.512  33.400   6.291  1.00 26.52           C  
ATOM    219  CG  MET A  35      65.462  32.423   6.802  1.00 35.47           C  
ATOM    220  SD  MET A  35      64.048  32.224   5.698  1.00 32.28           S  
ATOM    221  CE  MET A  35      64.788  31.300   4.355  1.00 33.04           C  
ATOM    222  N   LYS A  36      64.140  35.753   7.409  1.00 31.48           N  
ATOM    223  CA  LYS A  36      63.431  36.292   8.569  1.00 27.35           C  
ATOM    224  C   LYS A  36      62.173  35.477   8.828  1.00 28.16           C  
ATOM    225  O   LYS A  36      61.130  35.727   8.198  1.00 30.13           O  
ATOM    226  CB BLYS A  36      63.065  37.759   8.346  0.46 27.91           C  
ATOM    227  CB CLYS A  36      63.085  37.764   8.354  0.54 29.79           C  
ATOM    228  CG BLYS A  36      64.199  38.643   7.858  0.46 29.19           C  
ATOM    229  CG CLYS A  36      64.303  38.651   8.145  0.54 29.05           C  
ATOM    230  CD BLYS A  36      65.133  39.036   8.985  0.46 33.60           C  
ATOM    231  CD CLYS A  36      63.908  40.093   7.884  0.54 30.32           C  
ATOM    232  CE BLYS A  36      66.055  40.165   8.556  0.46 31.89           C  
ATOM    233  CE CLYS A  36      65.135  40.965   7.667  0.54 32.98           C  
ATOM    234  NZ BLYS A  36      67.016  40.537   9.629  0.46 41.29           N1+
ATOM    235  NZ CLYS A  36      64.771  42.377   7.371  0.54 42.52           N1+
ATOM    236  N   PRO A  37      62.207  34.502   9.743  1.00 29.51           N  
ATOM    237  CA  PRO A  37      60.980  33.751  10.066  1.00 29.64           C  
ATOM    238  C   PRO A  37      59.832  34.629  10.540  1.00 34.43           C  
ATOM    239  O   PRO A  37      58.698  34.138  10.630  1.00 28.16           O  
ATOM    240  CB  PRO A  37      61.438  32.788  11.169  1.00 28.72           C  
ATOM    241  CG  PRO A  37      62.906  32.629  10.937  1.00 29.44           C  
ATOM    242  CD  PRO A  37      63.384  33.968  10.448  1.00 33.29           C  
ATOM    243  N   HIS A  38      60.090  35.904  10.841  1.00 36.28           N  
ATOM    244  CA  HIS A  38      59.026  36.846  11.167  1.00 35.77           C  
ATOM    245  C   HIS A  38      58.049  37.036  10.012  1.00 31.34           C  
ATOM    246  O   HIS A  38      56.901  37.433  10.245  1.00 31.19           O  
ATOM    247  CB  HIS A  38      59.644  38.187  11.569  1.00 36.37           C  
ATOM    248  CG  HIS A  38      58.644  39.224  11.973  1.00 39.87           C  
ATOM    249  CD2 HIS A  38      58.390  40.458  11.477  1.00 36.58           C  
ATOM    250  ND1 HIS A  38      57.764  39.042  13.018  1.00 46.11           N  
ATOM    251  CE1 HIS A  38      57.008  40.118  13.146  1.00 40.64           C  
ATOM    252  NE2 HIS A  38      57.367  40.992  12.223  1.00 40.12           N  
ATOM    253  N   ARG A  39      58.475  36.757   8.775  1.00 32.00           N  
ATOM    254  CA  ARG A  39      57.589  36.915   7.625  1.00 25.98           C  
ATOM    255  C   ARG A  39      56.402  35.962   7.692  1.00 25.46           C  
ATOM    256  O   ARG A  39      55.334  36.260   7.146  1.00 24.75           O  
ATOM    257  CB  ARG A  39      58.373  36.696   6.328  1.00 25.72           C  
ATOM    258  CG  ARG A  39      58.761  35.244   6.076  1.00 27.64           C  
ATOM    259  CD  ARG A  39      60.067  35.125   5.310  1.00 28.37           C  
ATOM    260  NE  ARG A  39      60.552  33.747   5.296  1.00 28.72           N  
ATOM    261  CZ  ARG A  39      60.590  32.977   4.213  1.00 27.58           C  
ATOM    262  NH1 ARG A  39      60.188  33.453   3.043  1.00 26.88           N1+
ATOM    263  NH2 ARG A  39      61.042  31.734   4.298  1.00 24.18           N  
ATOM    264  N   ILE A  40      56.567  34.815   8.354  1.00 20.37           N  
ATOM    265  CA  ILE A  40      55.464  33.870   8.490  1.00 27.02           C  
ATOM    266  C   ILE A  40      54.417  34.414   9.452  1.00 27.28           C  
ATOM    267  O   ILE A  40      53.212  34.211   9.262  1.00 31.73           O  
ATOM    268  CB  ILE A  40      55.997  32.499   8.941  1.00 30.95           C  
ATOM    269  CG1 ILE A  40      57.160  32.068   8.045  1.00 29.15           C  
ATOM    270  CG2 ILE A  40      54.888  31.458   8.915  1.00 19.95           C  
ATOM    271  CD1 ILE A  40      57.961  30.915   8.601  1.00 26.93           C  
ATOM    272  N   ARG A  41      54.858  35.117  10.497  1.00 29.12           N  
ATOM    273  CA  ARG A  41      53.916  35.736  11.423  1.00 26.72           C  
ATOM    274  C   ARG A  41      53.187  36.902  10.766  1.00 25.38           C  
ATOM    275  O   ARG A  41      51.995  37.117  11.018  1.00 26.80           O  
ATOM    276  CB  ARG A  41      54.651  36.190  12.685  1.00 29.26           C  
ATOM    277  CG  ARG A  41      53.779  36.904  13.705  1.00 40.18           C  
ATOM    278  CD  ARG A  41      54.460  36.944  15.063  1.00 32.62           C  
ATOM    279  NE  ARG A  41      55.825  37.454  14.978  1.00 39.83           N  
ATOM    280  CZ  ARG A  41      56.713  37.376  15.964  1.00 45.72           C  
ATOM    281  NH1 ARG A  41      56.381  36.805  17.113  1.00 45.19           N1+
ATOM    282  NH2 ARG A  41      57.935  37.866  15.800  1.00 46.05           N  
ATOM    283  N   MET A  42      53.885  37.664   9.920  1.00 25.23           N  
ATOM    284  CA  MET A  42      53.232  38.729   9.164  1.00 26.21           C  
ATOM    285  C   MET A  42      52.173  38.161   8.229  1.00 26.77           C  
ATOM    286  O   MET A  42      51.062  38.694   8.131  1.00 25.95           O  
ATOM    287  CB  MET A  42      54.269  39.524   8.370  1.00 30.24           C  
ATOM    288  CG  MET A  42      55.311  40.229   9.213  1.00 28.63           C  
ATOM    289  SD  MET A  42      56.578  40.995   8.187  1.00 37.84           S  
ATOM    290  CE  MET A  42      55.578  42.058   7.150  1.00 27.78           C  
ATOM    291  N   THR A  43      52.509  37.078   7.524  1.00 24.10           N  
ATOM    292  CA  THR A  43      51.551  36.443   6.624  1.00 26.27           C  
ATOM    293  C   THR A  43      50.315  35.981   7.383  1.00 24.45           C  
ATOM    294  O   THR A  43      49.180  36.228   6.958  1.00 25.41           O  
ATOM    295  CB  THR A  43      52.209  35.264   5.906  1.00 22.12           C  
ATOM    296  CG2 THR A  43      51.205  34.555   5.012  1.00 27.08           C  
ATOM    297  OG1 THR A  43      53.306  35.733   5.112  1.00 27.64           O  
ATOM    298  N   HIS A  44      50.520  35.312   8.519  1.00 30.75           N  
ATOM    299  CA  HIS A  44      49.398  34.816   9.310  1.00 37.41           C  
ATOM    300  C   HIS A  44      48.524  35.962   9.805  1.00 26.20           C  
ATOM    301  O   HIS A  44      47.296  35.924   9.670  1.00 28.13           O  
ATOM    302  CB  HIS A  44      49.919  33.990  10.485  1.00 25.16           C  
ATOM    303  CG  HIS A  44      48.838  33.398  11.334  1.00 31.06           C  
ATOM    304  CD2 HIS A  44      48.325  33.789  12.525  1.00 26.33           C  
ATOM    305  ND1 HIS A  44      48.151  32.259  10.976  1.00 29.40           N  
ATOM    306  CE1 HIS A  44      47.262  31.972  11.909  1.00 27.31           C  
ATOM    307  NE2 HIS A  44      47.348  32.884  12.861  1.00 29.72           N  
ATOM    308  N   ASN A  45      49.144  36.998  10.376  1.00 33.09           N  
ATOM    309  CA  ASN A  45      48.374  38.115  10.911  1.00 30.70           C  
ATOM    310  C   ASN A  45      47.649  38.881   9.812  1.00 32.30           C  
ATOM    311  O   ASN A  45      46.601  39.485  10.068  1.00 27.61           O  
ATOM    312  CB  ASN A  45      49.290  39.052  11.698  1.00 28.23           C  
ATOM    313  CG  ASN A  45      48.525  40.137  12.431  1.00 28.94           C  
ATOM    314  ND2 ASN A  45      47.994  39.800  13.600  1.00 40.02           N  
ATOM    315  OD1 ASN A  45      48.413  41.264  11.951  1.00 30.22           O  
ATOM    316  N   LEU A  46      48.179  38.863   8.588  1.00 30.14           N  
ATOM    317  CA  LEU A  46      47.536  39.592   7.500  1.00 29.90           C  
ATOM    318  C   LEU A  46      46.285  38.868   7.016  1.00 28.78           C  
ATOM    319  O   LEU A  46      45.237  39.491   6.809  1.00 36.32           O  
ATOM    320  CB  LEU A  46      48.522  39.799   6.350  1.00 31.38           C  
ATOM    321  CG  LEU A  46      48.007  40.647   5.186  1.00 38.92           C  
ATOM    322  CD1 LEU A  46      47.450  41.968   5.694  1.00 34.50           C  
ATOM    323  CD2 LEU A  46      49.109  40.884   4.164  1.00 33.11           C  
ATOM    324  N   LEU A  47      46.371  37.548   6.831  1.00 26.37           N  
ATOM    325  CA  LEU A  47      45.207  36.800   6.374  1.00 35.09           C  
ATOM    326  C   LEU A  47      44.146  36.659   7.459  1.00 32.99           C  
ATOM    327  O   LEU A  47      42.975  36.440   7.134  1.00 36.20           O  
ATOM    328  CB  LEU A  47      45.630  35.422   5.850  1.00 35.95           C  
ATOM    329  CG  LEU A  47      46.500  34.497   6.706  1.00 40.80           C  
ATOM    330  CD1 LEU A  47      45.675  33.702   7.710  1.00 39.71           C  
ATOM    331  CD2 LEU A  47      47.306  33.565   5.814  1.00 23.26           C  
ATOM    332  N   LEU A  48      44.525  36.777   8.735  1.00 37.84           N  
ATOM    333  CA  LEU A  48      43.522  36.809   9.795  1.00 35.38           C  
ATOM    334  C   LEU A  48      42.690  38.082   9.722  1.00 33.97           C  
ATOM    335  O   LEU A  48      41.463  38.037   9.864  1.00 38.38           O  
ATOM    336  CB  LEU A  48      44.187  36.694  11.167  1.00 31.46           C  
ATOM    337  CG  LEU A  48      44.793  35.351  11.575  1.00 33.34           C  
ATOM    338  CD1 LEU A  48      45.238  35.409  13.026  1.00 17.42           C  
ATOM    339  CD2 LEU A  48      43.806  34.217  11.356  1.00 37.15           C  
ATOM    340  N   ASN A  49      43.342  39.226   9.503  1.00 26.66           N  
ATOM    341  CA  ASN A  49      42.616  40.484   9.382  1.00 27.18           C  
ATOM    342  C   ASN A  49      41.811  40.565   8.093  1.00 33.59           C  
ATOM    343  O   ASN A  49      40.870  41.362   8.015  1.00 43.77           O  
ATOM    344  CB  ASN A  49      43.587  41.660   9.480  1.00 28.62           C  
ATOM    345  CG  ASN A  49      44.081  41.887  10.895  1.00 37.01           C  
ATOM    346  ND2 ASN A  49      45.264  41.367  11.202  1.00 25.13           N  
ATOM    347  OD1 ASN A  49      43.405  42.523  11.703  1.00 31.99           O  
ATOM    348  N   TYR A  50      42.159  39.768   7.082  1.00 34.04           N  
ATOM    349  CA  TYR A  50      41.310  39.623   5.908  1.00 34.04           C  
ATOM    350  C   TYR A  50      40.089  38.753   6.174  1.00 34.84           C  
ATOM    351  O   TYR A  50      39.166  38.742   5.353  1.00 35.91           O  
ATOM    352  CB  TYR A  50      42.104  39.030   4.741  1.00 28.44           C  
ATOM    353  CG  TYR A  50      42.724  40.055   3.818  1.00 25.60           C  
ATOM    354  CD1 TYR A  50      41.931  40.839   2.990  1.00 25.61           C  
ATOM    355  CD2 TYR A  50      44.101  40.222   3.756  1.00 28.90           C  
ATOM    356  CE1 TYR A  50      42.491  41.773   2.138  1.00 35.10           C  
ATOM    357  CE2 TYR A  50      44.672  41.153   2.905  1.00 22.94           C  
ATOM    358  CZ  TYR A  50      43.861  41.924   2.098  1.00 30.76           C  
ATOM    359  OH  TYR A  50      44.419  42.852   1.250  1.00 28.11           O  
ATOM    360  N   GLY A  51      40.063  38.029   7.291  1.00 33.13           N  
ATOM    361  CA  GLY A  51      38.956  37.150   7.605  1.00 37.86           C  
ATOM    362  C   GLY A  51      39.038  35.773   6.990  1.00 33.48           C  
ATOM    363  O   GLY A  51      38.039  35.045   7.007  1.00 43.54           O  
ATOM    364  N   LEU A  52      40.197  35.386   6.453  1.00 33.26           N  
ATOM    365  CA  LEU A  52      40.333  34.097   5.787  1.00 28.69           C  
ATOM    366  C   LEU A  52      40.317  32.918   6.752  1.00 29.76           C  
ATOM    367  O   LEU A  52      40.273  31.771   6.295  1.00 32.76           O  
ATOM    368  CB  LEU A  52      41.618  34.069   4.958  1.00 30.19           C  
ATOM    369  CG  LEU A  52      41.661  35.009   3.752  1.00 34.79           C  
ATOM    370  CD1 LEU A  52      42.968  34.848   2.992  1.00 32.58           C  
ATOM    371  CD2 LEU A  52      40.471  34.763   2.836  1.00 32.40           C  
ATOM    372  N   TYR A  53      40.353  33.164   8.064  1.00 27.86           N  
ATOM    373  CA  TYR A  53      40.278  32.067   9.022  1.00 30.09           C  
ATOM    374  C   TYR A  53      38.904  31.411   9.043  1.00 34.04           C  
ATOM    375  O   TYR A  53      38.781  30.276   9.512  1.00 44.08           O  
ATOM    376  CB  TYR A  53      40.642  32.561  10.426  1.00 35.35           C  
ATOM    377  CG  TYR A  53      39.734  33.646  10.963  1.00 35.43           C  
ATOM    378  CD1 TYR A  53      39.985  34.986  10.693  1.00 32.85           C  
ATOM    379  CD2 TYR A  53      38.632  33.332  11.748  1.00 38.90           C  
ATOM    380  CE1 TYR A  53      39.160  35.981  11.183  1.00 34.86           C  
ATOM    381  CE2 TYR A  53      37.801  34.320  12.243  1.00 32.19           C  
ATOM    382  CZ  TYR A  53      38.070  35.642  11.957  1.00 43.56           C  
ATOM    383  OH  TYR A  53      37.247  36.630  12.448  1.00 54.87           O  
ATOM    384  N   ARG A  54      37.874  32.097   8.543  1.00 31.45           N  
ATOM    385  CA  ARG A  54      36.527  31.542   8.525  1.00 38.64           C  
ATOM    386  C   ARG A  54      36.323  30.522   7.413  1.00 44.58           C  
ATOM    387  O   ARG A  54      35.346  29.766   7.459  1.00 51.08           O  
ATOM    388  CB  ARG A  54      35.498  32.663   8.371  1.00 39.50           C  
ATOM    389  CG  ARG A  54      35.799  33.904   9.190  1.00 44.42           C  
ATOM    390  CD  ARG A  54      34.933  35.069   8.743  1.00 52.28           C  
ATOM    391  NE  ARG A  54      35.408  36.340   9.280  1.00 61.20           N  
ATOM    392  CZ  ARG A  54      34.938  37.527   8.912  0.20 60.20           C  
ATOM    393  NH1 ARG A  54      33.977  37.607   8.001  0.90 68.37           N1+
ATOM    394  NH2 ARG A  54      35.430  38.634   9.451  1.00 68.64           N  
ATOM    395  N   LYS A  55      37.213  30.484   6.420  1.00 38.83           N  
ATOM    396  CA  LYS A  55      37.044  29.621   5.260  1.00 35.24           C  
ATOM    397  C   LYS A  55      37.946  28.395   5.271  1.00 37.52           C  
ATOM    398  O   LYS A  55      37.815  27.547   4.382  1.00 47.05           O  
ATOM    399  CB  LYS A  55      37.296  30.414   3.967  1.00 37.14           C  
ATOM    400  CG  LYS A  55      36.681  31.807   3.952  1.00 37.69           C  
ATOM    401  CD  LYS A  55      35.174  31.760   4.141  1.00 47.79           C  
ATOM    402  CE  LYS A  55      34.487  31.075   2.972  1.00 60.19           C  
ATOM    403  NZ  LYS A  55      33.008  31.034   3.151  1.00 51.70           N1+
ATOM    404  N   MET A  56      38.851  28.276   6.240  1.00 37.76           N  
ATOM    405  CA  MET A  56      39.780  27.157   6.290  1.00 40.33           C  
ATOM    406  C   MET A  56      39.989  26.733   7.736  1.00 35.55           C  
ATOM    407  O   MET A  56      39.791  27.514   8.670  1.00 30.25           O  
ATOM    408  CB  MET A  56      41.127  27.513   5.649  1.00 39.32           C  
ATOM    409  CG  MET A  56      41.819  28.699   6.299  1.00 41.18           C  
ATOM    410  SD  MET A  56      43.407  29.093   5.543  1.00 34.64           S  
ATOM    411  CE  MET A  56      43.891  30.520   6.511  1.00 28.47           C  
ATOM    412  N   GLU A  57      40.399  25.480   7.910  1.00 32.42           N  
ATOM    413  CA  GLU A  57      40.716  24.947   9.227  1.00 33.77           C  
ATOM    414  C   GLU A  57      42.172  25.249   9.557  1.00 31.49           C  
ATOM    415  O   GLU A  57      43.070  24.950   8.763  1.00 31.46           O  
ATOM    416  CB  GLU A  57      40.458  23.441   9.281  1.00 39.54           C  
ATOM    417  CG  GLU A  57      39.022  23.048   8.977  1.00 36.65           C  
ATOM    418  CD  GLU A  57      38.798  21.551   9.059  1.00 48.03           C  
ATOM    419  OE1 GLU A  57      37.625  21.126   9.113  1.00 67.50           O  
ATOM    420  OE2 GLU A  57      39.795  20.800   9.069  1.00 48.40           O1-
ATOM    421  N   ILE A  58      42.399  25.847  10.722  1.00 29.27           N  
ATOM    422  CA  ILE A  58      43.730  26.254  11.154  1.00 24.63           C  
ATOM    423  C   ILE A  58      44.222  25.263  12.199  1.00 28.85           C  
ATOM    424  O   ILE A  58      43.615  25.120  13.267  1.00 32.34           O  
ATOM    425  CB  ILE A  58      43.727  27.687  11.708  1.00 24.18           C  
ATOM    426  CG1 ILE A  58      43.335  28.679  10.612  1.00 28.58           C  
ATOM    427  CG2 ILE A  58      45.091  28.038  12.288  1.00 26.02           C  
ATOM    428  CD1 ILE A  58      43.326  30.121  11.068  1.00 32.45           C  
ATOM    429  N   TYR A  59      45.321  24.580  11.893  1.00 31.32           N  
ATOM    430  CA  TYR A  59      45.934  23.617  12.793  1.00 26.99           C  
ATOM    431  C   TYR A  59      47.285  24.133  13.270  1.00 29.82           C  
ATOM    432  O   TYR A  59      47.962  24.893  12.571  1.00 28.55           O  
ATOM    433  CB  TYR A  59      46.122  22.258  12.110  1.00 31.12           C  
ATOM    434  CG  TYR A  59      44.833  21.536  11.786  1.00 40.51           C  
ATOM    435  CD1 TYR A  59      44.139  21.805  10.614  1.00 31.59           C  
ATOM    436  CD2 TYR A  59      44.316  20.579  12.649  1.00 42.02           C  
ATOM    437  CE1 TYR A  59      42.963  21.145  10.315  1.00 40.80           C  
ATOM    438  CE2 TYR A  59      43.141  19.913  12.358  1.00 34.42           C  
ATOM    439  CZ  TYR A  59      42.469  20.200  11.189  1.00 39.08           C  
ATOM    440  OH  TYR A  59      41.298  19.541  10.894  1.00 46.97           O  
ATOM    441  N   ARG A  60      47.670  23.714  14.474  1.00 27.71           N  
ATOM    442  CA  ARG A  60      49.002  23.992  14.983  1.00 19.06           C  
ATOM    443  C   ARG A  60      49.853  22.745  14.830  1.00 28.09           C  
ATOM    444  O   ARG A  60      49.515  21.702  15.413  1.00 30.17           O  
ATOM    445  CB  ARG A  60      48.953  24.422  16.444  1.00 20.56           C  
ATOM    446  CG  ARG A  60      50.303  24.859  16.988  1.00 20.45           C  
ATOM    447  CD  ARG A  60      50.166  25.543  18.333  1.00 28.20           C  
ATOM    448  NE  ARG A  60      51.392  26.239  18.712  1.00 28.73           N  
ATOM    449  CZ  ARG A  60      51.502  27.033  19.771  1.00 34.97           C  
ATOM    450  NH1 ARG A  60      50.457  27.234  20.562  1.00 36.08           N1+
ATOM    451  NH2 ARG A  60      52.657  27.627  20.038  1.00 34.06           N  
ATOM    452  N   PRO A  61      50.944  22.793  14.072  1.00 31.03           N  
ATOM    453  CA  PRO A  61      51.698  21.569  13.792  1.00 32.68           C  
ATOM    454  C   PRO A  61      52.449  21.071  15.014  1.00 36.54           C  
ATOM    455  O   PRO A  61      52.851  21.842  15.889  1.00 29.08           O  
ATOM    456  CB  PRO A  61      52.667  22.001  12.689  1.00 34.38           C  
ATOM    457  CG  PRO A  61      52.884  23.451  12.951  1.00 30.72           C  
ATOM    458  CD  PRO A  61      51.566  23.979  13.458  1.00 32.32           C  
ATOM    459  N   HIS A  62      52.632  19.756  15.064  1.00 33.05           N  
ATOM    460  CA  HIS A  62      53.472  19.157  16.084  1.00 33.56           C  
ATOM    461  C   HIS A  62      54.942  19.426  15.769  1.00 34.26           C  
ATOM    462  O   HIS A  62      55.305  19.865  14.674  1.00 39.10           O  
ATOM    463  CB  HIS A  62      53.219  17.654  16.171  1.00 29.53           C  
ATOM    464  CG  HIS A  62      53.722  16.892  14.984  1.00 34.31           C  
ATOM    465  CD2 HIS A  62      54.760  16.034  14.850  1.00 43.03           C  
ATOM    466  ND1 HIS A  62      53.135  16.982  13.740  1.00 33.48           N  
ATOM    467  CE1 HIS A  62      53.789  16.209  12.891  1.00 36.20           C  
ATOM    468  NE2 HIS A  62      54.779  15.623  13.539  1.00 38.04           N  
ATOM    469  N   LYS A  63      55.799  19.157  16.750  1.00 31.60           N  
ATOM    470  CA  LYS A  63      57.242  19.239  16.558  1.00 28.81           C  
ATOM    471  C   LYS A  63      57.731  17.887  16.054  1.00 36.53           C  
ATOM    472  O   LYS A  63      57.705  16.896  16.791  1.00 31.05           O  
ATOM    473  CB  LYS A  63      57.944  19.641  17.851  1.00 28.35           C  
ATOM    474  CG  LYS A  63      57.696  21.083  18.262  1.00 32.27           C  
ATOM    475  CD  LYS A  63      58.512  21.462  19.487  1.00 38.10           C  
ATOM    476  CE  LYS A  63      58.305  22.923  19.855  1.00 46.92           C  
ATOM    477  NZ  LYS A  63      59.098  23.314  21.054  1.00 53.09           N1+
ATOM    478  N   ALA A  64      58.160  17.845  14.794  1.00 28.93           N  
ATOM    479  CA  ALA A  64      58.641  16.601  14.206  1.00 31.86           C  
ATOM    480  C   ALA A  64      59.859  16.091  14.965  1.00 36.97           C  
ATOM    481  O   ALA A  64      60.811  16.836  15.213  1.00 38.05           O  
ATOM    482  CB  ALA A  64      58.982  16.811  12.732  1.00 28.44           C  
ATOM    483  N   THR A  65      59.823  14.816  15.337  1.00 39.56           N  
ATOM    484  CA  THR A  65      60.897  14.230  16.118  1.00 32.46           C  
ATOM    485  C   THR A  65      62.114  13.953  15.239  1.00 40.23           C  
ATOM    486  O   THR A  65      62.066  14.046  14.009  1.00 40.71           O  
ATOM    487  CB  THR A  65      60.429  12.940  16.789  1.00 28.84           C  
ATOM    488  CG2 THR A  65      59.162  13.189  17.588  1.00 32.97           C  
ATOM    489  OG1 THR A  65      60.164  11.950  15.787  1.00 35.48           O  
ATOM    490  N   ALA A  66      63.225  13.608  15.895  1.00 38.17           N  
ATOM    491  CA  ALA A  66      64.418  13.205  15.160  1.00 38.73           C  
ATOM    492  C   ALA A  66      64.177  11.922  14.377  1.00 42.65           C  
ATOM    493  O   ALA A  66      64.815  11.695  13.344  1.00 48.55           O  
ATOM    494  CB  ALA A  66      65.593  13.030  16.122  1.00 47.53           C  
ATOM    495  N   GLU A  67      63.259  11.078  14.851  1.00 36.76           N  
ATOM    496  CA  GLU A  67      62.934   9.850  14.135  1.00 33.39           C  
ATOM    497  C   GLU A  67      62.247  10.152  12.809  1.00 43.57           C  
ATOM    498  O   GLU A  67      62.560   9.533  11.785  1.00 43.21           O  
ATOM    499  CB  GLU A  67      62.049   8.965  15.011  1.00 39.89           C  
ATOM    500  CG  GLU A  67      62.222   7.476  14.792  1.00 45.92           C  
ATOM    501  CD  GLU A  67      61.447   6.656  15.803  1.00 54.61           C  
ATOM    502  OE1 GLU A  67      60.311   7.050  16.144  1.00 49.07           O  
ATOM    503  OE2 GLU A  67      61.977   5.624  16.266  1.00 60.24           O1-
ATOM    504  N   GLU A  68      61.308  11.103  12.808  1.00 39.16           N  
ATOM    505  CA  GLU A  68      60.635  11.478  11.569  1.00 37.15           C  
ATOM    506  C   GLU A  68      61.602  12.114  10.580  1.00 29.49           C  
ATOM    507  O   GLU A  68      61.438  11.960   9.364  1.00 31.44           O  
ATOM    508  CB  GLU A  68      59.480  12.435  11.867  1.00 24.74           C  
ATOM    509  CG  GLU A  68      58.526  11.948  12.945  1.00 43.26           C  
ATOM    510  CD  GLU A  68      57.384  12.916  13.192  1.00 46.71           C  
ATOM    511  OE1 GLU A  68      56.704  13.301  12.217  1.00 42.33           O  
ATOM    512  OE2 GLU A  68      57.172  13.300  14.362  1.00 40.16           O1-
ATOM    513  N   MET A  69      62.613  12.829  11.079  1.00 29.58           N  
ATOM    514  CA  MET A  69      63.582  13.461  10.190  1.00 36.02           C  
ATOM    515  C   MET A  69      64.544  12.444   9.590  1.00 35.43           C  
ATOM    516  O   MET A  69      64.997  12.621   8.453  1.00 34.49           O  
ATOM    517  CB  MET A  69      64.356  14.542  10.943  1.00 27.88           C  
ATOM    518  CG  MET A  69      63.493  15.681  11.458  1.00 25.07           C  
ATOM    519  SD  MET A  69      64.441  16.873  12.423  1.00 27.29           S  
ATOM    520  CE  MET A  69      63.171  18.067  12.833  1.00 30.92           C  
ATOM    521  N   THR A  70      64.864  11.381  10.326  1.00 34.39           N  
ATOM    522  CA  THR A  70      65.788  10.366   9.833  1.00 33.14           C  
ATOM    523  C   THR A  70      65.164   9.444   8.795  1.00 31.42           C  
ATOM    524  O   THR A  70      65.828   8.500   8.352  1.00 33.60           O  
ATOM    525  CB  THR A  70      66.340   9.535  10.994  1.00 29.28           C  
ATOM    526  CG2 THR A  70      67.279  10.377  11.844  1.00 30.31           C  
ATOM    527  OG1 THR A  70      65.258   9.054  11.801  1.00 39.99           O  
ATOM    528  N   LYS A  71      63.913   9.684   8.399  1.00 32.19           N  
ATOM    529  CA  LYS A  71      63.367   9.003   7.233  1.00 33.88           C  
ATOM    530  C   LYS A  71      64.066   9.420   5.947  1.00 36.42           C  
ATOM    531  O   LYS A  71      63.853   8.783   4.910  1.00 40.30           O  
ATOM    532  CB  LYS A  71      61.864   9.267   7.123  1.00 34.13           C  
ATOM    533  CG  LYS A  71      61.038   8.581   8.198  1.00 43.72           C  
ATOM    534  CD  LYS A  71      61.219   7.072   8.142  1.00 45.55           C  
ATOM    535  CE  LYS A  71      60.407   6.373   9.219  1.00 68.36           C  
ATOM    536  NZ  LYS A  71      60.574   4.894   9.163  1.00 59.36           N1+
ATOM    537  N   TYR A  72      64.889  10.468   5.993  1.00 36.45           N  
ATOM    538  CA  TYR A  72      65.702  10.880   4.857  1.00 31.96           C  
ATOM    539  C   TYR A  72      67.101  11.276   5.313  1.00 29.33           C  
ATOM    540  O   TYR A  72      68.098  10.825   4.741  1.00 35.55           O  
ATOM    541  CB  TYR A  72      65.041  12.040   4.111  1.00 24.81           C  
ATOM    542  CG  TYR A  72      65.921  12.644   3.040  1.00 37.82           C  
ATOM    543  CD1 TYR A  72      66.252  11.923   1.900  1.00 27.33           C  
ATOM    544  CD2 TYR A  72      66.419  13.934   3.168  1.00 31.54           C  
ATOM    545  CE1 TYR A  72      67.056  12.466   0.920  1.00 28.24           C  
ATOM    546  CE2 TYR A  72      67.225  14.488   2.190  1.00 35.91           C  
ATOM    547  CZ  TYR A  72      67.539  13.749   1.068  1.00 38.08           C  
ATOM    548  OH  TYR A  72      68.340  14.294   0.091  1.00 48.29           O  
ATOM    549  N   HIS A  73      67.184  12.114   6.342  1.00 23.92           N  
ATOM    550  CA  HIS A  73      68.468  12.607   6.815  1.00 34.30           C  
ATOM    551  C   HIS A  73      69.190  11.548   7.640  1.00 34.75           C  
ATOM    552  O   HIS A  73      68.570  10.677   8.257  1.00 25.63           O  
ATOM    553  CB  HIS A  73      68.282  13.877   7.645  1.00 23.67           C  
ATOM    554  CG  HIS A  73      67.577  14.978   6.915  1.00 31.47           C  
ATOM    555  CD2 HIS A  73      66.276  15.351   6.906  1.00 27.94           C  
ATOM    556  ND1 HIS A  73      68.231  15.846   6.067  1.00 26.83           N  
ATOM    557  CE1 HIS A  73      67.362  16.707   5.568  1.00 28.20           C  
ATOM    558  NE2 HIS A  73      66.169  16.428   6.061  1.00 34.97           N  
ATOM    559  N   SER A  74      70.517  11.634   7.646  1.00 25.13           N  
ATOM    560  CA  SER A  74      71.328  10.673   8.378  1.00 38.13           C  
ATOM    561  C   SER A  74      71.236  10.920   9.880  1.00 32.65           C  
ATOM    562  O   SER A  74      70.954  12.032  10.335  1.00 29.76           O  
ATOM    563  CB  SER A  74      72.785  10.748   7.922  1.00 34.47           C  
ATOM    564  OG  SER A  74      73.318  12.046   8.120  1.00 42.08           O  
ATOM    565  N   ASP A  75      71.477   9.857  10.654  1.00 37.37           N  
ATOM    566  CA  ASP A  75      71.453   9.977  12.110  1.00 40.84           C  
ATOM    567  C   ASP A  75      72.511  10.958  12.599  1.00 36.18           C  
ATOM    568  O   ASP A  75      72.255  11.760  13.504  1.00 40.23           O  
ATOM    569  CB  ASP A  75      71.662   8.607  12.755  1.00 41.40           C  
ATOM    570  CG  ASP A  75      70.577   7.614  12.388  1.00 52.90           C  
ATOM    571  OD1 ASP A  75      69.395   8.013  12.335  1.00 49.15           O  
ATOM    572  OD2 ASP A  75      70.908   6.433  12.152  1.00 54.66           O1-
ATOM    573  N   GLU A  76      73.706  10.908  12.005  0.88 29.69           N  
ATOM    574  CA  GLU A  76      74.794  11.785  12.427  0.88 31.16           C  
ATOM    575  C   GLU A  76      74.455  13.254  12.206  0.88 33.78           C  
ATOM    576  O   GLU A  76      74.854  14.111  13.004  0.88 27.14           O  
ATOM    577  CB  GLU A  76      76.073  11.412  11.676  0.88 37.25           C  
ATOM    578  CG  GLU A  76      75.885  11.328  10.165  0.88 56.24           C  
ATOM    579  CD  GLU A  76      77.041  10.643   9.464  0.88 72.87           C  
ATOM    580  OE1 GLU A  76      78.050  10.336  10.135  0.88 88.06           O  
ATOM    581  OE2 GLU A  76      76.938  10.407   8.241  0.88 57.99           O1-
ATOM    582  N   TYR A  77      73.715  13.565  11.141  1.00 40.27           N  
ATOM    583  CA  TYR A  77      73.401  14.958  10.840  1.00 42.22           C  
ATOM    584  C   TYR A  77      72.283  15.490  11.728  1.00 35.70           C  
ATOM    585  O   TYR A  77      72.328  16.649  12.157  1.00 33.00           O  
ATOM    586  CB  TYR A  77      73.029  15.105   9.363  1.00 28.10           C  
ATOM    587  CG  TYR A  77      72.553  16.488   8.983  1.00 31.94           C  
ATOM    588  CD1 TYR A  77      73.342  17.605   9.221  1.00 29.04           C  
ATOM    589  CD2 TYR A  77      71.317  16.676   8.377  1.00 29.29           C  
ATOM    590  CE1 TYR A  77      72.911  18.872   8.874  1.00 31.28           C  
ATOM    591  CE2 TYR A  77      70.878  17.938   8.025  1.00 28.41           C  
ATOM    592  CZ  TYR A  77      71.680  19.032   8.276  1.00 26.93           C  
ATOM    593  OH  TYR A  77      71.248  20.290   7.929  1.00 27.61           O  
ATOM    594  N   ILE A  78      71.278  14.663  12.020  1.00 31.39           N  
ATOM    595  CA  ILE A  78      70.171  15.115  12.857  1.00 35.53           C  
ATOM    596  C   ILE A  78      70.623  15.278  14.303  1.00 31.48           C  
ATOM    597  O   ILE A  78      70.259  16.252  14.974  1.00 36.93           O  
ATOM    598  CB  ILE A  78      68.981  14.147  12.737  1.00 34.91           C  
ATOM    599  CG1 ILE A  78      68.410  14.187  11.320  1.00 35.50           C  
ATOM    600  CG2 ILE A  78      67.905  14.498  13.748  1.00 30.19           C  
ATOM    601  CD1 ILE A  78      67.935  15.561  10.899  1.00 25.78           C  
ATOM    602  N   LYS A  79      71.425  14.334  14.806  1.00 33.33           N  
ATOM    603  CA  LYS A  79      71.936  14.449  16.169  1.00 47.28           C  
ATOM    604  C   LYS A  79      72.783  15.702  16.343  1.00 34.03           C  
ATOM    605  O   LYS A  79      72.794  16.299  17.426  1.00 43.69           O  
ATOM    606  CB  LYS A  79      72.745  13.204  16.535  1.00 37.12           C  
ATOM    607  N   PHE A  80      73.496  16.116  15.292  1.00 30.77           N  
ATOM    608  CA  PHE A  80      74.236  17.372  15.349  1.00 30.07           C  
ATOM    609  C   PHE A  80      73.291  18.559  15.478  1.00 35.06           C  
ATOM    610  O   PHE A  80      73.577  19.513  16.211  1.00 36.25           O  
ATOM    611  CB  PHE A  80      75.118  17.517  14.109  1.00 27.32           C  
ATOM    612  CG  PHE A  80      75.721  18.885  13.946  1.00 36.11           C  
ATOM    613  CD1 PHE A  80      76.843  19.254  14.669  1.00 35.51           C  
ATOM    614  CD2 PHE A  80      75.169  19.799  13.061  1.00 32.73           C  
ATOM    615  CE1 PHE A  80      77.400  20.511  14.519  1.00 39.71           C  
ATOM    616  CE2 PHE A  80      75.721  21.058  12.907  1.00 29.92           C  
ATOM    617  CZ  PHE A  80      76.838  21.414  13.637  1.00 37.79           C  
ATOM    618  N   LEU A  81      72.157  18.518  14.773  1.00 35.87           N  
ATOM    619  CA  LEU A  81      71.201  19.618  14.848  1.00 37.26           C  
ATOM    620  C   LEU A  81      70.560  19.716  16.226  1.00 34.28           C  
ATOM    621  O   LEU A  81      70.232  20.820  16.676  1.00 28.94           O  
ATOM    622  CB  LEU A  81      70.128  19.456  13.771  1.00 29.75           C  
ATOM    623  CG  LEU A  81      70.607  19.611  12.326  1.00 35.32           C  
ATOM    624  CD1 LEU A  81      69.466  19.376  11.348  1.00 38.07           C  
ATOM    625  CD2 LEU A  81      71.225  20.984  12.112  1.00 25.07           C  
ATOM    626  N   ARG A  82      70.373  18.583  16.909  1.00 34.40           N  
ATOM    627  CA  ARG A  82      69.818  18.624  18.257  1.00 37.58           C  
ATOM    628  C   ARG A  82      70.829  19.148  19.266  1.00 43.50           C  
ATOM    629  O   ARG A  82      70.441  19.690  20.307  1.00 45.95           O  
ATOM    630  CB  ARG A  82      69.342  17.235  18.684  1.00 40.34           C  
ATOM    631  CG  ARG A  82      68.368  16.575  17.730  1.00 35.87           C  
ATOM    632  CD  ARG A  82      67.670  15.398  18.396  1.00 53.83           C  
ATOM    633  NE  ARG A  82      68.616  14.425  18.935  1.00 52.81           N  
ATOM    634  CZ  ARG A  82      68.260  13.312  19.569  1.00 65.99           C  
ATOM    635  NH1 ARG A  82      69.187  12.481  20.028  1.00 59.88           N1+
ATOM    636  NH2 ARG A  82      66.976  13.029  19.746  1.00 42.39           N  
ATOM    637  N   SER A  83      72.121  19.002  18.978  1.00 48.94           N  
ATOM    638  CA  SER A  83      73.178  19.306  19.933  1.00 33.59           C  
ATOM    639  C   SER A  83      73.760  20.704  19.770  1.00 38.44           C  
ATOM    640  O   SER A  83      74.098  21.343  20.770  1.00 48.74           O  
ATOM    641  CB  SER A  83      74.305  18.276  19.809  1.00 45.87           C  
ATOM    642  OG  SER A  83      73.790  16.955  19.812  1.00 44.27           O  
ATOM    643  N   ILE A  84      73.883  21.196  18.537  1.00 36.54           N  
ATOM    644  CA  ILE A  84      74.608  22.439  18.299  1.00 37.74           C  
ATOM    645  C   ILE A  84      73.815  23.615  18.855  1.00 42.89           C  
ATOM    646  O   ILE A  84      72.593  23.711  18.670  1.00 42.58           O  
ATOM    647  CB  ILE A  84      74.913  22.608  16.801  1.00 45.08           C  
ATOM    648  CG1 ILE A  84      75.821  23.819  16.573  1.00 38.49           C  
ATOM    649  CG2 ILE A  84      73.631  22.715  15.979  1.00 33.12           C  
ATOM    650  CD1 ILE A  84      77.177  23.694  17.229  1.00 32.77           C  
ATOM    651  N   ARG A  85      74.507  24.503  19.563  1.00 48.38           N  
ATOM    652  CA  ARG A  85      73.909  25.694  20.147  1.00 48.79           C  
ATOM    653  C   ARG A  85      74.931  26.816  20.074  1.00 43.44           C  
ATOM    654  O   ARG A  85      76.126  26.557  19.896  1.00 41.50           O  
ATOM    655  CB  ARG A  85      73.475  25.457  21.601  1.00 49.56           C  
ATOM    656  CG  ARG A  85      72.374  24.424  21.794  1.00 52.50           C  
ATOM    657  CD  ARG A  85      71.865  24.434  23.228  1.00 51.21           C  
ATOM    658  NE  ARG A  85      72.963  24.499  24.189  1.00 57.51           N  
ATOM    659  CZ  ARG A  85      73.610  23.438  24.658  1.00 66.62           C  
ATOM    660  NH1 ARG A  85      74.599  23.593  25.527  1.00 59.55           N1+
ATOM    661  NH2 ARG A  85      73.269  22.221  24.257  1.00 46.47           N  
ATOM    662  N   PRO A  86      74.497  28.075  20.195  1.00 41.24           N  
ATOM    663  CA  PRO A  86      75.467  29.182  20.169  1.00 42.99           C  
ATOM    664  C   PRO A  86      76.485  29.141  21.296  1.00 51.33           C  
ATOM    665  O   PRO A  86      77.534  29.785  21.179  1.00 58.17           O  
ATOM    666  CB  PRO A  86      74.579  30.430  20.265  1.00 33.89           C  
ATOM    667  CG  PRO A  86      73.272  29.997  19.708  1.00 40.92           C  
ATOM    668  CD  PRO A  86      73.108  28.565  20.133  1.00 40.00           C  
ATOM    669  N   ASP A  87      76.222  28.407  22.378  1.00 53.62           N  
ATOM    670  CA  ASP A  87      77.133  28.378  23.515  1.00 52.80           C  
ATOM    671  C   ASP A  87      78.149  27.244  23.454  1.00 55.47           C  
ATOM    672  O   ASP A  87      79.077  27.227  24.271  1.00 52.16           O  
ATOM    673  CB  ASP A  87      76.348  28.276  24.828  1.00 43.92           C  
ATOM    674  CG  ASP A  87      75.409  27.089  24.855  1.00 59.53           C  
ATOM    675  OD1 ASP A  87      74.399  27.116  24.123  1.00 68.09           O  
ATOM    676  OD2 ASP A  87      75.686  26.125  25.598  1.00 51.97           O1-
ATOM    677  N   ASN A  88      78.005  26.300  22.522  1.00 53.98           N  
ATOM    678  CA  ASN A  88      78.942  25.187  22.410  1.00 47.92           C  
ATOM    679  C   ASN A  88      79.451  25.026  20.982  1.00 48.00           C  
ATOM    680  O   ASN A  88      79.779  23.915  20.557  1.00 46.34           O  
ATOM    681  CB  ASN A  88      78.312  23.884  22.906  1.00 46.29           C  
ATOM    682  CG  ASN A  88      77.028  23.530  22.172  1.00 52.53           C  
ATOM    683  ND2 ASN A  88      76.309  22.542  22.690  1.00 55.61           N  
ATOM    684  OD1 ASN A  88      76.689  24.131  21.153  1.00 52.93           O  
ATOM    685  N   MET A  89      79.525  26.126  20.228  1.00 52.38           N  
ATOM    686  CA  MET A  89      79.998  26.047  18.850  1.00 52.23           C  
ATOM    687  C   MET A  89      81.474  25.681  18.776  1.00 55.73           C  
ATOM    688  O   MET A  89      81.908  25.060  17.799  1.00 57.96           O  
ATOM    689  CB  MET A  89      79.754  27.371  18.127  1.00 50.87           C  
ATOM    690  CG  MET A  89      78.295  27.680  17.856  1.00 46.84           C  
ATOM    691  SD  MET A  89      78.086  29.231  16.963  1.00 54.85           S  
ATOM    692  CE  MET A  89      78.850  30.382  18.102  1.00 62.10           C  
ATOM    693  N   SER A  90      82.257  26.056  19.791  1.00 61.04           N  
ATOM    694  CA  SER A  90      83.693  25.792  19.759  1.00 55.09           C  
ATOM    695  C   SER A  90      83.983  24.296  19.747  1.00 57.44           C  
ATOM    696  O   SER A  90      84.945  23.848  19.112  1.00 67.55           O  
ATOM    697  CB  SER A  90      84.372  26.461  20.953  1.00 70.20           C  
ATOM    698  OG  SER A  90      83.822  25.999  22.175  1.00 71.38           O  
ATOM    699  N   GLU A  91      83.160  23.507  20.439  1.00 57.84           N  
ATOM    700  CA  GLU A  91      83.386  22.066  20.489  1.00 63.09           C  
ATOM    701  C   GLU A  91      83.018  21.386  19.177  1.00 58.20           C  
ATOM    702  O   GLU A  91      83.559  20.320  18.862  1.00 68.03           O  
ATOM    703  CB  GLU A  91      82.594  21.453  21.644  1.00 63.40           C  
ATOM    704  CG  GLU A  91      83.104  21.837  23.024  1.00 72.01           C  
ATOM    705  CD  GLU A  91      82.191  21.360  24.138  1.00 86.81           C  
ATOM    706  OE1 GLU A  91      80.989  21.699  24.110  1.00 73.07           O  
ATOM    707  OE2 GLU A  91      82.674  20.641  25.038  1.00 97.52           O1-
ATOM    708  N   TYR A  92      82.110  21.980  18.401  1.00 61.92           N  
ATOM    709  CA  TYR A  92      81.622  21.379  17.165  1.00 57.77           C  
ATOM    710  C   TYR A  92      82.153  22.083  15.921  1.00 57.86           C  
ATOM    711  O   TYR A  92      81.535  21.994  14.856  1.00 57.18           O  
ATOM    712  CB  TYR A  92      80.093  21.373  17.147  1.00 46.37           C  
ATOM    713  CG  TYR A  92      79.464  20.463  18.176  1.00 59.40           C  
ATOM    714  CD1 TYR A  92      79.097  20.944  19.426  1.00 59.36           C  
ATOM    715  CD2 TYR A  92      79.230  19.124  17.894  1.00 60.14           C  
ATOM    716  CE1 TYR A  92      78.518  20.115  20.368  1.00 57.08           C  
ATOM    717  CE2 TYR A  92      78.652  18.288  18.829  1.00 60.10           C  
ATOM    718  CZ  TYR A  92      78.298  18.788  20.064  1.00 61.64           C  
ATOM    719  OH  TYR A  92      77.722  17.956  20.997  1.00 68.46           O  
ATOM    720  N   SER A  93      83.289  22.776  16.031  1.00 53.74           N  
ATOM    721  CA  SER A  93      83.808  23.527  14.891  1.00 58.80           C  
ATOM    722  C   SER A  93      84.133  22.618  13.712  1.00 51.46           C  
ATOM    723  O   SER A  93      83.994  23.031  12.555  1.00 47.59           O  
ATOM    724  CB  SER A  93      85.045  24.322  15.307  1.00 65.90           C  
ATOM    725  OG  SER A  93      85.568  25.053  14.211  1.00 66.99           O  
ATOM    726  N   LYS A  94      84.563  21.383  13.979  1.00 56.35           N  
ATOM    727  CA  LYS A  94      84.781  20.432  12.894  1.00 45.02           C  
ATOM    728  C   LYS A  94      83.459  19.952  12.310  1.00 54.64           C  
ATOM    729  O   LYS A  94      83.305  19.876  11.085  1.00 55.12           O  
ATOM    730  CB  LYS A  94      85.605  19.244  13.392  1.00 52.12           C  
ATOM    731  CG  LYS A  94      85.690  18.094  12.399  1.00 63.57           C  
ATOM    732  CD  LYS A  94      86.235  16.834  13.051  1.00 68.30           C  
ATOM    733  CE  LYS A  94      86.219  15.662  12.083  1.00 73.36           C  
ATOM    734  NZ  LYS A  94      86.643  14.393  12.737  1.00 76.69           N1+
ATOM    735  N   GLN A  95      82.493  19.626  13.172  1.00 52.38           N  
ATOM    736  CA  GLN A  95      81.207  19.130  12.695  1.00 49.64           C  
ATOM    737  C   GLN A  95      80.414  20.216  11.980  1.00 40.82           C  
ATOM    738  O   GLN A  95      79.606  19.909  11.097  1.00 32.64           O  
ATOM    739  CB  GLN A  95      80.396  18.557  13.859  1.00 50.31           C  
ATOM    740  CG  GLN A  95      80.927  17.240  14.417  1.00 64.06           C  
ATOM    741  CD  GLN A  95      82.214  17.403  15.208  1.00 73.01           C  
ATOM    742  NE2 GLN A  95      82.972  16.320  15.334  1.00 72.76           N  
ATOM    743  OE1 GLN A  95      82.524  18.491  15.695  1.00 61.93           O  
ATOM    744  N   MET A  96      80.627  21.483  12.346  1.00 41.21           N  
ATOM    745  CA  MET A  96      79.936  22.574  11.667  1.00 37.17           C  
ATOM    746  C   MET A  96      80.352  22.666  10.204  1.00 44.42           C  
ATOM    747  O   MET A  96      79.519  22.932   9.329  1.00 33.81           O  
ATOM    748  CB  MET A  96      80.208  23.895  12.388  1.00 38.98           C  
ATOM    749  CG  MET A  96      79.470  24.050  13.706  1.00 37.48           C  
ATOM    750  SD  MET A  96      80.015  25.497  14.633  1.00 49.61           S  
ATOM    751  CE  MET A  96      79.613  26.808  13.483  1.00 47.31           C  
ATOM    752  N   GLN A  97      81.637  22.446   9.918  1.00 41.72           N  
ATOM    753  CA  GLN A  97      82.098  22.478   8.534  1.00 42.81           C  
ATOM    754  C   GLN A  97      81.648  21.238   7.772  1.00 38.08           C  
ATOM    755  O   GLN A  97      81.321  21.319   6.583  1.00 39.07           O  
ATOM    756  CB  GLN A  97      83.620  22.612   8.491  1.00 39.59           C  
ATOM    757  CG  GLN A  97      84.141  23.944   9.002  1.00 48.43           C  
ATOM    758  CD  GLN A  97      85.655  23.999   9.046  1.00 42.85           C  
ATOM    759  NE2 GLN A  97      86.204  25.208   9.049  1.00 44.97           N  
ATOM    760  OE1 GLN A  97      86.325  22.966   9.075  1.00 42.24           O  
ATOM    761  N   ARG A  98      81.623  20.083   8.441  0.98 35.40           N  
ATOM    762  CA  ARG A  98      81.197  18.850   7.785  0.98 36.31           C  
ATOM    763  C   ARG A  98      79.738  18.929   7.353  0.98 43.93           C  
ATOM    764  O   ARG A  98      79.370  18.429   6.283  0.98 28.05           O  
ATOM    765  CB  ARG A  98      81.412  17.663   8.723  0.98 40.25           C  
ATOM    766  CG  ARG A  98      80.974  16.323   8.158  0.98 42.93           C  
ATOM    767  CD  ARG A  98      80.763  15.314   9.275  0.98 55.30           C  
ATOM    768  NE  ARG A  98      81.912  15.247  10.173  0.98 80.36           N  
ATOM    769  CZ  ARG A  98      81.906  14.630  11.350  0.98 88.77           C  
ATOM    770  NH1 ARG A  98      82.999  14.619  12.101  0.98 57.32           N1+
ATOM    771  NH2 ARG A  98      80.805  14.029  11.781  0.98 82.37           N  
ATOM    772  N   PHE A  99      78.894  19.556   8.170  1.00 43.69           N  
ATOM    773  CA  PHE A  99      77.467  19.657   7.904  1.00 37.82           C  
ATOM    774  C   PHE A  99      77.074  21.001   7.300  1.00 33.74           C  
ATOM    775  O   PHE A  99      75.879  21.300   7.209  1.00 32.26           O  
ATOM    776  CB  PHE A  99      76.683  19.401   9.193  1.00 25.83           C  
ATOM    777  CG  PHE A  99      76.885  18.022   9.757  1.00 28.61           C  
ATOM    778  CD1 PHE A  99      76.777  16.906   8.944  1.00 33.23           C  
ATOM    779  CD2 PHE A  99      77.202  17.842  11.093  1.00 33.79           C  
ATOM    780  CE1 PHE A  99      76.966  15.634   9.454  1.00 31.88           C  
ATOM    781  CE2 PHE A  99      77.395  16.572  11.610  1.00 36.95           C  
ATOM    782  CZ  PHE A  99      77.276  15.467  10.789  1.00 34.46           C  
ATOM    783  N   ASN A 100      78.053  21.809   6.885  1.00 36.16           N  
ATOM    784  CA  ASN A 100      77.813  23.096   6.228  1.00 33.32           C  
ATOM    785  C   ASN A 100      76.938  24.008   7.089  1.00 37.34           C  
ATOM    786  O   ASN A 100      75.910  24.527   6.648  1.00 35.27           O  
ATOM    787  CB  ASN A 100      77.204  22.899   4.838  1.00 27.30           C  
ATOM    788  CG  ASN A 100      77.227  24.168   4.008  1.00 33.44           C  
ATOM    789  ND2 ASN A 100      76.315  24.265   3.047  1.00 36.49           N  
ATOM    790  OD1 ASN A 100      78.054  25.053   4.232  1.00 23.66           O  
ATOM    791  N   VAL A 101      77.359  24.202   8.335  1.00 37.20           N  
ATOM    792  CA  VAL A 101      76.653  25.049   9.287  1.00 37.87           C  
ATOM    793  C   VAL A 101      77.648  26.051   9.853  1.00 41.35           C  
ATOM    794  O   VAL A 101      78.770  25.680  10.213  1.00 54.37           O  
ATOM    795  CB  VAL A 101      76.010  24.222  10.419  1.00 47.17           C  
ATOM    796  CG1 VAL A 101      75.258  25.123  11.377  1.00 40.45           C  
ATOM    797  CG2 VAL A 101      75.080  23.162   9.846  1.00 41.30           C  
ATOM    798  N   GLY A 102      77.246  27.319   9.919  1.00 43.46           N  
ATOM    799  CA  GLY A 102      78.090  28.327  10.530  1.00 51.20           C  
ATOM    800  C   GLY A 102      78.123  29.660   9.811  1.00 57.93           C  
ATOM    801  O   GLY A 102      78.400  30.693  10.428  1.00 73.91           O  
ATOM    802  N   GLU A 103      77.848  29.657   8.508  1.00 51.79           N  
ATOM    803  CA  GLU A 103      77.896  30.890   7.732  1.00 55.43           C  
ATOM    804  C   GLU A 103      76.568  31.144   7.033  1.00 51.01           C  
ATOM    805  O   GLU A 103      75.746  31.931   7.514  1.00 52.55           O  
ATOM    806  CB  GLU A 103      79.034  30.834   6.711  1.00 68.64           C  
ATOM    807  CG  GLU A 103      79.197  32.105   5.894  1.00 73.62           C  
ATOM    808  CD  GLU A 103      80.308  31.999   4.870  1.00 94.11           C  
ATOM    809  OE1 GLU A 103      81.058  31.001   4.908  1.00101.30           O  
ATOM    810  OE2 GLU A 103      80.429  32.911   4.026  1.00102.69           O1-
ATOM    811  N   ASP A 104      76.354  30.484   5.893  1.00 59.96           N  
ATOM    812  CA  ASP A 104      75.097  30.645   5.170  1.00 51.92           C  
ATOM    813  C   ASP A 104      73.928  30.098   5.979  1.00 47.42           C  
ATOM    814  O   ASP A 104      72.834  30.674   5.972  1.00 43.31           O  
ATOM    815  CB  ASP A 104      75.192  29.955   3.809  1.00 61.28           C  
ATOM    816  CG  ASP A 104      74.123  30.419   2.844  1.00 56.34           C  
ATOM    817  OD1 ASP A 104      74.057  31.636   2.571  1.00 59.03           O  
ATOM    818  OD2 ASP A 104      73.355  29.566   2.350  1.00 68.48           O1-
ATOM    819  N   CYS A 105      74.144  28.996   6.688  1.00 46.27           N  
ATOM    820  CA  CYS A 105      73.145  28.422   7.577  1.00 44.26           C  
ATOM    821  C   CYS A 105      73.656  28.517   9.009  1.00 38.28           C  
ATOM    822  O   CYS A 105      74.231  27.552   9.527  1.00 36.01           O  
ATOM    823  CB  CYS A 105      72.856  26.971   7.192  1.00 42.07           C  
ATOM    824  SG  CYS A 105      72.448  26.744   5.448  1.00 37.32           S  
ATOM    825  N   PRO A 106      73.470  29.653   9.678  1.00 38.52           N  
ATOM    826  CA  PRO A 106      74.128  29.866  10.971  1.00 32.72           C  
ATOM    827  C   PRO A 106      73.460  29.082  12.089  1.00 34.82           C  
ATOM    828  O   PRO A 106      72.375  28.515  11.947  1.00 37.20           O  
ATOM    829  CB  PRO A 106      73.986  31.373  11.188  1.00 35.82           C  
ATOM    830  CG  PRO A 106      72.722  31.718  10.485  1.00 30.68           C  
ATOM    831  CD  PRO A 106      72.662  30.817   9.273  1.00 41.86           C  
ATOM    832  N   VAL A 107      74.148  29.054  13.225  1.00 33.88           N  
ATOM    833  CA  VAL A 107      73.609  28.496  14.458  1.00 33.21           C  
ATOM    834  C   VAL A 107      72.917  29.613  15.225  1.00 32.78           C  
ATOM    835  O   VAL A 107      73.497  30.685  15.435  1.00 38.35           O  
ATOM    836  CB  VAL A 107      74.720  27.856  15.308  1.00 44.50           C  
ATOM    837  CG1 VAL A 107      74.136  27.253  16.577  1.00 41.52           C  
ATOM    838  CG2 VAL A 107      75.470  26.810  14.508  1.00 38.91           C  
ATOM    839  N   PHE A 108      71.676  29.370  15.640  1.00 33.97           N  
ATOM    840  CA  PHE A 108      70.935  30.337  16.434  1.00 36.26           C  
ATOM    841  C   PHE A 108      70.111  29.603  17.482  1.00 31.07           C  
ATOM    842  O   PHE A 108      69.953  28.379  17.438  1.00 35.33           O  
ATOM    843  CB  PHE A 108      70.045  31.228  15.557  1.00 32.07           C  
ATOM    844  CG  PHE A 108      69.093  30.469  14.675  1.00 38.84           C  
ATOM    845  CD1 PHE A 108      67.819  30.149  15.120  1.00 33.40           C  
ATOM    846  CD2 PHE A 108      69.463  30.093  13.394  1.00 33.94           C  
ATOM    847  CE1 PHE A 108      66.938  29.459  14.308  1.00 33.88           C  
ATOM    848  CE2 PHE A 108      68.587  29.403  12.577  1.00 33.14           C  
ATOM    849  CZ  PHE A 108      67.323  29.086  13.035  1.00 32.09           C  
ATOM    850  N   ASP A 109      69.591  30.371  18.437  1.00 39.68           N  
ATOM    851  CA  ASP A 109      68.809  29.800  19.526  1.00 37.08           C  
ATOM    852  C   ASP A 109      67.526  29.175  18.995  1.00 34.41           C  
ATOM    853  O   ASP A 109      66.776  29.807  18.244  1.00 29.06           O  
ATOM    854  CB  ASP A 109      68.483  30.877  20.561  1.00 43.81           C  
ATOM    855  CG  ASP A 109      69.724  31.445  21.224  1.00 52.80           C  
ATOM    856  OD1 ASP A 109      70.655  30.665  21.516  1.00 51.50           O  
ATOM    857  OD2 ASP A 109      69.768  32.672  21.451  1.00 61.07           O1-
ATOM    858  N   GLY A 110      67.274  27.931  19.392  1.00 26.24           N  
ATOM    859  CA  GLY A 110      66.099  27.222  18.926  1.00 33.45           C  
ATOM    860  C   GLY A 110      66.181  26.747  17.495  1.00 35.87           C  
ATOM    861  O   GLY A 110      65.144  26.601  16.839  1.00 40.68           O  
ATOM    862  N   LEU A 111      67.392  26.499  16.988  1.00 37.76           N  
ATOM    863  CA  LEU A 111      67.554  26.085  15.597  1.00 31.08           C  
ATOM    864  C   LEU A 111      66.808  24.786  15.315  1.00 31.06           C  
ATOM    865  O   LEU A 111      66.088  24.675  14.316  1.00 28.21           O  
ATOM    866  CB  LEU A 111      69.040  25.935  15.268  1.00 36.74           C  
ATOM    867  CG  LEU A 111      69.398  25.168  13.993  1.00 30.16           C  
ATOM    868  CD1 LEU A 111      68.841  25.864  12.765  1.00 29.42           C  
ATOM    869  CD2 LEU A 111      70.905  24.996  13.878  1.00 35.06           C  
ATOM    870  N   PHE A 112      66.965  23.789  16.188  1.00 29.40           N  
ATOM    871  CA  PHE A 112      66.312  22.506  15.955  1.00 35.36           C  
ATOM    872  C   PHE A 112      64.799  22.621  16.099  1.00 41.12           C  
ATOM    873  O   PHE A 112      64.050  21.985  15.349  1.00 32.17           O  
ATOM    874  CB  PHE A 112      66.868  21.448  16.907  1.00 35.89           C  
ATOM    875  CG  PHE A 112      66.360  20.063  16.631  1.00 31.58           C  
ATOM    876  CD1 PHE A 112      66.727  19.398  15.473  1.00 29.53           C  
ATOM    877  CD2 PHE A 112      65.518  19.425  17.526  1.00 26.55           C  
ATOM    878  CE1 PHE A 112      66.261  18.124  15.211  1.00 36.25           C  
ATOM    879  CE2 PHE A 112      65.049  18.150  17.271  1.00 27.63           C  
ATOM    880  CZ  PHE A 112      65.420  17.499  16.111  1.00 27.07           C  
ATOM    881  N   GLU A 113      64.330  23.431  17.053  1.00 30.63           N  
ATOM    882  CA  GLU A 113      62.893  23.630  17.213  1.00 29.94           C  
ATOM    883  C   GLU A 113      62.284  24.273  15.974  1.00 37.17           C  
ATOM    884  O   GLU A 113      61.180  23.906  15.554  1.00 27.60           O  
ATOM    885  CB  GLU A 113      62.611  24.485  18.448  1.00 31.24           C  
ATOM    886  CG  GLU A 113      63.036  23.853  19.760  1.00 36.47           C  
ATOM    887  CD  GLU A 113      62.813  24.775  20.942  1.00 70.75           C  
ATOM    888  OE1 GLU A 113      62.099  25.787  20.781  1.00 73.49           O  
ATOM    889  OE2 GLU A 113      63.356  24.492  22.031  1.00 77.91           O1-
ATOM    890  N   PHE A 114      62.987  25.241  15.379  1.00 31.79           N  
ATOM    891  CA  PHE A 114      62.518  25.836  14.133  1.00 33.25           C  
ATOM    892  C   PHE A 114      62.414  24.789  13.032  1.00 36.16           C  
ATOM    893  O   PHE A 114      61.483  24.821  12.219  1.00 29.79           O  
ATOM    894  CB  PHE A 114      63.451  26.972  13.710  1.00 36.69           C  
ATOM    895  CG  PHE A 114      63.147  27.534  12.348  1.00 31.96           C  
ATOM    896  CD1 PHE A 114      62.139  28.469  12.179  1.00 30.62           C  
ATOM    897  CD2 PHE A 114      63.875  27.133  11.238  1.00 35.56           C  
ATOM    898  CE1 PHE A 114      61.858  28.988  10.929  1.00 38.36           C  
ATOM    899  CE2 PHE A 114      63.598  27.649   9.985  1.00 23.78           C  
ATOM    900  CZ  PHE A 114      62.589  28.578   9.831  1.00 29.61           C  
ATOM    901  N   CYS A 115      63.363  23.851  12.992  1.00 30.01           N  
ATOM    902  CA  CYS A 115      63.287  22.766  12.020  1.00 25.32           C  
ATOM    903  C   CYS A 115      62.125  21.832  12.329  1.00 26.89           C  
ATOM    904  O   CYS A 115      61.487  21.303  11.413  1.00 28.99           O  
ATOM    905  CB  CYS A 115      64.604  21.991  11.994  1.00 24.14           C  
ATOM    906  SG  CYS A 115      66.045  22.983  11.550  1.00 35.31           S  
ATOM    907  N   GLN A 116      61.835  21.618  13.616  1.00 27.79           N  
ATOM    908  CA  GLN A 116      60.713  20.764  13.990  1.00 29.39           C  
ATOM    909  C   GLN A 116      59.384  21.386  13.580  1.00 25.85           C  
ATOM    910  O   GLN A 116      58.506  20.695  13.049  1.00 26.87           O  
ATOM    911  CB  GLN A 116      60.733  20.497  15.494  1.00 30.82           C  
ATOM    912  CG  GLN A 116      61.937  19.708  15.977  1.00 25.11           C  
ATOM    913  CD  GLN A 116      61.918  19.481  17.476  1.00 35.23           C  
ATOM    914  NE2 GLN A 116      61.663  18.244  17.884  1.00 26.35           N  
ATOM    915  OE1 GLN A 116      62.125  20.409  18.258  1.00 29.80           O  
ATOM    916  N   LEU A 117      59.217  22.688  13.820  1.00 25.39           N  
ATOM    917  CA  LEU A 117      57.964  23.351  13.472  1.00 28.09           C  
ATOM    918  C   LEU A 117      57.784  23.437  11.962  1.00 34.92           C  
ATOM    919  O   LEU A 117      56.677  23.234  11.451  1.00 28.90           O  
ATOM    920  CB  LEU A 117      57.916  24.743  14.100  1.00 29.33           C  
ATOM    921  CG  LEU A 117      57.937  24.789  15.629  1.00 35.11           C  
ATOM    922  CD1 LEU A 117      57.924  26.227  16.122  1.00 34.92           C  
ATOM    923  CD2 LEU A 117      56.763  24.011  16.201  1.00 34.64           C  
ATOM    924  N   SER A 118      58.860  23.741  11.233  1.00 24.27           N  
ATOM    925  CA  SER A 118      58.771  23.804   9.778  1.00 28.55           C  
ATOM    926  C   SER A 118      58.483  22.431   9.184  1.00 28.37           C  
ATOM    927  O   SER A 118      57.664  22.305   8.265  1.00 27.98           O  
ATOM    928  CB  SER A 118      60.062  24.381   9.198  1.00 35.97           C  
ATOM    929  OG  SER A 118      60.025  24.387   7.781  1.00 36.07           O  
ATOM    930  N   THR A 119      59.144  21.391   9.697  1.00 27.54           N  
ATOM    931  CA  THR A 119      58.915  20.044   9.188  1.00 23.50           C  
ATOM    932  C   THR A 119      57.568  19.500   9.648  1.00 33.07           C  
ATOM    933  O   THR A 119      56.872  18.822   8.882  1.00 25.47           O  
ATOM    934  CB  THR A 119      60.046  19.117   9.632  1.00 26.73           C  
ATOM    935  CG2 THR A 119      59.818  17.705   9.119  1.00 35.53           C  
ATOM    936  OG1 THR A 119      61.293  19.611   9.126  1.00 32.29           O  
ATOM    937  N   GLY A 120      57.183  19.793  10.893  1.00 25.41           N  
ATOM    938  CA  GLY A 120      55.932  19.268  11.417  1.00 28.48           C  
ATOM    939  C   GLY A 120      54.724  19.689  10.601  1.00 28.21           C  
ATOM    940  O   GLY A 120      53.811  18.893  10.374  1.00 25.41           O  
ATOM    941  N   GLY A 121      54.704  20.943  10.145  1.00 25.75           N  
ATOM    942  CA  GLY A 121      53.593  21.405   9.332  1.00 24.18           C  
ATOM    943  C   GLY A 121      53.511  20.723   7.982  1.00 24.65           C  
ATOM    944  O   GLY A 121      52.416  20.531   7.446  1.00 27.50           O  
ATOM    945  N   SER A 122      54.657  20.342   7.418  1.00 21.71           N  
ATOM    946  CA  SER A 122      54.667  19.702   6.108  1.00 27.32           C  
ATOM    947  C   SER A 122      54.237  18.243   6.199  1.00 24.26           C  
ATOM    948  O   SER A 122      53.413  17.781   5.403  1.00 24.11           O  
ATOM    949  CB  SER A 122      56.058  19.814   5.482  1.00 26.40           C  
ATOM    950  OG  SER A 122      56.455  21.169   5.369  1.00 32.59           O  
ATOM    951  N   VAL A 123      54.783  17.502   7.166  1.00 27.74           N  
ATOM    952  CA  VAL A 123      54.440  16.089   7.286  1.00 32.85           C  
ATOM    953  C   VAL A 123      53.005  15.923   7.774  1.00 26.87           C  
ATOM    954  O   VAL A 123      52.309  14.986   7.364  1.00 32.15           O  
ATOM    955  CB AVAL A 123      55.443  15.377   8.213  0.39 30.59           C  
ATOM    956  CB BVAL A 123      55.445  15.361   8.201  0.61 29.99           C  
ATOM    957  CG1AVAL A 123      55.153  13.883   8.273  0.39 27.20           C  
ATOM    958  CG1BVAL A 123      56.829  15.360   7.567  0.61 27.04           C  
ATOM    959  CG2AVAL A 123      56.868  15.629   7.744  0.39 27.43           C  
ATOM    960  CG2BVAL A 123      55.488  15.999   9.580  0.61 25.32           C  
ATOM    961  N   ALA A 124      52.529  16.825   8.636  1.00 25.26           N  
ATOM    962  CA  ALA A 124      51.138  16.756   9.071  1.00 27.40           C  
ATOM    963  C   ALA A 124      50.183  17.064   7.928  1.00 21.22           C  
ATOM    964  O   ALA A 124      49.093  16.484   7.857  1.00 31.24           O  
ATOM    965  CB  ALA A 124      50.897  17.710  10.240  1.00 26.04           C  
ATOM    966  N   GLY A 125      50.571  17.967   7.026  1.00 27.43           N  
ATOM    967  CA  GLY A 125      49.749  18.220   5.855  1.00 27.90           C  
ATOM    968  C   GLY A 125      49.700  17.029   4.918  1.00 28.12           C  
ATOM    969  O   GLY A 125      48.656  16.731   4.331  1.00 28.57           O  
ATOM    970  N   ALA A 126      50.826  16.327   4.771  1.00 25.54           N  
ATOM    971  CA  ALA A 126      50.849  15.134   3.931  1.00 29.77           C  
ATOM    972  C   ALA A 126      50.005  14.019   4.535  1.00 32.17           C  
ATOM    973  O   ALA A 126      49.344  13.269   3.807  1.00 25.67           O  
ATOM    974  CB  ALA A 126      52.289  14.669   3.719  1.00 26.26           C  
ATOM    975  N   VAL A 127      50.018  13.892   5.865  1.00 23.87           N  
ATOM    976  CA  VAL A 127      49.159  12.913   6.524  1.00 30.54           C  
ATOM    977  C   VAL A 127      47.693  13.276   6.328  1.00 25.38           C  
ATOM    978  O   VAL A 127      46.858  12.412   6.033  1.00 28.14           O  
ATOM    979  CB  VAL A 127      49.524  12.802   8.016  1.00 29.33           C  
ATOM    980  CG1 VAL A 127      48.495  11.962   8.756  1.00 30.75           C  
ATOM    981  CG2 VAL A 127      50.913  12.206   8.179  1.00 24.53           C  
ATOM    982  N   LYS A 128      47.358  14.561   6.477  1.00 25.22           N  
ATOM    983  CA  LYS A 128      45.983  15.003   6.268  1.00 21.54           C  
ATOM    984  C   LYS A 128      45.529  14.754   4.836  1.00 33.78           C  
ATOM    985  O   LYS A 128      44.341  14.510   4.594  1.00 32.01           O  
ATOM    986  CB  LYS A 128      45.858  16.487   6.619  1.00 25.59           C  
ATOM    987  CG  LYS A 128      44.437  16.969   6.860  1.00 32.16           C  
ATOM    988  CD  LYS A 128      43.946  16.595   8.247  1.00 32.81           C  
ATOM    989  CE  LYS A 128      42.606  17.249   8.546  1.00 46.45           C  
ATOM    990  NZ  LYS A 128      42.111  16.920   9.911  1.00 52.72           N1+
ATOM    991  N   LEU A 129      46.455  14.806   3.876  1.00 33.69           N  
ATOM    992  CA  LEU A 129      46.118  14.510   2.488  1.00 30.73           C  
ATOM    993  C   LEU A 129      46.017  13.008   2.244  1.00 29.83           C  
ATOM    994  O   LEU A 129      45.148  12.558   1.489  1.00 32.91           O  
ATOM    995  CB  LEU A 129      47.155  15.133   1.552  1.00 32.95           C  
ATOM    996  CG  LEU A 129      47.156  16.659   1.445  1.00 31.12           C  
ATOM    997  CD1 LEU A 129      48.447  17.151   0.812  1.00 22.25           C  
ATOM    998  CD2 LEU A 129      45.953  17.138   0.646  1.00 22.94           C  
ATOM    999  N   ASN A 130      46.898  12.222   2.869  1.00 24.91           N  
ATOM   1000  CA  ASN A 130      46.830  10.771   2.721  1.00 29.67           C  
ATOM   1001  C   ASN A 130      45.516  10.223   3.263  1.00 30.87           C  
ATOM   1002  O   ASN A 130      44.888   9.361   2.637  1.00 36.70           O  
ATOM   1003  CB  ASN A 130      48.013  10.110   3.430  1.00 33.57           C  
ATOM   1004  CG  ASN A 130      49.324  10.316   2.698  1.00 37.99           C  
ATOM   1005  ND2 ASN A 130      50.431  10.186   3.420  1.00 39.75           N  
ATOM   1006  OD1 ASN A 130      49.343  10.580   1.495  1.00 25.59           O  
ATOM   1007  N   ARG A 131      45.084  10.712   4.425  1.00 37.54           N  
ATOM   1008  CA  ARG A 131      43.819  10.290   5.014  1.00 29.46           C  
ATOM   1009  C   ARG A 131      42.610  10.861   4.289  1.00 38.79           C  
ATOM   1010  O   ARG A 131      41.478  10.559   4.685  1.00 33.36           O  
ATOM   1011  CB  ARG A 131      43.778  10.689   6.490  1.00 25.94           C  
ATOM   1012  CG  ARG A 131      44.918  10.111   7.310  1.00 32.44           C  
ATOM   1013  CD  ARG A 131      44.973  10.723   8.698  1.00 37.07           C  
ATOM   1014  NE  ARG A 131      43.816  10.357   9.509  1.00 54.37           N  
ATOM   1015  CZ  ARG A 131      43.583  10.833  10.728  1.00 55.52           C  
ATOM   1016  NH1 ARG A 131      42.507  10.447  11.400  1.00 47.19           N1+
ATOM   1017  NH2 ARG A 131      44.428  11.698  11.273  1.00 37.45           N  
ATOM   1018  N   GLN A 132      42.825  11.674   3.252  1.00 34.12           N  
ATOM   1019  CA  GLN A 132      41.746  12.261   2.458  1.00 38.85           C  
ATOM   1020  C   GLN A 132      40.813  13.103   3.325  1.00 29.10           C  
ATOM   1021  O   GLN A 132      39.597  13.119   3.128  1.00 39.97           O  
ATOM   1022  CB  GLN A 132      40.967  11.184   1.700  1.00 41.21           C  
ATOM   1023  CG  GLN A 132      41.832  10.307   0.811  1.00 41.54           C  
ATOM   1024  CD  GLN A 132      41.033   9.240   0.090  1.00 50.96           C  
ATOM   1025  NE2 GLN A 132      41.729   8.265  -0.483  1.00 54.07           N  
ATOM   1026  OE1 GLN A 132      39.804   9.289   0.052  1.00 56.50           O  
ATOM   1027  N   GLN A 133      41.385  13.812   4.294  1.00 30.75           N  
ATOM   1028  CA  GLN A 133      40.620  14.698   5.158  1.00 37.51           C  
ATOM   1029  C   GLN A 133      40.698  16.154   4.723  1.00 34.59           C  
ATOM   1030  O   GLN A 133      40.143  17.021   5.405  1.00 33.87           O  
ATOM   1031  CB  GLN A 133      41.093  14.560   6.608  1.00 34.90           C  
ATOM   1032  CG  GLN A 133      40.851  13.182   7.196  1.00 41.20           C  
ATOM   1033  CD  GLN A 133      41.243  13.091   8.655  1.00 40.71           C  
ATOM   1034  NE2 GLN A 133      40.927  11.965   9.282  1.00 49.14           N  
ATOM   1035  OE1 GLN A 133      41.822  14.023   9.215  1.00 47.61           O  
ATOM   1036  N   THR A 134      41.369  16.440   3.611  1.00 30.93           N  
ATOM   1037  CA  THR A 134      41.436  17.791   3.075  1.00 34.27           C  
ATOM   1038  C   THR A 134      41.797  17.709   1.601  1.00 27.89           C  
ATOM   1039  O   THR A 134      42.334  16.703   1.129  1.00 27.12           O  
ATOM   1040  CB  THR A 134      42.456  18.654   3.827  1.00 32.93           C  
ATOM   1041  CG2 THR A 134      43.872  18.187   3.528  1.00 29.66           C  
ATOM   1042  OG1 THR A 134      42.321  20.021   3.419  1.00 30.63           O  
ATOM   1043  N   ASP A 135      41.483  18.781   0.877  1.00 31.14           N  
ATOM   1044  CA  ASP A 135      41.883  18.895  -0.520  1.00 29.11           C  
ATOM   1045  C   ASP A 135      43.240  19.571  -0.664  1.00 35.06           C  
ATOM   1046  O   ASP A 135      44.023  19.208  -1.549  1.00 29.01           O  
ATOM   1047  CB  ASP A 135      40.831  19.674  -1.311  1.00 32.53           C  
ATOM   1048  CG  ASP A 135      39.484  18.983  -1.326  1.00 36.26           C  
ATOM   1049  OD1 ASP A 135      39.449  17.747  -1.495  1.00 38.60           O  
ATOM   1050  OD2 ASP A 135      38.458  19.679  -1.166  1.00 36.66           O1-
ATOM   1051  N   MET A 136      43.531  20.546   0.194  1.00 27.72           N  
ATOM   1052  CA  MET A 136      44.801  21.252   0.168  1.00 29.57           C  
ATOM   1053  C   MET A 136      45.295  21.465   1.591  1.00 32.02           C  
ATOM   1054  O   MET A 136      44.504  21.655   2.519  1.00 36.31           O  
ATOM   1055  CB  MET A 136      44.685  22.602  -0.552  1.00 30.17           C  
ATOM   1056  CG  MET A 136      44.656  22.493  -2.064  1.00 40.20           C  
ATOM   1057  SD  MET A 136      44.541  24.104  -2.859  1.00 47.96           S  
ATOM   1058  CE  MET A 136      42.878  24.572  -2.407  1.00 41.31           C  
ATOM   1059  N   ALA A 137      46.616  21.425   1.749  1.00 23.65           N  
ATOM   1060  CA  ALA A 137      47.270  21.685   3.023  1.00 30.08           C  
ATOM   1061  C   ALA A 137      48.323  22.762   2.811  1.00 29.15           C  
ATOM   1062  O   ALA A 137      49.108  22.686   1.861  1.00 32.37           O  
ATOM   1063  CB  ALA A 137      47.905  20.415   3.596  1.00 20.61           C  
ATOM   1064  N   VAL A 138      48.335  23.761   3.690  1.00 22.39           N  
ATOM   1065  CA  VAL A 138      49.185  24.936   3.543  1.00 23.36           C  
ATOM   1066  C   VAL A 138      50.111  25.029   4.747  1.00 33.52           C  
ATOM   1067  O   VAL A 138      49.651  25.008   5.895  1.00 26.85           O  
ATOM   1068  CB  VAL A 138      48.350  26.220   3.396  1.00 24.60           C  
ATOM   1069  CG1 VAL A 138      49.255  27.418   3.167  1.00 18.98           C  
ATOM   1070  CG2 VAL A 138      47.345  26.073   2.262  1.00 24.50           C  
ATOM   1071  N   ASN A 139      51.416  25.138   4.481  1.00 24.16           N  
ATOM   1072  CA  ASN A 139      52.436  25.308   5.522  1.00 27.53           C  
ATOM   1073  C   ASN A 139      53.463  26.306   4.990  1.00 27.38           C  
ATOM   1074  O   ASN A 139      54.436  25.921   4.335  1.00 26.42           O  
ATOM   1075  CB  ASN A 139      53.082  23.980   5.895  1.00 19.72           C  
ATOM   1076  CG  ASN A 139      54.236  24.147   6.867  1.00 27.87           C  
ATOM   1077  ND2 ASN A 139      55.229  23.272   6.763  1.00 19.02           N  
ATOM   1078  OD1 ASN A 139      54.237  25.057   7.697  1.00 27.81           O  
ATOM   1079  N   TRP A 140      53.243  27.592   5.279  1.00 20.38           N  
ATOM   1080  CA  TRP A 140      54.152  28.621   4.788  1.00 23.06           C  
ATOM   1081  C   TRP A 140      55.514  28.569   5.467  1.00 24.56           C  
ATOM   1082  O   TRP A 140      56.464  29.177   4.964  1.00 29.07           O  
ATOM   1083  CB  TRP A 140      53.535  30.011   4.967  1.00 24.00           C  
ATOM   1084  CG  TRP A 140      52.294  30.242   4.149  1.00 21.29           C  
ATOM   1085  CD1 TRP A 140      51.083  30.676   4.606  1.00 25.02           C  
ATOM   1086  CD2 TRP A 140      52.142  30.048   2.735  1.00 23.89           C  
ATOM   1087  CE2 TRP A 140      50.814  30.389   2.408  1.00 26.47           C  
ATOM   1088  CE3 TRP A 140      52.999  29.623   1.715  1.00 23.29           C  
ATOM   1089  NE1 TRP A 140      50.190  30.769   3.567  1.00 28.22           N  
ATOM   1090  CZ2 TRP A 140      50.323  30.314   1.105  1.00 22.45           C  
ATOM   1091  CZ3 TRP A 140      52.509  29.548   0.422  1.00 23.47           C  
ATOM   1092  CH2 TRP A 140      51.184  29.893   0.129  1.00 26.67           C  
ATOM   1093  N   ALA A 141      55.632  27.865   6.593  1.00 20.71           N  
ATOM   1094  CA  ALA A 141      56.923  27.692   7.244  1.00 20.16           C  
ATOM   1095  C   ALA A 141      57.777  26.620   6.582  1.00 23.24           C  
ATOM   1096  O   ALA A 141      58.962  26.502   6.915  1.00 24.87           O  
ATOM   1097  CB  ALA A 141      56.731  27.353   8.724  1.00 20.65           C  
ATOM   1098  N   GLY A 142      57.212  25.844   5.664  1.00 26.73           N  
ATOM   1099  CA  GLY A 142      57.940  24.809   4.963  1.00 24.79           C  
ATOM   1100  C   GLY A 142      58.516  25.292   3.649  1.00 25.14           C  
ATOM   1101  O   GLY A 142      58.666  26.492   3.403  1.00 29.19           O  
ATOM   1102  N   GLY A 143      58.844  24.334   2.791  1.00 26.58           N  
ATOM   1103  CA  GLY A 143      59.441  24.643   1.509  1.00 31.09           C  
ATOM   1104  C   GLY A 143      60.938  24.842   1.530  1.00 22.47           C  
ATOM   1105  O   GLY A 143      61.478  25.462   0.607  1.00 33.67           O  
ATOM   1106  N   LEU A 144      61.631  24.338   2.551  1.00 25.97           N  
ATOM   1107  CA  LEU A 144      63.082  24.487   2.657  1.00 26.67           C  
ATOM   1108  C   LEU A 144      63.734  23.457   1.737  1.00 23.69           C  
ATOM   1109  O   LEU A 144      64.155  22.372   2.147  1.00 34.84           O  
ATOM   1110  CB  LEU A 144      63.529  24.339   4.105  1.00 27.94           C  
ATOM   1111  CG  LEU A 144      62.852  25.328   5.060  1.00 26.41           C  
ATOM   1112  CD1 LEU A 144      63.418  25.219   6.466  1.00 35.11           C  
ATOM   1113  CD2 LEU A 144      62.973  26.753   4.539  1.00 29.81           C  
ATOM   1114  N   HIS A 145      63.830  23.827   0.461  1.00 26.43           N  
ATOM   1115  CA  HIS A 145      64.142  22.900  -0.620  1.00 23.27           C  
ATOM   1116  C   HIS A 145      65.633  22.677  -0.839  1.00 21.94           C  
ATOM   1117  O   HIS A 145      65.993  21.924  -1.749  1.00 27.35           O  
ATOM   1118  CB  HIS A 145      63.510  23.395  -1.927  1.00 23.27           C  
ATOM   1119  CG  HIS A 145      63.955  24.765  -2.339  1.00 22.84           C  
ATOM   1120  CD2 HIS A 145      64.561  25.757  -1.644  1.00 21.77           C  
ATOM   1121  ND1 HIS A 145      63.780  25.248  -3.618  1.00 25.02           N  
ATOM   1122  CE1 HIS A 145      64.262  26.476  -3.694  1.00 21.11           C  
ATOM   1123  NE2 HIS A 145      64.739  26.810  -2.509  1.00 25.21           N  
ATOM   1124  N   HIS A 146      66.508  23.294  -0.046  1.00 22.95           N  
ATOM   1125  CA  HIS A 146      67.942  23.156  -0.267  1.00 24.71           C  
ATOM   1126  C   HIS A 146      68.610  22.132   0.639  1.00 32.34           C  
ATOM   1127  O   HIS A 146      69.720  21.688   0.325  1.00 32.13           O  
ATOM   1128  CB  HIS A 146      68.645  24.506  -0.082  1.00 29.43           C  
ATOM   1129  CG  HIS A 146      68.303  25.515  -1.132  1.00 25.63           C  
ATOM   1130  CD2 HIS A 146      67.719  26.732  -1.041  1.00 31.07           C  
ATOM   1131  ND1 HIS A 146      68.575  25.319  -2.469  1.00 26.06           N  
ATOM   1132  CE1 HIS A 146      68.169  26.371  -3.157  1.00 26.96           C  
ATOM   1133  NE2 HIS A 146      67.648  27.244  -2.314  1.00 30.80           N  
ATOM   1134  N   ALA A 147      67.971  21.750   1.743  1.00 23.08           N  
ATOM   1135  CA  ALA A 147      68.609  20.870   2.714  1.00 30.05           C  
ATOM   1136  C   ALA A 147      68.908  19.507   2.101  1.00 26.89           C  
ATOM   1137  O   ALA A 147      68.054  18.904   1.444  1.00 27.91           O  
ATOM   1138  CB  ALA A 147      67.720  20.713   3.947  1.00 22.12           C  
ATOM   1139  N   LYS A 148      70.128  19.026   2.321  1.00 27.24           N  
ATOM   1140  CA  LYS A 148      70.579  17.747   1.801  1.00 28.75           C  
ATOM   1141  C   LYS A 148      70.427  16.666   2.869  1.00 26.83           C  
ATOM   1142  O   LYS A 148      69.997  16.921   3.996  1.00 38.16           O  
ATOM   1143  CB  LYS A 148      72.028  17.848   1.320  1.00 37.58           C  
ATOM   1144  CG  LYS A 148      72.277  18.960   0.312  1.00 39.87           C  
ATOM   1145  CD  LYS A 148      71.450  18.767  -0.949  1.00 34.03           C  
ATOM   1146  CE  LYS A 148      71.869  19.744  -2.038  1.00 43.74           C  
ATOM   1147  NZ  LYS A 148      71.731  21.164  -1.604  1.00 43.04           N1+
ATOM   1148  N   LYS A 149      70.796  15.436   2.502  1.00 30.55           N  
ATOM   1149  CA  LYS A 149      70.655  14.312   3.423  1.00 35.52           C  
ATOM   1150  C   LYS A 149      71.519  14.494   4.665  1.00 33.65           C  
ATOM   1151  O   LYS A 149      71.084  14.186   5.781  1.00 35.98           O  
ATOM   1152  CB  LYS A 149      71.010  13.003   2.715  1.00 34.24           C  
ATOM   1153  CG  LYS A 149      71.179  11.816   3.656  1.00 34.88           C  
ATOM   1154  CD  LYS A 149      71.786  10.614   2.946  1.00 37.13           C  
ATOM   1155  CE  LYS A 149      70.751   9.861   2.127  1.00 55.92           C  
ATOM   1156  NZ  LYS A 149      69.752   9.177   2.996  1.00 70.92           N1+
ATOM   1157  N   SER A 150      72.742  15.000   4.498  1.00 32.80           N  
ATOM   1158  CA  SER A 150      73.684  15.084   5.607  1.00 31.90           C  
ATOM   1159  C   SER A 150      74.364  16.447   5.678  1.00 35.64           C  
ATOM   1160  O   SER A 150      75.493  16.551   6.165  1.00 31.99           O  
ATOM   1161  CB  SER A 150      74.733  13.976   5.514  1.00 29.04           C  
ATOM   1162  OG  SER A 150      74.133  12.696   5.603  1.00 48.79           O  
ATOM   1163  N   GLU A 151      73.700  17.500   5.207  1.00 25.90           N  
ATOM   1164  CA  GLU A 151      74.271  18.835   5.316  1.00 32.60           C  
ATOM   1165  C   GLU A 151      73.188  19.877   5.086  1.00 25.67           C  
ATOM   1166  O   GLU A 151      72.183  19.615   4.419  1.00 31.54           O  
ATOM   1167  CB  GLU A 151      75.423  19.047   4.324  1.00 32.86           C  
ATOM   1168  CG  GLU A 151      74.985  19.369   2.908  1.00 42.43           C  
ATOM   1169  CD  GLU A 151      76.155  19.688   2.003  1.00 53.90           C  
ATOM   1170  OE1 GLU A 151      77.134  18.913   2.001  1.00 44.22           O  
ATOM   1171  OE2 GLU A 151      76.102  20.719   1.301  1.00 65.02           O1-
ATOM   1172  N   ALA A 152      73.409  21.060   5.647  1.00 25.19           N  
ATOM   1173  CA  ALA A 152      72.537  22.202   5.437  1.00 30.40           C  
ATOM   1174  C   ALA A 152      72.990  22.994   4.214  1.00 33.81           C  
ATOM   1175  O   ALA A 152      74.136  22.896   3.769  1.00 30.85           O  
ATOM   1176  CB  ALA A 152      72.519  23.104   6.672  1.00 25.91           C  
ATOM   1177  N   SER A 153      72.070  23.788   3.673  1.00 28.21           N  
ATOM   1178  CA  SER A 153      72.358  24.594   2.494  1.00 33.94           C  
ATOM   1179  C   SER A 153      71.243  25.610   2.304  1.00 29.78           C  
ATOM   1180  O   SER A 153      70.087  25.346   2.646  1.00 26.23           O  
ATOM   1181  CB  SER A 153      72.498  23.726   1.237  1.00 25.74           C  
ATOM   1182  OG  SER A 153      72.709  24.528   0.089  1.00 41.04           O  
ATOM   1183  N   GLY A 154      71.610  26.769   1.756  1.00 29.61           N  
ATOM   1184  CA  GLY A 154      70.663  27.805   1.381  1.00 28.73           C  
ATOM   1185  C   GLY A 154      69.626  28.139   2.432  1.00 38.30           C  
ATOM   1186  O   GLY A 154      68.427  28.174   2.138  1.00 29.12           O  
ATOM   1187  N   PHE A 155      70.078  28.372   3.664  1.00 35.78           N  
ATOM   1188  CA  PHE A 155      69.264  28.695   4.833  1.00 32.20           C  
ATOM   1189  C   PHE A 155      68.406  27.520   5.285  1.00 28.71           C  
ATOM   1190  O   PHE A 155      67.639  27.665   6.245  1.00 27.23           O  
ATOM   1191  CB  PHE A 155      68.346  29.909   4.607  1.00 29.11           C  
ATOM   1192  CG  PHE A 155      69.021  31.081   3.944  1.00 29.30           C  
ATOM   1193  CD1 PHE A 155      70.377  31.318   4.109  1.00 30.51           C  
ATOM   1194  CD2 PHE A 155      68.288  31.954   3.156  1.00 33.32           C  
ATOM   1195  CE1 PHE A 155      70.987  32.398   3.498  1.00 35.99           C  
ATOM   1196  CE2 PHE A 155      68.892  33.036   2.544  1.00 30.27           C  
ATOM   1197  CZ  PHE A 155      70.243  33.259   2.717  1.00 28.80           C  
ATOM   1198  N   CYS A 156      68.504  26.367   4.631  1.00 28.05           N  
ATOM   1199  CA  CYS A 156      67.689  25.203   4.946  1.00 25.57           C  
ATOM   1200  C   CYS A 156      68.524  24.175   5.695  1.00 32.59           C  
ATOM   1201  O   CYS A 156      69.662  23.889   5.314  1.00 34.97           O  
ATOM   1202  CB  CYS A 156      67.117  24.580   3.670  1.00 31.22           C  
ATOM   1203  SG  CYS A 156      66.385  25.767   2.517  1.00 29.03           S  
ATOM   1204  N   TYR A 157      67.952  23.622   6.762  1.00 30.43           N  
ATOM   1205  CA  TYR A 157      68.617  22.619   7.585  1.00 26.37           C  
ATOM   1206  C   TYR A 157      67.983  21.244   7.446  1.00 28.90           C  
ATOM   1207  O   TYR A 157      68.683  20.259   7.193  1.00 31.06           O  
ATOM   1208  CB  TYR A 157      68.603  23.055   9.058  1.00 29.61           C  
ATOM   1209  CG  TYR A 157      69.164  24.440   9.296  1.00 29.23           C  
ATOM   1210  CD1 TYR A 157      68.374  25.570   9.123  1.00 26.86           C  
ATOM   1211  CD2 TYR A 157      70.481  24.617   9.699  1.00 23.15           C  
ATOM   1212  CE1 TYR A 157      68.881  26.837   9.337  1.00 27.14           C  
ATOM   1213  CE2 TYR A 157      70.996  25.880   9.918  1.00 26.17           C  
ATOM   1214  CZ  TYR A 157      70.191  26.987   9.735  1.00 29.83           C  
ATOM   1215  OH  TYR A 157      70.695  28.249   9.950  1.00 33.33           O  
ATOM   1216  N   VAL A 158      66.667  21.154   7.610  1.00 25.29           N  
ATOM   1217  CA  VAL A 158      65.913  19.923   7.408  1.00 25.45           C  
ATOM   1218  C   VAL A 158      65.005  20.127   6.205  1.00 22.79           C  
ATOM   1219  O   VAL A 158      64.293  21.135   6.122  1.00 24.85           O  
ATOM   1220  CB  VAL A 158      65.099  19.545   8.658  1.00 27.66           C  
ATOM   1221  CG1 VAL A 158      64.280  18.291   8.402  1.00 26.43           C  
ATOM   1222  CG2 VAL A 158      66.020  19.351   9.853  1.00 28.31           C  
ATOM   1223  N   ASN A 159      65.034  19.178   5.272  1.00 24.82           N  
ATOM   1224  CA  ASN A 159      64.246  19.280   4.044  1.00 32.81           C  
ATOM   1225  C   ASN A 159      62.854  18.734   4.332  1.00 27.45           C  
ATOM   1226  O   ASN A 159      62.594  17.535   4.220  1.00 27.55           O  
ATOM   1227  CB  ASN A 159      64.926  18.537   2.902  1.00 30.40           C  
ATOM   1228  CG  ASN A 159      64.413  18.968   1.542  1.00 27.53           C  
ATOM   1229  ND2 ASN A 159      65.314  19.056   0.571  1.00 24.20           N  
ATOM   1230  OD1 ASN A 159      63.222  19.223   1.367  1.00 27.40           O  
ATOM   1231  N   ASP A 160      61.944  19.636   4.709  1.00 29.68           N  
ATOM   1232  CA  ASP A 160      60.578  19.230   5.021  1.00 30.41           C  
ATOM   1233  C   ASP A 160      59.849  18.703   3.793  1.00 32.29           C  
ATOM   1234  O   ASP A 160      58.941  17.873   3.923  1.00 27.44           O  
ATOM   1235  CB  ASP A 160      59.804  20.403   5.619  1.00 31.76           C  
ATOM   1236  CG  ASP A 160      59.701  21.575   4.666  1.00 35.69           C  
ATOM   1237  OD1 ASP A 160      60.736  22.223   4.402  1.00 36.01           O  
ATOM   1238  OD2 ASP A 160      58.588  21.833   4.161  1.00 31.11           O1-
ATOM   1239  N   ILE A 161      60.221  19.173   2.600  1.00 30.25           N  
ATOM   1240  CA  ILE A 161      59.550  18.728   1.384  1.00 22.31           C  
ATOM   1241  C   ILE A 161      59.799  17.244   1.153  1.00 28.18           C  
ATOM   1242  O   ILE A 161      58.865  16.472   0.905  1.00 28.09           O  
ATOM   1243  CB  ILE A 161      60.009  19.564   0.177  1.00 29.82           C  
ATOM   1244  CG1 ILE A 161      59.958  21.055   0.503  1.00 28.21           C  
ATOM   1245  CG2 ILE A 161      59.145  19.254  -1.031  1.00 24.74           C  
ATOM   1246  CD1 ILE A 161      60.405  21.933  -0.641  1.00 29.26           C  
ATOM   1247  N   VAL A 162      61.065  16.826   1.229  1.00 31.74           N  
ATOM   1248  CA  VAL A 162      61.407  15.424   1.006  1.00 29.44           C  
ATOM   1249  C   VAL A 162      60.689  14.533   2.010  1.00 28.14           C  
ATOM   1250  O   VAL A 162      60.186  13.458   1.661  1.00 29.52           O  
ATOM   1251  CB  VAL A 162      62.934  15.233   1.065  1.00 26.40           C  
ATOM   1252  CG1 VAL A 162      63.293  13.758   0.988  1.00 23.63           C  
ATOM   1253  CG2 VAL A 162      63.605  16.008  -0.058  1.00 32.43           C  
ATOM   1254  N   LEU A 163      60.616  14.970   3.268  1.00 32.28           N  
ATOM   1255  CA  LEU A 163      59.931  14.179   4.284  1.00 35.72           C  
ATOM   1256  C   LEU A 163      58.429  14.132   4.031  1.00 25.34           C  
ATOM   1257  O   LEU A 163      57.794  13.089   4.225  1.00 34.80           O  
ATOM   1258  CB  LEU A 163      60.233  14.742   5.673  1.00 24.59           C  
ATOM   1259  CG  LEU A 163      61.701  14.631   6.087  1.00 22.41           C  
ATOM   1260  CD1 LEU A 163      61.962  15.372   7.385  1.00 23.72           C  
ATOM   1261  CD2 LEU A 163      62.101  13.169   6.214  1.00 24.31           C  
ATOM   1262  N   ALA A 164      57.844  15.248   3.590  1.00 23.57           N  
ATOM   1263  CA  ALA A 164      56.415  15.263   3.298  1.00 23.25           C  
ATOM   1264  C   ALA A 164      56.085  14.448   2.053  1.00 29.60           C  
ATOM   1265  O   ALA A 164      55.014  13.836   1.983  1.00 27.32           O  
ATOM   1266  CB  ALA A 164      55.926  16.702   3.136  1.00 20.71           C  
ATOM   1267  N   ILE A 165      56.982  14.429   1.065  1.00 25.04           N  
ATOM   1268  CA  ILE A 165      56.743  13.628  -0.131  1.00 29.03           C  
ATOM   1269  C   ILE A 165      56.901  12.145   0.182  1.00 30.11           C  
ATOM   1270  O   ILE A 165      56.140  11.307  -0.318  1.00 28.13           O  
ATOM   1271  CB  ILE A 165      57.674  14.077  -1.272  1.00 30.32           C  
ATOM   1272  CG1 ILE A 165      57.321  15.497  -1.716  1.00 24.59           C  
ATOM   1273  CG2 ILE A 165      57.582  13.121  -2.450  1.00 22.78           C  
ATOM   1274  CD1 ILE A 165      58.216  16.036  -2.810  1.00 27.00           C  
ATOM   1275  N   LEU A 166      57.883  11.796   1.019  1.00 27.63           N  
ATOM   1276  CA  LEU A 166      58.005  10.416   1.478  1.00 27.88           C  
ATOM   1277  C   LEU A 166      56.751   9.963   2.212  1.00 32.65           C  
ATOM   1278  O   LEU A 166      56.392   8.781   2.159  1.00 36.25           O  
ATOM   1279  CB  LEU A 166      59.231  10.263   2.378  1.00 24.99           C  
ATOM   1280  CG  LEU A 166      60.602  10.276   1.699  1.00 28.27           C  
ATOM   1281  CD1 LEU A 166      61.712  10.260   2.738  1.00 28.28           C  
ATOM   1282  CD2 LEU A 166      60.739   9.099   0.746  1.00 32.03           C  
ATOM   1283  N   GLU A 167      56.072  10.886   2.900  1.00 26.44           N  
ATOM   1284  CA  GLU A 167      54.802  10.553   3.535  1.00 34.35           C  
ATOM   1285  C   GLU A 167      53.714  10.316   2.495  1.00 28.78           C  
ATOM   1286  O   GLU A 167      52.899   9.396   2.638  1.00 33.61           O  
ATOM   1287  CB  GLU A 167      54.394  11.668   4.498  1.00 27.68           C  
ATOM   1288  CG  GLU A 167      53.103  11.406   5.258  1.00 40.79           C  
ATOM   1289  CD  GLU A 167      53.214  10.232   6.210  1.00 47.05           C  
ATOM   1290  OE1 GLU A 167      52.249   9.443   6.298  1.00 51.96           O  
ATOM   1291  OE2 GLU A 167      54.267  10.096   6.867  1.00 44.63           O1-
ATOM   1292  N   LEU A 168      53.685  11.134   1.440  1.00 29.46           N  
ATOM   1293  CA  LEU A 168      52.692  10.949   0.386  1.00 27.55           C  
ATOM   1294  C   LEU A 168      52.927   9.661  -0.390  1.00 34.68           C  
ATOM   1295  O   LEU A 168      51.968   9.050  -0.875  1.00 39.04           O  
ATOM   1296  CB  LEU A 168      52.703  12.146  -0.564  1.00 20.82           C  
ATOM   1297  CG  LEU A 168      52.227  13.484   0.006  1.00 30.45           C  
ATOM   1298  CD1 LEU A 168      52.429  14.594  -1.010  1.00 22.04           C  
ATOM   1299  CD2 LEU A 168      50.768  13.401   0.426  1.00 31.56           C  
ATOM   1300  N   LEU A 169      54.184   9.229  -0.514  1.00 30.15           N  
ATOM   1301  CA  LEU A 169      54.496   8.002  -1.238  1.00 33.12           C  
ATOM   1302  C   LEU A 169      53.967   6.752  -0.548  1.00 34.46           C  
ATOM   1303  O   LEU A 169      53.999   5.675  -1.152  1.00 38.50           O  
ATOM   1304  CB  LEU A 169      56.008   7.881  -1.441  1.00 33.77           C  
ATOM   1305  CG  LEU A 169      56.618   8.809  -2.494  1.00 33.98           C  
ATOM   1306  CD1 LEU A 169      58.131   8.661  -2.536  1.00 26.37           C  
ATOM   1307  CD2 LEU A 169      56.015   8.529  -3.861  1.00 36.33           C  
ATOM   1308  N   LYS A 170      53.489   6.863   0.694  1.00 35.20           N  
ATOM   1309  CA  LYS A 170      52.884   5.711   1.354  1.00 30.26           C  
ATOM   1310  C   LYS A 170      51.557   5.332   0.712  1.00 38.38           C  
ATOM   1311  O   LYS A 170      51.184   4.154   0.711  1.00 44.71           O  
ATOM   1312  CB  LYS A 170      52.686   5.997   2.842  1.00 23.65           C  
ATOM   1313  CG  LYS A 170      53.975   6.189   3.620  1.00 25.76           C  
ATOM   1314  CD  LYS A 170      53.692   6.535   5.074  1.00 27.31           C  
ATOM   1315  CE  LYS A 170      54.980   6.802   5.836  1.00 47.13           C  
ATOM   1316  NZ  LYS A 170      54.722   7.194   7.249  1.00 50.96           N1+
ATOM   1317  N   TYR A 171      50.834   6.308   0.161  1.00 34.52           N  
ATOM   1318  CA  TYR A 171      49.535   6.065  -0.445  1.00 39.58           C  
ATOM   1319  C   TYR A 171      49.435   6.521  -1.893  1.00 33.35           C  
ATOM   1320  O   TYR A 171      48.418   6.240  -2.538  1.00 46.80           O  
ATOM   1321  CB  TYR A 171      48.428   6.754   0.369  1.00 31.74           C  
ATOM   1322  CG  TYR A 171      48.298   6.241   1.785  1.00 44.89           C  
ATOM   1323  CD1 TYR A 171      47.416   5.214   2.094  1.00 50.49           C  
ATOM   1324  CD2 TYR A 171      49.058   6.782   2.814  1.00 41.10           C  
ATOM   1325  CE1 TYR A 171      47.294   4.740   3.387  1.00 49.69           C  
ATOM   1326  CE2 TYR A 171      48.943   6.316   4.110  1.00 47.52           C  
ATOM   1327  CZ  TYR A 171      48.059   5.295   4.391  1.00 53.76           C  
ATOM   1328  OH  TYR A 171      47.940   4.827   5.680  1.00 66.74           O  
ATOM   1329  N   HIS A 172      50.444   7.207  -2.422  1.00 40.44           N  
ATOM   1330  CA  HIS A 172      50.416   7.729  -3.781  1.00 31.58           C  
ATOM   1331  C   HIS A 172      51.554   7.116  -4.583  1.00 37.13           C  
ATOM   1332  O   HIS A 172      52.714   7.165  -4.161  1.00 33.71           O  
ATOM   1333  CB  HIS A 172      50.519   9.257  -3.784  1.00 34.39           C  
ATOM   1334  CG  HIS A 172      49.395   9.936  -3.066  1.00 29.63           C  
ATOM   1335  CD2 HIS A 172      48.187  10.365  -3.504  1.00 28.81           C  
ATOM   1336  ND1 HIS A 172      49.442  10.234  -1.721  1.00 35.44           N  
ATOM   1337  CE1 HIS A 172      48.315  10.824  -1.363  1.00 38.43           C  
ATOM   1338  NE2 HIS A 172      47.537  10.915  -2.426  1.00 39.54           N  
ATOM   1339  N   GLN A 173      51.216   6.541  -5.739  1.00 32.75           N  
ATOM   1340  CA  GLN A 173      52.230   5.902  -6.572  1.00 30.96           C  
ATOM   1341  C   GLN A 173      53.175   6.929  -7.183  1.00 40.13           C  
ATOM   1342  O   GLN A 173      54.392   6.712  -7.226  1.00 41.33           O  
ATOM   1343  CB  GLN A 173      51.558   5.070  -7.665  1.00 43.23           C  
ATOM   1344  CG  GLN A 173      52.527   4.396  -8.627  1.00 54.75           C  
ATOM   1345  CD  GLN A 173      53.344   3.299  -7.969  1.00 57.89           C  
ATOM   1346  NE2 GLN A 173      54.462   2.942  -8.592  1.00 55.61           N  
ATOM   1347  OE1 GLN A 173      52.976   2.780  -6.915  1.00 43.67           O  
ATOM   1348  N   ARG A 174      52.638   8.052  -7.656  1.00 29.45           N  
ATOM   1349  CA  ARG A 174      53.432   9.095  -8.291  1.00 31.57           C  
ATOM   1350  C   ARG A 174      53.098  10.439  -7.664  1.00 30.08           C  
ATOM   1351  O   ARG A 174      51.923  10.805  -7.558  1.00 29.86           O  
ATOM   1352  CB  ARG A 174      53.181   9.138  -9.802  1.00 30.48           C  
ATOM   1353  CG  ARG A 174      53.663   7.905 -10.545  1.00 35.49           C  
ATOM   1354  CD  ARG A 174      53.231   7.942 -11.999  1.00 35.40           C  
ATOM   1355  NE  ARG A 174      51.784   8.086 -12.123  1.00 42.25           N  
ATOM   1356  CZ  ARG A 174      50.930   7.069 -12.128  1.00 40.75           C  
ATOM   1357  NH1 ARG A 174      49.629   7.294 -12.242  1.00 50.65           N1+
ATOM   1358  NH2 ARG A 174      51.378   5.825 -12.018  1.00 49.41           N  
ATOM   1359  N   VAL A 175      54.133  11.170  -7.256  1.00 28.87           N  
ATOM   1360  CA  VAL A 175      53.993  12.492  -6.657  1.00 25.35           C  
ATOM   1361  C   VAL A 175      54.736  13.495  -7.528  1.00 26.40           C  
ATOM   1362  O   VAL A 175      55.835  13.213  -8.016  1.00 31.19           O  
ATOM   1363  CB  VAL A 175      54.527  12.520  -5.210  1.00 23.05           C  
ATOM   1364  CG1 VAL A 175      54.358  13.905  -4.602  1.00 23.69           C  
ATOM   1365  CG2 VAL A 175      53.822  11.471  -4.363  1.00 29.87           C  
ATOM   1366  N   LEU A 176      54.132  14.663  -7.725  1.00 28.87           N  
ATOM   1367  CA  LEU A 176      54.710  15.726  -8.535  1.00 28.32           C  
ATOM   1368  C   LEU A 176      55.140  16.876  -7.637  1.00 28.82           C  
ATOM   1369  O   LEU A 176      54.349  17.364  -6.824  1.00 25.01           O  
ATOM   1370  CB  LEU A 176      53.710  16.220  -9.582  1.00 20.73           C  
ATOM   1371  CG  LEU A 176      54.175  17.386 -10.456  1.00 30.03           C  
ATOM   1372  CD1 LEU A 176      55.426  17.006 -11.231  1.00 23.50           C  
ATOM   1373  CD2 LEU A 176      53.065  17.828 -11.397  1.00 19.97           C  
ATOM   1374  N   TYR A 177      56.390  17.305  -7.785  1.00 24.43           N  
ATOM   1375  CA  TYR A 177      56.935  18.432  -7.038  1.00 22.89           C  
ATOM   1376  C   TYR A 177      57.198  19.581  -8.002  1.00 28.50           C  
ATOM   1377  O   TYR A 177      57.917  19.412  -8.993  1.00 24.91           O  
ATOM   1378  CB  TYR A 177      58.217  18.040  -6.303  1.00 24.15           C  
ATOM   1379  CG  TYR A 177      58.939  19.215  -5.684  1.00 25.11           C  
ATOM   1380  CD1 TYR A 177      58.401  19.889  -4.596  1.00 23.27           C  
ATOM   1381  CD2 TYR A 177      60.157  19.652  -6.188  1.00 22.54           C  
ATOM   1382  CE1 TYR A 177      59.055  20.966  -4.027  1.00 24.97           C  
ATOM   1383  CE2 TYR A 177      60.821  20.727  -5.623  1.00 23.83           C  
ATOM   1384  CZ  TYR A 177      60.264  21.379  -4.543  1.00 30.72           C  
ATOM   1385  OH  TYR A 177      60.916  22.450  -3.974  1.00 26.47           O  
ATOM   1386  N   ILE A 178      56.616  20.742  -7.710  1.00 24.18           N  
ATOM   1387  CA  ILE A 178      56.780  21.943  -8.520  1.00 27.65           C  
ATOM   1388  C   ILE A 178      57.410  23.020  -7.649  1.00 29.46           C  
ATOM   1389  O   ILE A 178      56.964  23.252  -6.519  1.00 26.39           O  
ATOM   1390  CB  ILE A 178      55.439  22.421  -9.107  1.00 27.43           C  
ATOM   1391  CG1 ILE A 178      54.736  21.270  -9.829  1.00 27.09           C  
ATOM   1392  CG2 ILE A 178      55.662  23.587 -10.058  1.00 33.33           C  
ATOM   1393  CD1 ILE A 178      53.344  21.614 -10.310  1.00 27.45           C  
ATOM   1394  N   ASP A 179      58.437  23.681  -8.178  1.00 29.16           N  
ATOM   1395  CA  ASP A 179      59.263  24.616  -7.414  1.00 23.16           C  
ATOM   1396  C   ASP A 179      59.351  25.928  -8.191  1.00 25.57           C  
ATOM   1397  O   ASP A 179      60.087  26.020  -9.178  1.00 24.15           O  
ATOM   1398  CB  ASP A 179      60.646  24.018  -7.163  1.00 22.69           C  
ATOM   1399  CG  ASP A 179      61.455  24.800  -6.146  1.00 27.00           C  
ATOM   1400  OD1 ASP A 179      61.327  26.038  -6.095  1.00 28.84           O  
ATOM   1401  OD2 ASP A 179      62.230  24.169  -5.397  1.00 23.79           O1-
ATOM   1402  N   ILE A 180      58.612  26.945  -7.743  1.00 17.05           N  
ATOM   1403  CA  ILE A 180      58.644  28.258  -8.378  1.00 22.03           C  
ATOM   1404  C   ILE A 180      59.525  29.242  -7.615  1.00 20.38           C  
ATOM   1405  O   ILE A 180      59.521  30.438  -7.922  1.00 21.64           O  
ATOM   1406  CB  ILE A 180      57.228  28.826  -8.570  1.00 20.21           C  
ATOM   1407  CG1 ILE A 180      56.526  29.003  -7.223  1.00 19.28           C  
ATOM   1408  CG2 ILE A 180      56.414  27.930  -9.496  1.00 17.62           C  
ATOM   1409  CD1 ILE A 180      55.119  29.548  -7.342  1.00 27.04           C  
ATOM   1410  N   ASP A 181      60.271  28.769  -6.618  1.00 27.34           N  
ATOM   1411  CA  ASP A 181      61.311  29.583  -6.004  1.00 25.29           C  
ATOM   1412  C   ASP A 181      62.315  30.015  -7.067  1.00 31.41           C  
ATOM   1413  O   ASP A 181      62.573  29.294  -8.034  1.00 31.32           O  
ATOM   1414  CB  ASP A 181      62.015  28.789  -4.900  1.00 23.91           C  
ATOM   1415  CG  ASP A 181      62.893  29.651  -4.017  1.00 29.44           C  
ATOM   1416  OD1 ASP A 181      62.472  29.954  -2.880  1.00 27.96           O  
ATOM   1417  OD2 ASP A 181      64.003  30.020  -4.453  1.00 31.65           O1-
ATOM   1418  N   ILE A 182      62.883  31.211  -6.894  1.00 26.97           N  
ATOM   1419  CA  ILE A 182      63.839  31.694  -7.884  1.00 25.47           C  
ATOM   1420  C   ILE A 182      65.111  30.857  -7.882  1.00 28.31           C  
ATOM   1421  O   ILE A 182      65.840  30.837  -8.881  1.00 27.39           O  
ATOM   1422  CB  ILE A 182      64.161  33.185  -7.667  1.00 35.27           C  
ATOM   1423  CG1 ILE A 182      64.852  33.762  -8.906  1.00 24.85           C  
ATOM   1424  CG2 ILE A 182      65.030  33.380  -6.434  1.00 20.62           C  
ATOM   1425  CD1 ILE A 182      65.200  35.224  -8.795  1.00 23.01           C  
ATOM   1426  N   HIS A 183      65.389  30.147  -6.793  1.00 22.79           N  
ATOM   1427  CA  HIS A 183      66.539  29.260  -6.729  1.00 25.49           C  
ATOM   1428  C   HIS A 183      66.134  27.840  -7.103  1.00 27.63           C  
ATOM   1429  O   HIS A 183      64.981  27.434  -6.936  1.00 28.83           O  
ATOM   1430  CB  HIS A 183      67.161  29.278  -5.332  1.00 27.90           C  
ATOM   1431  CG  HIS A 183      67.644  30.629  -4.905  1.00 29.52           C  
ATOM   1432  CD2 HIS A 183      68.858  31.217  -5.013  1.00 34.21           C  
ATOM   1433  ND1 HIS A 183      66.826  31.550  -4.287  1.00 31.56           N  
ATOM   1434  CE1 HIS A 183      67.517  32.646  -4.029  1.00 26.68           C  
ATOM   1435  NE2 HIS A 183      68.753  32.470  -4.460  1.00 34.50           N  
ATOM   1436  N   HIS A 184      67.102  27.088  -7.620  1.00 33.69           N  
ATOM   1437  CA  HIS A 184      66.845  25.721  -8.051  1.00 29.73           C  
ATOM   1438  C   HIS A 184      66.610  24.816  -6.848  1.00 31.29           C  
ATOM   1439  O   HIS A 184      67.376  24.840  -5.879  1.00 31.36           O  
ATOM   1440  CB  HIS A 184      68.018  25.206  -8.884  1.00 26.79           C  
ATOM   1441  CG  HIS A 184      67.960  23.738  -9.171  1.00 30.22           C  
ATOM   1442  CD2 HIS A 184      67.018  22.986  -9.788  1.00 26.67           C  
ATOM   1443  ND1 HIS A 184      68.964  22.868  -8.802  1.00 26.05           N  
ATOM   1444  CE1 HIS A 184      68.644  21.644  -9.182  1.00 32.10           C  
ATOM   1445  NE2 HIS A 184      67.468  21.688  -9.782  1.00 24.86           N  
ATOM   1446  N   GLY A 185      65.545  24.020  -6.909  1.00 30.47           N  
ATOM   1447  CA  GLY A 185      65.249  23.072  -5.853  1.00 23.54           C  
ATOM   1448  C   GLY A 185      66.164  21.867  -5.891  1.00 33.85           C  
ATOM   1449  O   GLY A 185      65.730  20.755  -6.210  1.00 28.91           O  
ATOM   1450  N   ASP A 186      67.439  22.079  -5.558  1.00 25.29           N  
ATOM   1451  CA  ASP A 186      68.431  21.017  -5.697  1.00 29.41           C  
ATOM   1452  C   ASP A 186      68.213  19.908  -4.676  1.00 36.13           C  
ATOM   1453  O   ASP A 186      68.373  18.724  -4.997  1.00 29.32           O  
ATOM   1454  CB  ASP A 186      69.838  21.600  -5.566  1.00 25.89           C  
ATOM   1455  CG  ASP A 186      70.045  22.334  -4.255  1.00 38.71           C  
ATOM   1456  OD1 ASP A 186      69.044  22.793  -3.665  1.00 30.99           O  
ATOM   1457  OD2 ASP A 186      71.208  22.454  -3.816  1.00 35.96           O1-
ATOM   1458  N   GLY A 187      67.845  20.268  -3.443  1.00 26.33           N  
ATOM   1459  CA  GLY A 187      67.698  19.263  -2.402  1.00 19.17           C  
ATOM   1460  C   GLY A 187      66.604  18.256  -2.700  1.00 25.16           C  
ATOM   1461  O   GLY A 187      66.789  17.051  -2.514  1.00 23.78           O  
ATOM   1462  N   VAL A 188      65.449  18.734  -3.166  1.00 16.38           N  
ATOM   1463  CA  VAL A 188      64.362  17.823  -3.506  1.00 24.15           C  
ATOM   1464  C   VAL A 188      64.710  17.023  -4.754  1.00 31.28           C  
ATOM   1465  O   VAL A 188      64.444  15.817  -4.831  1.00 27.64           O  
ATOM   1466  CB  VAL A 188      63.047  18.602  -3.681  1.00 22.78           C  
ATOM   1467  CG1 VAL A 188      61.878  17.640  -3.819  1.00 21.83           C  
ATOM   1468  CG2 VAL A 188      62.832  19.554  -2.512  1.00 24.36           C  
ATOM   1469  N   GLU A 189      65.313  17.678  -5.749  1.00 27.87           N  
ATOM   1470  CA  GLU A 189      65.688  16.985  -6.977  1.00 24.44           C  
ATOM   1471  C   GLU A 189      66.718  15.895  -6.707  1.00 31.82           C  
ATOM   1472  O   GLU A 189      66.615  14.787  -7.247  1.00 27.69           O  
ATOM   1473  CB  GLU A 189      66.220  17.991  -7.997  1.00 28.58           C  
ATOM   1474  CG  GLU A 189      67.006  17.371  -9.139  1.00 30.00           C  
ATOM   1475  CD  GLU A 189      67.488  18.403 -10.138  1.00 35.72           C  
ATOM   1476  OE1 GLU A 189      66.647  19.170 -10.654  1.00 34.45           O  
ATOM   1477  OE2 GLU A 189      68.708  18.454 -10.400  1.00 37.59           O1-
ATOM   1478  N   GLU A 190      67.713  16.187  -5.865  1.00 24.02           N  
ATOM   1479  CA  GLU A 190      68.739  15.196  -5.555  1.00 31.18           C  
ATOM   1480  C   GLU A 190      68.151  13.996  -4.820  1.00 35.37           C  
ATOM   1481  O   GLU A 190      68.556  12.853  -5.060  1.00 33.39           O  
ATOM   1482  CB  GLU A 190      69.853  15.840  -4.729  1.00 24.23           C  
ATOM   1483  CG  GLU A 190      70.822  14.851  -4.098  1.00 42.90           C  
ATOM   1484  CD  GLU A 190      71.900  15.533  -3.275  1.00 54.50           C  
ATOM   1485  OE1 GLU A 190      72.615  16.396  -3.826  1.00 65.00           O  
ATOM   1486  OE2 GLU A 190      72.025  15.211  -2.074  1.00 67.03           O1-
ATOM   1487  N   ALA A 191      67.187  14.237  -3.927  1.00 28.70           N  
ATOM   1488  CA  ALA A 191      66.622  13.151  -3.133  1.00 30.10           C  
ATOM   1489  C   ALA A 191      65.893  12.138  -4.007  1.00 28.42           C  
ATOM   1490  O   ALA A 191      65.967  10.928  -3.762  1.00 35.67           O  
ATOM   1491  CB  ALA A 191      65.679  13.715  -2.071  1.00 24.94           C  
ATOM   1492  N   PHE A 192      65.185  12.610  -5.032  1.00 34.19           N  
ATOM   1493  CA  PHE A 192      64.395  11.751  -5.905  1.00 30.34           C  
ATOM   1494  C   PHE A 192      64.960  11.701  -7.322  1.00 35.72           C  
ATOM   1495  O   PHE A 192      64.216  11.513  -8.287  1.00 27.27           O  
ATOM   1496  CB  PHE A 192      62.940  12.215  -5.927  1.00 28.78           C  
ATOM   1497  CG  PHE A 192      62.340  12.393  -4.560  1.00 27.53           C  
ATOM   1498  CD1 PHE A 192      61.972  11.293  -3.801  1.00 36.27           C  
ATOM   1499  CD2 PHE A 192      62.143  13.659  -4.034  1.00 27.85           C  
ATOM   1500  CE1 PHE A 192      61.420  11.453  -2.542  1.00 33.57           C  
ATOM   1501  CE2 PHE A 192      61.591  13.826  -2.775  1.00 28.29           C  
ATOM   1502  CZ  PHE A 192      61.229  12.722  -2.029  1.00 22.05           C  
ATOM   1503  N   TYR A 193      66.279  11.853  -7.459  1.00 29.77           N  
ATOM   1504  CA  TYR A 193      66.881  11.941  -8.785  1.00 27.81           C  
ATOM   1505  C   TYR A 193      66.872  10.601  -9.508  1.00 40.06           C  
ATOM   1506  O   TYR A 193      66.833  10.567 -10.744  1.00 27.90           O  
ATOM   1507  CB  TYR A 193      68.311  12.471  -8.671  1.00 31.96           C  
ATOM   1508  CG  TYR A 193      68.844  13.111  -9.933  1.00 39.71           C  
ATOM   1509  CD1 TYR A 193      68.365  14.342 -10.364  1.00 32.34           C  
ATOM   1510  CD2 TYR A 193      69.839  12.496 -10.683  1.00 35.70           C  
ATOM   1511  CE1 TYR A 193      68.853  14.937 -11.513  1.00 39.02           C  
ATOM   1512  CE2 TYR A 193      70.334  13.085 -11.832  1.00 32.98           C  
ATOM   1513  CZ  TYR A 193      69.837  14.306 -12.242  1.00 39.20           C  
ATOM   1514  OH  TYR A 193      70.323  14.895 -13.386  1.00 36.41           O  
ATOM   1515  N   THR A 194      66.902   9.491  -8.769  1.00 35.20           N  
ATOM   1516  CA  THR A 194      67.025   8.166  -9.362  1.00 33.27           C  
ATOM   1517  C   THR A 194      65.747   7.343  -9.241  1.00 33.18           C  
ATOM   1518  O   THR A 194      65.803   6.110  -9.294  1.00 35.74           O  
ATOM   1519  CB  THR A 194      68.196   7.411  -8.731  1.00 29.98           C  
ATOM   1520  CG2 THR A 194      69.482   8.207  -8.883  1.00 25.22           C  
ATOM   1521  OG1 THR A 194      67.935   7.197  -7.339  1.00 43.32           O  
ATOM   1522  N   THR A 195      64.596   7.993  -9.085  1.00 31.17           N  
ATOM   1523  CA  THR A 195      63.320   7.298  -9.003  1.00 29.88           C  
ATOM   1524  C   THR A 195      62.295   7.981  -9.896  1.00 23.87           C  
ATOM   1525  O   THR A 195      62.323   9.200 -10.087  1.00 30.48           O  
ATOM   1526  CB  THR A 195      62.787   7.238  -7.563  1.00 39.00           C  
ATOM   1527  CG2 THR A 195      62.720   8.630  -6.955  1.00 39.06           C  
ATOM   1528  OG1 THR A 195      61.476   6.659  -7.562  1.00 27.34           O  
ATOM   1529  N   ASP A 196      61.389   7.176 -10.443  1.00 30.27           N  
ATOM   1530  CA  ASP A 196      60.291   7.675 -11.257  1.00 35.30           C  
ATOM   1531  C   ASP A 196      59.013   7.882 -10.455  1.00 35.23           C  
ATOM   1532  O   ASP A 196      58.008   8.325 -11.021  1.00 28.73           O  
ATOM   1533  CB  ASP A 196      60.020   6.717 -12.423  1.00 34.82           C  
ATOM   1534  CG  ASP A 196      59.612   5.333 -11.959  1.00 43.01           C  
ATOM   1535  OD1 ASP A 196      59.970   4.954 -10.824  1.00 39.66           O  
ATOM   1536  OD2 ASP A 196      58.935   4.622 -12.731  1.00 52.33           O1-
ATOM   1537  N   ARG A 197      59.027   7.571  -9.158  1.00 30.04           N  
ATOM   1538  CA  ARG A 197      57.852   7.774  -8.322  1.00 34.07           C  
ATOM   1539  C   ARG A 197      57.651   9.231  -7.938  1.00 33.70           C  
ATOM   1540  O   ARG A 197      56.549   9.602  -7.521  1.00 37.10           O  
ATOM   1541  CB  ARG A 197      57.946   6.920  -7.057  1.00 39.93           C  
ATOM   1542  CG  ARG A 197      57.872   5.425  -7.306  1.00 40.30           C  
ATOM   1543  CD  ARG A 197      57.446   4.703  -6.045  1.00 38.01           C  
ATOM   1544  NE  ARG A 197      56.167   5.210  -5.558  1.00 47.62           N  
ATOM   1545  CZ  ARG A 197      55.674   4.961  -4.350  1.00 42.61           C  
ATOM   1546  NH1 ARG A 197      54.502   5.467  -3.994  1.00 34.61           N1+
ATOM   1547  NH2 ARG A 197      56.357   4.212  -3.495  1.00 26.72           N  
ATOM   1548  N   VAL A 198      58.681  10.063  -8.068  1.00 29.45           N  
ATOM   1549  CA  VAL A 198      58.581  11.493  -7.810  1.00 25.78           C  
ATOM   1550  C   VAL A 198      59.193  12.231  -8.990  1.00 30.09           C  
ATOM   1551  O   VAL A 198      60.340  11.965  -9.364  1.00 22.24           O  
ATOM   1552  CB  VAL A 198      59.285  11.898  -6.501  1.00 28.94           C  
ATOM   1553  CG1 VAL A 198      59.182  13.401  -6.289  1.00 25.31           C  
ATOM   1554  CG2 VAL A 198      58.696  11.144  -5.320  1.00 30.77           C  
ATOM   1555  N   MET A 199      58.430  13.146  -9.579  1.00 27.08           N  
ATOM   1556  CA  MET A 199      58.926  14.022 -10.630  1.00 24.42           C  
ATOM   1557  C   MET A 199      59.078  15.429 -10.070  1.00 25.02           C  
ATOM   1558  O   MET A 199      58.129  15.984  -9.507  1.00 31.76           O  
ATOM   1559  CB  MET A 199      57.992  14.031 -11.842  1.00 28.10           C  
ATOM   1560  CG  MET A 199      58.392  15.048 -12.904  1.00 30.15           C  
ATOM   1561  SD  MET A 199      57.397  14.969 -14.405  1.00 37.55           S  
ATOM   1562  CE  MET A 199      57.942  13.412 -15.095  1.00 30.65           C  
ATOM   1563  N   THR A 200      60.271  15.995 -10.220  1.00 32.05           N  
ATOM   1564  CA  THR A 200      60.588  17.324  -9.714  1.00 24.44           C  
ATOM   1565  C   THR A 200      60.665  18.291 -10.887  1.00 27.16           C  
ATOM   1566  O   THR A 200      61.429  18.067 -11.833  1.00 28.80           O  
ATOM   1567  CB  THR A 200      61.905  17.315  -8.937  1.00 31.70           C  
ATOM   1568  CG2 THR A 200      61.842  16.311  -7.797  1.00 19.77           C  
ATOM   1569  OG1 THR A 200      62.978  16.960  -9.818  1.00 30.03           O  
ATOM   1570  N   VAL A 201      59.874  19.358 -10.825  1.00 25.81           N  
ATOM   1571  CA  VAL A 201      59.861  20.405 -11.841  1.00 22.92           C  
ATOM   1572  C   VAL A 201      60.229  21.714 -11.159  1.00 25.87           C  
ATOM   1573  O   VAL A 201      59.514  22.171 -10.258  1.00 28.02           O  
ATOM   1574  CB  VAL A 201      58.496  20.514 -12.536  1.00 18.40           C  
ATOM   1575  CG1 VAL A 201      58.532  21.594 -13.608  1.00 21.29           C  
ATOM   1576  CG2 VAL A 201      58.094  19.173 -13.131  1.00 25.57           C  
ATOM   1577  N   SER A 202      61.336  22.316 -11.585  1.00 19.46           N  
ATOM   1578  CA  SER A 202      61.850  23.530 -10.968  1.00 31.45           C  
ATOM   1579  C   SER A 202      62.020  24.619 -12.018  1.00 30.24           C  
ATOM   1580  O   SER A 202      62.648  24.394 -13.058  1.00 26.65           O  
ATOM   1581  CB  SER A 202      63.183  23.268 -10.263  1.00 27.74           C  
ATOM   1582  OG  SER A 202      63.669  24.447  -9.644  1.00 29.69           O  
ATOM   1583  N   PHE A 203      61.454  25.789 -11.740  1.00 29.56           N  
ATOM   1584  CA  PHE A 203      61.688  27.001 -12.513  1.00 27.48           C  
ATOM   1585  C   PHE A 203      62.567  27.923 -11.682  1.00 35.16           C  
ATOM   1586  O   PHE A 203      62.229  28.234 -10.535  1.00 31.93           O  
ATOM   1587  CB  PHE A 203      60.373  27.699 -12.869  1.00 21.85           C  
ATOM   1588  CG  PHE A 203      59.375  26.809 -13.556  1.00 31.36           C  
ATOM   1589  CD1 PHE A 203      58.521  26.003 -12.820  1.00 23.52           C  
ATOM   1590  CD2 PHE A 203      59.282  26.789 -14.938  1.00 31.20           C  
ATOM   1591  CE1 PHE A 203      57.601  25.186 -13.449  1.00 23.95           C  
ATOM   1592  CE2 PHE A 203      58.362  25.974 -15.573  1.00 32.48           C  
ATOM   1593  CZ  PHE A 203      57.521  25.172 -14.828  1.00 32.36           C  
ATOM   1594  N   HIS A 204      63.689  28.355 -12.250  1.00 34.10           N  
ATOM   1595  CA  HIS A 204      64.687  29.056 -11.456  1.00 31.84           C  
ATOM   1596  C   HIS A 204      65.587  29.873 -12.369  1.00 36.03           C  
ATOM   1597  O   HIS A 204      65.630  29.662 -13.584  1.00 36.82           O  
ATOM   1598  CB  HIS A 204      65.523  28.068 -10.639  1.00 33.86           C  
ATOM   1599  CG  HIS A 204      66.098  26.955 -11.457  1.00 31.62           C  
ATOM   1600  CD2 HIS A 204      67.259  26.864 -12.149  1.00 33.06           C  
ATOM   1601  ND1 HIS A 204      65.443  25.758 -11.650  1.00 31.91           N  
ATOM   1602  CE1 HIS A 204      66.179  24.974 -12.418  1.00 31.66           C  
ATOM   1603  NE2 HIS A 204      67.286  25.621 -12.735  1.00 26.17           N  
ATOM   1604  N   LYS A 205      66.309  30.810 -11.760  1.00 34.51           N  
ATOM   1605  CA  LYS A 205      67.365  31.521 -12.464  1.00 34.35           C  
ATOM   1606  C   LYS A 205      68.635  30.683 -12.465  1.00 31.77           C  
ATOM   1607  O   LYS A 205      69.015  30.101 -11.445  1.00 32.62           O  
ATOM   1608  CB  LYS A 205      67.644  32.877 -11.818  1.00 24.44           C  
ATOM   1609  CG  LYS A 205      68.764  33.639 -12.512  1.00 42.18           C  
ATOM   1610  CD  LYS A 205      69.526  34.528 -11.554  1.00 45.42           C  
ATOM   1611  CE  LYS A 205      70.890  34.901 -12.117  1.00 52.65           C  
ATOM   1612  NZ  LYS A 205      70.790  35.520 -13.467  1.00 49.21           N1+
ATOM   1613  N   TYR A 206      69.292  30.626 -13.619  1.00 34.03           N  
ATOM   1614  CA  TYR A 206      70.476  29.802 -13.803  1.00 31.51           C  
ATOM   1615  C   TYR A 206      71.583  30.638 -14.426  1.00 37.19           C  
ATOM   1616  O   TYR A 206      71.340  31.413 -15.356  1.00 35.12           O  
ATOM   1617  CB  TYR A 206      70.155  28.589 -14.679  1.00 30.33           C  
ATOM   1618  CG  TYR A 206      71.270  27.579 -14.796  1.00 34.29           C  
ATOM   1619  CD1 TYR A 206      71.555  26.708 -13.753  1.00 35.98           C  
ATOM   1620  CD2 TYR A 206      72.025  27.483 -15.957  1.00 32.43           C  
ATOM   1621  CE1 TYR A 206      72.570  25.777 -13.859  1.00 38.24           C  
ATOM   1622  CE2 TYR A 206      73.041  26.556 -16.072  1.00 27.01           C  
ATOM   1623  CZ  TYR A 206      73.309  25.705 -15.021  1.00 27.59           C  
ATOM   1624  OH  TYR A 206      74.321  24.781 -15.132  1.00 37.23           O  
ATOM   1625  N   GLY A 207      72.797  30.480 -13.905  1.00 35.42           N  
ATOM   1626  CA  GLY A 207      73.932  31.242 -14.385  1.00 31.44           C  
ATOM   1627  C   GLY A 207      74.474  32.202 -13.347  1.00 35.68           C  
ATOM   1628  O   GLY A 207      73.916  33.286 -13.147  1.00 42.73           O  
ATOM   1629  N   GLU A 208      75.565  31.811 -12.685  1.00 40.72           N  
ATOM   1630  CA  GLU A 208      76.177  32.603 -11.616  1.00 51.33           C  
ATOM   1631  C   GLU A 208      75.159  32.920 -10.522  1.00 43.01           C  
ATOM   1632  O   GLU A 208      74.976  34.072 -10.122  1.00 47.03           O  
ATOM   1633  CB  GLU A 208      76.805  33.886 -12.168  1.00 57.30           C  
ATOM   1634  CG  GLU A 208      77.687  33.678 -13.385  1.00 68.44           C  
ATOM   1635  CD  GLU A 208      78.312  34.969 -13.874  1.00 84.50           C  
ATOM   1636  OE1 GLU A 208      78.962  35.661 -13.062  1.00 79.44           O  
ATOM   1637  OE2 GLU A 208      78.142  35.299 -15.067  1.00 86.11           O1-
ATOM   1638  N   TYR A 209      74.488  31.877 -10.036  1.00 40.17           N  
ATOM   1639  CA  TYR A 209      73.429  32.048  -9.055  1.00 37.82           C  
ATOM   1640  C   TYR A 209      73.337  30.797  -8.195  1.00 31.90           C  
ATOM   1641  O   TYR A 209      73.595  29.684  -8.661  1.00 34.96           O  
ATOM   1642  CB  TYR A 209      72.085  32.334  -9.736  1.00 39.83           C  
ATOM   1643  CG  TYR A 209      71.109  33.119  -8.890  1.00 40.59           C  
ATOM   1644  CD1 TYR A 209      71.379  34.432  -8.525  1.00 37.01           C  
ATOM   1645  CD2 TYR A 209      69.907  32.558  -8.477  1.00 27.27           C  
ATOM   1646  CE1 TYR A 209      70.487  35.159  -7.759  1.00 37.93           C  
ATOM   1647  CE2 TYR A 209      69.009  33.278  -7.712  1.00 33.23           C  
ATOM   1648  CZ  TYR A 209      69.304  34.577  -7.356  1.00 37.83           C  
ATOM   1649  OH  TYR A 209      68.413  35.298  -6.595  1.00 39.06           O  
ATOM   1650  N   PHE A 210      72.970  30.996  -6.933  1.00 33.78           N  
ATOM   1651  CA  PHE A 210      72.812  29.881  -6.011  1.00 33.67           C  
ATOM   1652  C   PHE A 210      71.664  28.983  -6.469  1.00 28.41           C  
ATOM   1653  O   PHE A 210      70.636  29.482  -6.938  1.00 33.49           O  
ATOM   1654  CB  PHE A 210      72.544  30.404  -4.597  1.00 36.07           C  
ATOM   1655  CG  PHE A 210      72.574  29.342  -3.536  1.00 37.97           C  
ATOM   1656  CD1 PHE A 210      73.766  28.992  -2.924  1.00 41.66           C  
ATOM   1657  CD2 PHE A 210      71.411  28.697  -3.144  1.00 30.11           C  
ATOM   1658  CE1 PHE A 210      73.801  28.017  -1.946  1.00 30.20           C  
ATOM   1659  CE2 PHE A 210      71.441  27.720  -2.167  1.00 34.55           C  
ATOM   1660  CZ  PHE A 210      72.637  27.380  -1.567  1.00 26.33           C  
ATOM   1661  N   PRO A 211      71.804  27.652  -6.349  1.00 28.77           N  
ATOM   1662  CA  PRO A 211      72.984  26.941  -5.847  1.00 29.24           C  
ATOM   1663  C   PRO A 211      73.943  26.501  -6.950  1.00 37.82           C  
ATOM   1664  O   PRO A 211      74.857  25.719  -6.688  1.00 28.29           O  
ATOM   1665  CB  PRO A 211      72.371  25.724  -5.159  1.00 26.96           C  
ATOM   1666  CG  PRO A 211      71.185  25.409  -6.012  1.00 28.24           C  
ATOM   1667  CD  PRO A 211      70.663  26.737  -6.532  1.00 24.78           C  
ATOM   1668  N   GLY A 212      73.732  26.993  -8.168  1.00 26.63           N  
ATOM   1669  CA  GLY A 212      74.569  26.630  -9.290  1.00 31.39           C  
ATOM   1670  C   GLY A 212      74.166  25.364 -10.012  1.00 32.54           C  
ATOM   1671  O   GLY A 212      74.875  24.947 -10.936  1.00 29.54           O  
ATOM   1672  N   THR A 213      73.063  24.738  -9.622  1.00 35.71           N  
ATOM   1673  CA  THR A 213      72.550  23.543 -10.273  1.00 33.12           C  
ATOM   1674  C   THR A 213      71.247  23.875 -10.994  1.00 25.40           C  
ATOM   1675  O   THR A 213      70.785  25.019 -11.004  1.00 24.52           O  
ATOM   1676  CB  THR A 213      72.345  22.416  -9.258  1.00 36.19           C  
ATOM   1677  CG2 THR A 213      73.668  22.023  -8.623  1.00 31.79           C  
ATOM   1678  OG1 THR A 213      71.440  22.850  -8.235  1.00 33.40           O  
ATOM   1679  N   GLY A 214      70.650  22.853 -11.600  1.00 25.72           N  
ATOM   1680  CA  GLY A 214      69.411  23.033 -12.324  1.00 30.76           C  
ATOM   1681  C   GLY A 214      69.571  23.295 -13.801  1.00 34.78           C  
ATOM   1682  O   GLY A 214      68.753  24.017 -14.384  1.00 26.35           O  
ATOM   1683  N   ASP A 215      70.603  22.738 -14.428  1.00 29.03           N  
ATOM   1684  CA  ASP A 215      70.791  22.910 -15.858  1.00 32.24           C  
ATOM   1685  C   ASP A 215      69.648  22.249 -16.623  1.00 28.19           C  
ATOM   1686  O   ASP A 215      68.979  21.335 -16.133  1.00 37.74           O  
ATOM   1687  CB  ASP A 215      72.140  22.328 -16.291  1.00 26.40           C  
ATOM   1688  CG  ASP A 215      72.519  22.707 -17.714  1.00 33.10           C  
ATOM   1689  OD1 ASP A 215      71.797  22.321 -18.658  1.00 22.76           O  
ATOM   1690  OD2 ASP A 215      73.545  23.400 -17.888  1.00 29.84           O1-
ATOM   1691  N   LEU A 216      69.422  22.741 -17.844  1.00 30.62           N  
ATOM   1692  CA  LEU A 216      68.397  22.164 -18.708  1.00 27.99           C  
ATOM   1693  C   LEU A 216      68.649  20.685 -18.969  1.00 24.06           C  
ATOM   1694  O   LEU A 216      67.698  19.905 -19.101  1.00 25.79           O  
ATOM   1695  CB  LEU A 216      68.343  22.937 -20.027  1.00 28.03           C  
ATOM   1696  CG  LEU A 216      67.540  22.338 -21.182  1.00 31.00           C  
ATOM   1697  CD1 LEU A 216      66.063  22.285 -20.837  1.00 48.05           C  
ATOM   1698  CD2 LEU A 216      67.768  23.128 -22.461  1.00 37.77           C  
ATOM   1699  N   ARG A 217      69.914  20.279 -19.031  1.00 25.35           N  
ATOM   1700  CA  ARG A 217      70.292  18.917 -19.377  1.00 29.72           C  
ATOM   1701  C   ARG A 217      70.305  17.976 -18.178  1.00 33.10           C  
ATOM   1702  O   ARG A 217      70.753  16.832 -18.311  1.00 28.02           O  
ATOM   1703  CB  ARG A 217      71.660  18.921 -20.064  1.00 28.66           C  
ATOM   1704  CG  ARG A 217      71.631  19.531 -21.458  1.00 31.77           C  
ATOM   1705  CD  ARG A 217      72.988  20.078 -21.870  1.00 32.34           C  
ATOM   1706  NE  ARG A 217      73.344  21.281 -21.123  1.00 33.30           N  
ATOM   1707  CZ  ARG A 217      74.391  22.051 -21.403  1.00 40.50           C  
ATOM   1708  NH1 ARG A 217      75.187  21.746 -22.419  1.00 38.23           N1+
ATOM   1709  NH2 ARG A 217      74.642  23.127 -20.670  1.00 24.90           N  
ATOM   1710  N   ASP A 218      69.828  18.424 -17.019  1.00 35.01           N  
ATOM   1711  CA  ASP A 218      69.696  17.565 -15.842  1.00 33.17           C  
ATOM   1712  C   ASP A 218      68.276  17.011 -15.829  1.00 30.58           C  
ATOM   1713  O   ASP A 218      67.327  17.709 -15.464  1.00 31.00           O  
ATOM   1714  CB  ASP A 218      70.013  18.339 -14.568  1.00 37.53           C  
ATOM   1715  CG  ASP A 218      71.472  18.737 -14.478  1.00 44.14           C  
ATOM   1716  OD1 ASP A 218      72.327  17.978 -14.981  1.00 45.88           O  
ATOM   1717  OD2 ASP A 218      71.765  19.808 -13.904  1.00 39.11           O1-
ATOM   1718  N   ILE A 219      68.129  15.748 -16.228  1.00 30.12           N  
ATOM   1719  CA  ILE A 219      66.823  15.137 -16.428  1.00 28.70           C  
ATOM   1720  C   ILE A 219      66.609  13.924 -15.532  1.00 28.28           C  
ATOM   1721  O   ILE A 219      65.592  13.243 -15.655  1.00 38.74           O  
ATOM   1722  CB  ILE A 219      66.610  14.759 -17.907  1.00 33.67           C  
ATOM   1723  CG1 ILE A 219      67.647  13.721 -18.341  1.00 39.07           C  
ATOM   1724  CG2 ILE A 219      66.688  15.995 -18.790  1.00 26.42           C  
ATOM   1725  CD1 ILE A 219      67.480  13.250 -19.767  1.00 34.59           C  
ATOM   1726  N   GLY A 220      67.540  13.641 -14.632  1.00 34.28           N  
ATOM   1727  CA  GLY A 220      67.465  12.462 -13.796  1.00 35.39           C  
ATOM   1728  C   GLY A 220      68.406  11.368 -14.270  1.00 39.95           C  
ATOM   1729  O   GLY A 220      69.028  11.443 -15.333  1.00 43.83           O  
ATOM   1730  N   ALA A 221      68.506  10.325 -13.450  1.00 37.48           N  
ATOM   1731  CA  ALA A 221      69.386   9.204 -13.737  1.00 35.42           C  
ATOM   1732  C   ALA A 221      68.701   7.906 -13.337  1.00 37.29           C  
ATOM   1733  O   ALA A 221      67.767   7.895 -12.533  1.00 37.12           O  
ATOM   1734  CB  ALA A 221      70.731   9.341 -13.012  1.00 37.00           C  
ATOM   1735  N   GLY A 222      69.183   6.808 -13.915  1.00 41.24           N  
ATOM   1736  CA  GLY A 222      68.631   5.502 -13.599  1.00 42.00           C  
ATOM   1737  C   GLY A 222      67.172   5.403 -13.994  1.00 40.14           C  
ATOM   1738  O   GLY A 222      66.760   5.835 -15.076  1.00 35.82           O  
ATOM   1739  N   LYS A 223      66.369   4.827 -13.096  1.00 43.21           N  
ATOM   1740  CA  LYS A 223      64.936   4.720 -13.340  1.00 35.54           C  
ATOM   1741  C   LYS A 223      64.245   6.077 -13.302  1.00 38.92           C  
ATOM   1742  O   LYS A 223      63.105   6.192 -13.766  1.00 36.47           O  
ATOM   1743  CB  LYS A 223      64.302   3.774 -12.318  1.00 38.67           C  
ATOM   1744  CG  LYS A 223      62.986   3.159 -12.768  1.00 53.04           C  
ATOM   1745  CD  LYS A 223      62.511   2.095 -11.792  1.00 64.95           C  
ATOM   1746  CE  LYS A 223      61.290   1.364 -12.327  1.00 68.71           C  
ATOM   1747  NZ  LYS A 223      61.572   0.696 -13.628  1.00 66.03           N1+
ATOM   1748  N   GLY A 224      64.905   7.099 -12.768  1.00 38.03           N  
ATOM   1749  CA  GLY A 224      64.379   8.445 -12.726  1.00 38.29           C  
ATOM   1750  C   GLY A 224      64.763   9.323 -13.896  1.00 41.48           C  
ATOM   1751  O   GLY A 224      64.525  10.534 -13.847  1.00 31.12           O  
ATOM   1752  N   LYS A 225      65.355   8.756 -14.945  1.00 39.22           N  
ATOM   1753  CA  LYS A 225      65.717   9.544 -16.115  1.00 41.31           C  
ATOM   1754  C   LYS A 225      64.460  10.065 -16.800  1.00 32.25           C  
ATOM   1755  O   LYS A 225      63.490   9.323 -16.982  1.00 28.38           O  
ATOM   1756  CB  LYS A 225      66.549   8.706 -17.085  1.00 40.00           C  
ATOM   1757  CG  LYS A 225      67.140   9.498 -18.241  1.00 44.57           C  
ATOM   1758  CD  LYS A 225      68.036   8.629 -19.107  1.00 42.43           C  
ATOM   1759  CE  LYS A 225      68.649   9.428 -20.246  1.00 48.74           C  
ATOM   1760  NZ  LYS A 225      69.558   8.599 -21.085  1.00 50.26           N1+
ATOM   1761  N   TYR A 226      64.484  11.348 -17.170  1.00 27.62           N  
ATOM   1762  CA  TYR A 226      63.367  12.111 -17.725  1.00 27.08           C  
ATOM   1763  C   TYR A 226      62.295  12.425 -16.689  1.00 31.75           C  
ATOM   1764  O   TYR A 226      61.208  12.891 -17.055  1.00 32.29           O  
ATOM   1765  CB  TYR A 226      62.719  11.414 -18.928  1.00 25.86           C  
ATOM   1766  CG  TYR A 226      63.686  11.080 -20.039  1.00 34.47           C  
ATOM   1767  CD1 TYR A 226      64.138  12.063 -20.909  1.00 41.38           C  
ATOM   1768  CD2 TYR A 226      64.140   9.782 -20.223  1.00 32.25           C  
ATOM   1769  CE1 TYR A 226      65.021  11.763 -21.929  1.00 44.95           C  
ATOM   1770  CE2 TYR A 226      65.023   9.471 -21.239  1.00 44.32           C  
ATOM   1771  CZ  TYR A 226      65.460  10.465 -22.089  1.00 45.75           C  
ATOM   1772  OH  TYR A 226      66.340  10.162 -23.102  1.00 48.51           O  
ATOM   1773  N   TYR A 227      62.564  12.187 -15.405  1.00 31.12           N  
ATOM   1774  CA  TYR A 227      61.641  12.544 -14.334  1.00 41.81           C  
ATOM   1775  C   TYR A 227      62.162  13.707 -13.496  1.00 35.13           C  
ATOM   1776  O   TYR A 227      61.716  13.902 -12.361  1.00 36.34           O  
ATOM   1777  CB  TYR A 227      61.347  11.327 -13.458  1.00 35.82           C  
ATOM   1778  CG  TYR A 227      60.608  10.236 -14.199  1.00 36.51           C  
ATOM   1779  CD1 TYR A 227      61.296   9.220 -14.847  1.00 33.62           C  
ATOM   1780  CD2 TYR A 227      59.221  10.234 -14.267  1.00 25.55           C  
ATOM   1781  CE1 TYR A 227      60.625   8.227 -15.536  1.00 32.20           C  
ATOM   1782  CE2 TYR A 227      58.540   9.245 -14.952  1.00 40.11           C  
ATOM   1783  CZ  TYR A 227      59.248   8.243 -15.584  1.00 36.01           C  
ATOM   1784  OH  TYR A 227      58.575   7.256 -16.267  1.00 41.05           O  
ATOM   1785  N   ALA A 228      63.104  14.477 -14.037  1.00 31.38           N  
ATOM   1786  CA  ALA A 228      63.568  15.720 -13.435  1.00 28.95           C  
ATOM   1787  C   ALA A 228      63.526  16.796 -14.507  1.00 36.34           C  
ATOM   1788  O   ALA A 228      64.172  16.659 -15.551  1.00 40.00           O  
ATOM   1789  CB  ALA A 228      64.981  15.574 -12.863  1.00 26.98           C  
ATOM   1790  N   VAL A 229      62.757  17.854 -14.261  1.00 41.07           N  
ATOM   1791  CA  VAL A 229      62.553  18.927 -15.227  1.00 32.61           C  
ATOM   1792  C   VAL A 229      63.103  20.216 -14.636  1.00 29.83           C  
ATOM   1793  O   VAL A 229      62.808  20.551 -13.483  1.00 38.22           O  
ATOM   1794  CB  VAL A 229      61.065  19.082 -15.593  1.00 30.93           C  
ATOM   1795  CG1 VAL A 229      60.890  20.133 -16.678  1.00 23.40           C  
ATOM   1796  CG2 VAL A 229      60.487  17.747 -16.036  1.00 32.79           C  
ATOM   1797  N   ASN A 230      63.901  20.934 -15.424  1.00 30.95           N  
ATOM   1798  CA  ASN A 230      64.493  22.192 -14.991  1.00 26.34           C  
ATOM   1799  C   ASN A 230      64.353  23.221 -16.100  1.00 27.23           C  
ATOM   1800  O   ASN A 230      64.735  22.959 -17.244  1.00 37.63           O  
ATOM   1801  CB  ASN A 230      65.971  22.016 -14.620  1.00 28.21           C  
ATOM   1802  CG  ASN A 230      66.167  21.105 -13.425  1.00 30.55           C  
ATOM   1803  ND2 ASN A 230      66.609  19.880 -13.681  1.00 31.10           N  
ATOM   1804  OD1 ASN A 230      65.929  21.500 -12.285  1.00 31.62           O  
ATOM   1805  N   PHE A 231      63.805  24.389 -15.760  1.00 23.34           N  
ATOM   1806  CA  PHE A 231      63.660  25.499 -16.698  1.00 25.46           C  
ATOM   1807  C   PHE A 231      64.612  26.612 -16.282  1.00 31.34           C  
ATOM   1808  O   PHE A 231      64.271  27.442 -15.427  1.00 35.39           O  
ATOM   1809  CB  PHE A 231      62.216  26.006 -16.737  1.00 23.60           C  
ATOM   1810  CG  PHE A 231      61.888  26.814 -17.963  1.00 31.29           C  
ATOM   1811  CD1 PHE A 231      62.495  28.039 -18.193  1.00 31.66           C  
ATOM   1812  CD2 PHE A 231      60.963  26.351 -18.882  1.00 34.16           C  
ATOM   1813  CE1 PHE A 231      62.192  28.779 -19.320  1.00 31.59           C  
ATOM   1814  CE2 PHE A 231      60.653  27.087 -20.010  1.00 32.10           C  
ATOM   1815  CZ  PHE A 231      61.269  28.303 -20.230  1.00 31.27           C  
ATOM   1816  N   PRO A 232      65.812  26.677 -16.855  1.00 29.64           N  
ATOM   1817  CA  PRO A 232      66.725  27.775 -16.520  1.00 20.36           C  
ATOM   1818  C   PRO A 232      66.235  29.093 -17.102  1.00 20.97           C  
ATOM   1819  O   PRO A 232      65.773  29.157 -18.243  1.00 28.10           O  
ATOM   1820  CB  PRO A 232      68.048  27.336 -17.155  1.00 29.75           C  
ATOM   1821  CG  PRO A 232      67.639  26.447 -18.285  1.00 29.90           C  
ATOM   1822  CD  PRO A 232      66.402  25.733 -17.820  1.00 23.81           C  
ATOM   1823  N   MET A 233      66.340  30.152 -16.301  1.00 24.36           N  
ATOM   1824  CA  MET A 233      65.851  31.468 -16.687  1.00 32.89           C  
ATOM   1825  C   MET A 233      66.919  32.521 -16.429  1.00 29.46           C  
ATOM   1826  O   MET A 233      67.876  32.301 -15.683  1.00 34.71           O  
ATOM   1827  CB  MET A 233      64.568  31.837 -15.928  1.00 19.27           C  
ATOM   1828  CG  MET A 233      63.402  30.898 -16.180  1.00 42.49           C  
ATOM   1829  SD  MET A 233      61.960  31.311 -15.180  1.00 39.54           S  
ATOM   1830  CE  MET A 233      60.784  30.098 -15.772  1.00 35.11           C  
ATOM   1831  N   ARG A 234      66.735  33.678 -17.060  1.00 30.63           N  
ATOM   1832  CA  ARG A 234      67.620  34.820 -16.901  1.00 31.71           C  
ATOM   1833  C   ARG A 234      66.961  35.866 -16.004  1.00 32.79           C  
ATOM   1834  O   ARG A 234      65.854  35.679 -15.493  1.00 33.50           O  
ATOM   1835  CB  ARG A 234      67.979  35.411 -18.266  1.00 28.81           C  
ATOM   1836  CG  ARG A 234      68.706  34.450 -19.191  1.00 30.65           C  
ATOM   1837  CD  ARG A 234      70.062  34.059 -18.629  1.00 30.93           C  
ATOM   1838  NE  ARG A 234      70.822  33.231 -19.560  1.00 33.97           N  
ATOM   1839  CZ  ARG A 234      70.788  31.902 -19.579  1.00 31.50           C  
ATOM   1840  NH1 ARG A 234      71.513  31.230 -20.462  1.00 34.53           N1+
ATOM   1841  NH2 ARG A 234      70.029  31.245 -18.713  1.00 40.43           N  
ATOM   1842  N   ASP A 235      67.651  36.989 -15.821  1.00 36.54           N  
ATOM   1843  CA  ASP A 235      67.158  38.044 -14.946  1.00 27.54           C  
ATOM   1844  C   ASP A 235      65.937  38.738 -15.541  1.00 34.67           C  
ATOM   1845  O   ASP A 235      65.797  38.869 -16.760  1.00 32.72           O  
ATOM   1846  CB  ASP A 235      68.249  39.084 -14.687  1.00 35.60           C  
ATOM   1847  CG  ASP A 235      69.363  38.558 -13.810  1.00 44.02           C  
ATOM   1848  OD1 ASP A 235      69.330  37.362 -13.457  1.00 62.96           O  
ATOM   1849  OD2 ASP A 235      70.273  39.345 -13.472  1.00 46.23           O1-
ATOM   1850  N   GLY A 236      65.047  39.181 -14.655  1.00 39.65           N  
ATOM   1851  CA  GLY A 236      64.001  40.113 -15.028  1.00 25.17           C  
ATOM   1852  C   GLY A 236      62.784  39.535 -15.709  1.00 30.09           C  
ATOM   1853  O   GLY A 236      62.073  40.276 -16.395  1.00 34.38           O  
ATOM   1854  N   ILE A 237      62.504  38.242 -15.540  1.00 23.82           N  
ATOM   1855  CA  ILE A 237      61.311  37.666 -16.149  1.00 29.91           C  
ATOM   1856  C   ILE A 237      60.071  38.265 -15.497  1.00 34.28           C  
ATOM   1857  O   ILE A 237      60.034  38.500 -14.281  1.00 31.46           O  
ATOM   1858  CB  ILE A 237      61.329  36.131 -16.039  1.00 34.29           C  
ATOM   1859  CG1 ILE A 237      60.181  35.523 -16.847  1.00 33.42           C  
ATOM   1860  CG2 ILE A 237      61.252  35.682 -14.589  1.00 27.69           C  
ATOM   1861  CD1 ILE A 237      60.159  34.013 -16.834  1.00 39.57           C  
ATOM   1862  N   ASP A 238      59.056  38.543 -16.310  1.00 30.18           N  
ATOM   1863  CA  ASP A 238      57.827  39.177 -15.856  1.00 28.86           C  
ATOM   1864  C   ASP A 238      56.684  38.166 -15.853  1.00 28.82           C  
ATOM   1865  O   ASP A 238      56.861  36.987 -16.172  1.00 32.39           O  
ATOM   1866  CB  ASP A 238      57.495  40.393 -16.727  1.00 31.79           C  
ATOM   1867  CG  ASP A 238      57.392  40.048 -18.201  1.00 31.02           C  
ATOM   1868  OD1 ASP A 238      57.682  38.892 -18.571  1.00 37.89           O  
ATOM   1869  OD2 ASP A 238      57.020  40.939 -18.993  1.00 53.06           O1-
ATOM   1870  N   ASP A 239      55.493  38.649 -15.485  1.00 32.96           N  
ATOM   1871  CA  ASP A 239      54.338  37.764 -15.355  1.00 32.00           C  
ATOM   1872  C   ASP A 239      53.936  37.166 -16.696  1.00 39.79           C  
ATOM   1873  O   ASP A 239      53.563  35.989 -16.770  1.00 33.26           O  
ATOM   1874  CB  ASP A 239      53.159  38.520 -14.745  1.00 34.12           C  
ATOM   1875  CG  ASP A 239      53.489  39.128 -13.401  1.00 35.57           C  
ATOM   1876  OD1 ASP A 239      54.376  38.592 -12.706  1.00 30.44           O  
ATOM   1877  OD2 ASP A 239      52.856  40.141 -13.038  1.00 41.86           O1-
ATOM   1878  N   GLU A 240      53.996  37.962 -17.765  1.00 36.36           N  
ATOM   1879  CA  GLU A 240      53.546  37.482 -19.067  1.00 39.45           C  
ATOM   1880  C   GLU A 240      54.448  36.367 -19.582  1.00 42.23           C  
ATOM   1881  O   GLU A 240      53.963  35.320 -20.025  1.00 39.87           O  
ATOM   1882  CB  GLU A 240      53.490  38.641 -20.063  1.00 53.88           C  
ATOM   1883  CG  GLU A 240      52.664  38.353 -21.305  1.00 58.56           C  
ATOM   1884  CD  GLU A 240      52.584  39.545 -22.239  1.00 76.98           C  
ATOM   1885  OE1 GLU A 240      53.506  40.388 -22.207  1.00 79.26           O  
ATOM   1886  OE2 GLU A 240      51.598  39.643 -23.000  1.00 75.37           O1-
ATOM   1887  N   SER A 241      55.766  36.569 -19.522  1.00 39.72           N  
ATOM   1888  CA  SER A 241      56.692  35.539 -19.983  1.00 43.11           C  
ATOM   1889  C   SER A 241      56.624  34.298 -19.101  1.00 38.45           C  
ATOM   1890  O   SER A 241      56.717  33.170 -19.599  1.00 45.38           O  
ATOM   1891  CB  SER A 241      58.117  36.089 -20.020  1.00 38.95           C  
ATOM   1892  OG  SER A 241      58.203  37.227 -20.860  1.00 57.42           O  
ATOM   1893  N   TYR A 242      56.464  34.487 -17.789  1.00 41.07           N  
ATOM   1894  CA  TYR A 242      56.374  33.347 -16.882  1.00 33.14           C  
ATOM   1895  C   TYR A 242      55.096  32.554 -17.122  1.00 31.97           C  
ATOM   1896  O   TYR A 242      55.117  31.317 -17.132  1.00 28.66           O  
ATOM   1897  CB  TYR A 242      56.447  33.830 -15.434  1.00 27.44           C  
ATOM   1898  CG  TYR A 242      56.949  32.796 -14.450  1.00 25.91           C  
ATOM   1899  CD1 TYR A 242      56.106  31.811 -13.953  1.00 25.56           C  
ATOM   1900  CD2 TYR A 242      58.266  32.816 -14.006  1.00 30.30           C  
ATOM   1901  CE1 TYR A 242      56.563  30.868 -13.049  1.00 22.79           C  
ATOM   1902  CE2 TYR A 242      58.731  31.878 -13.102  1.00 28.97           C  
ATOM   1903  CZ  TYR A 242      57.874  30.907 -12.627  1.00 23.29           C  
ATOM   1904  OH  TYR A 242      58.331  29.972 -11.728  1.00 28.02           O  
ATOM   1905  N   GLY A 243      53.973  33.247 -17.324  1.00 30.58           N  
ATOM   1906  CA  GLY A 243      52.713  32.570 -17.574  1.00 32.50           C  
ATOM   1907  C   GLY A 243      52.630  31.896 -18.928  1.00 38.54           C  
ATOM   1908  O   GLY A 243      51.832  30.968 -19.097  1.00 37.31           O  
ATOM   1909  N   GLN A 244      53.434  32.340 -19.897  1.00 41.00           N  
ATOM   1910  CA  GLN A 244      53.417  31.726 -21.219  1.00 43.18           C  
ATOM   1911  C   GLN A 244      53.987  30.314 -21.215  1.00 33.42           C  
ATOM   1912  O   GLN A 244      53.657  29.526 -22.107  1.00 56.06           O  
ATOM   1913  CB  GLN A 244      54.196  32.587 -22.218  1.00 46.00           C  
ATOM   1914  CG  GLN A 244      53.455  33.824 -22.705  1.00 61.42           C  
ATOM   1915  CD  GLN A 244      52.309  33.495 -23.641  1.00 70.83           C  
ATOM   1916  NE2 GLN A 244      51.321  34.382 -23.700  1.00 71.80           N  
ATOM   1917  OE1 GLN A 244      52.310  32.458 -24.304  1.00 76.52           O  
ATOM   1918  N   ILE A 245      54.829  29.974 -20.240  1.00 28.24           N  
ATOM   1919  CA  ILE A 245      55.492  28.682 -20.225  1.00 31.42           C  
ATOM   1920  C   ILE A 245      55.048  27.801 -19.061  1.00 27.55           C  
ATOM   1921  O   ILE A 245      55.075  26.572 -19.191  1.00 34.98           O  
ATOM   1922  CB  ILE A 245      57.026  28.853 -20.223  1.00 32.84           C  
ATOM   1923  CG1 ILE A 245      57.487  29.610 -18.974  1.00 33.89           C  
ATOM   1924  CG2 ILE A 245      57.485  29.569 -21.485  1.00 37.17           C  
ATOM   1925  CD1 ILE A 245      58.069  28.721 -17.892  1.00 30.51           C  
ATOM   1926  N   PHE A 246      54.642  28.382 -17.930  1.00 30.40           N  
ATOM   1927  CA  PHE A 246      54.295  27.571 -16.767  1.00 29.07           C  
ATOM   1928  C   PHE A 246      53.097  26.676 -17.060  1.00 26.74           C  
ATOM   1929  O   PHE A 246      53.173  25.450 -16.930  1.00 27.88           O  
ATOM   1930  CB  PHE A 246      54.016  28.469 -15.560  1.00 22.69           C  
ATOM   1931  CG  PHE A 246      53.737  27.706 -14.293  1.00 36.99           C  
ATOM   1932  CD1 PHE A 246      54.776  27.304 -13.468  1.00 23.66           C  
ATOM   1933  CD2 PHE A 246      52.438  27.386 -13.929  1.00 27.85           C  
ATOM   1934  CE1 PHE A 246      54.525  26.600 -12.304  1.00 23.03           C  
ATOM   1935  CE2 PHE A 246      52.181  26.680 -12.768  1.00 29.36           C  
ATOM   1936  CZ  PHE A 246      53.226  26.288 -11.954  1.00 20.66           C  
ATOM   1937  N   LYS A 247      51.977  27.279 -17.461  1.00 21.65           N  
ATOM   1938  CA  LYS A 247      50.766  26.503 -17.724  1.00 23.92           C  
ATOM   1939  C   LYS A 247      50.966  25.429 -18.788  1.00 35.27           C  
ATOM   1940  O   LYS A 247      50.544  24.283 -18.555  1.00 40.14           O  
ATOM   1941  CB  LYS A 247      49.620  27.453 -18.089  1.00 32.12           C  
ATOM   1942  CG  LYS A 247      48.296  26.762 -18.365  1.00 23.61           C  
ATOM   1943  CD  LYS A 247      47.240  27.764 -18.802  1.00 36.52           C  
ATOM   1944  CE  LYS A 247      45.921  27.079 -19.119  1.00 52.09           C  
ATOM   1945  NZ  LYS A 247      45.362  26.374 -17.933  1.00 52.66           N1+
ATOM   1946  N   PRO A 248      51.579  25.701 -19.950  1.00 38.64           N  
ATOM   1947  CA  PRO A 248      51.773  24.609 -20.922  1.00 37.87           C  
ATOM   1948  C   PRO A 248      52.680  23.500 -20.417  1.00 34.10           C  
ATOM   1949  O   PRO A 248      52.420  22.321 -20.692  1.00 36.48           O  
ATOM   1950  CB  PRO A 248      52.378  25.328 -22.137  1.00 32.13           C  
ATOM   1951  CG  PRO A 248      51.962  26.745 -21.988  1.00 29.50           C  
ATOM   1952  CD  PRO A 248      51.985  27.001 -20.516  1.00 31.33           C  
ATOM   1953  N   ILE A 249      53.742  23.840 -19.685  1.00 30.35           N  
ATOM   1954  CA  ILE A 249      54.663  22.815 -19.203  1.00 32.27           C  
ATOM   1955  C   ILE A 249      54.016  21.987 -18.100  1.00 32.03           C  
ATOM   1956  O   ILE A 249      54.130  20.755 -18.084  1.00 31.11           O  
ATOM   1957  CB  ILE A 249      55.981  23.458 -18.739  1.00 26.70           C  
ATOM   1958  CG1 ILE A 249      56.760  23.982 -19.945  1.00 31.43           C  
ATOM   1959  CG2 ILE A 249      56.822  22.462 -17.953  1.00 21.30           C  
ATOM   1960  CD1 ILE A 249      58.064  24.633 -19.586  1.00 39.03           C  
ATOM   1961  N   ILE A 250      53.323  22.642 -17.166  1.00 24.09           N  
ATOM   1962  CA  ILE A 250      52.640  21.908 -16.104  1.00 30.34           C  
ATOM   1963  C   ILE A 250      51.530  21.041 -16.685  1.00 26.99           C  
ATOM   1964  O   ILE A 250      51.321  19.901 -16.252  1.00 25.63           O  
ATOM   1965  CB  ILE A 250      52.106  22.883 -15.037  1.00 34.79           C  
ATOM   1966  CG1 ILE A 250      53.269  23.581 -14.332  1.00 32.28           C  
ATOM   1967  CG2 ILE A 250      51.230  22.154 -14.028  1.00 25.00           C  
ATOM   1968  CD1 ILE A 250      54.278  22.625 -13.734  1.00 28.18           C  
ATOM   1969  N   SER A 251      50.809  21.560 -17.683  1.00 30.01           N  
ATOM   1970  CA  SER A 251      49.766  20.769 -18.329  1.00 28.88           C  
ATOM   1971  C   SER A 251      50.351  19.540 -19.012  1.00 30.02           C  
ATOM   1972  O   SER A 251      49.783  18.444 -18.928  1.00 31.10           O  
ATOM   1973  CB  SER A 251      49.002  21.626 -19.338  1.00 27.29           C  
ATOM   1974  OG  SER A 251      48.491  22.798 -18.729  1.00 39.70           O  
ATOM   1975  N   LYS A 252      51.490  19.701 -19.690  1.00 35.27           N  
ATOM   1976  CA  LYS A 252      52.122  18.565 -20.352  1.00 35.35           C  
ATOM   1977  C   LYS A 252      52.663  17.560 -19.343  1.00 26.43           C  
ATOM   1978  O   LYS A 252      52.657  16.353 -19.610  1.00 28.66           O  
ATOM   1979  CB  LYS A 252      53.241  19.049 -21.274  1.00 37.01           C  
ATOM   1980  CG  LYS A 252      53.709  18.009 -22.279  1.00 40.95           C  
ATOM   1981  CD  LYS A 252      52.595  17.653 -23.251  1.00 56.36           C  
ATOM   1982  CE  LYS A 252      53.058  16.632 -24.276  1.00 59.45           C  
ATOM   1983  NZ  LYS A 252      54.235  17.111 -25.053  1.00 67.98           N1+
ATOM   1984  N   VAL A 253      53.132  18.035 -18.188  1.00 37.32           N  
ATOM   1985  CA  VAL A 253      53.594  17.126 -17.144  1.00 29.58           C  
ATOM   1986  C   VAL A 253      52.427  16.325 -16.580  1.00 31.34           C  
ATOM   1987  O   VAL A 253      52.536  15.113 -16.362  1.00 36.12           O  
ATOM   1988  CB  VAL A 253      54.332  17.910 -16.043  1.00 38.33           C  
ATOM   1989  CG1 VAL A 253      54.520  17.044 -14.810  1.00 31.96           C  
ATOM   1990  CG2 VAL A 253      55.677  18.405 -16.555  1.00 27.71           C  
ATOM   1991  N   MET A 254      51.291  16.986 -16.342  1.00 25.90           N  
ATOM   1992  CA  MET A 254      50.120  16.286 -15.823  1.00 26.25           C  
ATOM   1993  C   MET A 254      49.625  15.229 -16.803  1.00 30.60           C  
ATOM   1994  O   MET A 254      49.181  14.151 -16.392  1.00 33.61           O  
ATOM   1995  CB  MET A 254      49.007  17.286 -15.512  1.00 21.01           C  
ATOM   1996  CG  MET A 254      49.323  18.245 -14.376  1.00 34.90           C  
ATOM   1997  SD  MET A 254      49.387  17.434 -12.769  1.00 35.32           S  
ATOM   1998  CE  MET A 254      49.505  18.853 -11.683  1.00 26.00           C  
ATOM   1999  N   GLU A 255      49.695  15.519 -18.103  1.00 31.61           N  
ATOM   2000  CA  GLU A 255      49.239  14.558 -19.103  1.00 30.03           C  
ATOM   2001  C   GLU A 255      50.162  13.348 -19.166  1.00 36.18           C  
ATOM   2002  O   GLU A 255      49.700  12.201 -19.177  1.00 32.89           O  
ATOM   2003  CB  GLU A 255      49.148  15.231 -20.473  1.00 34.47           C  
ATOM   2004  CG  GLU A 255      48.825  14.275 -21.609  1.00 51.93           C  
ATOM   2005  CD  GLU A 255      49.081  14.881 -22.975  1.00 60.78           C  
ATOM   2006  OE1 GLU A 255      49.633  15.999 -23.037  1.00 61.54           O  
ATOM   2007  OE2 GLU A 255      48.732  14.237 -23.986  1.00 70.10           O1-
ATOM   2008  N   MET A 256      51.474  13.584 -19.207  1.00 32.13           N  
ATOM   2009  CA  MET A 256      52.427  12.490 -19.352  1.00 29.21           C  
ATOM   2010  C   MET A 256      52.633  11.744 -18.039  1.00 32.17           C  
ATOM   2011  O   MET A 256      52.552  10.512 -17.997  1.00 35.62           O  
ATOM   2012  CB  MET A 256      53.762  13.024 -19.876  1.00 29.09           C  
ATOM   2013  CG  MET A 256      53.703  13.589 -21.286  1.00 41.28           C  
ATOM   2014  SD  MET A 256      53.075  12.392 -22.478  1.00 40.12           S  
ATOM   2015  CE  MET A 256      53.660  13.094 -24.018  1.00 52.54           C  
ATOM   2016  N   TYR A 257      52.898  12.475 -16.955  1.00 29.56           N  
ATOM   2017  CA  TYR A 257      53.260  11.829 -15.698  1.00 33.51           C  
ATOM   2018  C   TYR A 257      52.035  11.329 -14.941  1.00 28.51           C  
ATOM   2019  O   TYR A 257      52.083  10.260 -14.322  1.00 33.46           O  
ATOM   2020  CB  TYR A 257      54.071  12.796 -14.836  1.00 30.00           C  
ATOM   2021  CG  TYR A 257      54.640  12.174 -13.587  1.00 29.28           C  
ATOM   2022  CD1 TYR A 257      55.548  11.128 -13.663  1.00 29.53           C  
ATOM   2023  CD2 TYR A 257      54.282  12.643 -12.331  1.00 22.69           C  
ATOM   2024  CE1 TYR A 257      56.076  10.559 -12.524  1.00 28.59           C  
ATOM   2025  CE2 TYR A 257      54.805  12.082 -11.186  1.00 24.32           C  
ATOM   2026  CZ  TYR A 257      55.701  11.041 -11.289  1.00 31.39           C  
ATOM   2027  OH  TYR A 257      56.224  10.479 -10.151  1.00 31.76           O  
ATOM   2028  N   GLN A 258      50.934  12.083 -14.983  1.00 33.95           N  
ATOM   2029  CA  GLN A 258      49.678  11.738 -14.320  1.00 39.38           C  
ATOM   2030  C   GLN A 258      49.893  11.423 -12.845  1.00 39.39           C  
ATOM   2031  O   GLN A 258      49.711  10.273 -12.424  1.00 42.46           O  
ATOM   2032  CB  GLN A 258      49.010  10.551 -15.017  1.00 38.06           C  
ATOM   2033  CG  GLN A 258      48.655  10.805 -16.470  1.00 43.26           C  
ATOM   2034  CD  GLN A 258      48.100   9.574 -17.158  1.00 53.51           C  
ATOM   2035  NE2 GLN A 258      48.695   9.210 -18.289  1.00 63.53           N  
ATOM   2036  OE1 GLN A 258      47.152   8.953 -16.678  1.00 59.43           O  
ATOM   2037  N   PRO A 259      50.271  12.401 -12.029  1.00 34.78           N  
ATOM   2038  CA  PRO A 259      50.461  12.135 -10.603  1.00 37.52           C  
ATOM   2039  C   PRO A 259      49.131  12.053  -9.870  1.00 36.25           C  
ATOM   2040  O   PRO A 259      48.092  12.516 -10.344  1.00 36.50           O  
ATOM   2041  CB  PRO A 259      51.276  13.343 -10.129  1.00 27.52           C  
ATOM   2042  CG  PRO A 259      50.819  14.445 -11.018  1.00 34.56           C  
ATOM   2043  CD  PRO A 259      50.532  13.813 -12.362  1.00 28.33           C  
ATOM   2044  N   SER A 260      49.181  11.437  -8.692  1.00 27.90           N  
ATOM   2045  CA  SER A 260      48.029  11.367  -7.806  1.00 32.97           C  
ATOM   2046  C   SER A 260      48.122  12.358  -6.656  1.00 35.08           C  
ATOM   2047  O   SER A 260      47.169  12.480  -5.881  1.00 35.50           O  
ATOM   2048  CB  SER A 260      47.864   9.944  -7.261  1.00 38.75           C  
ATOM   2049  OG  SER A 260      49.033   9.514  -6.585  1.00 45.93           O  
ATOM   2050  N   ALA A 261      49.242  13.067  -6.530  1.00 27.70           N  
ATOM   2051  CA  ALA A 261      49.420  14.080  -5.500  1.00 30.11           C  
ATOM   2052  C   ALA A 261      50.459  15.079  -5.986  1.00 32.93           C  
ATOM   2053  O   ALA A 261      51.394  14.718  -6.705  1.00 31.08           O  
ATOM   2054  CB  ALA A 261      49.849  13.463  -4.164  1.00 23.47           C  
ATOM   2055  N   VAL A 262      50.282  16.338  -5.589  1.00 26.51           N  
ATOM   2056  CA  VAL A 262      51.136  17.432  -6.034  1.00 22.25           C  
ATOM   2057  C   VAL A 262      51.650  18.194  -4.820  1.00 32.78           C  
ATOM   2058  O   VAL A 262      50.900  18.449  -3.870  1.00 29.49           O  
ATOM   2059  CB  VAL A 262      50.387  18.385  -6.992  1.00 28.33           C  
ATOM   2060  CG1 VAL A 262      51.316  19.482  -7.492  1.00 28.26           C  
ATOM   2061  CG2 VAL A 262      49.793  17.612  -8.160  1.00 28.39           C  
ATOM   2062  N   VAL A 263      52.931  18.552  -4.852  1.00 26.78           N  
ATOM   2063  CA  VAL A 263      53.543  19.433  -3.865  1.00 30.78           C  
ATOM   2064  C   VAL A 263      54.065  20.661  -4.597  1.00 26.19           C  
ATOM   2065  O   VAL A 263      54.827  20.535  -5.563  1.00 27.14           O  
ATOM   2066  CB  VAL A 263      54.677  18.733  -3.093  1.00 25.80           C  
ATOM   2067  CG1 VAL A 263      55.307  19.690  -2.093  1.00 25.17           C  
ATOM   2068  CG2 VAL A 263      54.151  17.495  -2.391  1.00 25.23           C  
ATOM   2069  N   LEU A 264      53.655  21.843  -4.141  1.00 27.01           N  
ATOM   2070  CA  LEU A 264      53.998  23.104  -4.792  1.00 22.59           C  
ATOM   2071  C   LEU A 264      54.749  23.986  -3.803  1.00 24.03           C  
ATOM   2072  O   LEU A 264      54.169  24.460  -2.820  1.00 31.02           O  
ATOM   2073  CB  LEU A 264      52.744  23.806  -5.311  1.00 21.88           C  
ATOM   2074  CG  LEU A 264      52.943  25.184  -5.948  1.00 29.83           C  
ATOM   2075  CD1 LEU A 264      53.846  25.096  -7.168  1.00 24.76           C  
ATOM   2076  CD2 LEU A 264      51.605  25.807  -6.311  1.00 16.73           C  
ATOM   2077  N   GLN A 265      56.035  24.204  -4.066  1.00 26.12           N  
ATOM   2078  CA  GLN A 265      56.856  25.109  -3.271  1.00 22.55           C  
ATOM   2079  C   GLN A 265      56.701  26.518  -3.834  1.00 21.49           C  
ATOM   2080  O   GLN A 265      57.056  26.770  -4.990  1.00 24.37           O  
ATOM   2081  CB  GLN A 265      58.319  24.663  -3.296  1.00 28.12           C  
ATOM   2082  CG  GLN A 265      59.189  25.238  -2.186  1.00 20.98           C  
ATOM   2083  CD  GLN A 265      59.960  26.475  -2.613  1.00 31.11           C  
ATOM   2084  NE2 GLN A 265      61.099  26.710  -1.971  1.00 19.46           N  
ATOM   2085  OE1 GLN A 265      59.543  27.206  -3.511  1.00 23.71           O  
ATOM   2086  N   CYS A 266      56.173  27.432  -3.020  1.00 24.23           N  
ATOM   2087  CA  CYS A 266      55.838  28.767  -3.502  1.00 15.16           C  
ATOM   2088  C   CYS A 266      56.800  29.825  -2.980  1.00 23.19           C  
ATOM   2089  O   CYS A 266      56.369  30.812  -2.375  1.00 27.64           O  
ATOM   2090  CB  CYS A 266      54.407  29.132  -3.102  1.00 27.08           C  
ATOM   2091  SG  CYS A 266      53.155  27.944  -3.620  1.00 27.82           S  
ATOM   2092  N   GLY A 267      58.098  29.635  -3.210  1.00 21.77           N  
ATOM   2093  CA  GLY A 267      59.089  30.611  -2.799  1.00 22.15           C  
ATOM   2094  C   GLY A 267      58.817  31.991  -3.364  1.00 31.36           C  
ATOM   2095  O   GLY A 267      58.685  32.154  -4.580  1.00 25.65           O  
ATOM   2096  N   ALA A 268      58.724  32.990  -2.490  1.00 30.09           N  
ATOM   2097  CA  ALA A 268      58.362  34.343  -2.891  1.00 23.56           C  
ATOM   2098  C   ALA A 268      59.554  35.175  -3.344  1.00 30.98           C  
ATOM   2099  O   ALA A 268      59.368  36.330  -3.739  1.00 26.84           O  
ATOM   2100  CB  ALA A 268      57.645  35.059  -1.742  1.00 26.73           C  
ATOM   2101  N   ASP A 269      60.768  34.626  -3.301  1.00 24.39           N  
ATOM   2102  CA  ASP A 269      61.938  35.383  -3.730  1.00 30.53           C  
ATOM   2103  C   ASP A 269      62.033  35.517  -5.243  1.00 32.31           C  
ATOM   2104  O   ASP A 269      63.006  36.100  -5.736  1.00 32.07           O  
ATOM   2105  CB  ASP A 269      63.209  34.742  -3.169  1.00 25.05           C  
ATOM   2106  CG  ASP A 269      63.274  33.255  -3.429  1.00 28.79           C  
ATOM   2107  OD1 ASP A 269      64.371  32.675  -3.291  1.00 25.39           O  
ATOM   2108  OD2 ASP A 269      62.231  32.669  -3.788  1.00 35.56           O1-
ATOM   2109  N   SER A 270      61.058  34.997  -5.985  1.00 35.15           N  
ATOM   2110  CA  SER A 270      60.942  35.238  -7.416  1.00 26.65           C  
ATOM   2111  C   SER A 270      60.075  36.450  -7.729  1.00 31.73           C  
ATOM   2112  O   SER A 270      59.756  36.686  -8.899  1.00 28.61           O  
ATOM   2113  CB  SER A 270      60.382  33.996  -8.115  1.00 30.95           C  
ATOM   2114  OG  SER A 270      59.163  33.582  -7.522  1.00 26.44           O  
ATOM   2115  N   LEU A 271      59.684  37.216  -6.713  1.00 28.34           N  
ATOM   2116  CA  LEU A 271      58.890  38.416  -6.912  1.00 21.13           C  
ATOM   2117  C   LEU A 271      59.785  39.604  -7.245  1.00 31.30           C  
ATOM   2118  O   LEU A 271      60.988  39.609  -6.973  1.00 35.42           O  
ATOM   2119  CB  LEU A 271      58.065  38.733  -5.665  1.00 29.93           C  
ATOM   2120  CG  LEU A 271      56.935  37.776  -5.292  1.00 38.31           C  
ATOM   2121  CD1 LEU A 271      56.367  38.157  -3.937  1.00 26.87           C  
ATOM   2122  CD2 LEU A 271      55.853  37.793  -6.354  1.00 18.31           C  
ATOM   2123  N   SER A 272      59.172  40.626  -7.837  1.00 35.02           N  
ATOM   2124  CA  SER A 272      59.897  41.850  -8.148  1.00 28.98           C  
ATOM   2125  C   SER A 272      60.336  42.548  -6.867  1.00 31.49           C  
ATOM   2126  O   SER A 272      59.588  42.620  -5.888  1.00 28.73           O  
ATOM   2127  CB  SER A 272      59.022  42.784  -8.983  1.00 30.03           C  
ATOM   2128  OG  SER A 272      59.689  44.005  -9.247  1.00 43.38           O  
ATOM   2129  N   GLY A 273      61.564  43.060  -6.876  1.00 29.51           N  
ATOM   2130  CA  GLY A 273      62.080  43.792  -5.738  1.00 27.53           C  
ATOM   2131  C   GLY A 273      62.559  42.945  -4.584  1.00 32.59           C  
ATOM   2132  O   GLY A 273      62.730  43.471  -3.479  1.00 42.08           O  
ATOM   2133  N   ASP A 274      62.783  41.651  -4.796  1.00 25.19           N  
ATOM   2134  CA  ASP A 274      63.267  40.798  -3.721  1.00 29.65           C  
ATOM   2135  C   ASP A 274      64.702  41.161  -3.361  1.00 34.96           C  
ATOM   2136  O   ASP A 274      65.505  41.525  -4.225  1.00 36.09           O  
ATOM   2137  CB  ASP A 274      63.181  39.326  -4.120  1.00 23.73           C  
ATOM   2138  CG  ASP A 274      63.527  38.392  -2.974  1.00 29.65           C  
ATOM   2139  OD1 ASP A 274      62.672  38.198  -2.084  1.00 34.79           O  
ATOM   2140  OD2 ASP A 274      64.655  37.857  -2.958  1.00 33.00           O1-
ATOM   2141  N   ARG A 275      65.020  41.062  -2.067  1.00 27.02           N  
ATOM   2142  CA  ARG A 275      66.354  41.421  -1.596  1.00 28.37           C  
ATOM   2143  C   ARG A 275      67.430  40.539  -2.216  1.00 34.69           C  
ATOM   2144  O   ARG A 275      68.548  41.005  -2.465  1.00 29.92           O  
ATOM   2145  CB  ARG A 275      66.403  41.335  -0.070  1.00 31.53           C  
ATOM   2146  CG  ARG A 275      67.753  41.667   0.543  1.00 34.02           C  
ATOM   2147  CD  ARG A 275      67.711  41.512   2.055  1.00 51.74           C  
ATOM   2148  NE  ARG A 275      69.023  41.694   2.668  1.00 47.55           N  
ATOM   2149  CZ  ARG A 275      69.256  41.595   3.972  1.00 49.22           C  
ATOM   2150  NH1 ARG A 275      68.263  41.316   4.805  1.00 43.53           N1+
ATOM   2151  NH2 ARG A 275      70.482  41.775   4.445  1.00 45.54           N  
ATOM   2152  N   LEU A 276      67.117  39.271  -2.478  1.00 33.29           N  
ATOM   2153  CA  LEU A 276      68.060  38.350  -3.096  1.00 32.01           C  
ATOM   2154  C   LEU A 276      67.700  37.974  -4.524  1.00 34.94           C  
ATOM   2155  O   LEU A 276      68.594  37.643  -5.305  1.00 32.90           O  
ATOM   2156  CB  LEU A 276      68.177  37.066  -2.264  1.00 22.44           C  
ATOM   2157  CG  LEU A 276      68.666  37.218  -0.822  1.00 35.03           C  
ATOM   2158  CD1 LEU A 276      68.784  35.859  -0.154  1.00 31.28           C  
ATOM   2159  CD2 LEU A 276      69.993  37.960  -0.774  1.00 32.62           C  
ATOM   2160  N   GLY A 277      66.416  38.018  -4.885  1.00 28.10           N  
ATOM   2161  CA  GLY A 277      66.012  37.635  -6.218  1.00 24.03           C  
ATOM   2162  C   GLY A 277      66.164  38.756  -7.229  1.00 43.41           C  
ATOM   2163  O   GLY A 277      66.280  39.933  -6.891  1.00 47.72           O  
ATOM   2164  N   CYS A 278      66.163  38.366  -8.507  1.00 36.90           N  
ATOM   2165  CA  CYS A 278      66.287  39.315  -9.608  1.00 31.13           C  
ATOM   2166  C   CYS A 278      65.217  39.087 -10.671  1.00 36.19           C  
ATOM   2167  O   CYS A 278      65.397  39.500 -11.821  1.00 29.74           O  
ATOM   2168  CB ACYS A 278      67.683  39.246 -10.230  0.58 39.22           C  
ATOM   2169  CB BCYS A 278      67.680  39.235 -10.240  0.42 39.18           C  
ATOM   2170  SG ACYS A 278      68.291  37.571 -10.482  0.58 40.86           S  
ATOM   2171  SG BCYS A 278      69.049  39.555  -9.100  0.42 34.76           S  
ATOM   2172  N   PHE A 279      64.115  38.432 -10.318  1.00 34.13           N  
ATOM   2173  CA  PHE A 279      62.983  38.322 -11.223  1.00 23.63           C  
ATOM   2174  C   PHE A 279      62.107  39.568 -11.103  1.00 29.75           C  
ATOM   2175  O   PHE A 279      62.346  40.453 -10.277  1.00 29.63           O  
ATOM   2176  CB  PHE A 279      62.185  37.053 -10.934  1.00 28.24           C  
ATOM   2177  CG  PHE A 279      62.800  35.803 -11.501  1.00 31.44           C  
ATOM   2178  CD1 PHE A 279      63.948  35.863 -12.275  1.00 26.21           C  
ATOM   2179  CD2 PHE A 279      62.217  34.566 -11.272  1.00 28.03           C  
ATOM   2180  CE1 PHE A 279      64.509  34.714 -12.799  1.00 22.44           C  
ATOM   2181  CE2 PHE A 279      62.773  33.414 -11.795  1.00 36.71           C  
ATOM   2182  CZ  PHE A 279      63.921  33.488 -12.559  1.00 28.10           C  
ATOM   2183  N   ASN A 280      61.073  39.639 -11.936  1.00 32.22           N  
ATOM   2184  CA  ASN A 280      60.192  40.800 -11.990  1.00 32.58           C  
ATOM   2185  C   ASN A 280      58.733  40.369 -11.948  1.00 28.07           C  
ATOM   2186  O   ASN A 280      57.878  40.930 -12.640  1.00 28.95           O  
ATOM   2187  CB  ASN A 280      60.477  41.639 -13.234  1.00 32.39           C  
ATOM   2188  CG  ASN A 280      60.029  43.078 -13.082  1.00 36.97           C  
ATOM   2189  ND2 ASN A 280      59.864  43.768 -14.205  1.00 33.25           N  
ATOM   2190  OD1 ASN A 280      59.839  43.567 -11.970  1.00 39.59           O  
ATOM   2191  N   LEU A 281      58.427  39.363 -11.134  1.00 28.79           N  
ATOM   2192  CA  LEU A 281      57.061  38.884 -11.006  1.00 27.51           C  
ATOM   2193  C   LEU A 281      56.288  39.714  -9.989  1.00 27.60           C  
ATOM   2194  O   LEU A 281      56.856  40.263  -9.040  1.00 27.80           O  
ATOM   2195  CB  LEU A 281      57.034  37.414 -10.583  1.00 23.55           C  
ATOM   2196  CG  LEU A 281      57.660  36.375 -11.513  1.00 37.40           C  
ATOM   2197  CD1 LEU A 281      57.449  34.976 -10.954  1.00 25.32           C  
ATOM   2198  CD2 LEU A 281      57.083  36.486 -12.909  1.00 31.86           C  
ATOM   2199  N   THR A 282      54.979  39.800 -10.198  1.00 20.70           N  
ATOM   2200  CA  THR A 282      54.071  40.398  -9.235  1.00 28.47           C  
ATOM   2201  C   THR A 282      53.377  39.294  -8.444  1.00 34.66           C  
ATOM   2202  O   THR A 282      53.556  38.101  -8.701  1.00 27.83           O  
ATOM   2203  CB  THR A 282      53.047  41.293  -9.934  1.00 32.52           C  
ATOM   2204  CG2 THR A 282      53.746  42.312 -10.816  1.00 28.84           C  
ATOM   2205  OG1 THR A 282      52.177  40.487 -10.738  1.00 36.73           O  
ATOM   2206  N   VAL A 283      52.570  39.702  -7.463  1.00 25.08           N  
ATOM   2207  CA  VAL A 283      51.824  38.726  -6.676  1.00 24.87           C  
ATOM   2208  C   VAL A 283      50.816  37.993  -7.552  1.00 30.91           C  
ATOM   2209  O   VAL A 283      50.642  36.774  -7.432  1.00 27.34           O  
ATOM   2210  CB  VAL A 283      51.148  39.414  -5.476  1.00 25.99           C  
ATOM   2211  CG1 VAL A 283      50.211  38.450  -4.765  1.00 20.67           C  
ATOM   2212  CG2 VAL A 283      52.199  39.944  -4.513  1.00 23.51           C  
ATOM   2213  N   LYS A 284      50.149  38.715  -8.457  1.00 26.46           N  
ATOM   2214  CA  LYS A 284      49.188  38.072  -9.348  1.00 31.18           C  
ATOM   2215  C   LYS A 284      49.877  37.098 -10.296  1.00 25.45           C  
ATOM   2216  O   LYS A 284      49.382  35.988 -10.525  1.00 30.59           O  
ATOM   2217  CB  LYS A 284      48.409  39.126 -10.136  1.00 28.41           C  
ATOM   2218  CG  LYS A 284      47.479  39.975  -9.287  1.00 38.93           C  
ATOM   2219  CD  LYS A 284      46.681  40.945 -10.143  1.00 44.09           C  
ATOM   2220  CE  LYS A 284      45.677  41.721  -9.306  1.00 50.65           C  
ATOM   2221  NZ  LYS A 284      44.896  42.688 -10.126  1.00 52.62           N1+
ATOM   2222  N   GLY A 285      51.018  37.496 -10.862  1.00 28.32           N  
ATOM   2223  CA  GLY A 285      51.755  36.589 -11.725  1.00 27.39           C  
ATOM   2224  C   GLY A 285      52.302  35.393 -10.971  1.00 29.08           C  
ATOM   2225  O   GLY A 285      52.358  34.282 -11.505  1.00 25.33           O  
ATOM   2226  N   HIS A 286      52.709  35.603  -9.718  1.00 29.04           N  
ATOM   2227  CA  HIS A 286      53.175  34.498  -8.887  1.00 25.84           C  
ATOM   2228  C   HIS A 286      52.017  33.588  -8.495  1.00 28.67           C  
ATOM   2229  O   HIS A 286      52.112  32.360  -8.605  1.00 23.17           O  
ATOM   2230  CB  HIS A 286      53.879  35.050  -7.647  1.00 28.79           C  
ATOM   2231  CG  HIS A 286      54.705  34.042  -6.910  1.00 26.82           C  
ATOM   2232  CD2 HIS A 286      56.021  33.734  -6.995  1.00 31.20           C  
ATOM   2233  ND1 HIS A 286      54.183  33.223  -5.931  1.00 26.38           N  
ATOM   2234  CE1 HIS A 286      55.140  32.449  -5.451  1.00 24.30           C  
ATOM   2235  NE2 HIS A 286      56.265  32.739  -6.080  1.00 22.04           N  
ATOM   2236  N   ALA A 287      50.905  34.178  -8.045  1.00 24.49           N  
ATOM   2237  CA  ALA A 287      49.738  33.395  -7.658  1.00 28.72           C  
ATOM   2238  C   ALA A 287      49.075  32.712  -8.845  1.00 29.07           C  
ATOM   2239  O   ALA A 287      48.286  31.782  -8.645  1.00 29.71           O  
ATOM   2240  CB  ALA A 287      48.719  34.281  -6.941  1.00 25.02           C  
ATOM   2241  N   LYS A 288      49.364  33.158 -10.070  1.00 35.12           N  
ATOM   2242  CA  LYS A 288      48.832  32.481 -11.247  1.00 31.10           C  
ATOM   2243  C   LYS A 288      49.292  31.030 -11.304  1.00 32.18           C  
ATOM   2244  O   LYS A 288      48.550  30.161 -11.777  1.00 33.95           O  
ATOM   2245  CB  LYS A 288      49.253  33.228 -12.514  1.00 35.35           C  
ATOM   2246  CG  LYS A 288      48.670  32.667 -13.802  1.00 39.72           C  
ATOM   2247  CD  LYS A 288      47.177  32.929 -13.900  1.00 52.91           C  
ATOM   2248  CE  LYS A 288      46.854  33.826 -15.086  1.00 65.57           C  
ATOM   2249  NZ  LYS A 288      45.391  34.076 -15.219  1.00 72.62           N1+
ATOM   2250  N   CYS A 289      50.503  30.749 -10.816  1.00 32.08           N  
ATOM   2251  CA  CYS A 289      50.992  29.376 -10.771  1.00 26.49           C  
ATOM   2252  C   CYS A 289      50.171  28.517  -9.820  1.00 32.51           C  
ATOM   2253  O   CYS A 289      49.985  27.321 -10.071  1.00 32.10           O  
ATOM   2254  CB  CYS A 289      52.462  29.356 -10.356  1.00 29.97           C  
ATOM   2255  SG  CYS A 289      53.542  30.360 -11.392  1.00 31.64           S  
ATOM   2256  N   VAL A 290      49.680  29.103  -8.727  1.00 42.94           N  
ATOM   2257  CA  VAL A 290      48.900  28.338  -7.760  1.00 29.13           C  
ATOM   2258  C   VAL A 290      47.573  27.905  -8.370  1.00 36.45           C  
ATOM   2259  O   VAL A 290      47.192  26.730  -8.300  1.00 34.25           O  
ATOM   2260  CB  VAL A 290      48.687  29.156  -6.474  1.00 35.11           C  
ATOM   2261  CG1 VAL A 290      47.811  28.386  -5.496  1.00 29.30           C  
ATOM   2262  CG2 VAL A 290      50.027  29.514  -5.843  1.00 19.22           C  
ATOM   2263  N   GLU A 291      46.851  28.844  -8.985  1.00 33.26           N  
ATOM   2264  CA  GLU A 291      45.544  28.516  -9.539  1.00 46.15           C  
ATOM   2265  C   GLU A 291      45.642  27.651 -10.789  1.00 36.59           C  
ATOM   2266  O   GLU A 291      44.654  27.007 -11.155  1.00 35.23           O  
ATOM   2267  CB  GLU A 291      44.757  29.795  -9.837  1.00 42.60           C  
ATOM   2268  CG  GLU A 291      45.354  30.681 -10.913  1.00 45.94           C  
ATOM   2269  CD  GLU A 291      44.547  31.950 -11.120  1.00 67.23           C  
ATOM   2270  OE1 GLU A 291      44.027  32.493 -10.122  1.00 62.82           O  
ATOM   2271  OE2 GLU A 291      44.420  32.398 -12.279  1.00 67.40           O1-
ATOM   2272  N   VAL A 292      46.801  27.615 -11.448  1.00 34.14           N  
ATOM   2273  CA  VAL A 292      46.987  26.687 -12.559  1.00 28.68           C  
ATOM   2274  C   VAL A 292      47.148  25.265 -12.036  1.00 28.43           C  
ATOM   2275  O   VAL A 292      46.515  24.326 -12.533  1.00 30.30           O  
ATOM   2276  CB  VAL A 292      48.185  27.113 -13.427  1.00 40.86           C  
ATOM   2277  CG1 VAL A 292      48.651  25.957 -14.298  1.00 23.95           C  
ATOM   2278  CG2 VAL A 292      47.811  28.305 -14.294  1.00 28.35           C  
ATOM   2279  N   VAL A 293      47.997  25.085 -11.021  1.00 32.30           N  
ATOM   2280  CA  VAL A 293      48.133  23.776 -10.388  1.00 33.86           C  
ATOM   2281  C   VAL A 293      46.823  23.364  -9.732  1.00 27.48           C  
ATOM   2282  O   VAL A 293      46.481  22.175  -9.692  1.00 33.98           O  
ATOM   2283  CB  VAL A 293      49.294  23.796  -9.373  1.00 31.46           C  
ATOM   2284  CG1 VAL A 293      49.414  22.457  -8.658  1.00 22.19           C  
ATOM   2285  CG2 VAL A 293      50.599  24.152 -10.069  1.00 23.59           C  
ATOM   2286  N   LYS A 294      46.060  24.336  -9.229  1.00 28.71           N  
ATOM   2287  CA  LYS A 294      44.817  24.037  -8.529  1.00 38.66           C  
ATOM   2288  C   LYS A 294      43.742  23.508  -9.474  1.00 40.71           C  
ATOM   2289  O   LYS A 294      42.871  22.741  -9.048  1.00 35.57           O  
ATOM   2290  CB  LYS A 294      44.335  25.292  -7.797  1.00 36.52           C  
ATOM   2291  CG  LYS A 294      43.022  25.157  -7.050  1.00 49.67           C  
ATOM   2292  CD  LYS A 294      42.882  26.267  -6.018  1.00 45.67           C  
ATOM   2293  CE  LYS A 294      41.436  26.700  -5.848  1.00 46.42           C  
ATOM   2294  NZ  LYS A 294      40.949  27.458  -7.034  1.00 49.49           N1+
ATOM   2295  N   THR A 295      43.793  23.883 -10.756  1.00 31.64           N  
ATOM   2296  CA  THR A 295      42.742  23.485 -11.688  1.00 41.13           C  
ATOM   2297  C   THR A 295      42.746  21.988 -11.976  1.00 41.33           C  
ATOM   2298  O   THR A 295      41.735  21.462 -12.453  1.00 46.66           O  
ATOM   2299  CB ATHR A 295      42.871  24.252 -13.007  0.76 39.37           C  
ATOM   2300  CB BTHR A 295      42.871  24.272 -12.996  0.24 39.33           C  
ATOM   2301  CG2ATHR A 295      42.376  25.682 -12.852  0.76 37.18           C  
ATOM   2302  CG2BTHR A 295      43.802  23.563 -13.970  0.24 36.43           C  
ATOM   2303  OG1ATHR A 295      44.241  24.255 -13.432  0.76 39.05           O  
ATOM   2304  OG1BTHR A 295      41.582  24.402 -13.604  0.24 43.63           O  
ATOM   2305  N   PHE A 296      43.847  21.289 -11.698  1.00 35.14           N  
ATOM   2306  CA  PHE A 296      43.909  19.859 -11.972  1.00 30.05           C  
ATOM   2307  C   PHE A 296      43.224  19.020 -10.902  1.00 32.56           C  
ATOM   2308  O   PHE A 296      43.063  17.810 -11.100  1.00 31.93           O  
ATOM   2309  CB  PHE A 296      45.366  19.422 -12.137  1.00 31.51           C  
ATOM   2310  CG  PHE A 296      46.037  20.009 -13.348  1.00 31.33           C  
ATOM   2311  CD1 PHE A 296      45.915  19.400 -14.587  1.00 35.71           C  
ATOM   2312  CD2 PHE A 296      46.781  21.174 -13.250  1.00 28.69           C  
ATOM   2313  CE1 PHE A 296      46.526  19.938 -15.705  1.00 25.39           C  
ATOM   2314  CE2 PHE A 296      47.396  21.717 -14.364  1.00 26.09           C  
ATOM   2315  CZ  PHE A 296      47.268  21.098 -15.593  1.00 28.67           C  
ATOM   2316  N   ASN A 297      42.822  19.631  -9.784  1.00 36.65           N  
ATOM   2317  CA  ASN A 297      41.995  18.982  -8.764  1.00 32.59           C  
ATOM   2318  C   ASN A 297      42.659  17.721  -8.214  1.00 38.37           C  
ATOM   2319  O   ASN A 297      42.030  16.671  -8.063  1.00 36.82           O  
ATOM   2320  CB  ASN A 297      40.598  18.676  -9.310  1.00 42.21           C  
ATOM   2321  CG  ASN A 297      39.879  19.920  -9.793  1.00 54.94           C  
ATOM   2322  ND2 ASN A 297      40.071  20.258 -11.062  1.00 60.41           N  
ATOM   2323  OD1 ASN A 297      39.162  20.571  -9.034  1.00 51.52           O  
ATOM   2324  N   LEU A 298      43.945  17.832  -7.913  1.00 36.23           N  
ATOM   2325  CA  LEU A 298      44.673  16.774  -7.237  1.00 36.13           C  
ATOM   2326  C   LEU A 298      45.010  17.203  -5.813  1.00 31.58           C  
ATOM   2327  O   LEU A 298      45.115  18.402  -5.534  1.00 36.48           O  
ATOM   2328  CB  LEU A 298      45.967  16.424  -7.981  1.00 27.29           C  
ATOM   2329  CG  LEU A 298      45.806  15.789  -9.363  1.00 37.99           C  
ATOM   2330  CD1 LEU A 298      47.157  15.633 -10.043  1.00 28.91           C  
ATOM   2331  CD2 LEU A 298      45.101  14.447  -9.252  1.00 29.12           C  
ATOM   2332  N   PRO A 299      45.151  16.250  -4.879  1.00 34.76           N  
ATOM   2333  CA  PRO A 299      45.618  16.603  -3.530  1.00 29.67           C  
ATOM   2334  C   PRO A 299      46.894  17.427  -3.577  1.00 26.83           C  
ATOM   2335  O   PRO A 299      47.918  16.975  -4.100  1.00 31.98           O  
ATOM   2336  CB  PRO A 299      45.848  15.240  -2.857  1.00 23.23           C  
ATOM   2337  CG  PRO A 299      45.467  14.190  -3.878  1.00 30.22           C  
ATOM   2338  CD  PRO A 299      44.679  14.859  -4.951  1.00 34.62           C  
ATOM   2339  N   LEU A 300      46.839  18.643  -3.041  1.00 29.21           N  
ATOM   2340  CA  LEU A 300      47.891  19.632  -3.225  1.00 31.26           C  
ATOM   2341  C   LEU A 300      48.418  20.095  -1.875  1.00 22.76           C  
ATOM   2342  O   LEU A 300      47.640  20.505  -1.007  1.00 31.34           O  
ATOM   2343  CB  LEU A 300      47.370  20.825  -4.032  1.00 23.99           C  
ATOM   2344  CG  LEU A 300      48.285  22.039  -4.193  1.00 30.85           C  
ATOM   2345  CD1 LEU A 300      49.606  21.641  -4.828  1.00 26.07           C  
ATOM   2346  CD2 LEU A 300      47.589  23.110  -5.018  1.00 36.54           C  
ATOM   2347  N   LEU A 301      49.736  20.031  -1.704  1.00 24.59           N  
ATOM   2348  CA  LEU A 301      50.416  20.540  -0.518  1.00 24.54           C  
ATOM   2349  C   LEU A 301      51.184  21.794  -0.918  1.00 21.77           C  
ATOM   2350  O   LEU A 301      52.132  21.722  -1.708  1.00 24.95           O  
ATOM   2351  CB  LEU A 301      51.350  19.486   0.074  1.00 27.05           C  
ATOM   2352  CG  LEU A 301      52.234  19.930   1.242  1.00 31.77           C  
ATOM   2353  CD1 LEU A 301      51.392  20.308   2.452  1.00 25.37           C  
ATOM   2354  CD2 LEU A 301      53.240  18.846   1.600  1.00 22.26           C  
ATOM   2355  N   MET A 302      50.775  22.938  -0.378  1.00 24.31           N  
ATOM   2356  CA  MET A 302      51.406  24.216  -0.675  1.00 23.44           C  
ATOM   2357  C   MET A 302      52.379  24.579   0.438  1.00 34.03           C  
ATOM   2358  O   MET A 302      51.998  24.626   1.612  1.00 30.34           O  
ATOM   2359  CB  MET A 302      50.358  25.317  -0.841  1.00 31.35           C  
ATOM   2360  CG  MET A 302      49.458  25.137  -2.051  1.00 28.04           C  
ATOM   2361  SD  MET A 302      48.201  26.422  -2.163  1.00 62.77           S  
ATOM   2362  CE  MET A 302      49.226  27.891  -2.148  1.00 22.83           C  
ATOM   2363  N   LEU A 303      53.629  24.837   0.064  1.00 33.56           N  
ATOM   2364  CA  LEU A 303      54.687  25.144   1.011  1.00 26.58           C  
ATOM   2365  C   LEU A 303      55.305  26.497   0.686  1.00 24.47           C  
ATOM   2366  O   LEU A 303      55.168  27.018  -0.425  1.00 26.00           O  
ATOM   2367  CB  LEU A 303      55.770  24.058   0.999  1.00 21.17           C  
ATOM   2368  CG  LEU A 303      55.264  22.631   1.209  1.00 23.20           C  
ATOM   2369  CD1 LEU A 303      56.403  21.631   1.101  1.00 14.84           C  
ATOM   2370  CD2 LEU A 303      54.562  22.510   2.552  1.00 23.41           C  
ATOM   2371  N   GLY A 304      55.992  27.062   1.675  1.00 24.21           N  
ATOM   2372  CA  GLY A 304      56.667  28.331   1.492  1.00 27.58           C  
ATOM   2373  C   GLY A 304      58.050  28.176   0.895  1.00 28.92           C  
ATOM   2374  O   GLY A 304      58.241  27.410  -0.054  1.00 23.47           O  
ATOM   2375  N   GLY A 305      59.025  28.895   1.444  1.00 24.79           N  
ATOM   2376  CA  GLY A 305      60.384  28.820   0.947  1.00 26.50           C  
ATOM   2377  C   GLY A 305      61.095  30.156   0.979  1.00 31.17           C  
ATOM   2378  O   GLY A 305      61.120  30.829   2.014  1.00 30.86           O  
ATOM   2379  N   GLY A 306      61.672  30.553  -0.150  1.00 26.56           N  
ATOM   2380  CA  GLY A 306      62.373  31.814  -0.240  1.00 17.40           C  
ATOM   2381  C   GLY A 306      61.444  33.008  -0.108  1.00 26.81           C  
ATOM   2382  O   GLY A 306      60.226  32.894   0.038  1.00 28.03           O  
ATOM   2383  N   GLY A 307      62.051  34.189  -0.171  1.00 27.87           N  
ATOM   2384  CA  GLY A 307      61.330  35.434   0.008  1.00 24.34           C  
ATOM   2385  C   GLY A 307      61.989  36.295   1.064  1.00 30.33           C  
ATOM   2386  O   GLY A 307      61.941  35.968   2.254  1.00 28.17           O  
ATOM   2387  N   TYR A 308      62.614  37.399   0.646  1.00 27.94           N  
ATOM   2388  CA  TYR A 308      63.474  38.164   1.540  1.00 29.59           C  
ATOM   2389  C   TYR A 308      63.212  39.665   1.488  1.00 28.75           C  
ATOM   2390  O   TYR A 308      63.973  40.435   2.086  1.00 31.96           O  
ATOM   2391  CB  TYR A 308      64.940  37.844   1.232  1.00 30.40           C  
ATOM   2392  CG  TYR A 308      65.172  36.350   1.240  1.00 25.60           C  
ATOM   2393  CD1 TYR A 308      65.270  35.655   2.437  1.00 27.18           C  
ATOM   2394  CD2 TYR A 308      65.235  35.628   0.055  1.00 25.21           C  
ATOM   2395  CE1 TYR A 308      65.455  34.288   2.457  1.00 20.58           C  
ATOM   2396  CE2 TYR A 308      65.421  34.257   0.065  1.00 23.97           C  
ATOM   2397  CZ  TYR A 308      65.530  33.594   1.270  1.00 33.12           C  
ATOM   2398  OH  TYR A 308      65.714  32.232   1.294  1.00 21.88           O  
ATOM   2399  N   THR A 309      62.167  40.096   0.791  1.00 40.50           N  
ATOM   2400  CA  THR A 309      61.539  41.399   1.002  1.00 43.75           C  
ATOM   2401  C   THR A 309      60.215  41.075   1.692  1.00 34.31           C  
ATOM   2402  O   THR A 309      59.193  40.858   1.038  1.00 28.76           O  
ATOM   2403  CB  THR A 309      61.340  42.164  -0.305  1.00 35.61           C  
ATOM   2404  CG2 THR A 309      60.716  43.524  -0.034  1.00 30.00           C  
ATOM   2405  OG1 THR A 309      62.607  42.353  -0.947  1.00 37.00           O  
ATOM   2406  N   ILE A 310      60.248  41.038   3.027  1.00 28.08           N  
ATOM   2407  CA  ILE A 310      59.218  40.332   3.786  1.00 28.00           C  
ATOM   2408  C   ILE A 310      57.844  40.974   3.627  1.00 27.69           C  
ATOM   2409  O   ILE A 310      56.821  40.297   3.786  1.00 31.02           O  
ATOM   2410  CB  ILE A 310      59.624  40.231   5.268  1.00 23.91           C  
ATOM   2411  CG1 ILE A 310      59.775  41.621   5.888  1.00 37.04           C  
ATOM   2412  CG2 ILE A 310      60.916  39.440   5.409  1.00 32.39           C  
ATOM   2413  CD1 ILE A 310      60.143  41.589   7.358  1.00 22.33           C  
ATOM   2414  N   ARG A 311      57.782  42.270   3.314  1.00 23.21           N  
ATOM   2415  CA  ARG A 311      56.477  42.892   3.110  1.00 18.97           C  
ATOM   2416  C   ARG A 311      55.780  42.329   1.877  1.00 29.61           C  
ATOM   2417  O   ARG A 311      54.552  42.195   1.869  1.00 34.95           O  
ATOM   2418  CB  ARG A 311      56.617  44.412   3.006  1.00 31.06           C  
ATOM   2419  CG  ARG A 311      57.354  44.905   1.774  1.00 27.69           C  
ATOM   2420  CD  ARG A 311      57.423  46.422   1.745  1.00 32.68           C  
ATOM   2421  NE  ARG A 311      58.069  46.916   0.533  1.00 37.86           N  
ATOM   2422  CZ  ARG A 311      59.384  47.032   0.382  1.00 37.39           C  
ATOM   2423  NH1 ARG A 311      59.884  47.491  -0.757  1.00 36.03           N1+
ATOM   2424  NH2 ARG A 311      60.199  46.688   1.370  1.00 33.70           N  
ATOM   2425  N   ASN A 312      56.541  41.984   0.835  1.00 33.32           N  
ATOM   2426  CA  ASN A 312      55.954  41.340  -0.333  1.00 26.64           C  
ATOM   2427  C   ASN A 312      55.701  39.859  -0.091  1.00 29.87           C  
ATOM   2428  O   ASN A 312      54.791  39.282  -0.699  1.00 25.07           O  
ATOM   2429  CB  ASN A 312      56.859  41.527  -1.551  1.00 26.97           C  
ATOM   2430  CG  ASN A 312      56.981  42.978  -1.967  1.00 38.46           C  
ATOM   2431  ND2 ASN A 312      58.111  43.328  -2.570  1.00 30.51           N  
ATOM   2432  OD1 ASN A 312      56.068  43.777  -1.751  1.00 31.22           O  
ATOM   2433  N   VAL A 313      56.491  39.233   0.784  1.00 25.65           N  
ATOM   2434  CA  VAL A 313      56.254  37.837   1.142  1.00 31.41           C  
ATOM   2435  C   VAL A 313      54.900  37.692   1.824  1.00 27.71           C  
ATOM   2436  O   VAL A 313      54.116  36.790   1.507  1.00 27.60           O  
ATOM   2437  CB  VAL A 313      57.391  37.312   2.036  1.00 35.32           C  
ATOM   2438  CG1 VAL A 313      57.162  35.849   2.385  1.00 25.92           C  
ATOM   2439  CG2 VAL A 313      58.731  37.504   1.349  1.00 20.48           C  
ATOM   2440  N   ALA A 314      54.606  38.586   2.772  1.00 27.92           N  
ATOM   2441  CA  ALA A 314      53.308  38.560   3.436  1.00 24.26           C  
ATOM   2442  C   ALA A 314      52.179  38.804   2.445  1.00 29.12           C  
ATOM   2443  O   ALA A 314      51.109  38.196   2.550  1.00 28.34           O  
ATOM   2444  CB  ALA A 314      53.273  39.595   4.560  1.00 24.54           C  
ATOM   2445  N   ARG A 315      52.400  39.693   1.473  1.00 31.13           N  
ATOM   2446  CA  ARG A 315      51.403  39.920   0.432  1.00 23.44           C  
ATOM   2447  C   ARG A 315      51.196  38.666  -0.409  1.00 29.93           C  
ATOM   2448  O   ARG A 315      50.058  38.255  -0.667  1.00 28.58           O  
ATOM   2449  CB  ARG A 315      51.829  41.086  -0.461  1.00 23.71           C  
ATOM   2450  CG  ARG A 315      51.840  42.454   0.204  1.00 29.55           C  
ATOM   2451  CD  ARG A 315      52.334  43.503  -0.782  1.00 32.20           C  
ATOM   2452  NE  ARG A 315      51.979  44.864  -0.392  1.00 35.98           N  
ATOM   2453  CZ  ARG A 315      52.860  45.798  -0.051  1.00 27.39           C  
ATOM   2454  NH1 ARG A 315      52.445  47.010   0.286  1.00 34.74           N1+
ATOM   2455  NH2 ARG A 315      54.157  45.521  -0.057  1.00 31.83           N  
ATOM   2456  N   CYS A 316      52.294  38.042  -0.839  1.00 33.72           N  
ATOM   2457  CA  CYS A 316      52.211  36.949  -1.802  1.00 26.85           C  
ATOM   2458  C   CYS A 316      51.511  35.733  -1.208  1.00 24.97           C  
ATOM   2459  O   CYS A 316      50.599  35.168  -1.823  1.00 25.21           O  
ATOM   2460  CB  CYS A 316      53.613  36.582  -2.289  1.00 22.19           C  
ATOM   2461  SG  CYS A 316      53.660  35.361  -3.617  1.00 30.36           S  
ATOM   2462  N   TRP A 317      51.923  35.313  -0.013  1.00 26.06           N  
ATOM   2463  CA  TRP A 317      51.354  34.114   0.587  1.00 29.69           C  
ATOM   2464  C   TRP A 317      49.955  34.339   1.146  1.00 30.90           C  
ATOM   2465  O   TRP A 317      49.191  33.375   1.267  1.00 30.53           O  
ATOM   2466  CB  TRP A 317      52.287  33.587   1.678  1.00 27.25           C  
ATOM   2467  CG  TRP A 317      53.560  33.028   1.121  1.00 23.74           C  
ATOM   2468  CD1 TRP A 317      53.799  32.678  -0.176  1.00 24.22           C  
ATOM   2469  CD2 TRP A 317      54.772  32.764   1.838  1.00 28.45           C  
ATOM   2470  CE2 TRP A 317      55.701  32.250   0.911  1.00 30.93           C  
ATOM   2471  CE3 TRP A 317      55.162  32.909   3.173  1.00 22.04           C  
ATOM   2472  NE1 TRP A 317      55.082  32.207  -0.311  1.00 25.12           N  
ATOM   2473  CZ2 TRP A 317      56.994  31.882   1.275  1.00 21.22           C  
ATOM   2474  CZ3 TRP A 317      56.445  32.542   3.532  1.00 26.33           C  
ATOM   2475  CH2 TRP A 317      57.346  32.035   2.587  1.00 25.73           C  
ATOM   2476  N   THR A 318      49.597  35.580   1.480  1.00 29.18           N  
ATOM   2477  CA  THR A 318      48.221  35.864   1.875  1.00 25.87           C  
ATOM   2478  C   THR A 318      47.281  35.739   0.684  1.00 30.74           C  
ATOM   2479  O   THR A 318      46.218  35.114   0.778  1.00 29.57           O  
ATOM   2480  CB  THR A 318      48.119  37.260   2.491  1.00 27.81           C  
ATOM   2481  CG2 THR A 318      46.674  37.589   2.838  1.00 21.97           C  
ATOM   2482  OG1 THR A 318      48.920  37.322   3.678  1.00 25.40           O  
ATOM   2483  N   TYR A 319      47.663  36.325  -0.453  1.00 25.41           N  
ATOM   2484  CA  TYR A 319      46.822  36.248  -1.641  1.00 33.85           C  
ATOM   2485  C   TYR A 319      46.757  34.825  -2.181  1.00 24.62           C  
ATOM   2486  O   TYR A 319      45.701  34.382  -2.647  1.00 26.08           O  
ATOM   2487  CB  TYR A 319      47.337  37.210  -2.711  1.00 31.83           C  
ATOM   2488  CG  TYR A 319      46.460  37.279  -3.940  1.00 24.54           C  
ATOM   2489  CD1 TYR A 319      45.206  37.875  -3.888  1.00 33.15           C  
ATOM   2490  CD2 TYR A 319      46.887  36.754  -5.152  1.00 32.81           C  
ATOM   2491  CE1 TYR A 319      44.399  37.941  -5.008  1.00 35.19           C  
ATOM   2492  CE2 TYR A 319      46.087  36.817  -6.279  1.00 32.13           C  
ATOM   2493  CZ  TYR A 319      44.844  37.412  -6.201  1.00 34.52           C  
ATOM   2494  OH  TYR A 319      44.043  37.477  -7.318  1.00 45.49           O  
ATOM   2495  N   GLU A 320      47.871  34.092  -2.122  1.00 19.10           N  
ATOM   2496  CA  GLU A 320      47.867  32.714  -2.603  1.00 26.13           C  
ATOM   2497  C   GLU A 320      47.056  31.805  -1.689  1.00 24.97           C  
ATOM   2498  O   GLU A 320      46.544  30.774  -2.139  1.00 26.08           O  
ATOM   2499  CB  GLU A 320      49.301  32.205  -2.750  1.00 23.00           C  
ATOM   2500  CG  GLU A 320      50.039  32.840  -3.918  1.00 19.08           C  
ATOM   2501  CD  GLU A 320      51.487  32.410  -4.014  1.00 36.26           C  
ATOM   2502  OE1 GLU A 320      52.033  31.910  -3.009  1.00 35.13           O  
ATOM   2503  OE2 GLU A 320      52.080  32.574  -5.102  1.00 43.11           O1-
ATOM   2504  N   THR A 321      46.927  32.165  -0.410  1.00 34.06           N  
ATOM   2505  CA  THR A 321      45.995  31.454   0.459  1.00 25.20           C  
ATOM   2506  C   THR A 321      44.554  31.736   0.052  1.00 27.05           C  
ATOM   2507  O   THR A 321      43.721  30.823   0.018  1.00 24.12           O  
ATOM   2508  CB  THR A 321      46.227  31.844   1.919  1.00 23.47           C  
ATOM   2509  CG2 THR A 321      45.262  31.101   2.832  1.00 21.43           C  
ATOM   2510  OG1 THR A 321      47.572  31.523   2.297  1.00 30.38           O  
ATOM   2511  N   ALA A 322      44.246  32.995  -0.271  1.00 24.81           N  
ATOM   2512  CA  ALA A 322      42.907  33.338  -0.736  1.00 27.22           C  
ATOM   2513  C   ALA A 322      42.601  32.696  -2.083  1.00 32.84           C  
ATOM   2514  O   ALA A 322      41.452  32.320  -2.343  1.00 32.88           O  
ATOM   2515  CB  ALA A 322      42.754  34.856  -0.822  1.00 28.56           C  
ATOM   2516  N   VAL A 323      43.609  32.566  -2.951  1.00 24.84           N  
ATOM   2517  CA  VAL A 323      43.413  31.876  -4.223  1.00 22.84           C  
ATOM   2518  C   VAL A 323      43.049  30.417  -3.983  1.00 27.85           C  
ATOM   2519  O   VAL A 323      42.147  29.870  -4.631  1.00 39.09           O  
ATOM   2520  CB  VAL A 323      44.669  32.012  -5.105  1.00 28.52           C  
ATOM   2521  CG1 VAL A 323      44.605  31.052  -6.283  1.00 27.55           C  
ATOM   2522  CG2 VAL A 323      44.818  33.445  -5.596  1.00 26.96           C  
ATOM   2523  N   ALA A 324      43.736  29.766  -3.041  1.00 23.11           N  
ATOM   2524  CA  ALA A 324      43.403  28.387  -2.701  1.00 26.34           C  
ATOM   2525  C   ALA A 324      41.989  28.286  -2.144  1.00 33.97           C  
ATOM   2526  O   ALA A 324      41.280  27.307  -2.402  1.00 37.03           O  
ATOM   2527  CB  ALA A 324      44.418  27.835  -1.700  1.00 25.16           C  
ATOM   2528  N   LEU A 325      41.561  29.290  -1.382  1.00 26.13           N  
ATOM   2529  CA  LEU A 325      40.214  29.322  -0.831  1.00 29.85           C  
ATOM   2530  C   LEU A 325      39.173  29.805  -1.832  1.00 29.87           C  
ATOM   2531  O   LEU A 325      37.979  29.777  -1.513  1.00 37.31           O  
ATOM   2532  CB  LEU A 325      40.179  30.214   0.414  1.00 26.89           C  
ATOM   2533  CG  LEU A 325      40.927  29.698   1.643  1.00 29.68           C  
ATOM   2534  CD1 LEU A 325      41.019  30.777   2.711  1.00 30.39           C  
ATOM   2535  CD2 LEU A 325      40.243  28.459   2.193  1.00 37.38           C  
ATOM   2536  N   ASP A 326      39.592  30.234  -3.025  1.00 38.80           N  
ATOM   2537  CA  ASP A 326      38.689  30.825  -4.015  1.00 31.06           C  
ATOM   2538  C   ASP A 326      37.915  31.995  -3.414  1.00 43.89           C  
ATOM   2539  O   ASP A 326      36.729  32.194  -3.685  1.00 45.62           O  
ATOM   2540  CB  ASP A 326      37.739  29.775  -4.598  1.00 42.07           C  
ATOM   2541  CG  ASP A 326      38.413  28.886  -5.626  1.00 38.60           C  
ATOM   2542  OD1 ASP A 326      39.131  29.421  -6.497  1.00 41.15           O  
ATOM   2543  OD2 ASP A 326      38.228  27.653  -5.562  1.00 36.72           O1-
ATOM   2544  N   CYS A 327      38.600  32.773  -2.580  1.00 38.80           N  
ATOM   2545  CA  CYS A 327      38.025  33.935  -1.917  1.00 42.45           C  
ATOM   2546  C   CYS A 327      38.698  35.193  -2.445  1.00 44.55           C  
ATOM   2547  O   CYS A 327      39.918  35.346  -2.322  1.00 43.36           O  
ATOM   2548  CB ACYS A 327      38.190  33.832  -0.400  0.67 39.69           C  
ATOM   2549  CB BCYS A 327      38.186  33.838  -0.399  0.33 39.72           C  
ATOM   2550  SG ACYS A 327      37.600  35.272   0.519  0.67 46.75           S  
ATOM   2551  SG BCYS A 327      37.216  32.528   0.382  0.33 46.74           S  
ATOM   2552  N   GLU A 328      37.907  36.084  -3.036  1.00 45.94           N  
ATOM   2553  CA AGLU A 328      38.429  37.347  -3.535  0.54 43.91           C  
ATOM   2554  CA BGLU A 328      38.428  37.349  -3.534  0.46 43.96           C  
ATOM   2555  C   GLU A 328      38.546  38.345  -2.389  1.00 45.66           C  
ATOM   2556  O   GLU A 328      37.573  38.597  -1.670  1.00 47.59           O  
ATOM   2557  CB AGLU A 328      37.526  37.900  -4.636  0.54 45.72           C  
ATOM   2558  CB BGLU A 328      37.523  37.907  -4.632  0.46 45.71           C  
ATOM   2559  CG AGLU A 328      38.123  39.061  -5.421  0.54 45.44           C  
ATOM   2560  CG BGLU A 328      37.495  37.072  -5.901  0.46 46.83           C  
ATOM   2561  CD AGLU A 328      39.353  38.662  -6.216  0.54 44.62           C  
ATOM   2562  CD BGLU A 328      36.563  37.643  -6.951  0.46 46.02           C  
ATOM   2563  OE1AGLU A 328      40.460  38.633  -5.636  0.54 45.07           O  
ATOM   2564  OE1BGLU A 328      35.747  38.524  -6.607  0.46 46.14           O  
ATOM   2565  OE2AGLU A 328      39.212  38.371  -7.422  0.54 53.38           O1-
ATOM   2566  OE2BGLU A 328      36.647  37.213  -8.120  0.46 52.75           O1-
ATOM   2567  N   ILE A 329      39.737  38.907  -2.216  1.00 36.45           N  
ATOM   2568  CA  ILE A 329      39.984  39.858  -1.136  1.00 38.72           C  
ATOM   2569  C   ILE A 329      40.329  41.216  -1.738  1.00 41.09           C  
ATOM   2570  O   ILE A 329      40.904  41.279  -2.835  1.00 37.85           O  
ATOM   2571  CB  ILE A 329      41.090  39.355  -0.194  1.00 29.42           C  
ATOM   2572  CG1 ILE A 329      42.378  39.073  -0.969  1.00 34.14           C  
ATOM   2573  CG2 ILE A 329      40.629  38.107   0.545  1.00 37.23           C  
ATOM   2574  CD1 ILE A 329      43.475  38.469  -0.116  1.00 26.92           C  
ATOM   2575  N   PRO A 330      39.993  42.319  -1.072  1.00 41.16           N  
ATOM   2576  CA  PRO A 330      40.232  43.637  -1.668  1.00 37.08           C  
ATOM   2577  C   PRO A 330      41.709  43.998  -1.688  1.00 34.81           C  
ATOM   2578  O   PRO A 330      42.506  43.516  -0.879  1.00 35.99           O  
ATOM   2579  CB  PRO A 330      39.444  44.584  -0.755  1.00 40.05           C  
ATOM   2580  CG  PRO A 330      39.405  43.879   0.559  1.00 28.02           C  
ATOM   2581  CD  PRO A 330      39.313  42.415   0.232  1.00 31.20           C  
ATOM   2582  N   ASN A 331      42.067  44.864  -2.639  1.00 36.28           N  
ATOM   2583  CA  ASN A 331      43.438  45.346  -2.734  1.00 33.20           C  
ATOM   2584  C   ASN A 331      43.807  46.254  -1.568  1.00 38.52           C  
ATOM   2585  O   ASN A 331      44.993  46.377  -1.244  1.00 29.33           O  
ATOM   2586  CB  ASN A 331      43.644  46.083  -4.060  1.00 27.35           C  
ATOM   2587  CG  ASN A 331      45.109  46.324  -4.374  1.00 33.70           C  
ATOM   2588  ND2 ASN A 331      45.386  47.380  -5.130  1.00 29.01           N  
ATOM   2589  OD1 ASN A 331      45.981  45.569  -3.944  1.00 33.11           O  
ATOM   2590  N   GLU A 332      42.822  46.889  -0.936  1.00 41.46           N  
ATOM   2591  CA  GLU A 332      43.078  47.694   0.251  1.00 36.73           C  
ATOM   2592  C   GLU A 332      43.406  46.780   1.423  1.00 33.03           C  
ATOM   2593  O   GLU A 332      42.570  45.973   1.843  1.00 33.61           O  
ATOM   2594  CB  GLU A 332      41.866  48.565   0.574  1.00 36.16           C  
ATOM   2595  CG  GLU A 332      41.480  49.541  -0.525  1.00 56.93           C  
ATOM   2596  CD  GLU A 332      42.472  50.677  -0.676  1.00 75.95           C  
ATOM   2597  OE1 GLU A 332      43.242  50.931   0.275  1.00 79.16           O  
ATOM   2598  OE2 GLU A 332      42.482  51.317  -1.748  1.00 79.79           O1-
ATOM   2599  N   LEU A 333      44.618  46.900   1.944  1.00 32.00           N  
ATOM   2600  CA  LEU A 333      45.028  46.063   3.063  1.00 35.59           C  
ATOM   2601  C   LEU A 333      44.269  46.464   4.321  1.00 29.52           C  
ATOM   2602  O   LEU A 333      44.209  47.655   4.651  1.00 33.61           O  
ATOM   2603  CB  LEU A 333      46.531  46.181   3.300  1.00 29.00           C  
ATOM   2604  CG  LEU A 333      47.446  45.482   2.297  1.00 37.20           C  
ATOM   2605  CD1 LEU A 333      48.888  45.835   2.585  1.00 38.54           C  
ATOM   2606  CD2 LEU A 333      47.249  43.977   2.353  1.00 34.02           C  
ATOM   2607  N   PRO A 334      43.676  45.518   5.042  1.00 31.83           N  
ATOM   2608  CA  PRO A 334      43.082  45.848   6.338  1.00 29.24           C  
ATOM   2609  C   PRO A 334      44.168  46.168   7.350  1.00 32.83           C  
ATOM   2610  O   PRO A 334      45.347  45.862   7.158  1.00 27.61           O  
ATOM   2611  CB  PRO A 334      42.327  44.572   6.718  1.00 31.77           C  
ATOM   2612  CG  PRO A 334      43.096  43.485   6.039  1.00 33.00           C  
ATOM   2613  CD  PRO A 334      43.580  44.079   4.739  1.00 29.49           C  
ATOM   2614  N   TYR A 335      43.757  46.806   8.443  1.00 34.31           N  
ATOM   2615  CA  TYR A 335      44.711  47.096   9.502  1.00 28.71           C  
ATOM   2616  C   TYR A 335      45.208  45.798  10.122  1.00 31.87           C  
ATOM   2617  O   TYR A 335      44.456  44.830  10.266  1.00 31.66           O  
ATOM   2618  CB  TYR A 335      44.089  47.987  10.576  1.00 31.49           C  
ATOM   2619  CG  TYR A 335      45.061  48.286  11.691  1.00 29.65           C  
ATOM   2620  CD1 TYR A 335      46.046  49.251  11.536  1.00 31.56           C  
ATOM   2621  CD2 TYR A 335      45.016  47.582  12.887  1.00 34.51           C  
ATOM   2622  CE1 TYR A 335      46.949  49.518  12.544  1.00 38.27           C  
ATOM   2623  CE2 TYR A 335      45.914  47.842  13.901  1.00 40.62           C  
ATOM   2624  CZ  TYR A 335      46.878  48.811  13.724  1.00 30.87           C  
ATOM   2625  OH  TYR A 335      47.777  49.072  14.730  1.00 51.17           O  
ATOM   2626  N   ASN A 336      46.488  45.780  10.483  1.00 30.93           N  
ATOM   2627  CA  ASN A 336      47.100  44.602  11.076  1.00 27.09           C  
ATOM   2628  C   ASN A 336      48.263  45.045  11.953  1.00 28.05           C  
ATOM   2629  O   ASN A 336      48.648  46.217  11.964  1.00 27.82           O  
ATOM   2630  CB  ASN A 336      47.559  43.611  10.001  1.00 29.08           C  
ATOM   2631  CG  ASN A 336      48.505  44.237   8.997  1.00 29.29           C  
ATOM   2632  ND2 ASN A 336      47.947  44.849   7.959  1.00 23.88           N  
ATOM   2633  OD1 ASN A 336      49.723  44.173   9.152  1.00 31.84           O  
ATOM   2634  N   ASP A 337      48.825  44.083  12.689  1.00 21.17           N  
ATOM   2635  CA  ASP A 337      49.907  44.362  13.627  1.00 27.97           C  
ATOM   2636  C   ASP A 337      51.186  44.833  12.946  1.00 35.10           C  
ATOM   2637  O   ASP A 337      52.124  45.232  13.644  1.00 33.98           O  
ATOM   2638  CB  ASP A 337      50.206  43.117  14.465  1.00 28.12           C  
ATOM   2639  CG  ASP A 337      49.042  42.717  15.351  1.00 39.97           C  
ATOM   2640  OD1 ASP A 337      48.056  43.480  15.422  1.00 42.22           O  
ATOM   2641  OD2 ASP A 337      49.114  41.637  15.975  1.00 50.03           O1-
ATOM   2642  N   TYR A 338      51.250  44.794  11.619  1.00 28.60           N  
ATOM   2643  CA  TYR A 338      52.428  45.199  10.863  1.00 29.95           C  
ATOM   2644  C   TYR A 338      52.025  46.093   9.703  1.00 32.25           C  
ATOM   2645  O   TYR A 338      52.568  46.001   8.598  1.00 37.88           O  
ATOM   2646  CB  TYR A 338      53.202  43.975  10.383  1.00 25.92           C  
ATOM   2647  CG  TYR A 338      53.360  42.934  11.468  1.00 40.44           C  
ATOM   2648  CD1 TYR A 338      54.259  43.122  12.509  1.00 41.35           C  
ATOM   2649  CD2 TYR A 338      52.595  41.775  11.464  1.00 24.25           C  
ATOM   2650  CE1 TYR A 338      54.400  42.181  13.510  1.00 40.59           C  
ATOM   2651  CE2 TYR A 338      52.730  40.826  12.460  1.00 30.48           C  
ATOM   2652  CZ  TYR A 338      53.634  41.035  13.481  1.00 44.15           C  
ATOM   2653  OH  TYR A 338      53.774  40.096  14.476  1.00 39.90           O  
ATOM   2654  N   PHE A 339      51.059  46.981   9.953  1.00 28.35           N  
ATOM   2655  CA  PHE A 339      50.516  47.828   8.897  1.00 28.63           C  
ATOM   2656  C   PHE A 339      51.584  48.744   8.313  1.00 38.35           C  
ATOM   2657  O   PHE A 339      51.580  49.026   7.108  1.00 31.97           O  
ATOM   2658  CB  PHE A 339      49.342  48.640   9.447  1.00 26.32           C  
ATOM   2659  CG  PHE A 339      48.473  49.259   8.387  1.00 26.87           C  
ATOM   2660  CD1 PHE A 339      47.626  48.475   7.622  1.00 28.85           C  
ATOM   2661  CD2 PHE A 339      48.485  50.628   8.175  1.00 25.86           C  
ATOM   2662  CE1 PHE A 339      46.819  49.042   6.652  1.00 33.51           C  
ATOM   2663  CE2 PHE A 339      47.679  51.201   7.208  1.00 35.12           C  
ATOM   2664  CZ  PHE A 339      46.845  50.407   6.445  1.00 29.50           C  
ATOM   2665  N   GLU A 340      52.516  49.212   9.148  1.00 24.78           N  
ATOM   2666  CA  GLU A 340      53.557  50.114   8.670  1.00 33.60           C  
ATOM   2667  C   GLU A 340      54.536  49.426   7.727  1.00 31.31           C  
ATOM   2668  O   GLU A 340      55.189  50.108   6.931  1.00 31.55           O  
ATOM   2669  CB  GLU A 340      54.317  50.724   9.852  1.00 25.49           C  
ATOM   2670  CG  GLU A 340      55.242  49.759  10.582  1.00 28.44           C  
ATOM   2671  CD  GLU A 340      54.515  48.868  11.574  1.00 34.92           C  
ATOM   2672  OE1 GLU A 340      55.197  48.154  12.338  1.00 36.19           O  
ATOM   2673  OE2 GLU A 340      53.266  48.883  11.596  1.00 34.45           O1-
ATOM   2674  N   TYR A 341      54.648  48.096   7.795  1.00 37.62           N  
ATOM   2675  CA  TYR A 341      55.543  47.371   6.899  1.00 22.98           C  
ATOM   2676  C   TYR A 341      55.132  47.497   5.439  1.00 37.05           C  
ATOM   2677  O   TYR A 341      55.975  47.320   4.553  1.00 33.37           O  
ATOM   2678  CB  TYR A 341      55.589  45.889   7.278  1.00 30.29           C  
ATOM   2679  CG  TYR A 341      56.455  45.561   8.472  1.00 31.36           C  
ATOM   2680  CD1 TYR A 341      56.065  45.911   9.758  1.00 37.31           C  
ATOM   2681  CD2 TYR A 341      57.655  44.879   8.315  1.00 44.42           C  
ATOM   2682  CE1 TYR A 341      56.853  45.603  10.852  1.00 47.68           C  
ATOM   2683  CE2 TYR A 341      58.449  44.567   9.401  1.00 50.37           C  
ATOM   2684  CZ  TYR A 341      58.044  44.931  10.668  1.00 50.27           C  
ATOM   2685  OH  TYR A 341      58.832  44.621  11.752  1.00 48.22           O  
ATOM   2686  N   PHE A 342      53.863  47.795   5.167  1.00 32.73           N  
ATOM   2687  CA  PHE A 342      53.329  47.774   3.813  1.00 36.45           C  
ATOM   2688  C   PHE A 342      53.229  49.159   3.188  1.00 35.65           C  
ATOM   2689  O   PHE A 342      52.591  49.308   2.142  1.00 30.32           O  
ATOM   2690  CB  PHE A 342      51.961  47.095   3.804  1.00 28.54           C  
ATOM   2691  CG  PHE A 342      51.982  45.695   4.345  1.00 32.24           C  
ATOM   2692  CD1 PHE A 342      52.366  44.635   3.542  1.00 30.49           C  
ATOM   2693  CD2 PHE A 342      51.622  45.440   5.657  1.00 27.96           C  
ATOM   2694  CE1 PHE A 342      52.390  43.345   4.037  1.00 35.64           C  
ATOM   2695  CE2 PHE A 342      51.643  44.153   6.159  1.00 37.30           C  
ATOM   2696  CZ  PHE A 342      52.027  43.103   5.347  1.00 37.32           C  
ATOM   2697  N   GLY A 343      53.839  50.170   3.797  1.00 37.53           N  
ATOM   2698  CA  GLY A 343      53.885  51.484   3.206  1.00 36.47           C  
ATOM   2699  C   GLY A 343      54.768  51.498   1.974  1.00 38.52           C  
ATOM   2700  O   GLY A 343      55.519  50.553   1.713  1.00 36.19           O  
ATOM   2701  N   PRO A 344      54.696  52.579   1.185  1.00 37.53           N  
ATOM   2702  CA  PRO A 344      53.825  53.733   1.419  1.00 50.20           C  
ATOM   2703  C   PRO A 344      52.452  53.591   0.767  1.00 40.55           C  
ATOM   2704  O   PRO A 344      51.650  54.523   0.818  1.00 48.11           O  
ATOM   2705  CB  PRO A 344      54.606  54.876   0.779  1.00 50.44           C  
ATOM   2706  CG  PRO A 344      55.284  54.225  -0.381  1.00 44.84           C  
ATOM   2707  CD  PRO A 344      55.613  52.812   0.054  1.00 45.44           C  
ATOM   2708  N   ASP A 345      52.189  52.434   0.161  1.00 41.54           N  
ATOM   2709  CA  ASP A 345      50.944  52.220  -0.567  1.00 40.47           C  
ATOM   2710  C   ASP A 345      49.869  51.559   0.287  1.00 37.57           C  
ATOM   2711  O   ASP A 345      48.688  51.903   0.165  1.00 34.61           O  
ATOM   2712  CB  ASP A 345      51.204  51.369  -1.813  1.00 40.65           C  
ATOM   2713  CG  ASP A 345      51.908  50.064  -1.492  1.00 35.15           C  
ATOM   2714  OD1 ASP A 345      52.991  50.106  -0.870  1.00 38.73           O  
ATOM   2715  OD2 ASP A 345      51.373  48.994  -1.850  1.00 43.45           O1-
ATOM   2716  N   PHE A 346      50.260  50.615   1.145  1.00 28.42           N  
ATOM   2717  CA  PHE A 346      49.322  49.835   1.957  1.00 32.84           C  
ATOM   2718  C   PHE A 346      48.327  49.083   1.076  1.00 34.89           C  
ATOM   2719  O   PHE A 346      47.157  48.917   1.426  1.00 33.43           O  
ATOM   2720  CB  PHE A 346      48.600  50.718   2.977  1.00 28.50           C  
ATOM   2721  CG  PHE A 346      49.525  51.564   3.804  1.00 37.79           C  
ATOM   2722  CD1 PHE A 346      50.239  51.012   4.855  1.00 30.28           C  
ATOM   2723  CD2 PHE A 346      49.686  52.912   3.526  1.00 33.51           C  
ATOM   2724  CE1 PHE A 346      51.094  51.789   5.615  1.00 33.71           C  
ATOM   2725  CE2 PHE A 346      50.538  53.694   4.282  1.00 34.29           C  
ATOM   2726  CZ  PHE A 346      51.243  53.132   5.328  1.00 34.85           C  
ATOM   2727  N   LYS A 347      48.801  48.623  -0.079  1.00 40.40           N  
ATOM   2728  CA  LYS A 347      48.017  47.831  -1.011  1.00 36.61           C  
ATOM   2729  C   LYS A 347      48.477  46.380  -0.973  1.00 39.11           C  
ATOM   2730  O   LYS A 347      49.610  46.073  -0.591  1.00 30.87           O  
ATOM   2731  CB  LYS A 347      48.140  48.378  -2.438  1.00 39.03           C  
ATOM   2732  CG  LYS A 347      47.829  49.857  -2.576  1.00 38.80           C  
ATOM   2733  CD  LYS A 347      46.349  50.139  -2.396  1.00 37.53           C  
ATOM   2734  CE  LYS A 347      46.042  51.603  -2.667  1.00 49.42           C  
ATOM   2735  NZ  LYS A 347      44.581  51.887  -2.649  1.00 63.42           N1+
ATOM   2736  N   LEU A 348      47.579  45.483  -1.383  1.00 37.45           N  
ATOM   2737  CA  LEU A 348      47.905  44.061  -1.380  1.00 31.54           C  
ATOM   2738  C   LEU A 348      48.801  43.681  -2.553  1.00 32.04           C  
ATOM   2739  O   LEU A 348      49.736  42.890  -2.390  1.00 36.75           O  
ATOM   2740  CB  LEU A 348      46.626  43.226  -1.407  1.00 29.97           C  
ATOM   2741  CG  LEU A 348      46.837  41.721  -1.585  1.00 24.48           C  
ATOM   2742  CD1 LEU A 348      47.643  41.147  -0.428  1.00 31.18           C  
ATOM   2743  CD2 LEU A 348      45.508  41.004  -1.731  1.00 26.07           C  
ATOM   2744  N   HIS A 349      48.533  44.224  -3.734  1.00 31.95           N  
ATOM   2745  CA  HIS A 349      49.249  43.842  -4.940  1.00 28.05           C  
ATOM   2746  C   HIS A 349      50.370  44.828  -5.242  1.00 35.25           C  
ATOM   2747  O   HIS A 349      50.297  46.010  -4.898  1.00 41.10           O  
ATOM   2748  CB  HIS A 349      48.291  43.751  -6.128  1.00 29.26           C  
ATOM   2749  CG  HIS A 349      47.271  42.664  -5.991  1.00 31.58           C  
ATOM   2750  CD2 HIS A 349      45.945  42.713  -5.724  1.00 32.97           C  
ATOM   2751  ND1 HIS A 349      47.586  41.328  -6.123  1.00 31.35           N  
ATOM   2752  CE1 HIS A 349      46.497  40.602  -5.947  1.00 37.22           C  
ATOM   2753  NE2 HIS A 349      45.487  41.418  -5.704  1.00 40.03           N  
ATOM   2754  N   ILE A 350      51.414  44.320  -5.889  1.00 32.25           N  
ATOM   2755  CA  ILE A 350      52.604  45.099  -6.194  1.00 37.32           C  
ATOM   2756  C   ILE A 350      52.686  45.316  -7.699  1.00 35.55           C  
ATOM   2757  O   ILE A 350      52.045  44.625  -8.496  1.00 45.76           O  
ATOM   2758  CB  ILE A 350      53.885  44.416  -5.672  1.00 46.23           C  
ATOM   2759  CG1 ILE A 350      54.093  43.072  -6.375  1.00 29.38           C  
ATOM   2760  CG2 ILE A 350      53.809  44.223  -4.166  1.00 28.15           C  
ATOM   2761  CD1 ILE A 350      55.322  42.320  -5.912  1.00 23.64           C  
ATOM   2762  N   SER A 351      53.493  46.300  -8.086  1.00 37.44           N  
ATOM   2763  CA  SER A 351      53.758  46.594  -9.482  1.00 38.18           C  
ATOM   2764  C   SER A 351      55.192  46.212  -9.837  1.00 40.75           C  
ATOM   2765  O   SER A 351      56.098  46.344  -9.008  1.00 45.60           O  
ATOM   2766  CB  SER A 351      53.537  48.079  -9.792  1.00 39.52           C  
ATOM   2767  OG  SER A 351      54.432  48.894  -9.054  1.00 44.40           O  
ATOM   2768  N   PRO A 352      55.432  45.733 -11.054  1.00 39.05           N  
ATOM   2769  CA  PRO A 352      56.790  45.330 -11.429  1.00 32.64           C  
ATOM   2770  C   PRO A 352      57.683  46.538 -11.661  1.00 40.23           C  
ATOM   2771  O   PRO A 352      57.223  47.657 -11.898  1.00 45.23           O  
ATOM   2772  CB  PRO A 352      56.578  44.541 -12.724  1.00 38.92           C  
ATOM   2773  CG  PRO A 352      55.359  45.157 -13.322  1.00 35.64           C  
ATOM   2774  CD  PRO A 352      54.477  45.558 -12.163  1.00 35.40           C  
ATOM   2775  N   SER A 353      58.989  46.292 -11.586  1.00 39.33           N  
ATOM   2776  CA  SER A 353      59.971  47.337 -11.816  1.00 40.74           C  
ATOM   2777  C   SER A 353      60.179  47.543 -13.315  1.00 49.54           C  
ATOM   2778  O   SER A 353      59.544  46.899 -14.155  1.00 38.05           O  
ATOM   2779  CB  SER A 353      61.287  46.992 -11.123  1.00 50.68           C  
ATOM   2780  OG  SER A 353      61.889  45.854 -11.716  1.00 49.88           O  
ATOM   2781  N   ASN A 354      61.086  48.458 -13.656  1.00 55.13           N  
ATOM   2782  CA  ASN A 354      61.425  48.746 -15.042  1.00 47.02           C  
ATOM   2783  C   ASN A 354      62.660  47.984 -15.507  1.00 53.26           C  
ATOM   2784  O   ASN A 354      63.256  48.346 -16.527  1.00 53.13           O  
ATOM   2785  CB  ASN A 354      61.631  50.249 -15.235  1.00 43.17           C  
ATOM   2786  CG  ASN A 354      62.865  50.765 -14.520  1.00 63.33           C  
ATOM   2787  ND2 ASN A 354      63.457  51.827 -15.054  1.00 69.25           N  
ATOM   2788  OD1 ASN A 354      63.283  50.215 -13.500  1.00 68.55           O  
ATOM   2789  N   MET A 355      63.057  46.942 -14.780  1.00 38.53           N  
ATOM   2790  CA  MET A 355      64.241  46.184 -15.151  1.00 30.75           C  
ATOM   2791  C   MET A 355      64.012  45.448 -16.466  1.00 38.68           C  
ATOM   2792  O   MET A 355      62.882  45.111 -16.830  1.00 35.35           O  
ATOM   2793  CB  MET A 355      64.614  45.190 -14.049  1.00 37.17           C  
ATOM   2794  CG  MET A 355      63.681  43.994 -13.937  1.00 40.94           C  
ATOM   2795  SD  MET A 355      64.162  42.857 -12.621  1.00 44.61           S  
ATOM   2796  CE  MET A 355      65.878  42.557 -13.041  1.00 37.15           C  
ATOM   2797  N   THR A 356      65.104  45.207 -17.183  1.00 37.11           N  
ATOM   2798  CA  THR A 356      65.030  44.551 -18.479  1.00 40.69           C  
ATOM   2799  C   THR A 356      64.791  43.058 -18.306  1.00 40.00           C  
ATOM   2800  O   THR A 356      65.418  42.404 -17.467  1.00 38.34           O  
ATOM   2801  CB  THR A 356      66.318  44.785 -19.270  1.00 51.74           C  
ATOM   2802  CG2 THR A 356      66.194  44.218 -20.677  1.00 35.77           C  
ATOM   2803  OG1 THR A 356      66.581  46.192 -19.352  1.00 54.09           O  
ATOM   2804  N   ASN A 357      63.869  42.521 -19.102  1.00 35.55           N  
ATOM   2805  CA  ASN A 357      63.609  41.084 -19.134  1.00 33.39           C  
ATOM   2806  C   ASN A 357      64.592  40.457 -20.114  1.00 45.83           C  
ATOM   2807  O   ASN A 357      64.391  40.502 -21.330  1.00 47.21           O  
ATOM   2808  CB  ASN A 357      62.164  40.802 -19.528  1.00 22.23           C  
ATOM   2809  CG  ASN A 357      61.834  39.321 -19.517  1.00 32.18           C  
ATOM   2810  ND2 ASN A 357      60.667  38.970 -20.042  1.00 27.40           N  
ATOM   2811  OD1 ASN A 357      62.618  38.501 -19.035  1.00 35.60           O  
ATOM   2812  N   GLN A 358      65.665  39.869 -19.584  1.00 39.52           N  
ATOM   2813  CA  GLN A 358      66.663  39.225 -20.429  1.00 30.50           C  
ATOM   2814  C   GLN A 358      66.176  37.911 -21.023  1.00 34.11           C  
ATOM   2815  O   GLN A 358      66.908  37.302 -21.811  1.00 43.32           O  
ATOM   2816  CB  GLN A 358      67.951  38.994 -19.638  1.00 36.22           C  
ATOM   2817  CG  GLN A 358      68.579  40.271 -19.105  1.00 50.17           C  
ATOM   2818  CD  GLN A 358      69.980  40.053 -18.572  1.00 61.96           C  
ATOM   2819  NE2 GLN A 358      70.508  41.050 -17.871  1.00 69.63           N  
ATOM   2820  OE1 GLN A 358      70.582  39.001 -18.788  1.00 74.94           O  
ATOM   2821  N   ASN A 359      64.974  37.463 -20.669  1.00 37.23           N  
ATOM   2822  CA  ASN A 359      64.384  36.259 -21.248  1.00 29.01           C  
ATOM   2823  C   ASN A 359      63.593  36.668 -22.483  1.00 39.26           C  
ATOM   2824  O   ASN A 359      62.433  37.078 -22.385  1.00 39.34           O  
ATOM   2825  CB  ASN A 359      63.497  35.548 -20.232  1.00 31.43           C  
ATOM   2826  CG  ASN A 359      64.249  35.153 -18.980  1.00 31.08           C  
ATOM   2827  ND2 ASN A 359      64.240  36.029 -17.983  1.00 31.85           N  
ATOM   2828  OD1 ASN A 359      64.832  34.071 -18.908  1.00 30.11           O  
ATOM   2829  N   THR A 360      64.223  36.567 -23.650  1.00 26.91           N  
ATOM   2830  CA  THR A 360      63.525  36.859 -24.890  1.00 33.46           C  
ATOM   2831  C   THR A 360      62.399  35.847 -25.097  1.00 29.55           C  
ATOM   2832  O   THR A 360      62.493  34.701 -24.646  1.00 32.65           O  
ATOM   2833  CB  THR A 360      64.487  36.823 -26.077  1.00 29.49           C  
ATOM   2834  CG2 THR A 360      65.644  37.787 -25.856  1.00 31.22           C  
ATOM   2835  OG1 THR A 360      65.004  35.496 -26.237  1.00 27.21           O  
ATOM   2836  N   PRO A 361      61.311  36.249 -25.759  1.00 30.30           N  
ATOM   2837  CA  PRO A 361      60.219  35.294 -26.012  1.00 27.68           C  
ATOM   2838  C   PRO A 361      60.657  34.075 -26.803  1.00 33.58           C  
ATOM   2839  O   PRO A 361      60.064  33.000 -26.648  1.00 36.72           O  
ATOM   2840  CB  PRO A 361      59.195  36.134 -26.787  1.00 35.34           C  
ATOM   2841  CG  PRO A 361      59.486  37.542 -26.385  1.00 27.70           C  
ATOM   2842  CD  PRO A 361      60.971  37.611 -26.204  1.00 23.45           C  
ATOM   2843  N   GLU A 362      61.683  34.207 -27.647  1.00 28.85           N  
ATOM   2844  CA  GLU A 362      62.188  33.051 -28.380  1.00 34.24           C  
ATOM   2845  C   GLU A 362      62.969  32.118 -27.464  1.00 25.48           C  
ATOM   2846  O   GLU A 362      62.905  30.892 -27.617  1.00 30.95           O  
ATOM   2847  CB  GLU A 362      63.058  33.507 -29.553  1.00 34.04           C  
ATOM   2848  CG  GLU A 362      62.321  34.317 -30.608  1.00 31.27           C  
ATOM   2849  CD  GLU A 362      62.141  35.773 -30.219  1.00 35.66           C  
ATOM   2850  OE1 GLU A 362      62.792  36.216 -29.251  1.00 38.56           O  
ATOM   2851  OE2 GLU A 362      61.346  36.472 -30.883  1.00 51.33           O1-
ATOM   2852  N   TYR A 363      63.718  32.679 -26.512  1.00 25.55           N  
ATOM   2853  CA  TYR A 363      64.423  31.854 -25.535  1.00 28.10           C  
ATOM   2854  C   TYR A 363      63.442  31.032 -24.709  1.00 35.09           C  
ATOM   2855  O   TYR A 363      63.650  29.834 -24.485  1.00 26.97           O  
ATOM   2856  CB  TYR A 363      65.287  32.740 -24.635  1.00 22.63           C  
ATOM   2857  CG  TYR A 363      65.906  32.030 -23.450  1.00 28.39           C  
ATOM   2858  CD1 TYR A 363      67.128  31.380 -23.564  1.00 25.76           C  
ATOM   2859  CD2 TYR A 363      65.276  32.023 -22.211  1.00 23.77           C  
ATOM   2860  CE1 TYR A 363      67.699  30.735 -22.482  1.00 29.02           C  
ATOM   2861  CE2 TYR A 363      65.838  31.380 -21.125  1.00 24.70           C  
ATOM   2862  CZ  TYR A 363      67.049  30.739 -21.265  1.00 24.03           C  
ATOM   2863  OH  TYR A 363      67.611  30.099 -20.184  1.00 25.36           O  
ATOM   2864  N   MET A 364      62.359  31.665 -24.248  1.00 29.95           N  
ATOM   2865  CA  MET A 364      61.349  30.945 -23.479  1.00 28.89           C  
ATOM   2866  C   MET A 364      60.708  29.843 -24.311  1.00 26.98           C  
ATOM   2867  O   MET A 364      60.394  28.765 -23.793  1.00 31.27           O  
ATOM   2868  CB  MET A 364      60.286  31.919 -22.970  1.00 23.11           C  
ATOM   2869  CG  MET A 364      60.838  33.063 -22.135  1.00 26.63           C  
ATOM   2870  SD  MET A 364      61.623  32.501 -20.612  1.00 33.79           S  
ATOM   2871  CE  MET A 364      60.228  31.773 -19.763  1.00 37.59           C  
ATOM   2872  N   GLU A 365      60.510  30.094 -25.606  1.00 29.67           N  
ATOM   2873  CA  GLU A 365      59.902  29.086 -26.466  1.00 32.87           C  
ATOM   2874  C   GLU A 365      60.871  27.952 -26.775  1.00 31.90           C  
ATOM   2875  O   GLU A 365      60.446  26.803 -26.936  1.00 29.53           O  
ATOM   2876  CB  GLU A 365      59.409  29.734 -27.761  1.00 27.82           C  
ATOM   2877  CG  GLU A 365      58.422  28.889 -28.545  1.00 43.93           C  
ATOM   2878  CD  GLU A 365      57.050  28.849 -27.901  1.00 60.42           C  
ATOM   2879  OE1 GLU A 365      56.791  29.670 -26.995  1.00 55.92           O  
ATOM   2880  OE2 GLU A 365      56.230  27.996 -28.301  1.00 67.60           O1-
ATOM   2881  N   LYS A 366      62.170  28.251 -26.857  1.00 28.59           N  
ATOM   2882  CA  LYS A 366      63.145  27.214 -27.177  1.00 34.23           C  
ATOM   2883  C   LYS A 366      63.358  26.272 -25.998  1.00 30.33           C  
ATOM   2884  O   LYS A 366      63.407  25.049 -26.175  1.00 38.11           O  
ATOM   2885  CB  LYS A 366      64.467  27.849 -27.605  1.00 31.47           C  
ATOM   2886  CG  LYS A 366      65.502  26.849 -28.090  1.00 37.11           C  
ATOM   2887  CD  LYS A 366      64.983  26.053 -29.275  1.00 33.38           C  
ATOM   2888  CE  LYS A 366      66.026  25.072 -29.780  1.00 38.71           C  
ATOM   2889  NZ  LYS A 366      65.528  24.272 -30.934  1.00 50.63           N1+
ATOM   2890  N   ILE A 367      63.490  26.823 -24.788  1.00 33.85           N  
ATOM   2891  CA  ILE A 367      63.662  25.983 -23.605  1.00 33.63           C  
ATOM   2892  C   ILE A 367      62.430  25.115 -23.385  1.00 33.09           C  
ATOM   2893  O   ILE A 367      62.537  23.938 -23.017  1.00 29.60           O  
ATOM   2894  CB  ILE A 367      63.975  26.851 -22.372  1.00 27.56           C  
ATOM   2895  CG1 ILE A 367      65.277  27.624 -22.584  1.00 28.95           C  
ATOM   2896  CG2 ILE A 367      64.062  25.995 -21.117  1.00 25.41           C  
ATOM   2897  CD1 ILE A 367      66.474  26.737 -22.845  1.00 31.03           C  
ATOM   2898  N   LYS A 368      61.241  25.676 -23.617  1.00 24.30           N  
ATOM   2899  CA  LYS A 368      60.016  24.896 -23.482  1.00 35.71           C  
ATOM   2900  C   LYS A 368      59.956  23.778 -24.515  1.00 34.70           C  
ATOM   2901  O   LYS A 368      59.535  22.657 -24.202  1.00 34.00           O  
ATOM   2902  CB  LYS A 368      58.796  25.808 -23.607  1.00 31.70           C  
ATOM   2903  CG  LYS A 368      57.467  25.073 -23.558  1.00 33.93           C  
ATOM   2904  CD  LYS A 368      56.296  26.034 -23.682  1.00 53.93           C  
ATOM   2905  CE  LYS A 368      56.328  26.778 -25.006  1.00 41.77           C  
ATOM   2906  NZ  LYS A 368      55.180  27.716 -25.140  1.00 60.02           N1+
ATOM   2907  N   GLN A 369      60.376  24.061 -25.750  0.83 40.52           N  
ATOM   2908  CA  GLN A 369      60.337  23.045 -26.796  0.83 33.31           C  
ATOM   2909  C   GLN A 369      61.285  21.893 -26.485  0.83 36.32           C  
ATOM   2910  O   GLN A 369      60.960  20.728 -26.741  0.83 37.09           O  
ATOM   2911  CB  GLN A 369      60.672  23.675 -28.149  0.83 36.11           C  
ATOM   2912  CG  GLN A 369      60.634  22.706 -29.320  0.83 52.52           C  
ATOM   2913  CD  GLN A 369      62.018  22.286 -29.775  0.83 60.23           C  
ATOM   2914  NE2 GLN A 369      62.173  21.006 -30.096  0.83 58.96           N  
ATOM   2915  OE1 GLN A 369      62.938  23.102 -29.834  0.83 58.32           O  
ATOM   2916  N   ARG A 370      62.457  22.196 -25.922  1.00 32.44           N  
ATOM   2917  CA  ARG A 370      63.391  21.134 -25.564  1.00 42.34           C  
ATOM   2918  C   ARG A 370      62.903  20.337 -24.361  1.00 40.75           C  
ATOM   2919  O   ARG A 370      63.237  19.154 -24.228  1.00 35.13           O  
ATOM   2920  CB  ARG A 370      64.778  21.718 -25.293  1.00 34.18           C  
ATOM   2921  CG  ARG A 370      65.444  22.303 -26.529  1.00 49.06           C  
ATOM   2922  CD  ARG A 370      66.886  22.697 -26.258  1.00 49.91           C  
ATOM   2923  NE  ARG A 370      67.555  23.161 -27.469  1.00 41.62           N  
ATOM   2924  CZ  ARG A 370      68.825  23.551 -27.520  1.00 42.07           C  
ATOM   2925  NH1 ARG A 370      69.570  23.535 -26.424  1.00 40.94           N1+
ATOM   2926  NH2 ARG A 370      69.350  23.959 -28.668  1.00 34.04           N  
ATOM   2927  N   LEU A 371      62.116  20.960 -23.480  1.00 37.38           N  
ATOM   2928  CA  LEU A 371      61.535  20.219 -22.365  1.00 40.64           C  
ATOM   2929  C   LEU A 371      60.434  19.277 -22.833  1.00 33.56           C  
ATOM   2930  O   LEU A 371      60.273  18.188 -22.270  1.00 32.73           O  
ATOM   2931  CB  LEU A 371      60.996  21.185 -21.309  1.00 32.37           C  
ATOM   2932  CG  LEU A 371      62.038  21.922 -20.467  1.00 30.46           C  
ATOM   2933  CD1 LEU A 371      61.364  22.883 -19.502  1.00 31.11           C  
ATOM   2934  CD2 LEU A 371      62.909  20.933 -19.713  1.00 37.86           C  
ATOM   2935  N   PHE A 372      59.669  19.674 -23.853  1.00 39.10           N  
ATOM   2936  CA  PHE A 372      58.651  18.781 -24.397  1.00 38.51           C  
ATOM   2937  C   PHE A 372      59.275  17.548 -25.035  1.00 47.49           C  
ATOM   2938  O   PHE A 372      58.679  16.466 -25.006  1.00 49.04           O  
ATOM   2939  CB  PHE A 372      57.780  19.522 -25.411  1.00 34.44           C  
ATOM   2940  CG  PHE A 372      56.801  20.480 -24.789  1.00 36.36           C  
ATOM   2941  CD1 PHE A 372      56.604  20.499 -23.418  1.00 44.72           C  
ATOM   2942  CD2 PHE A 372      56.072  21.353 -25.578  1.00 38.29           C  
ATOM   2943  CE1 PHE A 372      55.703  21.377 -22.845  1.00 40.87           C  
ATOM   2944  CE2 PHE A 372      55.168  22.233 -25.012  1.00 48.77           C  
ATOM   2945  CZ  PHE A 372      54.984  22.245 -23.643  1.00 41.30           C  
ATOM   2946  N   GLU A 373      60.470  17.692 -25.616  1.00 35.52           N  
ATOM   2947  CA  GLU A 373      61.187  16.534 -26.141  1.00 40.05           C  
ATOM   2948  C   GLU A 373      61.458  15.512 -25.046  1.00 42.01           C  
ATOM   2949  O   GLU A 373      61.278  14.306 -25.252  1.00 44.00           O  
ATOM   2950  CB  GLU A 373      62.502  16.975 -26.783  1.00 50.42           C  
ATOM   2951  CG  GLU A 373      62.368  17.590 -28.161  1.00 56.61           C  
ATOM   2952  CD  GLU A 373      63.706  18.026 -28.722  1.00 71.67           C  
ATOM   2953  OE1 GLU A 373      64.187  19.114 -28.339  1.00 52.31           O  
ATOM   2954  OE2 GLU A 373      64.288  17.272 -29.529  1.00 85.92           O1-
ATOM   2955  N   ASN A 374      61.896  15.977 -23.873  1.00 44.10           N  
ATOM   2956  CA  ASN A 374      62.180  15.062 -22.774  1.00 38.27           C  
ATOM   2957  C   ASN A 374      60.903  14.425 -22.242  1.00 32.95           C  
ATOM   2958  O   ASN A 374      60.883  13.228 -21.933  1.00 36.40           O  
ATOM   2959  CB  ASN A 374      62.923  15.798 -21.661  1.00 26.59           C  
ATOM   2960  CG  ASN A 374      64.251  16.365 -22.124  1.00 26.82           C  
ATOM   2961  ND2 ASN A 374      64.641  17.502 -21.558  1.00 29.09           N  
ATOM   2962  OD1 ASN A 374      64.918  15.789 -22.983  1.00 40.80           O  
ATOM   2963  N   LEU A 375      59.825  15.205 -22.135  1.00 34.13           N  
ATOM   2964  CA  LEU A 375      58.554  14.661 -21.672  1.00 40.74           C  
ATOM   2965  C   LEU A 375      57.985  13.625 -22.632  1.00 45.83           C  
ATOM   2966  O   LEU A 375      57.205  12.767 -22.206  1.00 44.82           O  
ATOM   2967  CB  LEU A 375      57.545  15.790 -21.457  1.00 39.19           C  
ATOM   2968  CG  LEU A 375      57.907  16.803 -20.368  1.00 33.57           C  
ATOM   2969  CD1 LEU A 375      56.831  17.869 -20.240  1.00 37.94           C  
ATOM   2970  CD2 LEU A 375      58.130  16.103 -19.038  1.00 27.41           C  
ATOM   2971  N   ARG A 376      58.356  13.684 -23.913  1.00 43.61           N  
ATOM   2972  CA AARG A 376      57.899  12.684 -24.871  0.43 46.90           C  
ATOM   2973  CA BARG A 376      57.892  12.681 -24.864  0.57 46.89           C  
ATOM   2974  C   ARG A 376      58.499  11.309 -24.605  1.00 47.28           C  
ATOM   2975  O   ARG A 376      57.972  10.310 -25.107  1.00 47.67           O  
ATOM   2976  CB AARG A 376      58.234  13.133 -26.296  0.43 50.39           C  
ATOM   2977  CB BARG A 376      58.209  13.117 -26.295  0.57 50.37           C  
ATOM   2978  CG AARG A 376      57.177  14.018 -26.938  0.43 56.49           C  
ATOM   2979  CG BARG A 376      57.190  14.064 -26.901  0.57 56.53           C  
ATOM   2980  CD AARG A 376      57.801  15.135 -27.763  0.43 58.00           C  
ATOM   2981  CD BARG A 376      57.397  14.175 -28.401  0.57 58.05           C  
ATOM   2982  NE AARG A 376      58.898  14.667 -28.605  0.43 53.71           N  
ATOM   2983  NE BARG A 376      57.625  12.864 -29.002  0.57 54.10           N  
ATOM   2984  CZ AARG A 376      59.612  15.456 -29.402  0.43 56.13           C  
ATOM   2985  CZ BARG A 376      56.658  12.036 -29.384  0.57 54.65           C  
ATOM   2986  NH1AARG A 376      59.342  16.753 -29.468  0.43 51.51           N1+
ATOM   2987  NH1BARG A 376      55.387  12.381 -29.232  0.57 53.12           N1+
ATOM   2988  NH2AARG A 376      60.595  14.951 -30.134  0.43 52.90           N  
ATOM   2989  NH2BARG A 376      56.963  10.861 -29.916  0.57 58.95           N  
ATOM   2990  N   MET A 377      59.582  11.235 -23.835  1.00 45.44           N  
ATOM   2991  CA  MET A 377      60.242   9.971 -23.539  1.00 49.44           C  
ATOM   2992  C   MET A 377      59.602   9.220 -22.377  1.00 52.32           C  
ATOM   2993  O   MET A 377      60.148   8.199 -21.945  1.00 54.94           O  
ATOM   2994  CB  MET A 377      61.726  10.210 -23.247  1.00 45.03           C  
ATOM   2995  CG  MET A 377      62.482  10.847 -24.400  1.00 51.70           C  
ATOM   2996  SD  MET A 377      62.298   9.918 -25.935  1.00 44.16           S  
ATOM   2997  CE  MET A 377      62.995   8.336 -25.464  1.00 56.75           C  
ATOM   2998  N   LEU A 378      58.469   9.695 -21.865  1.00 49.47           N  
ATOM   2999  CA  LEU A 378      57.773   9.000 -20.795  1.00 51.91           C  
ATOM   3000  C   LEU A 378      56.836   7.940 -21.367  1.00 64.12           C  
ATOM   3001  O   LEU A 378      56.386   8.052 -22.512  1.00 57.62           O  
ATOM   3002  CB  LEU A 378      56.974   9.990 -19.949  1.00 40.09           C  
ATOM   3003  CG  LEU A 378      57.774  11.033 -19.164  1.00 37.33           C  
ATOM   3004  CD1 LEU A 378      56.858  11.830 -18.249  1.00 39.37           C  
ATOM   3005  CD2 LEU A 378      58.889  10.376 -18.369  1.00 35.32           C  
ATOM   3006  N   PRO A 379      56.528   6.884 -20.597  1.00 66.32           N  
ATOM   3007  CA  PRO A 379      55.596   5.855 -21.070  1.00 61.10           C  
ATOM   3008  C   PRO A 379      54.159   6.360 -21.151  1.00 65.23           C  
ATOM   3009  O   PRO A 379      53.624   6.466 -22.255  1.00 67.90           O  
ATOM   3010  CB  PRO A 379      55.727   4.753 -20.015  1.00 62.63           C  
ATOM   3011  CG  PRO A 379      56.156   5.471 -18.783  1.00 57.40           C  
ATOM   3012  CD  PRO A 379      57.061   6.569 -19.259  1.00 62.25           C  
TER   
ATOM   3014  N   SHA B 500      73.592  32.035  -0.998  1.00 45.09           N  
ATOM   3015  CA  SHA B 500      72.504  32.674  -1.031  1.00 43.88           C  
ATOM   3016  C   SHA B 500      72.513  33.921  -0.581  1.00 50.40           C  
ATOM   3017  O   SHA B 500      71.849  34.754  -1.100  1.00 52.74           O  
ATOM   3018  CB  SHA B 500      71.502  31.874  -0.196  1.00 40.22           C  
ATOM   3019  CG  SHA B 500      70.093  32.067  -0.746  1.00 32.61           C  
ATOM   3020  CD  SHA B 500      69.320  30.760  -0.609  1.00 32.18           C  
ATOM   3021  CE  SHA B 500      67.868  31.006  -1.005  1.00 32.77           C  
ATOM   3022  CZ  SHA B 500      66.991  29.920  -0.393  1.00 32.38           C  
ATOM   3023  SH  SHA B 500      65.503  30.000  -0.960  1.00 25.05           S  
ATOM   3024  N   TRP B 501      73.308  34.166   0.455  1.00 51.16           N  
ATOM   3025  CA  TRP B 501      73.497  35.505   0.993  1.00 53.02           C  
ATOM   3026  C   TRP B 501      74.905  36.011   0.685  0.64 57.49           C  
ATOM   3027  O   TRP B 501      75.885  35.509   1.236  1.00 62.28           O  
ATOM   3028  CB  TRP B 501      73.247  35.503   2.500  1.00 53.36           C  
ATOM   3029  CG  TRP B 501      73.460  36.823   3.166  1.00 52.84           C  
ATOM   3030  CD1 TRP B 501      73.375  38.060   2.592  1.00 48.35           C  
ATOM   3031  CD2 TRP B 501      73.802  37.040   4.538  1.00 51.13           C  
ATOM   3032  CE2 TRP B 501      73.905  38.432   4.729  1.00 54.84           C  
ATOM   3033  CE3 TRP B 501      74.028  36.191   5.626  1.00 55.67           C  
ATOM   3034  NE1 TRP B 501      73.640  39.032   3.526  1.00 48.90           N  
ATOM   3035  CZ2 TRP B 501      74.226  38.994   5.963  1.00 47.10           C  
ATOM   3036  CZ3 TRP B 501      74.345  36.750   6.850  1.00 48.62           C  
ATOM   3037  CH2 TRP B 501      74.442  38.138   7.008  1.00 51.13           C  
TER 
HETATM 3013 ZN    ZN C 380      65.244  30.902  -3.029  1.00 27.92          Zn  
TER
HETATM 3038  O   HOH D 113      73.490  33.772  -5.707  1.00 37.00           O  
TER
HETATM 3039  O   HOH E 231      70.813  34.180  -4.330  1.00 37.54           O  
END
