# Supplementary material for: Anchor extension: a structure-guided approach to design cyclic peptides targeting enzyme active sites
Source: Nat Commun. 2021 Jun 7;12:3384. doi: 10.1038/s41467-021-23609-8 (PMC8185074; doi:10.1038/s41467-021-23609-8)
Supplement: Supplementary file 4 — Supplementary Dataset 1 [file 41467_2021_23609_MOESM4_ESM.zip › SupplementaryDataFile1/Method3_4/test/motif_HDAC2.pdb]

ATOM   5842  N   GLY A   2     -29.173 -18.518   1.629  1.00  0.00           N  
ATOM   5843  CA  GLY A   2     -28.936 -17.081   1.697  1.00  0.00           C  
ATOM   5844  C   GLY A   2     -28.188 -16.706   2.970  1.00  0.00           C  
ATOM   5845  O   GLY A   2     -28.325 -17.367   4.000  1.00  0.00           O  
ATOM   5846  H   GLY A   2     -29.283 -19.039   2.487  1.00  0.00           H  
ATOM   5847 1HA  GLY A   2     -28.360 -16.765   0.827  1.00  0.00           H  
ATOM   5848 2HA  GLY A   2     -29.888 -16.553   1.661  1.00  0.00           H  
ATOM   5849  N   SHA A   3     -27.397 -15.641   2.894  1.00  0.00           N  
ATOM   5850  CA  SHA A   3     -26.626 -15.176   4.040  1.00  0.00           C  
ATOM   5851  C   SHA A   3     -26.408 -13.682   4.007  1.00  0.00           C  
ATOM   5852  O   SHA A   3     -26.204 -13.051   5.044  1.00  0.00           O  
ATOM   5853  CB  SHA A   3     -25.276 -15.893   4.103  1.00  0.00           C  
ATOM   5854  CG  SHA A   3     -24.426 -15.528   5.314  1.00  0.00           C  
ATOM   5855  CD  SHA A   3     -23.295 -16.524   5.516  1.00  0.00           C  
ATOM   5856  CE  SHA A   3     -22.189 -15.941   6.383  1.00  0.00           C  
ATOM   5857  CZ  SHA A   3     -21.216 -17.017   6.839  1.00  0.00           C  
ATOM   5858  SH  SHA A   3     -20.419 -17.916   5.486  1.00  0.00           S  
ATOM   5859  H   SHA A   3     -27.328 -15.141   2.019  1.00  0.00           H  
ATOM   5860  HA  SHA A   3     -27.185 -15.404   4.949  1.00  0.00           H  
ATOM   5861 1HB  SHA A   3     -25.437 -16.970   4.121  1.00  0.00           H  
ATOM   5862 2HB  SHA A   3     -24.699 -15.662   3.208  1.00  0.00           H  
ATOM   5863 1HG  SHA A   3     -24.002 -14.533   5.174  1.00  0.00           H  
ATOM   5864 2HG  SHA A   3     -25.051 -15.514   6.206  1.00  0.00           H  
ATOM   5865 1HD  SHA A   3     -23.684 -17.425   5.994  1.00  0.00           H  
ATOM   5866 2HD  SHA A   3     -22.876 -16.801   4.548  1.00  0.00           H  
ATOM   5867 1HE  SHA A   3     -21.646 -15.184   5.819  1.00  0.00           H  
ATOM   5868 2HE  SHA A   3     -22.628 -15.463   7.259  1.00  0.00           H  
ATOM   5869 1HZ  SHA A   3     -20.431 -16.565   7.444  1.00  0.00           H  
ATOM   5870 2HZ  SHA A   3     -21.743 -17.747   7.454  1.00  0.00           H  
ATOM   5871  HH  SHA A   3     -20.068 -16.837   4.792  1.00  0.00           H  
ATOM   5872  N   GLY A   4     -26.443 -13.184   2.792  1.00  0.00           N  
ATOM   5873  CA  GLY A   4     -26.268 -11.781   2.424  1.00  0.00           C  
ATOM   5874  C   GLY A   4     -27.489 -11.254   1.710  1.00  0.00           C  
ATOM   5875  O   GLY A   4     -28.192 -12.000   1.029  1.00  0.00           O  
ATOM   5876  H   GLY A   4     -26.607 -13.839   2.034  1.00  0.00           H  
ATOM   5877 1HA  GLY A   4     -26.081 -11.191   3.321  1.00  0.00           H  
ATOM   5878 2HA  GLY A   4     -25.393 -11.679   1.784  1.00  0.00           H  
TER
ATOM      2  N   GLY B   7       3.540 -34.259  26.365  1.00  0.00           N  
ATOM      3  CA  GLY B   7       2.977 -33.523  25.241  1.00  0.00           C  
ATOM      4  C   GLY B   7       2.893 -32.016  25.409  1.00  0.00           C  
ATOM      5  O   GLY B   7       1.925 -31.400  24.951  1.00  0.00           O  
ATOM      6  H   GLY B   7       3.424 -33.894  27.300  1.00  0.00           H  
ATOM      7 1HA  GLY B   7       3.571 -33.715  24.347  1.00  0.00           H  
ATOM      8 2HA  GLY B   7       1.968 -33.882  25.041  1.00  0.00           H  
ATOM      9  N   GLY B   8       3.903 -31.414  26.038  1.00  0.00           N  
ATOM     10  CA  GLY B   8       3.959 -29.960  26.237  1.00  0.00           C  
ATOM     11  C   GLY B   8       4.944 -29.293  25.297  1.00  0.00           C  
ATOM     12  O   GLY B   8       5.095 -29.705  24.142  1.00  0.00           O  
ATOM     13  H   GLY B   8       4.658 -31.988  26.388  1.00  0.00           H  
ATOM     14 1HA  GLY B   8       2.969 -29.533  26.080  1.00  0.00           H  
ATOM     15 2HA  GLY B   8       4.244 -29.744  27.266  1.00  0.00           H  
ATOM     16  N   ALA B   9       5.603 -28.251  25.807  1.00  0.00           N  
ATOM     17  CA  ALA B   9       6.558 -27.437  25.058  1.00  0.00           C  
ATOM     18  C   ALA B   9       5.968 -26.689  23.863  1.00  0.00           C  
ATOM     19  O   ALA B   9       4.756 -26.664  23.667  1.00  0.00           O  
ATOM     20  CB  ALA B   9       7.756 -28.269  24.629  1.00  0.00           C  
ATOM     21  H   ALA B   9       5.419 -28.026  26.775  1.00  0.00           H  
ATOM     22  HA  ALA B   9       6.904 -26.636  25.710  1.00  0.00           H  
ATOM     23 1HB  ALA B   9       8.454 -27.642  24.073  1.00  0.00           H  
ATOM     24 2HB  ALA B   9       8.255 -28.672  25.511  1.00  0.00           H  
ATOM     25 3HB  ALA B   9       7.423 -29.089  23.996  1.00  0.00           H  
ATOM     26  N   LYS B  10       6.847 -26.060  23.087  1.00  0.00           N  
ATOM     27  CA  LYS B  10       6.453 -25.306  21.898  1.00  0.00           C  
ATOM     28  C   LYS B  10       6.073 -26.262  20.785  1.00  0.00           C  
ATOM     29  O   LYS B  10       6.547 -27.396  20.735  1.00  0.00           O  
ATOM     30  CB  LYS B  10       7.600 -24.421  21.420  1.00  0.00           C  
ATOM     31  CG  LYS B  10       8.042 -23.371  22.426  1.00  0.00           C  
ATOM     32  CD  LYS B  10       7.251 -22.090  22.284  1.00  0.00           C  
ATOM     33  CE  LYS B  10       7.878 -20.955  23.075  1.00  0.00           C  
ATOM     34  NZ  LYS B  10       7.317 -19.646  22.650  1.00  0.00           N  
ATOM     35  H   LYS B  10       7.825 -26.112  23.336  1.00  0.00           H  
ATOM     36  HA  LYS B  10       5.608 -24.670  22.158  1.00  0.00           H  
ATOM     37 1HB  LYS B  10       8.465 -25.042  21.182  1.00  0.00           H  
ATOM     38 2HB  LYS B  10       7.306 -23.905  20.506  1.00  0.00           H  
ATOM     39 1HG  LYS B  10       7.908 -23.756  23.438  1.00  0.00           H  
ATOM     40 2HG  LYS B  10       9.100 -23.149  22.278  1.00  0.00           H  
ATOM     41 1HD  LYS B  10       7.206 -21.805  21.232  1.00  0.00           H  
ATOM     42 2HD  LYS B  10       6.234 -22.249  22.643  1.00  0.00           H  
ATOM     43 1HE  LYS B  10       7.687 -21.104  24.137  1.00  0.00           H  
ATOM     44 2HE  LYS B  10       8.956 -20.955  22.919  1.00  0.00           H  
ATOM     45 1HZ  LYS B  10       7.746 -18.905  23.185  1.00  0.00           H  
ATOM     46 2HZ  LYS B  10       7.505 -19.503  21.667  1.00  0.00           H  
ATOM     47 3HZ  LYS B  10       6.319 -19.640  22.805  1.00  0.00           H  
ATOM     48  N   LYS B  11       5.235 -25.793  19.876  1.00  0.00           N  
ATOM     49  CA  LYS B  11       4.790 -26.632  18.774  1.00  0.00           C  
ATOM     50  C   LYS B  11       5.322 -26.110  17.445  1.00  0.00           C  
ATOM     51  O   LYS B  11       5.538 -24.911  17.275  1.00  0.00           O  
ATOM     52  CB  LYS B  11       3.267 -26.690  18.762  1.00  0.00           C  
ATOM     53  CG  LYS B  11       2.616 -27.084  20.091  1.00  0.00           C  
ATOM     54  CD  LYS B  11       2.913 -28.521  20.513  1.00  0.00           C  
ATOM     55  CE  LYS B  11       2.429 -28.794  21.933  1.00  0.00           C  
ATOM     56  NZ  LYS B  11       0.968 -28.583  22.123  1.00  0.00           N  
ATOM     57  H   LYS B  11       4.895 -24.844  19.941  1.00  0.00           H  
ATOM     58  HA  LYS B  11       5.183 -27.638  18.923  1.00  0.00           H  
ATOM     59 1HB  LYS B  11       2.869 -25.714  18.481  1.00  0.00           H  
ATOM     60 2HB  LYS B  11       2.936 -27.407  18.011  1.00  0.00           H  
ATOM     61 1HG  LYS B  11       2.973 -26.424  20.882  1.00  0.00           H  
ATOM     62 2HG  LYS B  11       1.535 -26.977  20.012  1.00  0.00           H  
ATOM     63 1HD  LYS B  11       2.416 -29.211  19.829  1.00  0.00           H  
ATOM     64 2HD  LYS B  11       3.987 -28.699  20.463  1.00  0.00           H  
ATOM     65 1HE  LYS B  11       2.656 -29.824  22.203  1.00  0.00           H  
ATOM     66 2HE  LYS B  11       2.954 -28.137  22.629  1.00  0.00           H  
ATOM     67 1HZ  LYS B  11       0.720 -28.779  23.082  1.00  0.00           H  
ATOM     68 2HZ  LYS B  11       0.734 -27.623  21.906  1.00  0.00           H  
ATOM     69 3HZ  LYS B  11       0.455 -29.200  21.511  1.00  0.00           H  
ATOM     70  N   LYS B  12       5.558 -27.024  16.511  1.00  0.00           N  
ATOM     71  CA  LYS B  12       6.025 -26.671  15.178  1.00  0.00           C  
ATOM     72  C   LYS B  12       4.817 -26.328  14.305  1.00  0.00           C  
ATOM     73  O   LYS B  12       3.892 -27.133  14.183  1.00  0.00           O  
ATOM     74  CB  LYS B  12       6.813 -27.820  14.558  1.00  0.00           C  
ATOM     75  CG  LYS B  12       7.403 -27.479  13.205  1.00  0.00           C  
ATOM     76  CD  LYS B  12       8.211 -28.627  12.636  1.00  0.00           C  
ATOM     77  CE  LYS B  12       8.778 -28.258  11.278  1.00  0.00           C  
ATOM     78  NZ  LYS B  12       9.397 -29.424  10.588  1.00  0.00           N  
ATOM     79  H   LYS B  12       5.406 -27.997  16.737  1.00  0.00           H  
ATOM     80  HA  LYS B  12       6.682 -25.806  15.259  1.00  0.00           H  
ATOM     81 1HB  LYS B  12       7.625 -28.107  15.227  1.00  0.00           H  
ATOM     82 2HB  LYS B  12       6.162 -28.687  14.443  1.00  0.00           H  
ATOM     83 1HG  LYS B  12       6.600 -27.238  12.508  1.00  0.00           H  
ATOM     84 2HG  LYS B  12       8.051 -26.609  13.301  1.00  0.00           H  
ATOM     85 1HD  LYS B  12       9.029 -28.870  13.316  1.00  0.00           H  
ATOM     86 2HD  LYS B  12       7.575 -29.506  12.533  1.00  0.00           H  
ATOM     87 1HE  LYS B  12       7.984 -27.863  10.648  1.00  0.00           H  
ATOM     88 2HE  LYS B  12       9.536 -27.484  11.399  1.00  0.00           H  
ATOM     89 1HZ  LYS B  12       9.760 -29.131   9.692  1.00  0.00           H  
ATOM     90 2HZ  LYS B  12      10.151 -29.790  11.154  1.00  0.00           H  
ATOM     91 3HZ  LYS B  12       8.701 -30.142  10.451  1.00  0.00           H  
ATOM     92  N   VAL B  13       4.841 -25.128  13.728  1.00  0.00           N  
ATOM     93  CA  VAL B  13       3.728 -24.602  12.910  1.00  0.00           C  
ATOM     94  C   VAL B  13       4.171 -24.370  11.463  1.00  0.00           C  
ATOM     95  O   VAL B  13       5.191 -23.722  11.205  1.00  0.00           O  
ATOM     96  CB  VAL B  13       3.204 -23.279  13.498  1.00  0.00           C  
ATOM     97  CG1 VAL B  13       2.093 -22.711  12.626  1.00  0.00           C  
ATOM     98  CG2 VAL B  13       2.713 -23.502  14.920  1.00  0.00           C  
ATOM     99  H   VAL B  13       5.663 -24.558  13.865  1.00  0.00           H  
ATOM    100  HA  VAL B  13       2.921 -25.336  12.911  1.00  0.00           H  
ATOM    101  HB  VAL B  13       4.014 -22.549  13.503  1.00  0.00           H  
ATOM    102 1HG1 VAL B  13       1.733 -21.777  13.058  1.00  0.00           H  
ATOM    103 2HG1 VAL B  13       2.477 -22.526  11.624  1.00  0.00           H  
ATOM    104 3HG1 VAL B  13       1.271 -23.426  12.576  1.00  0.00           H  
ATOM    105 1HG2 VAL B  13       2.345 -22.564  15.329  1.00  0.00           H  
ATOM    106 2HG2 VAL B  13       1.909 -24.238  14.917  1.00  0.00           H  
ATOM    107 3HG2 VAL B  13       3.536 -23.869  15.535  1.00  0.00           H  
ATOM    108  N   CYS B  14       3.392 -24.900  10.520  1.00  0.00           N  
ATOM    109  CA  CYS B  14       3.576 -24.647   9.094  1.00  0.00           C  
ATOM    110  C   CYS B  14       2.380 -23.838   8.594  1.00  0.00           C  
ATOM    111  O   CYS B  14       1.242 -24.232   8.786  1.00  0.00           O  
ATOM    112  CB  CYS B  14       3.694 -25.951   8.307  1.00  0.00           C  
ATOM    113  SG  CYS B  14       5.166 -26.924   8.707  1.00  0.00           S  
ATOM    114  H   CYS B  14       2.641 -25.504  10.819  1.00  0.00           H  
ATOM    115  HA  CYS B  14       4.496 -24.077   8.961  1.00  0.00           H  
ATOM    116 1HB  CYS B  14       2.817 -26.571   8.495  1.00  0.00           H  
ATOM    117 2HB  CYS B  14       3.715 -25.731   7.240  1.00  0.00           H  
ATOM    118  HG  CYS B  14       4.700 -27.414   9.852  1.00  0.00           H  
ATOM    119  N   TYR B  15       2.658 -22.710   7.962  1.00  0.00           N  
ATOM    120  CA  TYR B  15       1.643 -21.728   7.581  1.00  0.00           C  
ATOM    121  C   TYR B  15       1.598 -21.656   6.061  1.00  0.00           C  
ATOM    122  O   TYR B  15       2.638 -21.553   5.407  1.00  0.00           O  
ATOM    123  CB  TYR B  15       2.021 -20.401   8.229  1.00  0.00           C  
ATOM    124  CG  TYR B  15       1.268 -19.154   7.813  1.00  0.00           C  
ATOM    125  CD1 TYR B  15       1.707 -18.406   6.729  1.00  0.00           C  
ATOM    126  CD2 TYR B  15       0.182 -18.672   8.560  1.00  0.00           C  
ATOM    127  CE1 TYR B  15       1.072 -17.236   6.350  1.00  0.00           C  
ATOM    128  CE2 TYR B  15      -0.466 -17.491   8.185  1.00  0.00           C  
ATOM    129  CZ  TYR B  15      -0.008 -16.783   7.082  1.00  0.00           C  
ATOM    130  OH  TYR B  15      -0.601 -15.608   6.673  1.00  0.00           O  
ATOM    131  H   TYR B  15       3.627 -22.528   7.737  1.00  0.00           H  
ATOM    132  HA  TYR B  15       0.677 -22.065   7.958  1.00  0.00           H  
ATOM    133 1HB  TYR B  15       1.896 -20.475   9.310  1.00  0.00           H  
ATOM    134 2HB  TYR B  15       3.073 -20.189   8.036  1.00  0.00           H  
ATOM    135  HD1 TYR B  15       2.572 -18.736   6.153  1.00  0.00           H  
ATOM    136  HD2 TYR B  15      -0.161 -19.219   9.439  1.00  0.00           H  
ATOM    137  HE1 TYR B  15       1.439 -16.671   5.493  1.00  0.00           H  
ATOM    138  HE2 TYR B  15      -1.322 -17.134   8.758  1.00  0.00           H  
ATOM    139  HH  TYR B  15      -0.013 -15.145   6.071  1.00  0.00           H  
ATOM    140  N   TYR B  16       0.384 -21.692   5.507  1.00  0.00           N  
ATOM    141  CA  TYR B  16       0.160 -21.674   4.065  1.00  0.00           C  
ATOM    142  C   TYR B  16      -0.493 -20.368   3.640  1.00  0.00           C  
ATOM    143  O   TYR B  16      -1.519 -19.967   4.195  1.00  0.00           O  
ATOM    144  CB  TYR B  16      -0.681 -22.886   3.635  1.00  0.00           C  
ATOM    145  CG  TYR B  16       0.067 -24.163   3.876  1.00  0.00           C  
ATOM    146  CD1 TYR B  16       0.112 -24.740   5.141  1.00  0.00           C  
ATOM    147  CD2 TYR B  16       0.794 -24.767   2.848  1.00  0.00           C  
ATOM    148  CE1 TYR B  16       0.844 -25.896   5.378  1.00  0.00           C  
ATOM    149  CE2 TYR B  16       1.523 -25.924   3.076  1.00  0.00           C  
ATOM    150  CZ  TYR B  16       1.552 -26.484   4.341  1.00  0.00           C  
ATOM    151  OH  TYR B  16       2.275 -27.625   4.575  1.00  0.00           O  
ATOM    152  H   TYR B  16      -0.412 -21.733   6.128  1.00  0.00           H  
ATOM    153  HA  TYR B  16       1.128 -21.728   3.565  1.00  0.00           H  
ATOM    154 1HB  TYR B  16      -1.619 -22.894   4.192  1.00  0.00           H  
ATOM    155 2HB  TYR B  16      -0.930 -22.797   2.577  1.00  0.00           H  
ATOM    156  HD1 TYR B  16      -0.432 -24.284   5.969  1.00  0.00           H  
ATOM    157  HD2 TYR B  16       0.796 -24.328   1.850  1.00  0.00           H  
ATOM    158  HE1 TYR B  16       0.865 -26.331   6.377  1.00  0.00           H  
ATOM    159  HE2 TYR B  16       2.073 -26.393   2.259  1.00  0.00           H  
ATOM    160  HH  TYR B  16       2.507 -28.034   3.738  1.00  0.00           H  
ATOM    161  N   TYR B  17       0.106 -19.706   2.657  1.00  0.00           N  
ATOM    162  CA  TYR B  17      -0.421 -18.453   2.133  1.00  0.00           C  
ATOM    163  C   TYR B  17       0.040 -18.237   0.707  1.00  0.00           C  
ATOM    164  O   TYR B  17       1.176 -18.560   0.377  1.00  0.00           O  
ATOM    165  CB  TYR B  17       0.057 -17.288   2.997  1.00  0.00           C  
ATOM    166  CG  TYR B  17      -0.237 -15.897   2.438  1.00  0.00           C  
ATOM    167  CD1 TYR B  17       0.735 -15.173   1.745  1.00  0.00           C  
ATOM    168  CD2 TYR B  17      -1.487 -15.303   2.615  1.00  0.00           C  
ATOM    169  CE1 TYR B  17       0.469 -13.906   1.249  1.00  0.00           C  
ATOM    170  CE2 TYR B  17      -1.758 -14.038   2.127  1.00  0.00           C  
ATOM    171  CZ  TYR B  17      -0.785 -13.338   1.445  1.00  0.00           C  
ATOM    172  OH  TYR B  17      -1.052 -12.083   0.956  1.00  0.00           O  
ATOM    173  H   TYR B  17       0.955 -20.086   2.263  1.00  0.00           H  
ATOM    174  HA  TYR B  17      -1.510 -18.495   2.166  1.00  0.00           H  
ATOM    175 1HB  TYR B  17      -0.407 -17.351   3.982  1.00  0.00           H  
ATOM    176 2HB  TYR B  17       1.135 -17.361   3.140  1.00  0.00           H  
ATOM    177  HD1 TYR B  17       1.726 -15.602   1.589  1.00  0.00           H  
ATOM    178  HD2 TYR B  17      -2.273 -15.837   3.148  1.00  0.00           H  
ATOM    179  HE1 TYR B  17       1.242 -13.359   0.711  1.00  0.00           H  
ATOM    180  HE2 TYR B  17      -2.742 -13.594   2.284  1.00  0.00           H  
ATOM    181  HH  TYR B  17      -0.251 -11.709   0.580  1.00  0.00           H  
ATOM    182  N   ASP B  18      -0.838 -17.673  -0.120  1.00  0.00           N  
ATOM    183  CA  ASP B  18      -0.480 -17.308  -1.488  1.00  0.00           C  
ATOM    184  C   ASP B  18      -0.726 -15.825  -1.712  1.00  0.00           C  
ATOM    185  O   ASP B  18      -1.851 -15.372  -1.565  1.00  0.00           O  
ATOM    186  CB  ASP B  18      -1.295 -18.120  -2.486  1.00  0.00           C  
ATOM    187  CG  ASP B  18      -0.809 -17.931  -3.904  1.00  0.00           C  
ATOM    188  OD1 ASP B  18      -0.393 -18.932  -4.506  1.00  0.00           O  
ATOM    189  OD2 ASP B  18      -0.790 -16.780  -4.394  1.00  0.00           O  
ATOM    190  H   ASP B  18      -1.776 -17.492   0.208  1.00  0.00           H  
ATOM    191  HA  ASP B  18       0.576 -17.528  -1.640  1.00  0.00           H  
ATOM    192 1HB  ASP B  18      -1.239 -19.178  -2.227  1.00  0.00           H  
ATOM    193 2HB  ASP B  18      -2.343 -17.824  -2.427  1.00  0.00           H  
ATOM    194  N   GLY B  19       0.320 -15.100  -2.126  1.00  0.00           N  
ATOM    195  CA  GLY B  19       0.250 -13.651  -2.360  1.00  0.00           C  
ATOM    196  C   GLY B  19      -0.835 -13.140  -3.296  1.00  0.00           C  
ATOM    197  O   GLY B  19      -1.170 -11.952  -3.254  1.00  0.00           O  
ATOM    198  H   GLY B  19       1.193 -15.583  -2.282  1.00  0.00           H  
ATOM    199 1HA  GLY B  19       0.105 -13.137  -1.410  1.00  0.00           H  
ATOM    200 2HA  GLY B  19       1.199 -13.305  -2.771  1.00  0.00           H  
ATOM    201  N   ASP B  20      -1.380 -14.009  -4.146  1.00  0.00           N  
ATOM    202  CA  ASP B  20      -2.455 -13.642  -5.070  1.00  0.00           C  
ATOM    203  C   ASP B  20      -3.847 -13.712  -4.450  1.00  0.00           C  
ATOM    204  O   ASP B  20      -4.801 -13.200  -5.040  1.00  0.00           O  
ATOM    205  CB  ASP B  20      -2.441 -14.562  -6.300  1.00  0.00           C  
ATOM    206  CG  ASP B  20      -1.182 -14.413  -7.148  1.00  0.00           C  
ATOM    207  OD1 ASP B  20      -0.852 -15.373  -7.876  1.00  0.00           O  
ATOM    208  OD2 ASP B  20      -0.525 -13.355  -7.115  1.00  0.00           O  
ATOM    209  H   ASP B  20      -1.033 -14.957  -4.148  1.00  0.00           H  
ATOM    210  HA  ASP B  20      -2.293 -12.615  -5.398  1.00  0.00           H  
ATOM    211 1HB  ASP B  20      -2.521 -15.600  -5.980  1.00  0.00           H  
ATOM    212 2HB  ASP B  20      -3.306 -14.344  -6.926  1.00  0.00           H  
ATOM    213  N   ILE B  21      -3.976 -14.343  -3.279  1.00  0.00           N  
ATOM    214  CA  ILE B  21      -5.296 -14.656  -2.710  1.00  0.00           C  
ATOM    215  C   ILE B  21      -6.110 -13.395  -2.405  1.00  0.00           C  
ATOM    216  O   ILE B  21      -7.343 -13.403  -2.499  1.00  0.00           O  
ATOM    217  CB  ILE B  21      -5.147 -15.487  -1.421  1.00  0.00           C  
ATOM    218  CG1 ILE B  21      -6.465 -16.187  -1.081  1.00  0.00           C  
ATOM    219  CG2 ILE B  21      -4.695 -14.604  -0.268  1.00  0.00           C  
ATOM    220  CD1 ILE B  21      -6.858 -17.262  -2.069  1.00  0.00           C  
ATOM    221  H   ILE B  21      -3.144 -14.611  -2.773  1.00  0.00           H  
ATOM    222  HA  ILE B  21      -5.878 -15.190  -3.460  1.00  0.00           H  
ATOM    223  HB  ILE B  21      -4.406 -16.270  -1.578  1.00  0.00           H  
ATOM    224 1HG1 ILE B  21      -6.394 -16.639  -0.094  1.00  0.00           H  
ATOM    225 2HG1 ILE B  21      -7.268 -15.450  -1.046  1.00  0.00           H  
ATOM    226 1HG2 ILE B  21      -4.596 -15.207   0.634  1.00  0.00           H  
ATOM    227 2HG2 ILE B  21      -3.735 -14.152  -0.510  1.00  0.00           H  
ATOM    228 3HG2 ILE B  21      -5.434 -13.819  -0.101  1.00  0.00           H  
ATOM    229 1HD1 ILE B  21      -7.802 -17.711  -1.760  1.00  0.00           H  
ATOM    230 2HD1 ILE B  21      -6.970 -16.824  -3.061  1.00  0.00           H  
ATOM    231 3HD1 ILE B  21      -6.086 -18.029  -2.096  1.00  0.00           H  
ATOM    232  N   GLY B  22      -5.419 -12.309  -2.071  1.00  0.00           N  
ATOM    233  CA  GLY B  22      -6.058 -11.045  -1.747  1.00  0.00           C  
ATOM    234  C   GLY B  22      -6.632 -10.280  -2.919  1.00  0.00           C  
ATOM    235  O   GLY B  22      -7.337  -9.304  -2.710  1.00  0.00           O  
ATOM    236  H   GLY B  22      -4.410 -12.373  -2.043  1.00  0.00           H  
ATOM    237 1HA  GLY B  22      -6.873 -11.220  -1.042  1.00  0.00           H  
ATOM    238 2HA  GLY B  22      -5.341 -10.391  -1.252  1.00  0.00           H  
ATOM    239  N   ASN B  23      -6.328 -10.709  -4.145  1.00  0.00           N  
ATOM    240  CA  ASN B  23      -6.817 -10.041  -5.353  1.00  0.00           C  
ATOM    241  C   ASN B  23      -8.107 -10.605  -5.932  1.00  0.00           C  
ATOM    242  O   ASN B  23      -8.588 -10.093  -6.947  1.00  0.00           O  
ATOM    243  CB  ASN B  23      -5.741 -10.076  -6.425  1.00  0.00           C  
ATOM    244  CG  ASN B  23      -4.527  -9.263  -6.041  1.00  0.00           C  
ATOM    245  ND2 ASN B  23      -3.346  -9.749  -6.387  1.00  0.00           N  
ATOM    246  OD1 ASN B  23      -4.658  -8.210  -5.417  1.00  0.00           O  
ATOM    247  H   ASN B  23      -5.741 -11.524  -4.238  1.00  0.00           H  
ATOM    248  HA  ASN B  23      -7.040  -9.002  -5.107  1.00  0.00           H  
ATOM    249 1HB  ASN B  23      -5.436 -11.109  -6.601  1.00  0.00           H  
ATOM    250 2HB  ASN B  23      -6.145  -9.689  -7.360  1.00  0.00           H  
ATOM    251 1HD2 ASN B  23      -2.512  -9.248  -6.155  1.00  0.00           H  
ATOM    252 2HD2 ASN B  23      -3.288 -10.617  -6.879  1.00  0.00           H  
ATOM    253  N   TYR B  24      -8.654 -11.658  -5.322  1.00  0.00           N  
ATOM    254  CA  TYR B  24      -9.927 -12.231  -5.769  1.00  0.00           C  
ATOM    255  C   TYR B  24     -11.066 -11.409  -5.180  1.00  0.00           C  
ATOM    256  O   TYR B  24     -11.039 -11.074  -4.000  1.00  0.00           O  
ATOM    257  CB  TYR B  24     -10.026 -13.713  -5.383  1.00  0.00           C  
ATOM    258  CG  TYR B  24      -9.000 -14.520  -6.134  1.00  0.00           C  
ATOM    259  CD1 TYR B  24      -7.778 -14.847  -5.555  1.00  0.00           C  
ATOM    260  CD2 TYR B  24      -9.221 -14.892  -7.455  1.00  0.00           C  
ATOM    261  CE1 TYR B  24      -6.819 -15.557  -6.264  1.00  0.00           C  
ATOM    262  CE2 TYR B  24      -8.272 -15.603  -8.168  1.00  0.00           C  
ATOM    263  CZ  TYR B  24      -7.075 -15.930  -7.571  1.00  0.00           C  
ATOM    264  OH  TYR B  24      -6.139 -16.630  -8.296  1.00  0.00           O  
ATOM    265  H   TYR B  24      -8.178 -12.069  -4.533  1.00  0.00           H  
ATOM    266  HA  TYR B  24      -9.979 -12.153  -6.855  1.00  0.00           H  
ATOM    267 1HB  TYR B  24      -9.871 -13.821  -4.307  1.00  0.00           H  
ATOM    268 2HB  TYR B  24     -11.027 -14.082  -5.607  1.00  0.00           H  
ATOM    269  HD1 TYR B  24      -7.562 -14.545  -4.531  1.00  0.00           H  
ATOM    270  HD2 TYR B  24     -10.154 -14.622  -7.949  1.00  0.00           H  
ATOM    271  HE1 TYR B  24      -5.866 -15.804  -5.794  1.00  0.00           H  
ATOM    272  HE2 TYR B  24      -8.474 -15.901  -9.197  1.00  0.00           H  
ATOM    273  HH  TYR B  24      -6.539 -16.953  -9.106  1.00  0.00           H  
ATOM    274  N   TYR B  25     -12.039 -11.067  -6.022  1.00  0.00           N  
ATOM    275  CA  TYR B  25     -13.100 -10.123  -5.672  1.00  0.00           C  
ATOM    276  C   TYR B  25     -14.456 -10.734  -5.988  1.00  0.00           C  
ATOM    277  O   TYR B  25     -14.749 -11.051  -7.136  1.00  0.00           O  
ATOM    278  CB  TYR B  25     -12.902  -8.821  -6.456  1.00  0.00           C  
ATOM    279  CG  TYR B  25     -13.819  -7.678  -6.059  1.00  0.00           C  
ATOM    280  CD1 TYR B  25     -13.744  -7.109  -4.789  1.00  0.00           C  
ATOM    281  CD2 TYR B  25     -14.734  -7.139  -6.966  1.00  0.00           C  
ATOM    282  CE1 TYR B  25     -14.575  -6.055  -4.423  1.00  0.00           C  
ATOM    283  CE2 TYR B  25     -15.561  -6.081  -6.606  1.00  0.00           C  
ATOM    284  CZ  TYR B  25     -15.474  -5.545  -5.332  1.00  0.00           C  
ATOM    285  OH  TYR B  25     -16.292  -4.490  -4.979  1.00  0.00           O  
ATOM    286  H   TYR B  25     -12.036 -11.485  -6.942  1.00  0.00           H  
ATOM    287  HA  TYR B  25     -13.035  -9.910  -4.604  1.00  0.00           H  
ATOM    288 1HB  TYR B  25     -11.876  -8.473  -6.333  1.00  0.00           H  
ATOM    289 2HB  TYR B  25     -13.057  -9.009  -7.519  1.00  0.00           H  
ATOM    290  HD1 TYR B  25     -13.024  -7.488  -4.063  1.00  0.00           H  
ATOM    291  HD2 TYR B  25     -14.810  -7.548  -7.973  1.00  0.00           H  
ATOM    292  HE1 TYR B  25     -14.500  -5.626  -3.424  1.00  0.00           H  
ATOM    293  HE2 TYR B  25     -16.275  -5.679  -7.324  1.00  0.00           H  
ATOM    294  HH  TYR B  25     -15.998  -4.125  -4.142  1.00  0.00           H  
ATOM    295  N   TYR B  26     -15.278 -10.893  -4.955  1.00  0.00           N  
ATOM    296  CA  TYR B  26     -16.594 -11.518  -5.087  1.00  0.00           C  
ATOM    297  C   TYR B  26     -17.618 -10.623  -5.785  1.00  0.00           C  
ATOM    298  O   TYR B  26     -18.624 -11.123  -6.290  1.00  0.00           O  
ATOM    299  CB  TYR B  26     -17.140 -11.925  -3.711  1.00  0.00           C  
ATOM    300  CG  TYR B  26     -16.735 -13.305  -3.223  1.00  0.00           C  
ATOM    301  CD1 TYR B  26     -17.703 -14.284  -2.977  1.00  0.00           C  
ATOM    302  CD2 TYR B  26     -15.398 -13.635  -2.974  1.00  0.00           C  
ATOM    303  CE1 TYR B  26     -17.356 -15.546  -2.514  1.00  0.00           C  
ATOM    304  CE2 TYR B  26     -15.046 -14.904  -2.515  1.00  0.00           C  
ATOM    305  CZ  TYR B  26     -16.031 -15.852  -2.279  1.00  0.00           C  
ATOM    306  OH  TYR B  26     -15.704 -17.105  -1.807  1.00  0.00           O  
ATOM    307  H   TYR B  26     -14.978 -10.568  -4.048  1.00  0.00           H  
ATOM    308  HA  TYR B  26     -16.490 -12.414  -5.699  1.00  0.00           H  
ATOM    309 1HB  TYR B  26     -16.805 -11.207  -2.960  1.00  0.00           H  
ATOM    310 2HB  TYR B  26     -18.228 -11.896  -3.729  1.00  0.00           H  
ATOM    311  HD1 TYR B  26     -18.757 -14.065  -3.149  1.00  0.00           H  
ATOM    312  HD2 TYR B  26     -14.616 -12.894  -3.139  1.00  0.00           H  
ATOM    313  HE1 TYR B  26     -18.130 -16.291  -2.331  1.00  0.00           H  
ATOM    314  HE2 TYR B  26     -13.997 -15.149  -2.343  1.00  0.00           H  
ATOM    315  HH  TYR B  26     -16.493 -17.535  -1.467  1.00  0.00           H  
ATOM    316  N   GLY B  27     -17.380  -9.315  -5.783  1.00  0.00           N  
ATOM    317  CA  GLY B  27     -18.277  -8.355  -6.433  1.00  0.00           C  
ATOM    318  C   GLY B  27     -18.683  -7.227  -5.515  1.00  0.00           C  
ATOM    319  O   GLY B  27     -18.546  -7.310  -4.295  1.00  0.00           O  
ATOM    320  H   GLY B  27     -16.551  -8.976  -5.317  1.00  0.00           H  
ATOM    321 1HA  GLY B  27     -17.786  -7.937  -7.313  1.00  0.00           H  
ATOM    322 2HA  GLY B  27     -19.171  -8.870  -6.778  1.00  0.00           H  
ATOM    323  N   GLN B  28     -19.208  -6.168  -6.126  1.00  0.00           N  
ATOM    324  CA  GLN B  28     -19.605  -4.953  -5.418  1.00  0.00           C  
ATOM    325  C   GLN B  28     -20.596  -5.254  -4.299  1.00  0.00           C  
ATOM    326  O   GLN B  28     -21.637  -5.871  -4.533  1.00  0.00           O  
ATOM    327  CB  GLN B  28     -20.215  -3.942  -6.393  1.00  0.00           C  
ATOM    328  CG  GLN B  28     -20.586  -2.613  -5.759  1.00  0.00           C  
ATOM    329  CD  GLN B  28     -21.251  -1.669  -6.743  1.00  0.00           C  
ATOM    330  NE2 GLN B  28     -21.902  -0.635  -6.221  1.00  0.00           N  
ATOM    331  OE1 GLN B  28     -21.182  -1.866  -7.959  1.00  0.00           O  
ATOM    332  H   GLN B  28     -19.331  -6.217  -7.127  1.00  0.00           H  
ATOM    333  HA  GLN B  28     -18.717  -4.509  -4.968  1.00  0.00           H  
ATOM    334 1HB  GLN B  28     -19.508  -3.745  -7.200  1.00  0.00           H  
ATOM    335 2HB  GLN B  28     -21.113  -4.364  -6.841  1.00  0.00           H  
ATOM    336 1HG  GLN B  28     -21.278  -2.795  -4.938  1.00  0.00           H  
ATOM    337 2HG  GLN B  28     -19.681  -2.134  -5.385  1.00  0.00           H  
ATOM    338 1HE2 GLN B  28     -22.360   0.021  -6.821  1.00  0.00           H  
ATOM    339 2HE2 GLN B  28     -21.934  -0.512  -5.229  1.00  0.00           H  
ATOM    340  N   GLY B  29     -20.258  -4.823  -3.083  1.00  0.00           N  
ATOM    341  CA  GLY B  29     -21.110  -5.016  -1.919  1.00  0.00           C  
ATOM    342  C   GLY B  29     -21.078  -6.395  -1.286  1.00  0.00           C  
ATOM    343  O   GLY B  29     -21.693  -6.593  -0.243  1.00  0.00           O  
ATOM    344  H   GLY B  29     -19.375  -4.345  -2.972  1.00  0.00           H  
ATOM    345 1HA  GLY B  29     -20.834  -4.301  -1.144  1.00  0.00           H  
ATOM    346 2HA  GLY B  29     -22.146  -4.812  -2.189  1.00  0.00           H  
ATOM    347  N   HIS B  30     -20.374  -7.361  -1.890  1.00  0.00           N  
ATOM    348  CA  HIS B  30     -20.398  -8.725  -1.362  1.00  0.00           C  
ATOM    349  C   HIS B  30     -19.617  -8.770  -0.042  1.00  0.00           C  
ATOM    350  O   HIS B  30     -18.488  -8.297   0.017  1.00  0.00           O  
ATOM    351  CB  HIS B  30     -19.801  -9.717  -2.365  1.00  0.00           C  
ATOM    352  CG  HIS B  30     -20.616  -9.876  -3.611  1.00  0.00           C  
ATOM    353  CD2 HIS B  30     -21.514 -10.821  -3.974  1.00  0.00           C  
ATOM    354  ND1 HIS B  30     -20.551  -8.984  -4.661  1.00  0.00           N  
ATOM    355  CE1 HIS B  30     -21.375  -9.376  -5.618  1.00  0.00           C  
ATOM    356  NE2 HIS B  30     -21.970 -10.487  -5.226  1.00  0.00           N  
ATOM    357  H   HIS B  30     -19.822  -7.161  -2.711  1.00  0.00           H  
ATOM    358  HA  HIS B  30     -21.425  -9.010  -1.137  1.00  0.00           H  
ATOM    359 1HB  HIS B  30     -18.801  -9.388  -2.651  1.00  0.00           H  
ATOM    360 2HB  HIS B  30     -19.702 -10.695  -1.895  1.00  0.00           H  
ATOM    361  HD2 HIS B  30     -21.819 -11.686  -3.384  1.00  0.00           H  
ATOM    362  HE1 HIS B  30     -21.534  -8.868  -6.569  1.00  0.00           H  
ATOM    363  HE2 HIS B  30     -22.652 -11.011  -5.756  1.00  0.00           H  
ATOM    364  N   PRO B  31     -20.224  -9.330   1.020  1.00  0.00           N  
ATOM    365  CA  PRO B  31     -19.508  -9.412   2.308  1.00  0.00           C  
ATOM    366  C   PRO B  31     -18.123 -10.070   2.265  1.00  0.00           C  
ATOM    367  O   PRO B  31     -17.246  -9.659   2.999  1.00  0.00           O  
ATOM    368  CB  PRO B  31     -20.476 -10.246   3.154  1.00  0.00           C  
ATOM    369  CG  PRO B  31     -21.820  -9.926   2.594  1.00  0.00           C  
ATOM    370  CD  PRO B  31     -21.595  -9.838   1.108  1.00  0.00           C  
ATOM    371  HA  PRO B  31     -19.370  -8.399   2.711  1.00  0.00           H  
ATOM    372 1HB  PRO B  31     -20.222 -11.313   3.072  1.00  0.00           H  
ATOM    373 2HB  PRO B  31     -20.379  -9.973   4.215  1.00  0.00           H  
ATOM    374 1HG  PRO B  31     -22.541 -10.709   2.868  1.00  0.00           H  
ATOM    375 2HG  PRO B  31     -22.195  -8.985   3.022  1.00  0.00           H  
ATOM    376 1HD  PRO B  31     -21.680 -10.840   0.664  1.00  0.00           H  
ATOM    377 2HD  PRO B  31     -22.334  -9.153   0.665  1.00  0.00           H  
ATOM    378  N   MET B  32     -17.967 -11.121   1.475  1.00  0.00           N  
ATOM    379  CA  MET B  32     -16.733 -11.921   1.464  1.00  0.00           C  
ATOM    380  C   MET B  32     -15.589 -11.225   0.743  1.00  0.00           C  
ATOM    381  O   MET B  32     -15.686 -10.935  -0.450  1.00  0.00           O  
ATOM    382  CB  MET B  32     -16.998 -13.281   0.821  1.00  0.00           C  
ATOM    383  CG  MET B  32     -15.799 -14.218   0.812  1.00  0.00           C  
ATOM    384  SD  MET B  32     -15.292 -14.714   2.471  1.00  0.00           S  
ATOM    385  CE  MET B  32     -16.619 -15.832   2.910  1.00  0.00           C  
ATOM    386  H   MET B  32     -18.725 -11.377   0.860  1.00  0.00           H  
ATOM    387  HA  MET B  32     -16.400 -12.058   2.492  1.00  0.00           H  
ATOM    388 1HB  MET B  32     -17.809 -13.781   1.350  1.00  0.00           H  
ATOM    389 2HB  MET B  32     -17.320 -13.139  -0.211  1.00  0.00           H  
ATOM    390 1HG  MET B  32     -16.042 -15.115   0.243  1.00  0.00           H  
ATOM    391 2HG  MET B  32     -14.956 -13.725   0.328  1.00  0.00           H  
ATOM    392 1HE  MET B  32     -16.448 -16.224   3.913  1.00  0.00           H  
ATOM    393 2HE  MET B  32     -17.569 -15.297   2.886  1.00  0.00           H  
ATOM    394 3HE  MET B  32     -16.650 -16.658   2.199  1.00  0.00           H  
ATOM    395  N   LYS B  33     -14.491 -11.002   1.466  1.00  0.00           N  
ATOM    396  CA  LYS B  33     -13.352 -10.245   0.946  1.00  0.00           C  
ATOM    397  C   LYS B  33     -12.055 -11.003   1.179  1.00  0.00           C  
ATOM    398  O   LYS B  33     -11.439 -10.866   2.234  1.00  0.00           O  
ATOM    399  CB  LYS B  33     -13.278  -8.861   1.594  1.00  0.00           C  
ATOM    400  CG  LYS B  33     -14.437  -7.940   1.244  1.00  0.00           C  
ATOM    401  CD  LYS B  33     -14.315  -6.602   1.958  1.00  0.00           C  
ATOM    402  CE  LYS B  33     -15.374  -5.619   1.481  1.00  0.00           C  
ATOM    403  NZ  LYS B  33     -16.752  -6.145   1.687  1.00  0.00           N  
ATOM    404  H   LYS B  33     -14.449 -11.370   2.406  1.00  0.00           H  
ATOM    405  HA  LYS B  33     -13.483 -10.118  -0.129  1.00  0.00           H  
ATOM    406 1HB  LYS B  33     -13.251  -8.968   2.679  1.00  0.00           H  
ATOM    407 2HB  LYS B  33     -12.354  -8.368   1.292  1.00  0.00           H  
ATOM    408 1HG  LYS B  33     -14.454  -7.768   0.167  1.00  0.00           H  
ATOM    409 2HG  LYS B  33     -15.376  -8.410   1.532  1.00  0.00           H  
ATOM    410 1HD  LYS B  33     -14.426  -6.751   3.033  1.00  0.00           H  
ATOM    411 2HD  LYS B  33     -13.329  -6.177   1.767  1.00  0.00           H  
ATOM    412 1HE  LYS B  33     -15.271  -4.681   2.024  1.00  0.00           H  
ATOM    413 2HE  LYS B  33     -15.232  -5.417   0.420  1.00  0.00           H  
ATOM    414 1HZ  LYS B  33     -17.424  -5.465   1.358  1.00  0.00           H  
ATOM    415 2HZ  LYS B  33     -16.865  -7.006   1.171  1.00  0.00           H  
ATOM    416 3HZ  LYS B  33     -16.902  -6.319   2.670  1.00  0.00           H  
ATOM    417  N   PRO B  34     -11.630 -11.817   0.191  1.00  0.00           N  
ATOM    418  CA  PRO B  34     -10.336 -12.497   0.284  1.00  0.00           C  
ATOM    419  C   PRO B  34      -9.179 -11.606   0.727  1.00  0.00           C  
ATOM    420  O   PRO B  34      -8.233 -12.107   1.336  1.00  0.00           O  
ATOM    421  CB  PRO B  34     -10.128 -12.989  -1.153  1.00  0.00           C  
ATOM    422  CG  PRO B  34     -11.508 -13.240  -1.657  1.00  0.00           C  
ATOM    423  CD  PRO B  34     -12.326 -12.115  -1.085  1.00  0.00           C  
ATOM    424  HA  PRO B  34     -10.409 -13.319   1.011  1.00  0.00           H  
ATOM    425 1HB  PRO B  34      -9.592 -12.227  -1.737  1.00  0.00           H  
ATOM    426 2HB  PRO B  34      -9.502 -13.893  -1.153  1.00  0.00           H  
ATOM    427 1HG  PRO B  34     -11.514 -13.254  -2.756  1.00  0.00           H  
ATOM    428 2HG  PRO B  34     -11.858 -14.230  -1.325  1.00  0.00           H  
ATOM    429 1HD  PRO B  34     -12.300 -11.256  -1.772  1.00  0.00           H  
ATOM    430 2HD  PRO B  34     -13.360 -12.454  -0.927  1.00  0.00           H  
ATOM    431  N   HIS B  35      -9.278 -10.304   0.456  1.00  0.00           N  
ATOM    432  CA  HIS B  35      -8.343  -9.292   0.946  1.00  0.00           C  
ATOM    433  C   HIS B  35      -8.065  -9.354   2.461  1.00  0.00           C  
ATOM    434  O   HIS B  35      -6.983  -8.979   2.911  1.00  0.00           O  
ATOM    435  CB  HIS B  35      -8.867  -7.896   0.589  1.00  0.00           C  
ATOM    436  CG  HIS B  35      -7.963  -6.785   1.027  1.00  0.00           C  
ATOM    437  CD2 HIS B  35      -8.127  -5.820   1.962  1.00  0.00           C  
ATOM    438  ND1 HIS B  35      -6.715  -6.581   0.477  1.00  0.00           N  
ATOM    439  CE1 HIS B  35      -6.149  -5.534   1.053  1.00  0.00           C  
ATOM    440  NE2 HIS B  35      -6.984  -5.057   1.958  1.00  0.00           N  
ATOM    441  H   HIS B  35     -10.053 -10.017  -0.127  1.00  0.00           H  
ATOM    442  HA  HIS B  35      -7.368  -9.445   0.485  1.00  0.00           H  
ATOM    443 1HB  HIS B  35      -9.000  -7.822  -0.491  1.00  0.00           H  
ATOM    444 2HB  HIS B  35      -9.841  -7.745   1.052  1.00  0.00           H  
ATOM    445  HD2 HIS B  35      -8.998  -5.676   2.599  1.00  0.00           H  
ATOM    446  HE1 HIS B  35      -5.162  -5.136   0.822  1.00  0.00           H  
ATOM    447  HE2 HIS B  35      -6.816  -4.258   2.554  1.00  0.00           H  
ATOM    448  N   ARG B  36      -9.027  -9.841   3.243  1.00  0.00           N  
ATOM    449  CA  ARG B  36      -8.833 -10.006   4.692  1.00  0.00           C  
ATOM    450  C   ARG B  36      -7.708 -11.001   5.035  1.00  0.00           C  
ATOM    451  O   ARG B  36      -7.124 -10.938   6.121  1.00  0.00           O  
ATOM    452  CB  ARG B  36     -10.146 -10.439   5.355  1.00  0.00           C  
ATOM    453  CG  ARG B  36     -10.570 -11.865   5.046  1.00  0.00           C  
ATOM    454  CD  ARG B  36     -12.084 -12.094   5.009  1.00  0.00           C  
ATOM    455  NE  ARG B  36     -12.261 -13.454   4.530  1.00  0.00           N  
ATOM    456  CZ  ARG B  36     -12.695 -14.494   5.232  1.00  0.00           C  
ATOM    457  NH1 ARG B  36     -13.200 -14.347   6.446  1.00  0.00           N  
ATOM    458  NH2 ARG B  36     -12.680 -15.696   4.668  1.00  0.00           N  
ATOM    459  H   ARG B  36      -9.911 -10.106   2.832  1.00  0.00           H  
ATOM    460  HA  ARG B  36      -8.529  -9.046   5.110  1.00  0.00           H  
ATOM    461 1HB  ARG B  36     -10.054 -10.348   6.437  1.00  0.00           H  
ATOM    462 2HB  ARG B  36     -10.950  -9.776   5.038  1.00  0.00           H  
ATOM    463 1HG  ARG B  36     -10.187 -12.155   4.067  1.00  0.00           H  
ATOM    464 2HG  ARG B  36     -10.171 -12.538   5.805  1.00  0.00           H  
ATOM    465 1HD  ARG B  36     -12.494 -11.968   6.011  1.00  0.00           H  
ATOM    466 2HD  ARG B  36     -12.544 -11.371   4.336  1.00  0.00           H  
ATOM    467  HE  ARG B  36     -12.034 -13.646   3.562  1.00  0.00           H  
ATOM    468 1HH1 ARG B  36     -13.262 -13.427   6.860  1.00  0.00           H  
ATOM    469 2HH1 ARG B  36     -13.524 -15.155   6.960  1.00  0.00           H  
ATOM    470 1HH2 ARG B  36     -12.341 -15.808   3.722  1.00  0.00           H  
ATOM    471 2HH2 ARG B  36     -13.005 -16.501   5.184  1.00  0.00           H  
ATOM    472  N   ILE B  37      -7.401 -11.888   4.093  1.00  0.00           N  
ATOM    473  CA  ILE B  37      -6.341 -12.894   4.260  1.00  0.00           C  
ATOM    474  C   ILE B  37      -4.970 -12.207   4.082  1.00  0.00           C  
ATOM    475  O   ILE B  37      -4.032 -12.459   4.844  1.00  0.00           O  
ATOM    476  CB  ILE B  37      -6.492 -14.048   3.253  1.00  0.00           C  
ATOM    477  CG1 ILE B  37      -7.845 -14.740   3.435  1.00  0.00           C  
ATOM    478  CG2 ILE B  37      -5.354 -15.044   3.412  1.00  0.00           C  
ATOM    479  CD1 ILE B  37      -8.269 -15.572   2.246  1.00  0.00           C  
ATOM    480  H   ILE B  37      -7.923 -11.863   3.228  1.00  0.00           H  
ATOM    481  HA  ILE B  37      -6.405 -13.298   5.270  1.00  0.00           H  
ATOM    482  HB  ILE B  37      -6.475 -13.650   2.239  1.00  0.00           H  
ATOM    483 1HG1 ILE B  37      -7.808 -15.389   4.309  1.00  0.00           H  
ATOM    484 2HG1 ILE B  37      -8.616 -13.990   3.616  1.00  0.00           H  
ATOM    485 1HG2 ILE B  37      -5.478 -15.854   2.693  1.00  0.00           H  
ATOM    486 2HG2 ILE B  37      -4.403 -14.543   3.235  1.00  0.00           H  
ATOM    487 3HG2 ILE B  37      -5.366 -15.452   4.423  1.00  0.00           H  
ATOM    488 1HD1 ILE B  37      -9.237 -16.031   2.449  1.00  0.00           H  
ATOM    489 2HD1 ILE B  37      -8.347 -14.934   1.364  1.00  0.00           H  
ATOM    490 3HD1 ILE B  37      -7.530 -16.351   2.066  1.00  0.00           H  
ATOM    491  N   ARG B  38      -4.867 -11.368   3.052  1.00  0.00           N  
ATOM    492  CA  ARG B  38      -3.681 -10.527   2.840  1.00  0.00           C  
ATOM    493  C   ARG B  38      -3.440  -9.586   4.023  1.00  0.00           C  
ATOM    494  O   ARG B  38      -2.293  -9.390   4.446  1.00  0.00           O  
ATOM    495  CB  ARG B  38      -3.814  -9.725   1.543  1.00  0.00           C  
ATOM    496  CG  ARG B  38      -2.643  -8.783   1.289  1.00  0.00           C  
ATOM    497  CD  ARG B  38      -2.574  -8.360  -0.160  1.00  0.00           C  
ATOM    498  NE  ARG B  38      -3.829  -7.789  -0.629  1.00  0.00           N  
ATOM    499  CZ  ARG B  38      -4.161  -7.626  -1.914  1.00  0.00           C  
ATOM    500  NH1 ARG B  38      -3.332  -7.993  -2.884  1.00  0.00           N  
ATOM    501  NH2 ARG B  38      -5.336  -7.097  -2.245  1.00  0.00           N  
ATOM    502  H   ARG B  38      -5.634 -11.309   2.398  1.00  0.00           H  
ATOM    503  HA  ARG B  38      -2.807 -11.176   2.759  1.00  0.00           H  
ATOM    504 1HB  ARG B  38      -3.891 -10.409   0.699  1.00  0.00           H  
ATOM    505 2HB  ARG B  38      -4.730  -9.136   1.572  1.00  0.00           H  
ATOM    506 1HG  ARG B  38      -2.757  -7.889   1.903  1.00  0.00           H  
ATOM    507 2HG  ARG B  38      -1.710  -9.283   1.546  1.00  0.00           H  
ATOM    508 1HD  ARG B  38      -1.794  -7.608  -0.282  1.00  0.00           H  
ATOM    509 2HD  ARG B  38      -2.345  -9.225  -0.780  1.00  0.00           H  
ATOM    510  HE  ARG B  38      -4.500  -7.492   0.067  1.00  0.00           H  
ATOM    511 1HH1 ARG B  38      -2.437  -8.400  -2.655  1.00  0.00           H  
ATOM    512 2HH1 ARG B  38      -3.598  -7.864  -3.848  1.00  0.00           H  
ATOM    513 1HH2 ARG B  38      -5.985  -6.815  -1.523  1.00  0.00           H  
ATOM    514 2HH2 ARG B  38      -5.579  -6.977  -3.217  1.00  0.00           H  
ATOM    515  N   MET B  39      -4.515  -9.003   4.551  1.00  0.00           N  
ATOM    516  CA  MET B  39      -4.407  -8.154   5.737  1.00  0.00           C  
ATOM    517  C   MET B  39      -3.859  -8.943   6.915  1.00  0.00           C  
ATOM    518  O   MET B  39      -2.967  -8.473   7.621  1.00  0.00           O  
ATOM    519  CB  MET B  39      -5.760  -7.562   6.123  1.00  0.00           C  
ATOM    520  CG  MET B  39      -6.283  -6.499   5.189  1.00  0.00           C  
ATOM    521  SD  MET B  39      -7.964  -6.010   5.634  1.00  0.00           S  
ATOM    522  CE  MET B  39      -7.681  -5.271   7.241  1.00  0.00           C  
ATOM    523  H   MET B  39      -5.422  -9.146   4.129  1.00  0.00           H  
ATOM    524  HA  MET B  39      -3.727  -7.332   5.513  1.00  0.00           H  
ATOM    525 1HB  MET B  39      -6.505  -8.356   6.166  1.00  0.00           H  
ATOM    526 2HB  MET B  39      -5.694  -7.121   7.118  1.00  0.00           H  
ATOM    527 1HG  MET B  39      -5.633  -5.625   5.231  1.00  0.00           H  
ATOM    528 2HG  MET B  39      -6.279  -6.877   4.167  1.00  0.00           H  
ATOM    529 1HE  MET B  39      -8.627  -4.918   7.652  1.00  0.00           H  
ATOM    530 2HE  MET B  39      -7.248  -6.014   7.912  1.00  0.00           H  
ATOM    531 3HE  MET B  39      -6.993  -4.431   7.139  1.00  0.00           H  
ATOM    532  N   THR B  40      -4.404 -10.141   7.130  1.00  0.00           N  
ATOM    533  CA  THR B  40      -3.916 -11.042   8.171  1.00  0.00           C  
ATOM    534  C   THR B  40      -2.422 -11.325   8.003  1.00  0.00           C  
ATOM    535  O   THR B  40      -1.648 -11.227   8.954  1.00  0.00           O  
ATOM    536  CB  THR B  40      -4.699 -12.378   8.165  1.00  0.00           C  
ATOM    537  CG2 THR B  40      -4.196 -13.334   9.242  1.00  0.00           C  
ATOM    538  OG1 THR B  40      -6.091 -12.119   8.382  1.00  0.00           O  
ATOM    539  H   THR B  40      -5.180 -10.430   6.552  1.00  0.00           H  
ATOM    540  HA  THR B  40      -4.061 -10.565   9.140  1.00  0.00           H  
ATOM    541  HB  THR B  40      -4.587 -12.862   7.195  1.00  0.00           H  
ATOM    542  HG1 THR B  40      -6.468 -11.721   7.594  1.00  0.00           H  
ATOM    543 1HG2 THR B  40      -4.769 -14.258   9.205  1.00  0.00           H  
ATOM    544 2HG2 THR B  40      -3.142 -13.552   9.070  1.00  0.00           H  
ATOM    545 3HG2 THR B  40      -4.315 -12.872  10.222  1.00  0.00           H  
ATOM    546  N   HIS B  41      -2.039 -11.685   6.783  1.00  0.00           N  
ATOM    547  CA  HIS B  41      -0.657 -12.014   6.479  1.00  0.00           C  
ATOM    548  C   HIS B  41       0.282 -10.837   6.742  1.00  0.00           C  
ATOM    549  O   HIS B  41       1.315 -10.983   7.397  1.00  0.00           O  
ATOM    550  CB  HIS B  41      -0.532 -12.455   5.026  1.00  0.00           C  
ATOM    551  CG  HIS B  41       0.835 -12.942   4.675  1.00  0.00           C  
ATOM    552  CD2 HIS B  41       1.817 -12.398   3.922  1.00  0.00           C  
ATOM    553  ND1 HIS B  41       1.328 -14.131   5.151  1.00  0.00           N  
ATOM    554  CE1 HIS B  41       2.552 -14.313   4.693  1.00  0.00           C  
ATOM    555  NE2 HIS B  41       2.875 -13.275   3.949  1.00  0.00           N  
ATOM    556  H   HIS B  41      -2.729 -11.730   6.048  1.00  0.00           H  
ATOM    557  HA  HIS B  41      -0.330 -12.835   7.117  1.00  0.00           H  
ATOM    558 1HB  HIS B  41      -1.246 -13.253   4.825  1.00  0.00           H  
ATOM    559 2HB  HIS B  41      -0.780 -11.620   4.372  1.00  0.00           H  
ATOM    560  HD2 HIS B  41       1.780 -11.447   3.391  1.00  0.00           H  
ATOM    561  HE1 HIS B  41       3.188 -15.174   4.897  1.00  0.00           H  
ATOM    562  HE2 HIS B  41       3.754 -13.139   3.472  1.00  0.00           H  
ATOM    563  N   ASN B  42      -0.081  -9.676   6.216  1.00  0.00           N  
ATOM    564  CA  ASN B  42       0.764  -8.493   6.349  1.00  0.00           C  
ATOM    565  C   ASN B  42       0.946  -8.100   7.810  1.00  0.00           C  
ATOM    566  O   ASN B  42       2.042  -7.718   8.224  1.00  0.00           O  
ATOM    567  CB  ASN B  42       0.188  -7.336   5.553  1.00  0.00           C  
ATOM    568  CG  ASN B  42       1.139  -6.177   5.450  1.00  0.00           C  
ATOM    569  ND2 ASN B  42       2.148  -6.321   4.632  1.00  0.00           N  
ATOM    570  OD1 ASN B  42       0.957  -5.148   6.113  1.00  0.00           O  
ATOM    571  H   ASN B  42      -0.955  -9.603   5.714  1.00  0.00           H  
ATOM    572  HA  ASN B  42       1.750  -8.727   5.948  1.00  0.00           H  
ATOM    573 1HB  ASN B  42      -0.065  -7.676   4.548  1.00  0.00           H  
ATOM    574 2HB  ASN B  42      -0.734  -6.994   6.024  1.00  0.00           H  
ATOM    575 1HD2 ASN B  42       2.814  -5.581   4.523  1.00  0.00           H  
ATOM    576 2HD2 ASN B  42       2.257  -7.171   4.117  1.00  0.00           H  
ATOM    577  N   LEU B  43      -0.120  -8.213   8.594  1.00  0.00           N  
ATOM    578  CA  LEU B  43      -0.049  -7.850   9.989  1.00  0.00           C  
ATOM    579  C   LEU B  43       0.856  -8.819  10.747  1.00  0.00           C  
ATOM    580  O   LEU B  43       1.710  -8.396  11.533  1.00  0.00           O  
ATOM    581  CB  LEU B  43      -1.453  -7.845  10.606  1.00  0.00           C  
ATOM    582  CG  LEU B  43      -1.533  -7.416  12.077  1.00  0.00           C  
ATOM    583  CD1 LEU B  43      -0.919  -6.031  12.235  1.00  0.00           C  
ATOM    584  CD2 LEU B  43      -2.985  -7.426  12.531  1.00  0.00           C  
ATOM    585  H   LEU B  43      -0.993  -8.555   8.218  1.00  0.00           H  
ATOM    586  HA  LEU B  43       0.398  -6.860  10.066  1.00  0.00           H  
ATOM    587 1HB  LEU B  43      -2.083  -7.169  10.030  1.00  0.00           H  
ATOM    588 2HB  LEU B  43      -1.870  -8.850  10.531  1.00  0.00           H  
ATOM    589  HG  LEU B  43      -0.955  -8.110  12.689  1.00  0.00           H  
ATOM    590 1HD1 LEU B  43      -0.974  -5.727  13.280  1.00  0.00           H  
ATOM    591 2HD1 LEU B  43       0.125  -6.059  11.922  1.00  0.00           H  
ATOM    592 3HD1 LEU B  43      -1.465  -5.319  11.620  1.00  0.00           H  
ATOM    593 1HD2 LEU B  43      -3.041  -7.122  13.576  1.00  0.00           H  
ATOM    594 2HD2 LEU B  43      -3.562  -6.732  11.920  1.00  0.00           H  
ATOM    595 3HD2 LEU B  43      -3.393  -8.432  12.423  1.00  0.00           H  
ATOM    596  N   LEU B  44       0.704 -10.116  10.500  1.00  0.00           N  
ATOM    597  CA  LEU B  44       1.544 -11.080  11.207  1.00  0.00           C  
ATOM    598  C   LEU B  44       3.019 -10.992  10.770  1.00  0.00           C  
ATOM    599  O   LEU B  44       3.908 -11.226  11.593  1.00  0.00           O  
ATOM    600  CB  LEU B  44       0.961 -12.499  11.159  1.00  0.00           C  
ATOM    601  CG  LEU B  44       0.852 -13.277   9.860  1.00  0.00           C  
ATOM    602  CD1 LEU B  44       2.156 -13.977   9.508  1.00  0.00           C  
ATOM    603  CD2 LEU B  44      -0.274 -14.298   9.963  1.00  0.00           C  
ATOM    604  H   LEU B  44       0.022 -10.452   9.835  1.00  0.00           H  
ATOM    605  HA  LEU B  44       1.609 -10.780  12.252  1.00  0.00           H  
ATOM    606 1HB  LEU B  44       1.554 -13.140  11.810  1.00  0.00           H  
ATOM    607 2HB  LEU B  44      -0.058 -12.469  11.543  1.00  0.00           H  
ATOM    608  HG  LEU B  44       0.642 -12.590   9.041  1.00  0.00           H  
ATOM    609 1HD1 LEU B  44       2.035 -14.522   8.572  1.00  0.00           H  
ATOM    610 2HD1 LEU B  44       2.947 -13.236   9.397  1.00  0.00           H  
ATOM    611 3HD1 LEU B  44       2.421 -14.673  10.302  1.00  0.00           H  
ATOM    612 1HD2 LEU B  44      -0.348 -14.854   9.027  1.00  0.00           H  
ATOM    613 2HD2 LEU B  44      -0.066 -14.990  10.779  1.00  0.00           H  
ATOM    614 3HD2 LEU B  44      -1.215 -13.784  10.153  1.00  0.00           H  
ATOM    615  N   LEU B  45       3.284 -10.576   9.522  1.00  0.00           N  
ATOM    616  CA  LEU B  45       4.658 -10.277   9.098  1.00  0.00           C  
ATOM    617  C   LEU B  45       5.247  -9.111   9.894  1.00  0.00           C  
ATOM    618  O   LEU B  45       6.395  -9.176  10.352  1.00  0.00           O  
ATOM    619  CB  LEU B  45       4.691  -9.947   7.602  1.00  0.00           C  
ATOM    620  CG  LEU B  45       4.523 -11.141   6.653  1.00  0.00           C  
ATOM    621  CD1 LEU B  45       4.594 -10.658   5.211  1.00  0.00           C  
ATOM    622  CD2 LEU B  45       5.603 -12.173   6.939  1.00  0.00           C  
ATOM    623  H   LEU B  45       2.530 -10.467   8.861  1.00  0.00           H  
ATOM    624  HA  LEU B  45       5.275 -11.157   9.278  1.00  0.00           H  
ATOM    625 1HB  LEU B  45       3.896  -9.236   7.385  1.00  0.00           H  
ATOM    626 2HB  LEU B  45       5.647  -9.474   7.370  1.00  0.00           H  
ATOM    627  HG  LEU B  45       3.541 -11.591   6.806  1.00  0.00           H  
ATOM    628 1HD1 LEU B  45       4.473 -11.508   4.537  1.00  0.00           H  
ATOM    629 2HD1 LEU B  45       3.798  -9.936   5.028  1.00  0.00           H  
ATOM    630 3HD1 LEU B  45       5.559 -10.188   5.031  1.00  0.00           H  
ATOM    631 1HD2 LEU B  45       5.482 -13.023   6.265  1.00  0.00           H  
ATOM    632 2HD2 LEU B  45       6.585 -11.725   6.785  1.00  0.00           H  
ATOM    633 3HD2 LEU B  45       5.518 -12.514   7.971  1.00  0.00           H  
ATOM    634  N   ASN B  46       4.462  -8.046  10.059  1.00  0.00           N  
ATOM    635  CA  ASN B  46       4.932  -6.875  10.808  1.00  0.00           C  
ATOM    636  C   ASN B  46       5.104  -7.097  12.312  1.00  0.00           C  
ATOM    637  O   ASN B  46       5.877  -6.379  12.945  1.00  0.00           O  
ATOM    638  CB  ASN B  46       4.048  -5.659  10.520  1.00  0.00           C  
ATOM    639  CG  ASN B  46       4.348  -5.050   9.164  1.00  0.00           C  
ATOM    640  ND2 ASN B  46       3.470  -5.255   8.192  1.00  0.00           N  
ATOM    641  OD1 ASN B  46       5.395  -4.412   9.000  1.00  0.00           O  
ATOM    642  H   ASN B  46       3.532  -8.039   9.669  1.00  0.00           H  
ATOM    643  HA  ASN B  46       5.950  -6.646  10.489  1.00  0.00           H  
ATOM    644 1HB  ASN B  46       2.998  -5.955  10.557  1.00  0.00           H  
ATOM    645 2HB  ASN B  46       4.202  -4.907  11.294  1.00  0.00           H  
ATOM    646 1HD2 ASN B  46       3.631  -4.870   7.283  1.00  0.00           H  
ATOM    647 2HD2 ASN B  46       2.647  -5.794   8.368  1.00  0.00           H  
ATOM    648  N   TYR B  47       4.413  -8.092  12.877  1.00  0.00           N  
ATOM    649  CA  TYR B  47       4.682  -8.546  14.249  1.00  0.00           C  
ATOM    650  C   TYR B  47       5.930  -9.433  14.350  1.00  0.00           C  
ATOM    651  O   TYR B  47       6.349  -9.796  15.464  1.00  0.00           O  
ATOM    652  CB  TYR B  47       3.491  -9.324  14.802  1.00  0.00           C  
ATOM    653  CG  TYR B  47       2.445  -8.507  15.519  1.00  0.00           C  
ATOM    654  CD1 TYR B  47       2.718  -7.917  16.750  1.00  0.00           C  
ATOM    655  CD2 TYR B  47       1.153  -8.376  15.006  1.00  0.00           C  
ATOM    656  CE1 TYR B  47       1.753  -7.209  17.441  1.00  0.00           C  
ATOM    657  CE2 TYR B  47       0.177  -7.674  15.698  1.00  0.00           C  
ATOM    658  CZ  TYR B  47       0.484  -7.086  16.913  1.00  0.00           C  
ATOM    659  OH  TYR B  47      -0.468  -6.386  17.621  1.00  0.00           O  
ATOM    660  H   TYR B  47       3.684  -8.542  12.343  1.00  0.00           H  
ATOM    661  HA  TYR B  47       4.846  -7.671  14.877  1.00  0.00           H  
ATOM    662 1HB  TYR B  47       2.986  -9.846  13.989  1.00  0.00           H  
ATOM    663 2HB  TYR B  47       3.844 -10.077  15.505  1.00  0.00           H  
ATOM    664  HD1 TYR B  47       3.711  -8.007  17.190  1.00  0.00           H  
ATOM    665  HD2 TYR B  47       0.897  -8.831  14.048  1.00  0.00           H  
ATOM    666  HE1 TYR B  47       1.995  -6.757  18.404  1.00  0.00           H  
ATOM    667  HE2 TYR B  47      -0.827  -7.589  15.284  1.00  0.00           H  
ATOM    668  HH  TYR B  47      -0.184  -6.299  18.534  1.00  0.00           H  
ATOM    669  N   GLY B  48       6.501  -9.808  13.207  1.00  0.00           N  
ATOM    670  CA  GLY B  48       7.696 -10.646  13.154  1.00  0.00           C  
ATOM    671  C   GLY B  48       7.433 -12.127  13.346  1.00  0.00           C  
ATOM    672  O   GLY B  48       8.371 -12.891  13.560  1.00  0.00           O  
ATOM    673  H   GLY B  48       6.079  -9.495  12.344  1.00  0.00           H  
ATOM    674 1HA  GLY B  48       8.191 -10.511  12.191  1.00  0.00           H  
ATOM    675 2HA  GLY B  48       8.398 -10.325  13.922  1.00  0.00           H  
ATOM    676  N   LEU B  49       6.173 -12.554  13.236  1.00  0.00           N  
ATOM    677  CA  LEU B  49       5.819 -13.963  13.486  1.00  0.00           C  
ATOM    678  C   LEU B  49       6.405 -14.950  12.460  1.00  0.00           C  
ATOM    679  O   LEU B  49       6.520 -16.141  12.753  1.00  0.00           O  
ATOM    680  CB  LEU B  49       4.295 -14.134  13.604  1.00  0.00           C  
ATOM    681  CG  LEU B  49       3.635 -13.456  14.816  1.00  0.00           C  
ATOM    682  CD1 LEU B  49       2.126 -13.646  14.782  1.00  0.00           C  
ATOM    683  CD2 LEU B  49       4.199 -13.966  16.130  1.00  0.00           C  
ATOM    684  H   LEU B  49       5.446 -11.903  12.977  1.00  0.00           H  
ATOM    685  HA  LEU B  49       6.273 -14.273  14.426  1.00  0.00           H  
ATOM    686 1HB  LEU B  49       3.829 -13.728  12.706  1.00  0.00           H  
ATOM    687 2HB  LEU B  49       4.068 -15.198  13.656  1.00  0.00           H  
ATOM    688  HG  LEU B  49       3.804 -12.381  14.767  1.00  0.00           H  
ATOM    689 1HD1 LEU B  49       1.678 -13.158  15.649  1.00  0.00           H  
ATOM    690 2HD1 LEU B  49       1.723 -13.202  13.872  1.00  0.00           H  
ATOM    691 3HD1 LEU B  49       1.891 -14.709  14.804  1.00  0.00           H  
ATOM    692 1HD2 LEU B  49       3.704 -13.457  16.959  1.00  0.00           H  
ATOM    693 2HD2 LEU B  49       4.029 -15.040  16.209  1.00  0.00           H  
ATOM    694 3HD2 LEU B  49       5.269 -13.763  16.169  1.00  0.00           H  
ATOM    695  N   TYR B  50       6.783 -14.462  11.275  1.00  0.00           N  
ATOM    696  CA  TYR B  50       7.488 -15.280  10.275  1.00  0.00           C  
ATOM    697  C   TYR B  50       8.796 -15.906  10.784  1.00  0.00           C  
ATOM    698  O   TYR B  50       9.238 -16.922  10.261  1.00  0.00           O  
ATOM    699  CB  TYR B  50       7.756 -14.475   8.991  1.00  0.00           C  
ATOM    700  CG  TYR B  50       8.756 -13.341   9.137  1.00  0.00           C  
ATOM    701  CD1 TYR B  50      10.116 -13.554   8.918  1.00  0.00           C  
ATOM    702  CD2 TYR B  50       8.340 -12.048   9.476  1.00  0.00           C  
ATOM    703  CE1 TYR B  50      11.033 -12.526   9.047  1.00  0.00           C  
ATOM    704  CE2 TYR B  50       9.255 -11.008   9.604  1.00  0.00           C  
ATOM    705  CZ  TYR B  50      10.598 -11.254   9.388  1.00  0.00           C  
ATOM    706  OH  TYR B  50      11.526 -10.249   9.509  1.00  0.00           O  
ATOM    707  H   TYR B  50       6.577 -13.497  11.065  1.00  0.00           H  
ATOM    708  HA  TYR B  50       6.857 -16.132  10.019  1.00  0.00           H  
ATOM    709 1HB  TYR B  50       8.131 -15.143   8.214  1.00  0.00           H  
ATOM    710 2HB  TYR B  50       6.823 -14.044   8.630  1.00  0.00           H  
ATOM    711  HD1 TYR B  50      10.474 -14.545   8.637  1.00  0.00           H  
ATOM    712  HD2 TYR B  50       7.283 -11.841   9.646  1.00  0.00           H  
ATOM    713  HE1 TYR B  50      12.092 -12.714   8.872  1.00  0.00           H  
ATOM    714  HE2 TYR B  50       8.911 -10.009   9.874  1.00  0.00           H  
ATOM    715  HH  TYR B  50      11.075  -9.406   9.595  1.00  0.00           H  
ATOM    716  N   ARG B  51       9.400 -15.306  11.806  1.00  0.00           N  
ATOM    717  CA  ARG B  51      10.641 -15.832  12.392  1.00  0.00           C  
ATOM    718  C   ARG B  51      10.442 -17.107  13.219  1.00  0.00           C  
ATOM    719  O   ARG B  51      11.416 -17.791  13.522  1.00  0.00           O  
ATOM    720  CB  ARG B  51      11.323 -14.769  13.268  1.00  0.00           C  
ATOM    721  CG  ARG B  51      11.975 -13.638  12.487  1.00  0.00           C  
ATOM    722  CD  ARG B  51      12.833 -12.760  13.389  1.00  0.00           C  
ATOM    723  NE  ARG B  51      12.022 -11.876  14.231  1.00  0.00           N  
ATOM    724  CZ  ARG B  51      11.652 -10.624  13.932  1.00  0.00           C  
ATOM    725  NH1 ARG B  51      12.001 -10.041  12.781  1.00  0.00           N  
ATOM    726  NH2 ARG B  51      10.915  -9.937  14.803  1.00  0.00           N  
ATOM    727  H   ARG B  51       8.994 -14.464  12.188  1.00  0.00           H  
ATOM    728  HA  ARG B  51      11.320 -16.101  11.583  1.00  0.00           H  
ATOM    729 1HB  ARG B  51      10.590 -14.330  13.943  1.00  0.00           H  
ATOM    730 2HB  ARG B  51      12.091 -15.240  13.882  1.00  0.00           H  
ATOM    731 1HG  ARG B  51      12.611 -14.056  11.705  1.00  0.00           H  
ATOM    732 2HG  ARG B  51      11.204 -13.016  12.033  1.00  0.00           H  
ATOM    733 1HD  ARG B  51      13.438 -13.390  14.041  1.00  0.00           H  
ATOM    734 2HD  ARG B  51      13.488 -12.140  12.776  1.00  0.00           H  
ATOM    735  HE  ARG B  51      11.708 -12.233  15.124  1.00  0.00           H  
ATOM    736 1HH1 ARG B  51      12.559 -10.548  12.108  1.00  0.00           H  
ATOM    737 2HH1 ARG B  51      11.707  -9.096  12.583  1.00  0.00           H  
ATOM    738 1HH2 ARG B  51      10.640 -10.361  15.679  1.00  0.00           H  
ATOM    739 2HH2 ARG B  51      10.630  -8.992  14.589  1.00  0.00           H  
ATOM    740  N   LYS B  52       9.194 -17.404  13.591  1.00  0.00           N  
ATOM    741  CA  LYS B  52       8.865 -18.512  14.475  1.00  0.00           C  
ATOM    742  C   LYS B  52       8.183 -19.687  13.765  1.00  0.00           C  
ATOM    743  O   LYS B  52       7.864 -20.679  14.411  1.00  0.00           O  
ATOM    744  CB  LYS B  52       7.957 -17.994  15.597  1.00  0.00           C  
ATOM    745  CG  LYS B  52       8.602 -16.950  16.507  1.00  0.00           C  
ATOM    746  CD  LYS B  52       9.711 -17.539  17.376  1.00  0.00           C  
ATOM    747  CE  LYS B  52      10.098 -16.616  18.530  1.00  0.00           C  
ATOM    748  NZ  LYS B  52      10.823 -15.393  18.081  1.00  0.00           N  
ATOM    749  H   LYS B  52       8.449 -16.824  13.231  1.00  0.00           H  
ATOM    750  HA  LYS B  52       9.792 -18.898  14.904  1.00  0.00           H  
ATOM    751 1HB  LYS B  52       7.062 -17.549  15.164  1.00  0.00           H  
ATOM    752 2HB  LYS B  52       7.639 -18.828  16.221  1.00  0.00           H  
ATOM    753 1HG  LYS B  52       9.027 -16.149  15.901  1.00  0.00           H  
ATOM    754 2HG  LYS B  52       7.844 -16.521  17.163  1.00  0.00           H  
ATOM    755 1HD  LYS B  52       9.381 -18.492  17.790  1.00  0.00           H  
ATOM    756 2HD  LYS B  52      10.598 -17.715  16.764  1.00  0.00           H  
ATOM    757 1HE  LYS B  52       9.201 -16.305  19.062  1.00  0.00           H  
ATOM    758 2HE  LYS B  52      10.739 -17.156  19.227  1.00  0.00           H  
ATOM    759 1HZ  LYS B  52      11.053 -14.824  18.884  1.00  0.00           H  
ATOM    760 2HZ  LYS B  52      11.673 -15.661  17.604  1.00  0.00           H  
ATOM    761 3HZ  LYS B  52      10.236 -14.865  17.451  1.00  0.00           H  
ATOM    762  N   MET B  53       7.941 -19.581  12.456  1.00  0.00           N  
ATOM    763  CA  MET B  53       7.223 -20.632  11.716  1.00  0.00           C  
ATOM    764  C   MET B  53       7.708 -20.754  10.284  1.00  0.00           C  
ATOM    765  O   MET B  53       8.371 -19.855   9.758  1.00  0.00           O  
ATOM    766  CB  MET B  53       5.719 -20.359  11.733  1.00  0.00           C  
ATOM    767  CG  MET B  53       5.303 -19.083  11.013  1.00  0.00           C  
ATOM    768  SD  MET B  53       3.537 -18.748  11.158  1.00  0.00           S  
ATOM    769  CE  MET B  53       3.394 -17.258  10.176  1.00  0.00           C  
ATOM    770  H   MET B  53       8.258 -18.760  11.960  1.00  0.00           H  
ATOM    771  HA  MET B  53       7.409 -21.588  12.204  1.00  0.00           H  
ATOM    772 1HB  MET B  53       5.194 -21.191  11.267  1.00  0.00           H  
ATOM    773 2HB  MET B  53       5.374 -20.288  12.765  1.00  0.00           H  
ATOM    774 1HG  MET B  53       5.850 -18.237  11.428  1.00  0.00           H  
ATOM    775 2HG  MET B  53       5.553 -19.164   9.956  1.00  0.00           H  
ATOM    776 1HE  MET B  53       2.355 -16.926  10.169  1.00  0.00           H  
ATOM    777 2HE  MET B  53       4.022 -16.477  10.605  1.00  0.00           H  
ATOM    778 3HE  MET B  53       3.716 -17.463   9.155  1.00  0.00           H  
ATOM    779  N   GLU B  54       7.361 -21.876   9.659  1.00  0.00           N  
ATOM    780  CA  GLU B  54       7.698 -22.128   8.268  1.00  0.00           C  
ATOM    781  C   GLU B  54       6.535 -21.677   7.395  1.00  0.00           C  
ATOM    782  O   GLU B  54       5.400 -22.085   7.628  1.00  0.00           O  
ATOM    783  CB  GLU B  54       8.013 -23.609   8.052  1.00  0.00           C  
ATOM    784  CG  GLU B  54       9.233 -24.061   8.855  1.00  0.00           C  
ATOM    785  CD  GLU B  54       9.512 -25.555   8.772  1.00  0.00           C  
ATOM    786  OE1 GLU B  54       8.837 -26.263   7.997  1.00  0.00           O  
ATOM    787  OE2 GLU B  54      10.438 -26.013   9.476  1.00  0.00           O  
ATOM    788  H   GLU B  54       6.845 -22.574  10.174  1.00  0.00           H  
ATOM    789  HA  GLU B  54       8.584 -21.544   8.015  1.00  0.00           H  
ATOM    790 1HB  GLU B  54       7.152 -24.211   8.344  1.00  0.00           H  
ATOM    791 2HB  GLU B  54       8.196 -23.792   6.993  1.00  0.00           H  
ATOM    792 1HG  GLU B  54      10.113 -23.529   8.491  1.00  0.00           H  
ATOM    793 2HG  GLU B  54       9.088 -23.791   9.900  1.00  0.00           H  
ATOM    794  N   ILE B  55       6.822 -20.829   6.407  1.00  0.00           N  
ATOM    795  CA  ILE B  55       5.800 -20.290   5.507  1.00  0.00           C  
ATOM    796  C   ILE B  55       5.933 -20.963   4.142  1.00  0.00           C  
ATOM    797  O   ILE B  55       7.016 -20.974   3.546  1.00  0.00           O  
ATOM    798  CB  ILE B  55       5.873 -18.749   5.396  1.00  0.00           C  
ATOM    799  CG1 ILE B  55       5.573 -18.128   6.767  1.00  0.00           C  
ATOM    800  CG2 ILE B  55       4.899 -18.231   4.334  1.00  0.00           C  
ATOM    801  CD1 ILE B  55       5.758 -16.622   6.856  1.00  0.00           C  
ATOM    802  H   ILE B  55       7.784 -20.554   6.280  1.00  0.00           H  
ATOM    803  HA  ILE B  55       4.819 -20.549   5.901  1.00  0.00           H  
ATOM    804  HB  ILE B  55       6.885 -18.452   5.118  1.00  0.00           H  
ATOM    805 1HG1 ILE B  55       4.543 -18.348   7.048  1.00  0.00           H  
ATOM    806 2HG1 ILE B  55       6.219 -18.579   7.520  1.00  0.00           H  
ATOM    807 1HG2 ILE B  55       4.968 -17.146   4.275  1.00  0.00           H  
ATOM    808 2HG2 ILE B  55       5.151 -18.664   3.366  1.00  0.00           H  
ATOM    809 3HG2 ILE B  55       3.882 -18.516   4.604  1.00  0.00           H  
ATOM    810 1HD1 ILE B  55       5.521 -16.285   7.865  1.00  0.00           H  
ATOM    811 2HD1 ILE B  55       6.792 -16.369   6.622  1.00  0.00           H  
ATOM    812 3HD1 ILE B  55       5.094 -16.132   6.144  1.00  0.00           H  
ATOM    813  N   TYR B  56       4.819 -21.523   3.665  1.00  0.00           N  
ATOM    814  CA  TYR B  56       4.741 -22.219   2.388  1.00  0.00           C  
ATOM    815  C   TYR B  56       3.707 -21.573   1.487  1.00  0.00           C  
ATOM    816  O   TYR B  56       2.675 -21.075   1.952  1.00  0.00           O  
ATOM    817  CB  TYR B  56       4.346 -23.685   2.585  1.00  0.00           C  
ATOM    818  CG  TYR B  56       5.326 -24.511   3.380  1.00  0.00           C  
ATOM    819  CD1 TYR B  56       6.305 -25.267   2.740  1.00  0.00           C  
ATOM    820  CD2 TYR B  56       5.266 -24.552   4.771  1.00  0.00           C  
ATOM    821  CE1 TYR B  56       7.205 -26.035   3.468  1.00  0.00           C  
ATOM    822  CE2 TYR B  56       6.167 -25.316   5.506  1.00  0.00           C  
ATOM    823  CZ  TYR B  56       7.128 -26.060   4.844  1.00  0.00           C  
ATOM    824  OH  TYR B  56       8.021 -26.815   5.565  1.00  0.00           O  
ATOM    825  H   TYR B  56       3.989 -21.449   4.236  1.00  0.00           H  
ATOM    826  HA  TYR B  56       5.725 -22.188   1.917  1.00  0.00           H  
ATOM    827 1HB  TYR B  56       3.383 -23.737   3.096  1.00  0.00           H  
ATOM    828 2HB  TYR B  56       4.227 -24.164   1.614  1.00  0.00           H  
ATOM    829  HD1 TYR B  56       6.377 -25.260   1.651  1.00  0.00           H  
ATOM    830  HD2 TYR B  56       4.506 -23.980   5.301  1.00  0.00           H  
ATOM    831  HE1 TYR B  56       7.966 -26.620   2.951  1.00  0.00           H  
ATOM    832  HE2 TYR B  56       6.112 -25.327   6.593  1.00  0.00           H  
ATOM    833  HH  TYR B  56       8.139 -26.425   6.435  1.00  0.00           H  
ATOM    834  N   ARG B  57       3.973 -21.590   0.189  1.00  0.00           N  
ATOM    835  CA  ARG B  57       2.983 -21.205  -0.798  1.00  0.00           C  
ATOM    836  C   ARG B  57       2.285 -22.484  -1.244  1.00  0.00           C  
ATOM    837  O   ARG B  57       2.954 -23.434  -1.641  1.00  0.00           O  
ATOM    838  CB  ARG B  57       3.635 -20.504  -1.986  1.00  0.00           C  
ATOM    839  CG  ARG B  57       2.645 -19.881  -2.953  1.00  0.00           C  
ATOM    840  CD  ARG B  57       3.358 -19.011  -3.975  1.00  0.00           C  
ATOM    841  NE  ARG B  57       2.405 -18.146  -4.655  1.00  0.00           N  
ATOM    842  CZ  ARG B  57       2.714 -17.062  -5.366  1.00  0.00           C  
ATOM    843  NH1 ARG B  57       3.987 -16.711  -5.592  1.00  0.00           N  
ATOM    844  NH2 ARG B  57       1.730 -16.335  -5.881  1.00  0.00           N  
ATOM    845  H   ARG B  57       4.890 -21.881  -0.121  1.00  0.00           H  
ATOM    846  HA  ARG B  57       2.281 -20.513  -0.332  1.00  0.00           H  
ATOM    847 1HB  ARG B  57       4.296 -19.716  -1.624  1.00  0.00           H  
ATOM    848 2HB  ARG B  57       4.246 -21.216  -2.539  1.00  0.00           H  
ATOM    849 1HG  ARG B  57       2.106 -20.669  -3.481  1.00  0.00           H  
ATOM    850 2HG  ARG B  57       1.935 -19.264  -2.402  1.00  0.00           H  
ATOM    851 1HD  ARG B  57       4.102 -18.394  -3.470  1.00  0.00           H  
ATOM    852 2HD  ARG B  57       3.853 -19.644  -4.711  1.00  0.00           H  
ATOM    853  HE  ARG B  57       1.425 -18.383  -4.584  1.00  0.00           H  
ATOM    854 1HH1 ARG B  57       4.740 -17.274  -5.220  1.00  0.00           H  
ATOM    855 2HH1 ARG B  57       4.195 -15.886  -6.135  1.00  0.00           H  
ATOM    856 1HH2 ARG B  57       0.768 -16.608  -5.730  1.00  0.00           H  
ATOM    857 2HH2 ARG B  57       1.943 -15.511  -6.424  1.00  0.00           H  
ATOM    858  N   PRO B  58       0.950 -22.534  -1.156  1.00  0.00           N  
ATOM    859  CA  PRO B  58       0.276 -23.766  -1.550  1.00  0.00           C  
ATOM    860  C   PRO B  58       0.274 -23.954  -3.062  1.00  0.00           C  
ATOM    861  O   PRO B  58       0.368 -22.990  -3.810  1.00  0.00           O  
ATOM    862  CB  PRO B  58      -1.142 -23.564  -1.006  1.00  0.00           C  
ATOM    863  CG  PRO B  58      -1.337 -22.087  -1.031  1.00  0.00           C  
ATOM    864  CD  PRO B  58       0.005 -21.526  -0.642  1.00  0.00           C  
ATOM    865  HA  PRO B  58       0.740 -24.615  -1.026  1.00  0.00           H  
ATOM    866 1HB  PRO B  58      -1.867 -24.100  -1.637  1.00  0.00           H  
ATOM    867 2HB  PRO B  58      -1.222 -23.988   0.005  1.00  0.00           H  
ATOM    868 1HG  PRO B  58      -1.658 -21.763  -2.032  1.00  0.00           H  
ATOM    869 2HG  PRO B  58      -2.136 -21.797  -0.332  1.00  0.00           H  
ATOM    870 1HD  PRO B  58       0.151 -20.551  -1.130  1.00  0.00           H  
ATOM    871 2HD  PRO B  58       0.058 -21.424   0.451  1.00  0.00           H  
ATOM    872  N   HIS B  59       0.184 -25.201  -3.493  1.00  0.00           N  
ATOM    873  CA  HIS B  59      -0.120 -25.505  -4.885  1.00  0.00           C  
ATOM    874  C   HIS B  59      -1.578 -25.197  -5.208  1.00  0.00           C  
ATOM    875  O   HIS B  59      -2.428 -25.089  -4.300  1.00  0.00           O  
ATOM    876  CB  HIS B  59       0.179 -26.976  -5.196  1.00  0.00           C  
ATOM    877  CG  HIS B  59      -0.761 -27.934  -4.532  1.00  0.00           C  
ATOM    878  CD2 HIS B  59      -1.739 -28.720  -5.040  1.00  0.00           C  
ATOM    879  ND1 HIS B  59      -0.750 -28.165  -3.173  1.00  0.00           N  
ATOM    880  CE1 HIS B  59      -1.684 -29.052  -2.873  1.00  0.00           C  
ATOM    881  NE2 HIS B  59      -2.296 -29.404  -3.988  1.00  0.00           N  
ATOM    882  H   HIS B  59       0.328 -25.960  -2.841  1.00  0.00           H  
ATOM    883  HA  HIS B  59       0.508 -24.897  -5.536  1.00  0.00           H  
ATOM    884 1HB  HIS B  59       0.127 -27.139  -6.274  1.00  0.00           H  
ATOM    885 2HB  HIS B  59       1.193 -27.217  -4.877  1.00  0.00           H  
ATOM    886  HD2 HIS B  59      -2.031 -28.796  -6.088  1.00  0.00           H  
ATOM    887  HE1 HIS B  59      -1.907 -29.429  -1.875  1.00  0.00           H  
ATOM    888  HE2 HIS B  59      -3.054 -30.068  -4.061  1.00  0.00           H  
ATOM    889  N   LYS B  60      -1.864 -25.060  -6.494  1.00  0.00           N  
ATOM    890  CA  LYS B  60      -3.246 -24.980  -6.981  1.00  0.00           C  
ATOM    891  C   LYS B  60      -3.838 -26.386  -7.085  1.00  0.00           C  
ATOM    892  O   LYS B  60      -3.431 -27.175  -7.928  1.00  0.00           O  
ATOM    893  CB  LYS B  60      -3.309 -24.259  -8.328  1.00  0.00           C  
ATOM    894  CG  LYS B  60      -3.091 -22.762  -8.208  1.00  0.00           C  
ATOM    895  CD  LYS B  60      -3.161 -22.075  -9.555  1.00  0.00           C  
ATOM    896  CE  LYS B  60      -3.045 -20.568  -9.412  1.00  0.00           C  
ATOM    897  NZ  LYS B  60      -2.961 -19.895 -10.738  1.00  0.00           N  
ATOM    898  H   LYS B  60      -1.104 -25.008  -7.157  1.00  0.00           H  
ATOM    899  HA  LYS B  60      -3.836 -24.415  -6.260  1.00  0.00           H  
ATOM    900 1HB  LYS B  60      -2.549 -24.669  -8.996  1.00  0.00           H  
ATOM    901 2HB  LYS B  60      -4.280 -24.434  -8.790  1.00  0.00           H  
ATOM    902 1HG  LYS B  60      -3.853 -22.334  -7.557  1.00  0.00           H  
ATOM    903 2HG  LYS B  60      -2.113 -22.571  -7.768  1.00  0.00           H  
ATOM    904 1HD  LYS B  60      -2.351 -22.436 -10.190  1.00  0.00           H  
ATOM    905 2HD  LYS B  60      -4.110 -22.313 -10.035  1.00  0.00           H  
ATOM    906 1HE  LYS B  60      -3.912 -20.186  -8.877  1.00  0.00           H  
ATOM    907 2HE  LYS B  60      -2.153 -20.325  -8.836  1.00  0.00           H  
ATOM    908 1HZ  LYS B  60      -2.883 -18.896 -10.605  1.00  0.00           H  
ATOM    909 2HZ  LYS B  60      -2.148 -20.232 -11.237  1.00  0.00           H  
ATOM    910 3HZ  LYS B  60      -3.791 -20.099 -11.273  1.00  0.00           H  
ATOM    911  N   ALA B  61      -4.791 -26.716  -6.206  1.00  0.00           N  
ATOM    912  CA  ALA B  61      -5.386 -28.047  -6.194  1.00  0.00           C  
ATOM    913  C   ALA B  61      -6.016 -28.365  -7.544  1.00  0.00           C  
ATOM    914  O   ALA B  61      -6.667 -27.510  -8.133  1.00  0.00           O  
ATOM    915  CB  ALA B  61      -6.433 -28.157  -5.097  1.00  0.00           C  
ATOM    916  H   ALA B  61      -5.104 -26.029  -5.535  1.00  0.00           H  
ATOM    917  HA  ALA B  61      -4.596 -28.771  -5.999  1.00  0.00           H  
ATOM    918 1HB  ALA B  61      -6.866 -29.158  -5.104  1.00  0.00           H  
ATOM    919 2HB  ALA B  61      -5.966 -27.972  -4.130  1.00  0.00           H  
ATOM    920 3HB  ALA B  61      -7.218 -27.420  -5.267  1.00  0.00           H  
ATOM    921  N   THR B  62      -5.799 -29.577  -8.046  1.00  0.00           N  
ATOM    922  CA  THR B  62      -6.355 -29.966  -9.343  1.00  0.00           C  
ATOM    923  C   THR B  62      -7.826 -30.319  -9.220  1.00  0.00           C  
ATOM    924  O   THR B  62      -8.333 -30.557  -8.117  1.00  0.00           O  
ATOM    925  CB  THR B  62      -5.589 -31.160  -9.943  1.00  0.00           C  
ATOM    926  CG2 THR B  62      -4.114 -30.825 -10.099  1.00  0.00           C  
ATOM    927  OG1 THR B  62      -5.728 -32.302  -9.086  1.00  0.00           O  
ATOM    928  H   THR B  62      -5.244 -30.244  -7.528  1.00  0.00           H  
ATOM    929  HA  THR B  62      -6.251 -29.127 -10.030  1.00  0.00           H  
ATOM    930  HB  THR B  62      -6.005 -31.406 -10.920  1.00  0.00           H  
ATOM    931  HG1 THR B  62      -4.937 -32.395  -8.549  1.00  0.00           H  
ATOM    932 1HG2 THR B  62      -3.589 -31.678 -10.526  1.00  0.00           H  
ATOM    933 2HG2 THR B  62      -4.005 -29.965 -10.759  1.00  0.00           H  
ATOM    934 3HG2 THR B  62      -3.690 -30.588  -9.124  1.00  0.00           H  
ATOM    935  N   ALA B  63      -8.507 -30.355 -10.363  1.00  0.00           N  
ATOM    936  CA  ALA B  63      -9.893 -30.847 -10.420  1.00  0.00           C  
ATOM    937  C   ALA B  63     -10.000 -32.269  -9.885  1.00  0.00           C  
ATOM    938  O   ALA B  63     -10.973 -32.600  -9.200  1.00  0.00           O  
ATOM    939  CB  ALA B  63     -10.441 -30.775 -11.840  1.00  0.00           C  
ATOM    940  H   ALA B  63      -8.061 -30.039 -11.212  1.00  0.00           H  
ATOM    941  HA  ALA B  63     -10.505 -30.213  -9.780  1.00  0.00           H  
ATOM    942 1HB  ALA B  63     -11.466 -31.145 -11.855  1.00  0.00           H  
ATOM    943 2HB  ALA B  63     -10.423 -29.741 -12.186  1.00  0.00           H  
ATOM    944 3HB  ALA B  63      -9.825 -31.387 -12.499  1.00  0.00           H  
ATOM    945  N   GLU B  64      -9.001 -33.099 -10.179  1.00  0.00           N  
ATOM    946  CA  GLU B  64      -8.930 -34.473  -9.682  1.00  0.00           C  
ATOM    947  C   GLU B  64      -8.845 -34.564  -8.155  1.00  0.00           C  
ATOM    948  O   GLU B  64      -9.487 -35.426  -7.548  1.00  0.00           O  
ATOM    949  CB  GLU B  64      -7.735 -35.200 -10.307  1.00  0.00           C  
ATOM    950  CG  GLU B  64      -7.665 -36.686  -9.996  1.00  0.00           C  
ATOM    951  CD  GLU B  64      -6.592 -37.403 -10.798  1.00  0.00           C  
ATOM    952  OE1 GLU B  64      -5.406 -37.012 -10.719  1.00  0.00           O  
ATOM    953  OE2 GLU B  64      -6.938 -38.374 -11.501  1.00  0.00           O  
ATOM    954  H   GLU B  64      -8.262 -32.752 -10.773  1.00  0.00           H  
ATOM    955  HA  GLU B  64      -9.845 -34.992  -9.969  1.00  0.00           H  
ATOM    956 1HB  GLU B  64      -7.768 -35.089 -11.390  1.00  0.00           H  
ATOM    957 2HB  GLU B  64      -6.810 -34.744  -9.958  1.00  0.00           H  
ATOM    958 1HG  GLU B  64      -7.456 -36.815  -8.934  1.00  0.00           H  
ATOM    959 2HG  GLU B  64      -8.633 -37.138 -10.205  1.00  0.00           H  
ATOM    960  N   GLU B  65      -8.048 -33.690  -7.539  1.00  0.00           N  
ATOM    961  CA  GLU B  65      -8.000 -33.606  -6.075  1.00  0.00           C  
ATOM    962  C   GLU B  65      -9.394 -33.259  -5.533  1.00  0.00           C  
ATOM    963  O   GLU B  65      -9.870 -33.885  -4.585  1.00  0.00           O  
ATOM    964  CB  GLU B  65      -6.980 -32.557  -5.624  1.00  0.00           C  
ATOM    965  CG  GLU B  65      -5.528 -32.982  -5.784  1.00  0.00           C  
ATOM    966  CD  GLU B  65      -4.557 -31.871  -5.496  1.00  0.00           C  
ATOM    967  OE1 GLU B  65      -4.265 -31.648  -4.346  1.00  0.00           O  
ATOM    968  OE2 GLU B  65      -4.108 -31.246  -6.425  1.00  0.00           O  
ATOM    969  H   GLU B  65      -7.466 -33.072  -8.088  1.00  0.00           H  
ATOM    970  HA  GLU B  65      -7.700 -34.576  -5.682  1.00  0.00           H  
ATOM    971 1HB  GLU B  65      -7.126 -31.639  -6.194  1.00  0.00           H  
ATOM    972 2HB  GLU B  65      -7.145 -32.318  -4.572  1.00  0.00           H  
ATOM    973 1HG  GLU B  65      -5.326 -33.811  -5.106  1.00  0.00           H  
ATOM    974 2HG  GLU B  65      -5.374 -33.337  -6.803  1.00  0.00           H  
ATOM    975  N   MET B  66     -10.048 -32.280  -6.155  1.00  0.00           N  
ATOM    976  CA  MET B  66     -11.372 -31.839  -5.692  1.00  0.00           C  
ATOM    977  C   MET B  66     -12.445 -32.911  -5.836  1.00  0.00           C  
ATOM    978  O   MET B  66     -13.329 -33.011  -4.974  1.00  0.00           O  
ATOM    979  CB  MET B  66     -11.792 -30.583  -6.454  1.00  0.00           C  
ATOM    980  CG  MET B  66     -10.940 -29.356  -6.163  1.00  0.00           C  
ATOM    981  SD  MET B  66     -11.437 -27.919  -7.132  1.00  0.00           S  
ATOM    982  CE  MET B  66     -10.172 -26.740  -6.664  1.00  0.00           C  
ATOM    983  H   MET B  66      -9.632 -31.832  -6.957  1.00  0.00           H  
ATOM    984  HA  MET B  66     -11.308 -31.606  -4.630  1.00  0.00           H  
ATOM    985 1HB  MET B  66     -11.750 -30.774  -7.524  1.00  0.00           H  
ATOM    986 2HB  MET B  66     -12.826 -30.337  -6.206  1.00  0.00           H  
ATOM    987 1HG  MET B  66     -11.015 -29.102  -5.106  1.00  0.00           H  
ATOM    988 2HG  MET B  66      -9.896 -29.578  -6.386  1.00  0.00           H  
ATOM    989 1HE  MET B  66     -10.342 -25.798  -7.184  1.00  0.00           H  
ATOM    990 2HE  MET B  66     -10.210 -26.575  -5.587  1.00  0.00           H  
ATOM    991 3HE  MET B  66      -9.192 -27.132  -6.937  1.00  0.00           H  
ATOM    992  N   THR B  67     -12.372 -33.716  -6.902  1.00  0.00           N  
ATOM    993  CA  THR B  67     -13.357 -34.783  -7.119  1.00  0.00           C  
ATOM    994  C   THR B  67     -13.172 -36.003  -6.210  1.00  0.00           C  
ATOM    995  O   THR B  67     -13.890 -36.994  -6.364  1.00  0.00           O  
ATOM    996  CB  THR B  67     -13.425 -35.256  -8.591  1.00  0.00           C  
ATOM    997  CG2 THR B  67     -13.929 -34.134  -9.488  1.00  0.00           C  
ATOM    998  OG1 THR B  67     -12.137 -35.722  -9.016  1.00  0.00           O  
ATOM    999  H   THR B  67     -11.627 -33.591  -7.573  1.00  0.00           H  
ATOM   1000  HA  THR B  67     -14.343 -34.402  -6.853  1.00  0.00           H  
ATOM   1001  HB  THR B  67     -14.101 -36.106  -8.669  1.00  0.00           H  
ATOM   1002  HG1 THR B  67     -11.480 -35.489  -8.356  1.00  0.00           H  
ATOM   1003 1HG2 THR B  67     -13.970 -34.483 -10.520  1.00  0.00           H  
ATOM   1004 2HG2 THR B  67     -14.924 -33.829  -9.167  1.00  0.00           H  
ATOM   1005 3HG2 THR B  67     -13.250 -33.283  -9.421  1.00  0.00           H  
ATOM   1006  N   LYS B  68     -12.237 -35.936  -5.255  1.00  0.00           N  
ATOM   1007  CA  LYS B  68     -12.195 -36.929  -4.180  1.00  0.00           C  
ATOM   1008  C   LYS B  68     -13.435 -36.824  -3.278  1.00  0.00           C  
ATOM   1009  O   LYS B  68     -13.770 -37.781  -2.596  1.00  0.00           O  
ATOM   1010  CB  LYS B  68     -10.923 -36.762  -3.349  1.00  0.00           C  
ATOM   1011  CG  LYS B  68      -9.635 -37.079  -4.100  1.00  0.00           C  
ATOM   1012  CD  LYS B  68      -9.567 -38.549  -4.484  1.00  0.00           C  
ATOM   1013  CE  LYS B  68      -8.278 -38.869  -5.226  1.00  0.00           C  
ATOM   1014  NZ  LYS B  68      -8.202 -40.302  -5.619  1.00  0.00           N  
ATOM   1015  H   LYS B  68     -11.549 -35.196  -5.269  1.00  0.00           H  
ATOM   1016  HA  LYS B  68     -12.214 -37.924  -4.627  1.00  0.00           H  
ATOM   1017 1HB  LYS B  68     -10.855 -35.736  -2.988  1.00  0.00           H  
ATOM   1018 2HB  LYS B  68     -10.969 -37.414  -2.477  1.00  0.00           H  
ATOM   1019 1HG  LYS B  68      -9.583 -36.472  -5.005  1.00  0.00           H  
ATOM   1020 2HG  LYS B  68      -8.779 -36.835  -3.473  1.00  0.00           H  
ATOM   1021 1HD  LYS B  68      -9.621 -39.163  -3.583  1.00  0.00           H  
ATOM   1022 2HD  LYS B  68     -10.414 -38.798  -5.123  1.00  0.00           H  
ATOM   1023 1HE  LYS B  68      -8.213 -38.254  -6.123  1.00  0.00           H  
ATOM   1024 2HE  LYS B  68      -7.424 -38.635  -4.590  1.00  0.00           H  
ATOM   1025 1HZ  LYS B  68      -7.335 -40.473  -6.106  1.00  0.00           H  
ATOM   1026 2HZ  LYS B  68      -8.242 -40.881  -4.792  1.00  0.00           H  
ATOM   1027 3HZ  LYS B  68      -8.979 -40.527  -6.224  1.00  0.00           H  
ATOM   1028  N   TYR B  69     -14.085 -35.657  -3.274  1.00  0.00           N  
ATOM   1029  CA  TYR B  69     -15.391 -35.482  -2.637  1.00  0.00           C  
ATOM   1030  C   TYR B  69     -16.472 -34.976  -3.595  1.00  0.00           C  
ATOM   1031  O   TYR B  69     -17.578 -35.527  -3.629  1.00  0.00           O  
ATOM   1032  CB  TYR B  69     -15.286 -34.525  -1.443  1.00  0.00           C  
ATOM   1033  CG  TYR B  69     -16.629 -34.276  -0.784  1.00  0.00           C  
ATOM   1034  CD1 TYR B  69     -17.215 -33.007  -0.783  1.00  0.00           C  
ATOM   1035  CD2 TYR B  69     -17.318 -35.321  -0.181  1.00  0.00           C  
ATOM   1036  CE1 TYR B  69     -18.451 -32.791  -0.179  1.00  0.00           C  
ATOM   1037  CE2 TYR B  69     -18.548 -35.115   0.418  1.00  0.00           C  
ATOM   1038  CZ  TYR B  69     -19.108 -33.856   0.415  1.00  0.00           C  
ATOM   1039  OH  TYR B  69     -20.340 -33.696   1.020  1.00  0.00           O  
ATOM   1040  H   TYR B  69     -13.651 -34.867  -3.731  1.00  0.00           H  
ATOM   1041  HA  TYR B  69     -15.732 -36.452  -2.274  1.00  0.00           H  
ATOM   1042 1HB  TYR B  69     -14.600 -34.942  -0.704  1.00  0.00           H  
ATOM   1043 2HB  TYR B  69     -14.872 -33.574  -1.774  1.00  0.00           H  
ATOM   1044  HD1 TYR B  69     -16.704 -32.170  -1.261  1.00  0.00           H  
ATOM   1045  HD2 TYR B  69     -16.892 -36.324  -0.175  1.00  0.00           H  
ATOM   1046  HE1 TYR B  69     -18.896 -31.797  -0.187  1.00  0.00           H  
ATOM   1047  HE2 TYR B  69     -19.068 -35.947   0.893  1.00  0.00           H  
ATOM   1048  HH  TYR B  69     -20.526 -32.759   1.120  1.00  0.00           H  
ATOM   1049  N   HIS B  70     -16.178 -33.917  -4.348  1.00  0.00           N  
ATOM   1050  CA  HIS B  70     -17.206 -33.268  -5.168  1.00  0.00           C  
ATOM   1051  C   HIS B  70     -17.484 -34.017  -6.455  1.00  0.00           C  
ATOM   1052  O   HIS B  70     -16.633 -34.736  -6.950  1.00  0.00           O  
ATOM   1053  CB  HIS B  70     -16.798 -31.829  -5.502  1.00  0.00           C  
ATOM   1054  CG  HIS B  70     -16.681 -30.942  -4.303  1.00  0.00           C  
ATOM   1055  CD2 HIS B  70     -15.606 -30.570  -3.568  1.00  0.00           C  
ATOM   1056  ND1 HIS B  70     -17.770 -30.319  -3.729  1.00  0.00           N  
ATOM   1057  CE1 HIS B  70     -17.369 -29.606  -2.692  1.00  0.00           C  
ATOM   1058  NE2 HIS B  70     -16.061 -29.741  -2.574  1.00  0.00           N  
ATOM   1059  H   HIS B  70     -15.236 -33.551  -4.359  1.00  0.00           H  
ATOM   1060  HA  HIS B  70     -18.149 -33.249  -4.621  1.00  0.00           H  
ATOM   1061 1HB  HIS B  70     -15.835 -31.835  -6.017  1.00  0.00           H  
ATOM   1062 2HB  HIS B  70     -17.529 -31.391  -6.180  1.00  0.00           H  
ATOM   1063  HD1 HIS B  70     -18.728 -30.446  -3.989  1.00  0.00           H  
ATOM   1064  HD2 HIS B  70     -14.544 -30.806  -3.638  1.00  0.00           H  
ATOM   1065  HE1 HIS B  70     -18.086 -29.035  -2.101  1.00  0.00           H  
ATOM   1066  N   SER B  71     -18.695 -33.847  -6.985  1.00  0.00           N  
ATOM   1067  CA  SER B  71     -19.062 -34.519  -8.234  1.00  0.00           C  
ATOM   1068  C   SER B  71     -18.245 -33.982  -9.401  1.00  0.00           C  
ATOM   1069  O   SER B  71     -17.821 -32.827  -9.396  1.00  0.00           O  
ATOM   1070  CB  SER B  71     -20.540 -34.340  -8.514  1.00  0.00           C  
ATOM   1071  OG  SER B  71     -20.844 -32.994  -8.761  1.00  0.00           O  
ATOM   1072  H   SER B  71     -19.371 -33.250  -6.531  1.00  0.00           H  
ATOM   1073  HA  SER B  71     -18.838 -35.583  -8.131  1.00  0.00           H  
ATOM   1074 1HB  SER B  71     -20.823 -34.944  -9.376  1.00  0.00           H  
ATOM   1075 2HB  SER B  71     -21.118 -34.696  -7.663  1.00  0.00           H  
ATOM   1076  HG  SER B  71     -21.545 -32.764  -8.145  1.00  0.00           H  
ATOM   1077  N   ASP B  72     -18.045 -34.834 -10.404  1.00  0.00           N  
ATOM   1078  CA  ASP B  72     -17.353 -34.449 -11.632  1.00  0.00           C  
ATOM   1079  C   ASP B  72     -18.062 -33.302 -12.346  1.00  0.00           C  
ATOM   1080  O   ASP B  72     -17.411 -32.391 -12.848  1.00  0.00           O  
ATOM   1081  CB  ASP B  72     -17.245 -35.647 -12.587  1.00  0.00           C  
ATOM   1082  CG  ASP B  72     -16.286 -36.720 -12.097  1.00  0.00           C  
ATOM   1083  OD1 ASP B  72     -16.317 -37.835 -12.666  1.00  0.00           O  
ATOM   1084  OD2 ASP B  72     -15.497 -36.469 -11.159  1.00  0.00           O  
ATOM   1085  H   ASP B  72     -18.386 -35.780 -10.306  1.00  0.00           H  
ATOM   1086  HA  ASP B  72     -16.347 -34.118 -11.373  1.00  0.00           H  
ATOM   1087 1HB  ASP B  72     -18.229 -36.097 -12.721  1.00  0.00           H  
ATOM   1088 2HB  ASP B  72     -16.908 -35.302 -13.566  1.00  0.00           H  
ATOM   1089  N   GLU B  73     -19.397 -33.348 -12.360  1.00  0.00           N  
ATOM   1090  CA  GLU B  73     -20.211 -32.339 -13.033  1.00  0.00           C  
ATOM   1091  C   GLU B  73     -20.032 -30.951 -12.411  1.00  0.00           C  
ATOM   1092  O   GLU B  73     -19.897 -29.955 -13.118  1.00  0.00           O  
ATOM   1093  CB  GLU B  73     -21.697 -32.735 -13.012  1.00  0.00           C  
ATOM   1094  CG  GLU B  73     -22.037 -34.029 -13.755  1.00  0.00           C  
ATOM   1095  CD  GLU B  73     -21.922 -35.281 -12.888  1.00  0.00           C  
ATOM   1096  OE1 GLU B  73     -22.701 -36.236 -13.106  1.00  0.00           O  
ATOM   1097  OE2 GLU B  73     -21.049 -35.318 -11.988  1.00  0.00           O  
ATOM   1098  H   GLU B  73     -19.854 -34.112 -11.881  1.00  0.00           H  
ATOM   1099  HA  GLU B  73     -19.887 -32.270 -14.071  1.00  0.00           H  
ATOM   1100 1HB  GLU B  73     -22.028 -32.852 -11.980  1.00  0.00           H  
ATOM   1101 2HB  GLU B  73     -22.292 -31.936 -13.457  1.00  0.00           H  
ATOM   1102 1HG  GLU B  73     -23.058 -33.963 -14.131  1.00  0.00           H  
ATOM   1103 2HG  GLU B  73     -21.370 -34.132 -14.610  1.00  0.00           H  
ATOM   1104  N   TYR B  74     -20.011 -30.894 -11.078  1.00  0.00           N  
ATOM   1105  CA  TYR B  74     -19.891 -29.623 -10.359  1.00  0.00           C  
ATOM   1106  C   TYR B  74     -18.498 -29.005 -10.550  1.00  0.00           C  
ATOM   1107  O   TYR B  74     -18.378 -27.817 -10.829  1.00  0.00           O  
ATOM   1108  CB  TYR B  74     -20.227 -29.823  -8.870  1.00  0.00           C  
ATOM   1109  CG  TYR B  74     -20.069 -28.596  -7.998  1.00  0.00           C  
ATOM   1110  CD1 TYR B  74     -20.655 -27.384  -8.350  1.00  0.00           C  
ATOM   1111  CD2 TYR B  74     -19.334 -28.650  -6.808  1.00  0.00           C  
ATOM   1112  CE1 TYR B  74     -20.514 -26.260  -7.554  1.00  0.00           C  
ATOM   1113  CE2 TYR B  74     -19.186 -27.531  -6.010  1.00  0.00           C  
ATOM   1114  CZ  TYR B  74     -19.774 -26.341  -6.383  1.00  0.00           C  
ATOM   1115  OH  TYR B  74     -19.623 -25.231  -5.607  1.00  0.00           O  
ATOM   1116  H   TYR B  74     -20.081 -31.754 -10.552  1.00  0.00           H  
ATOM   1117  HA  TYR B  74     -20.601 -28.914 -10.787  1.00  0.00           H  
ATOM   1118 1HB  TYR B  74     -21.259 -30.161  -8.771  1.00  0.00           H  
ATOM   1119 2HB  TYR B  74     -19.587 -30.601  -8.455  1.00  0.00           H  
ATOM   1120  HD1 TYR B  74     -21.239 -27.305  -9.266  1.00  0.00           H  
ATOM   1121  HD2 TYR B  74     -18.867 -29.585  -6.498  1.00  0.00           H  
ATOM   1122  HE1 TYR B  74     -20.982 -25.320  -7.849  1.00  0.00           H  
ATOM   1123  HE2 TYR B  74     -18.605 -27.592  -5.089  1.00  0.00           H  
ATOM   1124  HH  TYR B  74     -19.003 -25.418  -4.900  1.00  0.00           H  
ATOM   1125  N   ILE B  75     -17.460 -29.821 -10.419  1.00  0.00           N  
ATOM   1126  CA  ILE B  75     -16.089 -29.327 -10.577  1.00  0.00           C  
ATOM   1127  C   ILE B  75     -15.832 -28.896 -12.030  1.00  0.00           C  
ATOM   1128  O   ILE B  75     -15.237 -27.845 -12.248  1.00  0.00           O  
ATOM   1129  CB  ILE B  75     -15.041 -30.342 -10.057  1.00  0.00           C  
ATOM   1130  CG1 ILE B  75     -15.228 -30.592  -8.549  1.00  0.00           C  
ATOM   1131  CG2 ILE B  75     -13.621 -29.857 -10.330  1.00  0.00           C  
ATOM   1132  CD1 ILE B  75     -15.165 -29.361  -7.658  1.00  0.00           C  
ATOM   1133  H   ILE B  75     -17.610 -30.796 -10.207  1.00  0.00           H  
ATOM   1134  HA  ILE B  75     -15.982 -28.411  -9.998  1.00  0.00           H  
ATOM   1135  HB  ILE B  75     -15.184 -31.300 -10.558  1.00  0.00           H  
ATOM   1136 1HG1 ILE B  75     -16.193 -31.064  -8.375  1.00  0.00           H  
ATOM   1137 2HG1 ILE B  75     -14.459 -31.281  -8.197  1.00  0.00           H  
ATOM   1138 1HG2 ILE B  75     -12.908 -30.590  -9.954  1.00  0.00           H  
ATOM   1139 2HG2 ILE B  75     -13.479 -29.731 -11.402  1.00  0.00           H  
ATOM   1140 3HG2 ILE B  75     -13.459 -28.903  -9.828  1.00  0.00           H  
ATOM   1141 1HD1 ILE B  75     -15.308 -29.655  -6.619  1.00  0.00           H  
ATOM   1142 2HD1 ILE B  75     -14.191 -28.881  -7.768  1.00  0.00           H  
ATOM   1143 3HD1 ILE B  75     -15.948 -28.662  -7.948  1.00  0.00           H  
ATOM   1144  N   LYS B  76     -16.325 -29.662 -13.007  1.00  0.00           N  
ATOM   1145  CA  LYS B  76     -16.215 -29.246 -14.422  1.00  0.00           C  
ATOM   1146  C   LYS B  76     -16.907 -27.895 -14.668  1.00  0.00           C  
ATOM   1147  O   LYS B  76     -16.365 -27.039 -15.368  1.00  0.00           O  
ATOM   1148  CB  LYS B  76     -16.774 -30.322 -15.361  1.00  0.00           C  
ATOM   1149  CG  LYS B  76     -16.537 -30.048 -16.838  1.00  0.00           C  
ATOM   1150  CD  LYS B  76     -16.934 -31.236 -17.703  1.00  0.00           C  
ATOM   1151  CE  LYS B  76     -16.617 -30.976 -19.168  1.00  0.00           C  
ATOM   1152  NZ  LYS B  76     -16.925 -32.150 -20.037  1.00  0.00           N  
ATOM   1153  H   LYS B  76     -16.780 -30.535 -12.785  1.00  0.00           H  
ATOM   1154  HA  LYS B  76     -15.161 -29.099 -14.658  1.00  0.00           H  
ATOM   1155 1HB  LYS B  76     -16.322 -31.285 -15.121  1.00  0.00           H  
ATOM   1156 2HB  LYS B  76     -17.849 -30.417 -15.207  1.00  0.00           H  
ATOM   1157 1HG  LYS B  76     -17.120 -29.179 -17.145  1.00  0.00           H  
ATOM   1158 2HG  LYS B  76     -15.481 -29.831 -17.002  1.00  0.00           H  
ATOM   1159 1HD  LYS B  76     -16.393 -32.123 -17.372  1.00  0.00           H  
ATOM   1160 2HD  LYS B  76     -18.001 -31.421 -17.597  1.00  0.00           H  
ATOM   1161 1HE  LYS B  76     -17.196 -30.124 -19.519  1.00  0.00           H  
ATOM   1162 2HE  LYS B  76     -15.559 -30.735 -19.275  1.00  0.00           H  
ATOM   1163 1HZ  LYS B  76     -16.699 -31.929 -20.995  1.00  0.00           H  
ATOM   1164 2HZ  LYS B  76     -16.378 -32.945 -19.735  1.00  0.00           H  
ATOM   1165 3HZ  LYS B  76     -17.908 -32.373 -19.965  1.00  0.00           H  
ATOM   1166  N   PHE B  77     -18.084 -27.706 -14.065  1.00  0.00           N  
ATOM   1167  CA  PHE B  77     -18.777 -26.407 -14.092  1.00  0.00           C  
ATOM   1168  C   PHE B  77     -17.925 -25.273 -13.510  1.00  0.00           C  
ATOM   1169  O   PHE B  77     -17.785 -24.219 -14.134  1.00  0.00           O  
ATOM   1170  CB  PHE B  77     -20.133 -26.496 -13.363  1.00  0.00           C  
ATOM   1171  CG  PHE B  77     -20.797 -25.164 -13.139  1.00  0.00           C  
ATOM   1172  CD1 PHE B  77     -20.733 -24.534 -11.894  1.00  0.00           C  
ATOM   1173  CD2 PHE B  77     -21.462 -24.519 -14.172  1.00  0.00           C  
ATOM   1174  CE1 PHE B  77     -21.341 -23.306 -11.693  1.00  0.00           C  
ATOM   1175  CE2 PHE B  77     -22.071 -23.290 -13.972  1.00  0.00           C  
ATOM   1176  CZ  PHE B  77     -22.012 -22.682 -12.729  1.00  0.00           C  
ATOM   1177  H   PHE B  77     -18.510 -28.481 -13.579  1.00  0.00           H  
ATOM   1178  HA  PHE B  77     -18.961 -26.133 -15.131  1.00  0.00           H  
ATOM   1179 1HB  PHE B  77     -20.815 -27.120 -13.938  1.00  0.00           H  
ATOM   1180 2HB  PHE B  77     -19.995 -26.971 -12.393  1.00  0.00           H  
ATOM   1181  HD1 PHE B  77     -20.198 -25.020 -11.078  1.00  0.00           H  
ATOM   1182  HD2 PHE B  77     -21.509 -24.998 -15.150  1.00  0.00           H  
ATOM   1183  HE1 PHE B  77     -21.291 -22.828 -10.714  1.00  0.00           H  
ATOM   1184  HE2 PHE B  77     -22.598 -22.803 -14.791  1.00  0.00           H  
ATOM   1185  HZ  PHE B  77     -22.491 -21.718 -12.567  1.00  0.00           H  
ATOM   1186  N   LEU B  78     -17.361 -25.476 -12.321  1.00  0.00           N  
ATOM   1187  CA  LEU B  78     -16.567 -24.431 -11.676  1.00  0.00           C  
ATOM   1188  C   LEU B  78     -15.361 -24.032 -12.528  1.00  0.00           C  
ATOM   1189  O   LEU B  78     -15.018 -22.860 -12.577  1.00  0.00           O  
ATOM   1190  CB  LEU B  78     -16.107 -24.850 -10.272  1.00  0.00           C  
ATOM   1191  CG  LEU B  78     -17.162 -24.964  -9.170  1.00  0.00           C  
ATOM   1192  CD1 LEU B  78     -16.492 -25.473  -7.902  1.00  0.00           C  
ATOM   1193  CD2 LEU B  78     -17.870 -23.645  -8.897  1.00  0.00           C  
ATOM   1194  H   LEU B  78     -17.480 -26.363 -11.851  1.00  0.00           H  
ATOM   1195  HA  LEU B  78     -17.185 -23.539 -11.577  1.00  0.00           H  
ATOM   1196 1HB  LEU B  78     -15.629 -25.825 -10.340  1.00  0.00           H  
ATOM   1197 2HB  LEU B  78     -15.370 -24.130  -9.917  1.00  0.00           H  
ATOM   1198  HG  LEU B  78     -17.918 -25.694  -9.462  1.00  0.00           H  
ATOM   1199 1HD1 LEU B  78     -17.233 -25.559  -7.108  1.00  0.00           H  
ATOM   1200 2HD1 LEU B  78     -16.049 -26.450  -8.092  1.00  0.00           H  
ATOM   1201 3HD1 LEU B  78     -15.713 -24.774  -7.598  1.00  0.00           H  
ATOM   1202 1HD2 LEU B  78     -18.607 -23.783  -8.106  1.00  0.00           H  
ATOM   1203 2HD2 LEU B  78     -17.138 -22.897  -8.584  1.00  0.00           H  
ATOM   1204 3HD2 LEU B  78     -18.368 -23.305  -9.805  1.00  0.00           H  
ATOM   1205  N   ARG B  79     -14.751 -25.014 -13.193  1.00  0.00           N  
ATOM   1206  CA  ARG B  79     -13.650 -24.779 -14.140  1.00  0.00           C  
ATOM   1207  C   ARG B  79     -14.048 -23.993 -15.384  1.00  0.00           C  
ATOM   1208  O   ARG B  79     -13.221 -23.257 -15.931  1.00  0.00           O  
ATOM   1209  CB  ARG B  79     -13.050 -26.108 -14.628  1.00  0.00           C  
ATOM   1210  CG  ARG B  79     -12.208 -26.837 -13.606  1.00  0.00           C  
ATOM   1211  CD  ARG B  79     -11.014 -27.549 -14.234  1.00  0.00           C  
ATOM   1212  NE  ARG B  79     -11.381 -28.806 -14.883  1.00  0.00           N  
ATOM   1213  CZ  ARG B  79     -10.517 -29.676 -15.418  1.00  0.00           C  
ATOM   1214  NH1 ARG B  79     -10.974 -30.792 -15.977  1.00  0.00           N  
ATOM   1215  NH2 ARG B  79      -9.202 -29.444 -15.401  1.00  0.00           N  
ATOM   1216  H   ARG B  79     -15.068 -25.960 -13.030  1.00  0.00           H  
ATOM   1217  HA  ARG B  79     -12.867 -24.217 -13.629  1.00  0.00           H  
ATOM   1218 1HB  ARG B  79     -13.853 -26.778 -14.932  1.00  0.00           H  
ATOM   1219 2HB  ARG B  79     -12.427 -25.926 -15.503  1.00  0.00           H  
ATOM   1220 1HG  ARG B  79     -11.828 -26.125 -12.874  1.00  0.00           H  
ATOM   1221 2HG  ARG B  79     -12.818 -27.586 -13.100  1.00  0.00           H  
ATOM   1222 1HD  ARG B  79     -10.561 -26.904 -14.987  1.00  0.00           H  
ATOM   1223 2HD  ARG B  79     -10.279 -27.776 -13.462  1.00  0.00           H  
ATOM   1224  HE  ARG B  79     -12.364 -29.039 -14.935  1.00  0.00           H  
ATOM   1225 1HH1 ARG B  79     -11.966 -30.979 -15.997  1.00  0.00           H  
ATOM   1226 2HH1 ARG B  79     -10.328 -31.456 -16.383  1.00  0.00           H  
ATOM   1227 1HH2 ARG B  79      -8.844 -28.598 -14.980  1.00  0.00           H  
ATOM   1228 2HH2 ARG B  79      -8.566 -30.112 -15.810  1.00  0.00           H  
ATOM   1229  N   SER B  80     -15.285 -24.184 -15.841  1.00  0.00           N  
ATOM   1230  CA  SER B  80     -15.780 -23.597 -17.092  1.00  0.00           C  
ATOM   1231  C   SER B  80     -16.391 -22.207 -16.946  1.00  0.00           C  
ATOM   1232  O   SER B  80     -16.212 -21.359 -17.817  1.00  0.00           O  
ATOM   1233  CB  SER B  80     -16.812 -24.522 -17.705  1.00  0.00           C  
ATOM   1234  OG  SER B  80     -16.253 -25.773 -17.998  1.00  0.00           O  
ATOM   1235  H   SER B  80     -15.902 -24.765 -15.292  1.00  0.00           H  
ATOM   1236  HA  SER B  80     -14.942 -23.500 -17.785  1.00  0.00           H  
ATOM   1237 1HB  SER B  80     -17.647 -24.645 -17.017  1.00  0.00           H  
ATOM   1238 2HB  SER B  80     -17.205 -24.074 -18.618  1.00  0.00           H  
ATOM   1239  HG  SER B  80     -16.204 -26.242 -17.161  1.00  0.00           H  
ATOM   1240  N   ILE B  81     -17.145 -21.998 -15.866  1.00  0.00           N  
ATOM   1241  CA  ILE B  81     -17.927 -20.771 -15.676  1.00  0.00           C  
ATOM   1242  C   ILE B  81     -17.050 -19.521 -15.507  1.00  0.00           C  
ATOM   1243  O   ILE B  81     -16.101 -19.516 -14.720  1.00  0.00           O  
ATOM   1244  CB  ILE B  81     -18.946 -20.920 -14.500  1.00  0.00           C  
ATOM   1245  CG1 ILE B  81     -19.979 -19.782 -14.495  1.00  0.00           C  
ATOM   1246  CG2 ILE B  81     -18.251 -21.008 -13.140  1.00  0.00           C  
ATOM   1247  CD1 ILE B  81     -20.983 -19.848 -15.619  1.00  0.00           C  
ATOM   1248  H   ILE B  81     -17.174 -22.715 -15.157  1.00  0.00           H  
ATOM   1249  HA  ILE B  81     -18.487 -20.572 -16.590  1.00  0.00           H  
ATOM   1250  HB  ILE B  81     -19.530 -21.829 -14.640  1.00  0.00           H  
ATOM   1251 1HG1 ILE B  81     -20.528 -19.793 -13.554  1.00  0.00           H  
ATOM   1252 2HG1 ILE B  81     -19.464 -18.823 -14.561  1.00  0.00           H  
ATOM   1253 1HG2 ILE B  81     -19.000 -21.112 -12.355  1.00  0.00           H  
ATOM   1254 2HG2 ILE B  81     -17.588 -21.874 -13.126  1.00  0.00           H  
ATOM   1255 3HG2 ILE B  81     -17.669 -20.103 -12.969  1.00  0.00           H  
ATOM   1256 1HD1 ILE B  81     -21.673 -19.008 -15.541  1.00  0.00           H  
ATOM   1257 2HD1 ILE B  81     -20.462 -19.801 -16.576  1.00  0.00           H  
ATOM   1258 3HD1 ILE B  81     -21.539 -20.783 -15.555  1.00  0.00           H  
ATOM   1259  N   ARG B  82     -17.380 -18.472 -16.260  1.00  0.00           N  
ATOM   1260  CA  ARG B  82     -16.699 -17.176 -16.195  1.00  0.00           C  
ATOM   1261  C   ARG B  82     -17.729 -16.057 -16.356  1.00  0.00           C  
ATOM   1262  O   ARG B  82     -18.777 -16.276 -16.961  1.00  0.00           O  
ATOM   1263  CB  ARG B  82     -15.651 -17.054 -17.309  1.00  0.00           C  
ATOM   1264  CG  ARG B  82     -14.544 -18.100 -17.275  1.00  0.00           C  
ATOM   1265  CD  ARG B  82     -13.448 -17.810 -18.298  1.00  0.00           C  
ATOM   1266  NE  ARG B  82     -13.969 -17.554 -19.642  1.00  0.00           N  
ATOM   1267  CZ  ARG B  82     -14.190 -18.477 -20.585  1.00  0.00           C  
ATOM   1268  NH1 ARG B  82     -14.674 -18.098 -21.767  1.00  0.00           N  
ATOM   1269  NH2 ARG B  82     -13.946 -19.772 -20.371  1.00  0.00           N  
ATOM   1270  H   ARG B  82     -18.145 -18.595 -16.907  1.00  0.00           H  
ATOM   1271  HA  ARG B  82     -16.191 -17.098 -15.232  1.00  0.00           H  
ATOM   1272 1HB  ARG B  82     -16.140 -17.128 -18.279  1.00  0.00           H  
ATOM   1273 2HB  ARG B  82     -15.175 -16.074 -17.257  1.00  0.00           H  
ATOM   1274 1HG  ARG B  82     -14.089 -18.117 -16.284  1.00  0.00           H  
ATOM   1275 2HG  ARG B  82     -14.964 -19.082 -17.498  1.00  0.00           H  
ATOM   1276 1HD  ARG B  82     -12.887 -16.930 -17.988  1.00  0.00           H  
ATOM   1277 2HD  ARG B  82     -12.776 -18.664 -18.362  1.00  0.00           H  
ATOM   1278  HE  ARG B  82     -14.184 -16.597 -19.889  1.00  0.00           H  
ATOM   1279 1HH1 ARG B  82     -14.868 -17.122 -21.944  1.00  0.00           H  
ATOM   1280 2HH1 ARG B  82     -14.844 -18.786 -22.486  1.00  0.00           H  
ATOM   1281 1HH2 ARG B  82     -13.584 -20.077 -19.478  1.00  0.00           H  
ATOM   1282 2HH2 ARG B  82     -14.123 -20.446 -21.101  1.00  0.00           H  
ATOM   1283  N   PRO B  83     -17.437 -14.850 -15.831  1.00  0.00           N  
ATOM   1284  CA  PRO B  83     -18.349 -13.715 -16.059  1.00  0.00           C  
ATOM   1285  C   PRO B  83     -18.745 -13.493 -17.530  1.00  0.00           C  
ATOM   1286  O   PRO B  83     -19.883 -13.101 -17.797  1.00  0.00           O  
ATOM   1287  CB  PRO B  83     -17.530 -12.534 -15.526  1.00  0.00           C  
ATOM   1288  CG  PRO B  83     -16.679 -13.130 -14.457  1.00  0.00           C  
ATOM   1289  CD  PRO B  83     -16.264 -14.467 -15.012  1.00  0.00           C  
ATOM   1290  HA  PRO B  83     -19.268 -13.869 -15.475  1.00  0.00           H  
ATOM   1291 1HB  PRO B  83     -16.942 -12.087 -16.341  1.00  0.00           H  
ATOM   1292 2HB  PRO B  83     -18.203 -11.750 -15.149  1.00  0.00           H  
ATOM   1293 1HG  PRO B  83     -15.823 -12.474 -14.245  1.00  0.00           H  
ATOM   1294 2HG  PRO B  83     -17.252 -13.219 -13.522  1.00  0.00           H  
ATOM   1295 1HD  PRO B  83     -15.357 -14.343 -15.623  1.00  0.00           H  
ATOM   1296 2HD  PRO B  83     -16.082 -15.167 -14.185  1.00  0.00           H  
ATOM   1297  N   ASP B  84     -17.824 -13.767 -18.456  1.00  0.00           N  
ATOM   1298  CA  ASP B  84     -18.066 -13.577 -19.898  1.00  0.00           C  
ATOM   1299  C   ASP B  84     -18.960 -14.633 -20.572  1.00  0.00           C  
ATOM   1300  O   ASP B  84     -19.380 -14.423 -21.712  1.00  0.00           O  
ATOM   1301  CB  ASP B  84     -16.735 -13.431 -20.667  1.00  0.00           C  
ATOM   1302  CG  ASP B  84     -15.892 -14.703 -20.654  1.00  0.00           C  
ATOM   1303  OD1 ASP B  84     -15.192 -14.943 -19.650  1.00  0.00           O  
ATOM   1304  OD2 ASP B  84     -15.930 -15.469 -21.642  1.00  0.00           O  
ATOM   1305  H   ASP B  84     -16.928 -14.117 -18.150  1.00  0.00           H  
ATOM   1306  HA  ASP B  84     -18.645 -12.664 -20.035  1.00  0.00           H  
ATOM   1307 1HB  ASP B  84     -16.941 -13.163 -21.704  1.00  0.00           H  
ATOM   1308 2HB  ASP B  84     -16.149 -12.623 -20.230  1.00  0.00           H  
ATOM   1309  N   ASN B  85     -19.228 -15.760 -19.901  1.00  0.00           N  
ATOM   1310  CA  ASN B  85     -20.060 -16.844 -20.475  1.00  0.00           C  
ATOM   1311  C   ASN B  85     -21.278 -17.238 -19.613  1.00  0.00           C  
ATOM   1312  O   ASN B  85     -21.941 -18.232 -19.897  1.00  0.00           O  
ATOM   1313  CB  ASN B  85     -19.197 -18.073 -20.840  1.00  0.00           C  
ATOM   1314  CG  ASN B  85     -18.588 -18.775 -19.628  1.00  0.00           C  
ATOM   1315  ND2 ASN B  85     -17.562 -19.582 -19.872  1.00  0.00           N  
ATOM   1316  OD1 ASN B  85     -19.043 -18.606 -18.497  1.00  0.00           O  
ATOM   1317  H   ASN B  85     -18.849 -15.871 -18.971  1.00  0.00           H  
ATOM   1318  HA  ASN B  85     -20.532 -16.473 -21.386  1.00  0.00           H  
ATOM   1319 1HB  ASN B  85     -19.806 -18.797 -21.384  1.00  0.00           H  
ATOM   1320 2HB  ASN B  85     -18.386 -17.764 -21.501  1.00  0.00           H  
ATOM   1321 1HD2 ASN B  85     -17.120 -20.070 -19.119  1.00  0.00           H  
ATOM   1322 2HD2 ASN B  85     -17.232 -19.703 -20.808  1.00  0.00           H  
ATOM   1323  N   MET B  86     -21.574 -16.432 -18.590  1.00  0.00           N  
ATOM   1324  CA  MET B  86     -22.713 -16.651 -17.684  1.00  0.00           C  
ATOM   1325  C   MET B  86     -24.055 -16.899 -18.369  1.00  0.00           C  
ATOM   1326  O   MET B  86     -24.814 -17.779 -17.951  1.00  0.00           O  
ATOM   1327  CB  MET B  86     -22.844 -15.455 -16.744  1.00  0.00           C  
ATOM   1328  CG  MET B  86     -21.832 -15.434 -15.607  1.00  0.00           C  
ATOM   1329  SD  MET B  86     -21.836 -13.874 -14.701  1.00  0.00           S  
ATOM   1330  CE  MET B  86     -23.520 -13.838 -14.097  1.00  0.00           C  
ATOM   1331  H   MET B  86     -20.973 -15.633 -18.443  1.00  0.00           H  
ATOM   1332  HA  MET B  86     -22.511 -17.535 -17.080  1.00  0.00           H  
ATOM   1333 1HB  MET B  86     -22.729 -14.531 -17.311  1.00  0.00           H  
ATOM   1334 2HB  MET B  86     -23.842 -15.445 -16.303  1.00  0.00           H  
ATOM   1335 1HG  MET B  86     -22.053 -16.239 -14.908  1.00  0.00           H  
ATOM   1336 2HG  MET B  86     -20.831 -15.596 -16.008  1.00  0.00           H  
ATOM   1337 1HE  MET B  86     -23.679 -12.930 -13.515  1.00  0.00           H  
ATOM   1338 2HE  MET B  86     -24.210 -13.854 -14.940  1.00  0.00           H  
ATOM   1339 3HE  MET B  86     -23.698 -14.708 -13.465  1.00  0.00           H  
ATOM   1340  N   SER B  87     -24.343 -16.110 -19.405  1.00  0.00           N  
ATOM   1341  CA  SER B  87     -25.618 -16.199 -20.133  1.00  0.00           C  
ATOM   1342  C   SER B  87     -25.852 -17.561 -20.789  1.00  0.00           C  
ATOM   1343  O   SER B  87     -26.996 -17.938 -21.033  1.00  0.00           O  
ATOM   1344  CB  SER B  87     -25.671 -15.116 -21.193  1.00  0.00           C  
ATOM   1345  OG  SER B  87     -24.682 -15.317 -22.166  1.00  0.00           O  
ATOM   1346  H   SER B  87     -23.655 -15.429 -19.695  1.00  0.00           H  
ATOM   1347  HA  SER B  87     -26.433 -16.065 -19.420  1.00  0.00           H  
ATOM   1348 1HB  SER B  87     -26.653 -15.119 -21.665  1.00  0.00           H  
ATOM   1349 2HB  SER B  87     -25.533 -14.143 -20.728  1.00  0.00           H  
ATOM   1350  HG  SER B  87     -24.685 -16.259 -22.356  1.00  0.00           H  
ATOM   1351  N   GLU B  88     -24.769 -18.295 -21.042  1.00  0.00           N  
ATOM   1352  CA  GLU B  88     -24.836 -19.639 -21.628  1.00  0.00           C  
ATOM   1353  C   GLU B  88     -25.025 -20.764 -20.600  1.00  0.00           C  
ATOM   1354  O   GLU B  88     -25.351 -21.886 -20.978  1.00  0.00           O  
ATOM   1355  CB  GLU B  88     -23.568 -19.909 -22.440  1.00  0.00           C  
ATOM   1356  CG  GLU B  88     -23.402 -19.018 -23.664  1.00  0.00           C  
ATOM   1357  CD  GLU B  88     -22.202 -19.379 -24.492  1.00  0.00           C  
ATOM   1358  OE1 GLU B  88     -22.365 -20.068 -25.470  1.00  0.00           O  
ATOM   1359  OE2 GLU B  88     -21.120 -18.968 -24.147  1.00  0.00           O  
ATOM   1360  H   GLU B  88     -23.865 -17.901 -20.817  1.00  0.00           H  
ATOM   1361  HA  GLU B  88     -25.698 -19.682 -22.296  1.00  0.00           H  
ATOM   1362 1HB  GLU B  88     -22.693 -19.770 -21.804  1.00  0.00           H  
ATOM   1363 2HB  GLU B  88     -23.566 -20.945 -22.778  1.00  0.00           H  
ATOM   1364 1HG  GLU B  88     -24.295 -19.100 -24.282  1.00  0.00           H  
ATOM   1365 2HG  GLU B  88     -23.315 -17.983 -23.336  1.00  0.00           H  
ATOM   1366  N   TYR B  89     -24.795 -20.466 -19.317  1.00  0.00           N  
ATOM   1367  CA  TYR B  89     -24.844 -21.458 -18.235  1.00  0.00           C  
ATOM   1368  C   TYR B  89     -25.955 -21.167 -17.203  1.00  0.00           C  
ATOM   1369  O   TYR B  89     -25.897 -21.669 -16.074  1.00  0.00           O  
ATOM   1370  CB  TYR B  89     -23.481 -21.500 -17.517  1.00  0.00           C  
ATOM   1371  CG  TYR B  89     -22.347 -22.169 -18.274  1.00  0.00           C  
ATOM   1372  CD1 TYR B  89     -21.486 -21.428 -19.084  1.00  0.00           C  
ATOM   1373  CD2 TYR B  89     -22.102 -23.537 -18.138  1.00  0.00           C  
ATOM   1374  CE1 TYR B  89     -20.435 -22.035 -19.763  1.00  0.00           C  
ATOM   1375  CE2 TYR B  89     -21.052 -24.153 -18.811  1.00  0.00           C  
ATOM   1376  CZ  TYR B  89     -20.224 -23.400 -19.622  1.00  0.00           C  
ATOM   1377  OH  TYR B  89     -19.182 -24.005 -20.289  1.00  0.00           O  
ATOM   1378  H   TYR B  89     -24.577 -19.505 -19.096  1.00  0.00           H  
ATOM   1379  HA  TYR B  89     -25.049 -22.436 -18.670  1.00  0.00           H  
ATOM   1380 1HB  TYR B  89     -23.157 -20.483 -17.291  1.00  0.00           H  
ATOM   1381 2HB  TYR B  89     -23.584 -22.027 -16.568  1.00  0.00           H  
ATOM   1382  HD1 TYR B  89     -21.629 -20.353 -19.193  1.00  0.00           H  
ATOM   1383  HD2 TYR B  89     -22.739 -24.143 -17.495  1.00  0.00           H  
ATOM   1384  HE1 TYR B  89     -19.774 -21.436 -20.391  1.00  0.00           H  
ATOM   1385  HE2 TYR B  89     -20.887 -25.226 -18.698  1.00  0.00           H  
ATOM   1386  HH  TYR B  89     -18.739 -23.357 -20.843  1.00  0.00           H  
ATOM   1387  N   SER B  90     -26.971 -20.388 -17.586  1.00  0.00           N  
ATOM   1388  CA  SER B  90     -28.032 -19.956 -16.659  1.00  0.00           C  
ATOM   1389  C   SER B  90     -28.702 -21.124 -15.925  1.00  0.00           C  
ATOM   1390  O   SER B  90     -29.012 -21.025 -14.725  1.00  0.00           O  
ATOM   1391  CB  SER B  90     -29.085 -19.172 -17.417  1.00  0.00           C  
ATOM   1392  OG  SER B  90     -29.717 -19.975 -18.375  1.00  0.00           O  
ATOM   1393  H   SER B  90     -27.007 -20.089 -18.550  1.00  0.00           H  
ATOM   1394  HA  SER B  90     -27.583 -19.325 -15.889  1.00  0.00           H  
ATOM   1395 1HB  SER B  90     -29.825 -18.785 -16.717  1.00  0.00           H  
ATOM   1396 2HB  SER B  90     -28.620 -18.317 -17.905  1.00  0.00           H  
ATOM   1397  HG  SER B  90     -29.901 -19.402 -19.122  1.00  0.00           H  
ATOM   1398  N   LYS B  91     -28.900 -22.224 -16.648  1.00  0.00           N  
ATOM   1399  CA  LYS B  91     -29.482 -23.447 -16.093  1.00  0.00           C  
ATOM   1400  C   LYS B  91     -28.545 -24.100 -15.074  1.00  0.00           C  
ATOM   1401  O   LYS B  91     -28.959 -24.431 -13.955  1.00  0.00           O  
ATOM   1402  CB  LYS B  91     -29.813 -24.428 -17.229  1.00  0.00           C  
ATOM   1403  CG  LYS B  91     -30.781 -25.539 -16.853  1.00  0.00           C  
ATOM   1404  CD  LYS B  91     -30.092 -26.867 -16.552  1.00  0.00           C  
ATOM   1405  CE  LYS B  91     -29.896 -27.700 -17.817  1.00  0.00           C  
ATOM   1406  NZ  LYS B  91     -31.180 -28.255 -18.335  1.00  0.00           N  
ATOM   1407  H   LYS B  91     -28.634 -22.203 -17.622  1.00  0.00           H  
ATOM   1408  HA  LYS B  91     -30.404 -23.185 -15.571  1.00  0.00           H  
ATOM   1409 1HB  LYS B  91     -30.247 -23.882 -18.067  1.00  0.00           H  
ATOM   1410 2HB  LYS B  91     -28.895 -24.897 -17.584  1.00  0.00           H  
ATOM   1411 1HG  LYS B  91     -31.345 -25.247 -15.969  1.00  0.00           H  
ATOM   1412 2HG  LYS B  91     -31.480 -25.704 -17.672  1.00  0.00           H  
ATOM   1413 1HD  LYS B  91     -29.118 -26.678 -16.100  1.00  0.00           H  
ATOM   1414 2HD  LYS B  91     -30.696 -27.438 -15.847  1.00  0.00           H  
ATOM   1415 1HE  LYS B  91     -29.445 -27.082 -18.592  1.00  0.00           H  
ATOM   1416 2HE  LYS B  91     -29.220 -28.529 -17.605  1.00  0.00           H  
ATOM   1417 1HZ  LYS B  91     -31.002 -28.796 -19.169  1.00  0.00           H  
ATOM   1418 2HZ  LYS B  91     -31.600 -28.847 -17.632  1.00  0.00           H  
ATOM   1419 3HZ  LYS B  91     -31.811 -27.496 -18.555  1.00  0.00           H  
ATOM   1420  N   GLN B  92     -27.285 -24.273 -15.466  1.00  0.00           N  
ATOM   1421  CA  GLN B  92     -26.271 -24.879 -14.596  1.00  0.00           C  
ATOM   1422  C   GLN B  92     -25.978 -24.029 -13.352  1.00  0.00           C  
ATOM   1423  O   GLN B  92     -25.781 -24.575 -12.268  1.00  0.00           O  
ATOM   1424  CB  GLN B  92     -24.981 -25.171 -15.374  1.00  0.00           C  
ATOM   1425  CG  GLN B  92     -25.140 -26.321 -16.365  1.00  0.00           C  
ATOM   1426  CD  GLN B  92     -23.842 -26.719 -17.056  1.00  0.00           C  
ATOM   1427  NE2 GLN B  92     -23.943 -27.132 -18.319  1.00  0.00           N  
ATOM   1428  OE1 GLN B  92     -22.771 -26.681 -16.458  1.00  0.00           O  
ATOM   1429  H   GLN B  92     -27.021 -23.974 -16.394  1.00  0.00           H  
ATOM   1430  HA  GLN B  92     -26.664 -25.821 -14.213  1.00  0.00           H  
ATOM   1431 1HB  GLN B  92     -24.674 -24.278 -15.918  1.00  0.00           H  
ATOM   1432 2HB  GLN B  92     -24.183 -25.418 -14.674  1.00  0.00           H  
ATOM   1433 1HG  GLN B  92     -25.511 -27.197 -15.832  1.00  0.00           H  
ATOM   1434 2HG  GLN B  92     -25.847 -26.025 -17.138  1.00  0.00           H  
ATOM   1435 1HE2 GLN B  92     -23.122 -27.405 -18.823  1.00  0.00           H  
ATOM   1436 2HE2 GLN B  92     -24.837 -27.167 -18.764  1.00  0.00           H  
ATOM   1437  N   MET B  93     -25.962 -22.707 -13.509  1.00  0.00           N  
ATOM   1438  CA  MET B  93     -25.787 -21.797 -12.371  1.00  0.00           C  
ATOM   1439  C   MET B  93     -26.845 -22.022 -11.287  1.00  0.00           C  
ATOM   1440  O   MET B  93     -26.531 -22.085 -10.101  1.00  0.00           O  
ATOM   1441  CB  MET B  93     -25.821 -20.347 -12.850  1.00  0.00           C  
ATOM   1442  CG  MET B  93     -24.580 -19.907 -13.614  1.00  0.00           C  
ATOM   1443  SD  MET B  93     -24.738 -18.245 -14.298  1.00  0.00           S  
ATOM   1444  CE  MET B  93     -24.907 -17.278 -12.801  1.00  0.00           C  
ATOM   1445  H   MET B  93     -26.075 -22.319 -14.435  1.00  0.00           H  
ATOM   1446  HA  MET B  93     -24.822 -22.007 -11.907  1.00  0.00           H  
ATOM   1447 1HB  MET B  93     -26.683 -20.200 -13.500  1.00  0.00           H  
ATOM   1448 2HB  MET B  93     -25.939 -19.683 -11.992  1.00  0.00           H  
ATOM   1449 1HG  MET B  93     -23.718 -19.925 -12.949  1.00  0.00           H  
ATOM   1450 2HG  MET B  93     -24.393 -20.600 -14.435  1.00  0.00           H  
ATOM   1451 1HE  MET B  93     -25.015 -16.224 -13.058  1.00  0.00           H  
ATOM   1452 2HE  MET B  93     -25.789 -17.609 -12.251  1.00  0.00           H  
ATOM   1453 3HE  MET B  93     -24.021 -17.411 -12.180  1.00  0.00           H  
ATOM   1454  N   GLN B  94     -28.095 -22.173 -11.705  1.00  0.00           N  
ATOM   1455  CA  GLN B  94     -29.168 -22.474 -10.758  1.00  0.00           C  
ATOM   1456  C   GLN B  94     -28.998 -23.846 -10.105  1.00  0.00           C  
ATOM   1457  O   GLN B  94     -29.100 -23.954  -8.883  1.00  0.00           O  
ATOM   1458  CB  GLN B  94     -30.525 -22.361 -11.437  1.00  0.00           C  
ATOM   1459  CG  GLN B  94     -30.863 -20.929 -11.805  1.00  0.00           C  
ATOM   1460  CD  GLN B  94     -32.115 -20.839 -12.635  1.00  0.00           C  
ATOM   1461  NE2 GLN B  94     -31.963 -20.830 -13.956  1.00  0.00           N  
ATOM   1462  OE1 GLN B  94     -33.212 -20.807 -12.094  1.00  0.00           O  
ATOM   1463  H   GLN B  94     -28.316 -22.080 -12.685  1.00  0.00           H  
ATOM   1464  HA  GLN B  94     -29.124 -21.751  -9.943  1.00  0.00           H  
ATOM   1465 1HB  GLN B  94     -30.535 -22.971 -12.338  1.00  0.00           H  
ATOM   1466 2HB  GLN B  94     -31.298 -22.747 -10.771  1.00  0.00           H  
ATOM   1467 1HG  GLN B  94     -31.010 -20.356 -10.891  1.00  0.00           H  
ATOM   1468 2HG  GLN B  94     -30.037 -20.509 -12.381  1.00  0.00           H  
ATOM   1469 1HE2 GLN B  94     -32.764 -20.772 -14.553  1.00  0.00           H  
ATOM   1470 2HE2 GLN B  94     -31.047 -20.883 -14.355  1.00  0.00           H  
ATOM   1471  N   ARG B  95     -28.712 -24.868 -10.912  1.00  0.00           N  
ATOM   1472  CA  ARG B  95     -28.487 -26.241 -10.405  1.00  0.00           C  
ATOM   1473  C   ARG B  95     -27.382 -26.268  -9.338  1.00  0.00           C  
ATOM   1474  O   ARG B  95     -27.522 -26.931  -8.315  1.00  0.00           O  
ATOM   1475  CB  ARG B  95     -28.096 -27.177 -11.552  1.00  0.00           C  
ATOM   1476  CG  ARG B  95     -27.980 -28.653 -11.174  1.00  0.00           C  
ATOM   1477  CD  ARG B  95     -27.111 -29.423 -12.157  1.00  0.00           C  
ATOM   1478  NE  ARG B  95     -27.711 -29.519 -13.488  1.00  0.00           N  
ATOM   1479  CZ  ARG B  95     -27.161 -30.145 -14.531  1.00  0.00           C  
ATOM   1480  NH1 ARG B  95     -27.803 -30.166 -15.697  1.00  0.00           N  
ATOM   1481  NH2 ARG B  95     -25.976 -30.750 -14.427  1.00  0.00           N  
ATOM   1482  H   ARG B  95     -28.648 -24.693 -11.905  1.00  0.00           H  
ATOM   1483  HA  ARG B  95     -29.413 -26.603  -9.960  1.00  0.00           H  
ATOM   1484 1HB  ARG B  95     -28.834 -27.101 -12.350  1.00  0.00           H  
ATOM   1485 2HB  ARG B  95     -27.135 -26.868 -11.963  1.00  0.00           H  
ATOM   1486 1HG  ARG B  95     -27.534 -28.741 -10.183  1.00  0.00           H  
ATOM   1487 2HG  ARG B  95     -28.973 -29.106 -11.166  1.00  0.00           H  
ATOM   1488 1HD  ARG B  95     -26.149 -28.922 -12.262  1.00  0.00           H  
ATOM   1489 2HD  ARG B  95     -26.955 -30.436 -11.789  1.00  0.00           H  
ATOM   1490  HE  ARG B  95     -28.609 -29.079 -13.631  1.00  0.00           H  
ATOM   1491 1HH1 ARG B  95     -28.701 -29.709 -15.788  1.00  0.00           H  
ATOM   1492 2HH1 ARG B  95     -27.394 -30.636 -16.491  1.00  0.00           H  
ATOM   1493 1HH2 ARG B  95     -25.478 -30.739 -13.547  1.00  0.00           H  
ATOM   1494 2HH2 ARG B  95     -25.575 -31.217 -15.227  1.00  0.00           H  
ATOM   1495  N   PHE B  96     -26.292 -25.547  -9.583  1.00  0.00           N  
ATOM   1496  CA  PHE B  96     -25.118 -25.583  -8.687  1.00  0.00           C  
ATOM   1497  C   PHE B  96     -25.098 -24.453  -7.638  1.00  0.00           C  
ATOM   1498  O   PHE B  96     -24.096 -24.269  -6.937  1.00  0.00           O  
ATOM   1499  CB  PHE B  96     -23.836 -25.573  -9.526  1.00  0.00           C  
ATOM   1500  CG  PHE B  96     -23.698 -26.776 -10.432  1.00  0.00           C  
ATOM   1501  CD1 PHE B  96     -23.702 -28.060  -9.903  1.00  0.00           C  
ATOM   1502  CD2 PHE B  96     -23.562 -26.629 -11.807  1.00  0.00           C  
ATOM   1503  CE1 PHE B  96     -23.568 -29.173 -10.718  1.00  0.00           C  
ATOM   1504  CE2 PHE B  96     -23.434 -27.739 -12.630  1.00  0.00           C  
ATOM   1505  CZ  PHE B  96     -23.430 -29.010 -12.084  1.00  0.00           C  
ATOM   1506  H   PHE B  96     -26.267 -24.960 -10.404  1.00  0.00           H  
ATOM   1507  HA  PHE B  96     -25.157 -26.503  -8.103  1.00  0.00           H  
ATOM   1508 1HB  PHE B  96     -23.811 -24.676 -10.143  1.00  0.00           H  
ATOM   1509 2HB  PHE B  96     -22.970 -25.540  -8.865  1.00  0.00           H  
ATOM   1510  HD1 PHE B  96     -23.813 -28.192  -8.825  1.00  0.00           H  
ATOM   1511  HD2 PHE B  96     -23.564 -25.628 -12.240  1.00  0.00           H  
ATOM   1512  HE1 PHE B  96     -23.572 -30.172 -10.281  1.00  0.00           H  
ATOM   1513  HE2 PHE B  96     -23.335 -27.609 -13.707  1.00  0.00           H  
ATOM   1514  HZ  PHE B  96     -23.318 -29.880 -12.729  1.00  0.00           H  
ATOM   1515  N   ASN B  97     -26.209 -23.725  -7.529  1.00  0.00           N  
ATOM   1516  CA  ASN B  97     -26.389 -22.627  -6.580  1.00  0.00           C  
ATOM   1517  C   ASN B  97     -25.293 -21.568  -6.675  1.00  0.00           C  
ATOM   1518  O   ASN B  97     -24.742 -21.133  -5.665  1.00  0.00           O  
ATOM   1519  CB  ASN B  97     -26.469 -23.171  -5.165  1.00  0.00           C  
ATOM   1520  CG  ASN B  97     -27.021 -22.168  -4.191  1.00  0.00           C  
ATOM   1521  ND2 ASN B  97     -26.524 -22.194  -2.980  1.00  0.00           N  
ATOM   1522  OD1 ASN B  97     -27.898 -21.368  -4.535  1.00  0.00           O  
ATOM   1523  H   ASN B  97     -26.966 -23.964  -8.153  1.00  0.00           H  
ATOM   1524  HA  ASN B  97     -27.310 -22.099  -6.832  1.00  0.00           H  
ATOM   1525 1HB  ASN B  97     -27.101 -24.060  -5.151  1.00  0.00           H  
ATOM   1526 2HB  ASN B  97     -25.474 -23.471  -4.836  1.00  0.00           H  
ATOM   1527 1HD2 ASN B  97     -26.854 -21.550  -2.290  1.00  0.00           H  
ATOM   1528 2HD2 ASN B  97     -25.814 -22.859  -2.747  1.00  0.00           H  
ATOM   1529  N   VAL B  98     -25.002 -21.154  -7.905  1.00  0.00           N  
ATOM   1530  CA  VAL B  98     -24.012 -20.121  -8.178  1.00  0.00           C  
ATOM   1531  C   VAL B  98     -24.714 -18.972  -8.907  1.00  0.00           C  
ATOM   1532  O   VAL B  98     -25.556 -19.207  -9.776  1.00  0.00           O  
ATOM   1533  CB  VAL B  98     -22.860 -20.673  -9.037  1.00  0.00           C  
ATOM   1534  CG1 VAL B  98     -21.973 -19.539  -9.529  1.00  0.00           C  
ATOM   1535  CG2 VAL B  98     -22.052 -21.680  -8.233  1.00  0.00           C  
ATOM   1536  H   VAL B  98     -25.492 -21.581  -8.678  1.00  0.00           H  
ATOM   1537  HA  VAL B  98     -23.641 -19.739  -7.226  1.00  0.00           H  
ATOM   1538  HB  VAL B  98     -23.276 -21.160  -9.918  1.00  0.00           H  
ATOM   1539 1HG1 VAL B  98     -21.163 -19.948 -10.134  1.00  0.00           H  
ATOM   1540 2HG1 VAL B  98     -22.564 -18.851 -10.132  1.00  0.00           H  
ATOM   1541 3HG1 VAL B  98     -21.552 -19.007  -8.674  1.00  0.00           H  
ATOM   1542 1HG2 VAL B  98     -21.238 -22.067  -8.847  1.00  0.00           H  
ATOM   1543 2HG2 VAL B  98     -21.639 -21.195  -7.348  1.00  0.00           H  
ATOM   1544 3HG2 VAL B  98     -22.697 -22.503  -7.926  1.00  0.00           H  
ATOM   1545  N   GLY B  99     -24.392 -17.742  -8.513  1.00  0.00           N  
ATOM   1546  CA  GLY B  99     -24.939 -16.525  -9.128  1.00  0.00           C  
ATOM   1547  C   GLY B  99     -25.682 -15.566  -8.211  1.00  0.00           C  
ATOM   1548  O   GLY B  99     -26.125 -14.509  -8.672  1.00  0.00           O  
ATOM   1549  H   GLY B  99     -23.735 -17.655  -7.751  1.00  0.00           H  
ATOM   1550 1HA  GLY B  99     -24.131 -15.956  -9.587  1.00  0.00           H  
ATOM   1551 2HA  GLY B  99     -25.632 -16.799  -9.921  1.00  0.00           H  
ATOM   1552  N   GLU B 100     -25.854 -15.924  -6.938  1.00  0.00           N  
ATOM   1553  CA  GLU B 100     -26.498 -15.034  -5.961  1.00  0.00           C  
ATOM   1554  C   GLU B 100     -25.557 -14.877  -4.761  1.00  0.00           C  
ATOM   1555  O   GLU B 100     -24.679 -14.017  -4.811  1.00  0.00           O  
ATOM   1556  CB  GLU B 100     -27.852 -15.589  -5.513  1.00  0.00           C  
ATOM   1557  CG  GLU B 100     -28.917 -15.602  -6.600  1.00  0.00           C  
ATOM   1558  CD  GLU B 100     -30.218 -16.196  -6.137  1.00  0.00           C  
ATOM   1559  OE1 GLU B 100     -30.273 -16.665  -5.025  1.00  0.00           O  
ATOM   1560  OE2 GLU B 100     -31.159 -16.181  -6.895  1.00  0.00           O  
ATOM   1561  H   GLU B 100     -25.533 -16.833  -6.638  1.00  0.00           H  
ATOM   1562  HA  GLU B 100     -26.595 -14.044  -6.406  1.00  0.00           H  
ATOM   1563 1HB  GLU B 100     -27.726 -16.611  -5.155  1.00  0.00           H  
ATOM   1564 2HB  GLU B 100     -28.231 -14.996  -4.680  1.00  0.00           H  
ATOM   1565 1HG  GLU B 100     -29.095 -14.580  -6.932  1.00  0.00           H  
ATOM   1566 2HG  GLU B 100     -28.545 -16.172  -7.451  1.00  0.00           H  
ATOM   1567  N   ASP B 101     -25.692 -15.717  -3.731  1.00  0.00           N  
ATOM   1568  CA  ASP B 101     -24.797 -15.688  -2.562  1.00  0.00           C  
ATOM   1569  C   ASP B 101     -23.378 -16.087  -2.925  1.00  0.00           C  
ATOM   1570  O   ASP B 101     -22.424 -15.644  -2.288  1.00  0.00           O  
ATOM   1571  CB  ASP B 101     -25.316 -16.618  -1.462  1.00  0.00           C  
ATOM   1572  CG  ASP B 101     -24.591 -16.430  -0.136  1.00  0.00           C  
ATOM   1573  OD1 ASP B 101     -24.580 -15.329   0.362  1.00  0.00           O  
ATOM   1574  OD2 ASP B 101     -24.055 -17.389   0.365  1.00  0.00           O  
ATOM   1575  H   ASP B 101     -26.437 -16.397  -3.764  1.00  0.00           H  
ATOM   1576  HA  ASP B 101     -24.807 -14.681  -2.143  1.00  0.00           H  
ATOM   1577 1HB  ASP B 101     -26.380 -16.438  -1.306  1.00  0.00           H  
ATOM   1578 2HB  ASP B 101     -25.202 -17.655  -1.778  1.00  0.00           H  
ATOM   1579  N   CYS B 102     -23.263 -16.955  -3.927  1.00  0.00           N  
ATOM   1580  CA  CYS B 102     -22.001 -17.486  -4.408  1.00  0.00           C  
ATOM   1581  C   CYS B 102     -21.821 -17.056  -5.864  1.00  0.00           C  
ATOM   1582  O   CYS B 102     -22.113 -17.826  -6.774  1.00  0.00           O  
ATOM   1583  CB  CYS B 102     -21.964 -19.011  -4.301  1.00  0.00           C  
ATOM   1584  SG  CYS B 102     -22.192 -19.638  -2.620  1.00  0.00           S  
ATOM   1585  H   CYS B 102     -24.122 -17.252  -4.369  1.00  0.00           H  
ATOM   1586  HA  CYS B 102     -21.199 -17.081  -3.791  1.00  0.00           H  
ATOM   1587 1HB  CYS B 102     -22.745 -19.438  -4.929  1.00  0.00           H  
ATOM   1588 2HB  CYS B 102     -21.008 -19.379  -4.671  1.00  0.00           H  
ATOM   1589  HG  CYS B 102     -21.634 -20.825  -2.837  1.00  0.00           H  
ATOM   1590  N   PRO B 103     -21.354 -15.814  -6.086  1.00  0.00           N  
ATOM   1591  CA  PRO B 103     -21.332 -15.285  -7.447  1.00  0.00           C  
ATOM   1592  C   PRO B 103     -20.244 -15.874  -8.336  1.00  0.00           C  
ATOM   1593  O   PRO B 103     -19.286 -16.484  -7.862  1.00  0.00           O  
ATOM   1594  CB  PRO B 103     -21.088 -13.790  -7.239  1.00  0.00           C  
ATOM   1595  CG  PRO B 103     -20.430 -13.685  -5.923  1.00  0.00           C  
ATOM   1596  CD  PRO B 103     -21.010 -14.771  -5.074  1.00  0.00           C  
ATOM   1597  HA  PRO B 103     -22.310 -15.461  -7.920  1.00  0.00           H  
ATOM   1598 1HB  PRO B 103     -20.463 -13.393  -8.052  1.00  0.00           H  
ATOM   1599 2HB  PRO B 103     -22.044 -13.244  -7.272  1.00  0.00           H  
ATOM   1600 1HG  PRO B 103     -19.341 -13.795  -6.033  1.00  0.00           H  
ATOM   1601 2HG  PRO B 103     -20.607 -12.690  -5.488  1.00  0.00           H  
ATOM   1602 1HD  PRO B 103     -20.254 -15.124  -4.359  1.00  0.00           H  
ATOM   1603 2HD  PRO B 103     -21.896 -14.389  -4.543  1.00  0.00           H  
ATOM   1604  N   VAL B 104     -20.417 -15.673  -9.637  1.00  0.00           N  
ATOM   1605  CA  VAL B 104     -19.363 -15.935 -10.611  1.00  0.00           C  
ATOM   1606  C   VAL B 104     -18.475 -14.694 -10.600  1.00  0.00           C  
ATOM   1607  O   VAL B 104     -18.973 -13.573 -10.699  1.00  0.00           O  
ATOM   1608  CB  VAL B 104     -19.936 -16.183 -12.019  1.00  0.00           C  
ATOM   1609  CG1 VAL B 104     -18.813 -16.414 -13.018  1.00  0.00           C  
ATOM   1610  CG2 VAL B 104     -20.885 -17.372 -11.990  1.00  0.00           C  
ATOM   1611  H   VAL B 104     -21.309 -15.326  -9.957  1.00  0.00           H  
ATOM   1612  HA  VAL B 104     -18.833 -16.838 -10.312  1.00  0.00           H  
ATOM   1613  HB  VAL B 104     -20.478 -15.293 -12.343  1.00  0.00           H  
ATOM   1614 1HG1 VAL B 104     -19.235 -16.587 -14.008  1.00  0.00           H  
ATOM   1615 2HG1 VAL B 104     -18.167 -15.535 -13.048  1.00  0.00           H  
ATOM   1616 3HG1 VAL B 104     -18.230 -17.283 -12.716  1.00  0.00           H  
ATOM   1617 1HG2 VAL B 104     -21.286 -17.542 -12.989  1.00  0.00           H  
ATOM   1618 2HG2 VAL B 104     -20.344 -18.260 -11.660  1.00  0.00           H  
ATOM   1619 3HG2 VAL B 104     -21.704 -17.167 -11.301  1.00  0.00           H  
ATOM   1620  N   PHE B 105     -17.172 -14.892 -10.444  1.00  0.00           N  
ATOM   1621  CA  PHE B 105     -16.210 -13.792 -10.475  1.00  0.00           C  
ATOM   1622  C   PHE B 105     -14.922 -14.238 -11.147  1.00  0.00           C  
ATOM   1623  O   PHE B 105     -14.687 -15.439 -11.322  1.00  0.00           O  
ATOM   1624  CB  PHE B 105     -15.970 -13.201  -9.070  1.00  0.00           C  
ATOM   1625  CG  PHE B 105     -15.430 -14.174  -8.041  1.00  0.00           C  
ATOM   1626  CD1 PHE B 105     -16.287 -14.879  -7.204  1.00  0.00           C  
ATOM   1627  CD2 PHE B 105     -14.058 -14.340  -7.869  1.00  0.00           C  
ATOM   1628  CE1 PHE B 105     -15.791 -15.743  -6.238  1.00  0.00           C  
ATOM   1629  CE2 PHE B 105     -13.555 -15.202  -6.904  1.00  0.00           C  
ATOM   1630  CZ  PHE B 105     -14.422 -15.904  -6.084  1.00  0.00           C  
ATOM   1631  H   PHE B 105     -16.838 -15.834 -10.300  1.00  0.00           H  
ATOM   1632  HA  PHE B 105     -16.610 -13.000 -11.111  1.00  0.00           H  
ATOM   1633 1HB  PHE B 105     -15.264 -12.375  -9.139  1.00  0.00           H  
ATOM   1634 2HB  PHE B 105     -16.905 -12.801  -8.680  1.00  0.00           H  
ATOM   1635  HD1 PHE B 105     -17.365 -14.749  -7.312  1.00  0.00           H  
ATOM   1636  HD2 PHE B 105     -13.374 -13.787  -8.515  1.00  0.00           H  
ATOM   1637  HE1 PHE B 105     -16.479 -16.294  -5.597  1.00  0.00           H  
ATOM   1638  HE2 PHE B 105     -12.479 -15.325  -6.790  1.00  0.00           H  
ATOM   1639  HZ  PHE B 105     -14.034 -16.580  -5.323  1.00  0.00           H  
ATOM   1640  N   ASP B 106     -14.119 -13.261 -11.572  1.00  0.00           N  
ATOM   1641  CA  ASP B 106     -12.893 -13.529 -12.332  1.00  0.00           C  
ATOM   1642  C   ASP B 106     -11.939 -14.329 -11.451  1.00  0.00           C  
ATOM   1643  O   ASP B 106     -11.635 -13.909 -10.341  1.00  0.00           O  
ATOM   1644  CB  ASP B 106     -12.201 -12.226 -12.771  1.00  0.00           C  
ATOM   1645  CG  ASP B 106     -13.002 -11.438 -13.806  1.00  0.00           C  
ATOM   1646  OD1 ASP B 106     -13.398 -12.005 -14.844  1.00  0.00           O  
ATOM   1647  OD2 ASP B 106     -13.227 -10.230 -13.578  1.00  0.00           O  
ATOM   1648  H   ASP B 106     -14.367 -12.303 -11.360  1.00  0.00           H  
ATOM   1649  HA  ASP B 106     -13.158 -14.091 -13.229  1.00  0.00           H  
ATOM   1650 1HB  ASP B 106     -12.039 -11.589 -11.899  1.00  0.00           H  
ATOM   1651 2HB  ASP B 106     -11.223 -12.458 -13.193  1.00  0.00           H  
ATOM   1652  N   GLY B 107     -11.509 -15.491 -11.940  1.00  0.00           N  
ATOM   1653  CA  GLY B 107     -10.594 -16.357 -11.201  1.00  0.00           C  
ATOM   1654  C   GLY B 107     -11.236 -17.199 -10.113  1.00  0.00           C  
ATOM   1655  O   GLY B 107     -10.542 -17.723  -9.238  1.00  0.00           O  
ATOM   1656  H   GLY B 107     -11.830 -15.778 -12.853  1.00  0.00           H  
ATOM   1657 1HA  GLY B 107     -10.099 -17.037 -11.893  1.00  0.00           H  
ATOM   1658 2HA  GLY B 107      -9.818 -15.752 -10.735  1.00  0.00           H  
ATOM   1659  N   LEU B 108     -12.554 -17.351 -10.171  1.00  0.00           N  
ATOM   1660  CA  LEU B 108     -13.291 -18.169  -9.200  1.00  0.00           C  
ATOM   1661  C   LEU B 108     -12.628 -19.527  -8.965  1.00  0.00           C  
ATOM   1662  O   LEU B 108     -12.411 -19.918  -7.815  1.00  0.00           O  
ATOM   1663  CB  LEU B 108     -14.731 -18.381  -9.681  1.00  0.00           C  
ATOM   1664  CG  LEU B 108     -15.540 -19.435  -8.914  1.00  0.00           C  
ATOM   1665  CD1 LEU B 108     -15.554 -19.087  -7.433  1.00  0.00           C  
ATOM   1666  CD2 LEU B 108     -16.953 -19.498  -9.475  1.00  0.00           C  
ATOM   1667  H   LEU B 108     -13.064 -16.889 -10.911  1.00  0.00           H  
ATOM   1668  HA  LEU B 108     -13.302 -17.645  -8.246  1.00  0.00           H  
ATOM   1669 1HB  LEU B 108     -15.265 -17.435  -9.606  1.00  0.00           H  
ATOM   1670 2HB  LEU B 108     -14.708 -18.679 -10.730  1.00  0.00           H  
ATOM   1671  HG  LEU B 108     -15.062 -20.409  -9.023  1.00  0.00           H  
ATOM   1672 1HD1 LEU B 108     -16.128 -19.836  -6.888  1.00  0.00           H  
ATOM   1673 2HD1 LEU B 108     -14.532 -19.068  -7.054  1.00  0.00           H  
ATOM   1674 3HD1 LEU B 108     -16.011 -18.106  -7.294  1.00  0.00           H  
ATOM   1675 1HD2 LEU B 108     -17.528 -20.248  -8.931  1.00  0.00           H  
ATOM   1676 2HD2 LEU B 108     -17.432 -18.524  -9.366  1.00  0.00           H  
ATOM   1677 3HD2 LEU B 108     -16.915 -19.766 -10.530  1.00  0.00           H  
ATOM   1678  N   PHE B 109     -12.307 -20.244 -10.039  1.00  0.00           N  
ATOM   1679  CA  PHE B 109     -11.722 -21.576  -9.876  1.00  0.00           C  
ATOM   1680  C   PHE B 109     -10.337 -21.509  -9.230  1.00  0.00           C  
ATOM   1681  O   PHE B 109     -10.056 -22.265  -8.310  1.00  0.00           O  
ATOM   1682  CB  PHE B 109     -11.671 -22.370 -11.185  1.00  0.00           C  
ATOM   1683  CG  PHE B 109     -11.309 -23.813 -10.983  1.00  0.00           C  
ATOM   1684  CD1 PHE B 109     -12.186 -24.675 -10.334  1.00  0.00           C  
ATOM   1685  CD2 PHE B 109     -10.079 -24.308 -11.396  1.00  0.00           C  
ATOM   1686  CE1 PHE B 109     -11.854 -26.003 -10.113  1.00  0.00           C  
ATOM   1687  CE2 PHE B 109      -9.744 -25.636 -11.184  1.00  0.00           C  
ATOM   1688  CZ  PHE B 109     -10.627 -26.485 -10.540  1.00  0.00           C  
ATOM   1689  H   PHE B 109     -12.460 -19.883 -10.970  1.00  0.00           H  
ATOM   1690  HA  PHE B 109     -12.337 -22.141  -9.175  1.00  0.00           H  
ATOM   1691 1HB  PHE B 109     -12.641 -22.320 -11.679  1.00  0.00           H  
ATOM   1692 2HB  PHE B 109     -10.939 -21.919 -11.856  1.00  0.00           H  
ATOM   1693  HD1 PHE B 109     -13.151 -24.296  -9.995  1.00  0.00           H  
ATOM   1694  HD2 PHE B 109      -9.379 -23.643 -11.903  1.00  0.00           H  
ATOM   1695  HE1 PHE B 109     -12.558 -26.663  -9.606  1.00  0.00           H  
ATOM   1696  HE2 PHE B 109      -8.780 -26.013 -11.526  1.00  0.00           H  
ATOM   1697  HZ  PHE B 109     -10.360 -27.527 -10.368  1.00  0.00           H  
ATOM   1698  N   GLU B 110      -9.507 -20.576  -9.681  1.00  0.00           N  
ATOM   1699  CA  GLU B 110      -8.158 -20.408  -9.126  1.00  0.00           C  
ATOM   1700  C   GLU B 110      -8.204 -20.070  -7.629  1.00  0.00           C  
ATOM   1701  O   GLU B 110      -7.390 -20.566  -6.841  1.00  0.00           O  
ATOM   1702  CB  GLU B 110      -7.378 -19.348  -9.918  1.00  0.00           C  
ATOM   1703  CG  GLU B 110      -6.939 -19.805 -11.307  1.00  0.00           C  
ATOM   1704  CD  GLU B 110      -8.036 -19.803 -12.377  1.00  0.00           C  
ATOM   1705  OE1 GLU B 110      -7.752 -20.291 -13.497  1.00  0.00           O  
ATOM   1706  OE2 GLU B 110      -9.182 -19.334 -12.139  1.00  0.00           O  
ATOM   1707  H   GLU B 110      -9.812 -19.967 -10.426  1.00  0.00           H  
ATOM   1708  HA  GLU B 110      -7.630 -21.359  -9.203  1.00  0.00           H  
ATOM   1709 1HB  GLU B 110      -7.992 -18.454 -10.035  1.00  0.00           H  
ATOM   1710 2HB  GLU B 110      -6.486 -19.060  -9.360  1.00  0.00           H  
ATOM   1711 1HG  GLU B 110      -6.139 -19.153 -11.655  1.00  0.00           H  
ATOM   1712 2HG  GLU B 110      -6.541 -20.816 -11.236  1.00  0.00           H  
ATOM   1713  N   PHE B 111      -9.182 -19.259  -7.230  1.00  0.00           N  
ATOM   1714  CA  PHE B 111      -9.440 -19.008  -5.811  1.00  0.00           C  
ATOM   1715  C   PHE B 111      -9.729 -20.314  -5.071  1.00  0.00           C  
ATOM   1716  O   PHE B 111      -9.120 -20.594  -4.035  1.00  0.00           O  
ATOM   1717  CB  PHE B 111     -10.595 -18.013  -5.631  1.00  0.00           C  
ATOM   1718  CG  PHE B 111     -11.031 -17.839  -4.204  1.00  0.00           C  
ATOM   1719  CD1 PHE B 111     -12.170 -18.475  -3.724  1.00  0.00           C  
ATOM   1720  CD2 PHE B 111     -10.292 -17.055  -3.330  1.00  0.00           C  
ATOM   1721  CE1 PHE B 111     -12.569 -18.328  -2.401  1.00  0.00           C  
ATOM   1722  CE2 PHE B 111     -10.689 -16.899  -2.011  1.00  0.00           C  
ATOM   1723  CZ  PHE B 111     -11.823 -17.533  -1.545  1.00  0.00           C  
ATOM   1724  H   PHE B 111      -9.758 -18.804  -7.925  1.00  0.00           H  
ATOM   1725  HA  PHE B 111      -8.543 -18.577  -5.366  1.00  0.00           H  
ATOM   1726 1HB  PHE B 111     -10.300 -17.039  -6.017  1.00  0.00           H  
ATOM   1727 2HB  PHE B 111     -11.456 -18.346  -6.210  1.00  0.00           H  
ATOM   1728  HD1 PHE B 111     -12.757 -19.099  -4.400  1.00  0.00           H  
ATOM   1729  HD2 PHE B 111      -9.395 -16.552  -3.692  1.00  0.00           H  
ATOM   1730  HE1 PHE B 111     -13.463 -18.838  -2.041  1.00  0.00           H  
ATOM   1731  HE2 PHE B 111     -10.100 -16.273  -1.340  1.00  0.00           H  
ATOM   1732  HZ  PHE B 111     -12.133 -17.405  -0.508  1.00  0.00           H  
ATOM   1733  N   CYS B 112     -10.651 -21.114  -5.608  1.00  0.00           N  
ATOM   1734  CA  CYS B 112     -10.960 -22.431  -5.025  1.00  0.00           C  
ATOM   1735  C   CYS B 112      -9.716 -23.317  -4.939  1.00  0.00           C  
ATOM   1736  O   CYS B 112      -9.526 -24.033  -3.955  1.00  0.00           O  
ATOM   1737  CB  CYS B 112     -12.026 -23.148  -5.853  1.00  0.00           C  
ATOM   1738  SG  CYS B 112     -13.604 -22.269  -5.945  1.00  0.00           S  
ATOM   1739  H   CYS B 112     -11.151 -20.813  -6.432  1.00  0.00           H  
ATOM   1740  HA  CYS B 112     -11.338 -22.280  -4.013  1.00  0.00           H  
ATOM   1741 1HB  CYS B 112     -11.661 -23.293  -6.870  1.00  0.00           H  
ATOM   1742 2HB  CYS B 112     -12.214 -24.134  -5.428  1.00  0.00           H  
ATOM   1743  HG  CYS B 112     -13.124 -21.182  -6.542  1.00  0.00           H  
ATOM   1744  N   GLN B 113      -8.874 -23.249  -5.971  1.00  0.00           N  
ATOM   1745  CA  GLN B 113      -7.670 -24.072  -6.025  1.00  0.00           C  
ATOM   1746  C   GLN B 113      -6.659 -23.717  -4.938  1.00  0.00           C  
ATOM   1747  O   GLN B 113      -6.054 -24.621  -4.357  1.00  0.00           O  
ATOM   1748  CB  GLN B 113      -6.981 -23.976  -7.381  1.00  0.00           C  
ATOM   1749  CG  GLN B 113      -7.732 -24.602  -8.541  1.00  0.00           C  
ATOM   1750  CD  GLN B 113      -6.903 -24.554  -9.803  1.00  0.00           C  
ATOM   1751  NE2 GLN B 113      -6.387 -25.702 -10.219  1.00  0.00           N  
ATOM   1752  OE1 GLN B 113      -6.707 -23.487 -10.377  1.00  0.00           O  
ATOM   1753  H   GLN B 113      -9.070 -22.616  -6.731  1.00  0.00           H  
ATOM   1754  HA  GLN B 113      -7.954 -25.113  -5.863  1.00  0.00           H  
ATOM   1755 1HB  GLN B 113      -6.815 -22.928  -7.632  1.00  0.00           H  
ATOM   1756 2HB  GLN B 113      -6.005 -24.459  -7.329  1.00  0.00           H  
ATOM   1757 1HG  GLN B 113      -7.953 -25.642  -8.296  1.00  0.00           H  
ATOM   1758 2HG  GLN B 113      -8.658 -24.051  -8.699  1.00  0.00           H  
ATOM   1759 1HE2 GLN B 113      -5.829 -25.727 -11.050  1.00  0.00           H  
ATOM   1760 2HE2 GLN B 113      -6.553 -26.542  -9.705  1.00  0.00           H  
ATOM   1761  N   LEU B 114      -6.484 -22.417  -4.676  1.00  0.00           N  
ATOM   1762  CA  LEU B 114      -5.525 -21.954  -3.662  1.00  0.00           C  
ATOM   1763  C   LEU B 114      -6.036 -22.211  -2.246  1.00  0.00           C  
ATOM   1764  O   LEU B 114      -5.271 -22.610  -1.368  1.00  0.00           O  
ATOM   1765  CB  LEU B 114      -5.247 -20.456  -3.840  1.00  0.00           C  
ATOM   1766  CG  LEU B 114      -4.481 -20.069  -5.111  1.00  0.00           C  
ATOM   1767  CD1 LEU B 114      -4.391 -18.551  -5.208  1.00  0.00           C  
ATOM   1768  CD2 LEU B 114      -3.095 -20.697  -5.080  1.00  0.00           C  
ATOM   1769  H   LEU B 114      -7.024 -21.736  -5.190  1.00  0.00           H  
ATOM   1770  HA  LEU B 114      -4.601 -22.519  -3.776  1.00  0.00           H  
ATOM   1771 1HB  LEU B 114      -6.199 -19.926  -3.852  1.00  0.00           H  
ATOM   1772 2HB  LEU B 114      -4.669 -20.106  -2.985  1.00  0.00           H  
ATOM   1773  HG  LEU B 114      -5.023 -20.427  -5.986  1.00  0.00           H  
ATOM   1774 1HD1 LEU B 114      -3.846 -18.275  -6.111  1.00  0.00           H  
ATOM   1775 2HD1 LEU B 114      -5.395 -18.129  -5.247  1.00  0.00           H  
ATOM   1776 3HD1 LEU B 114      -3.867 -18.163  -4.336  1.00  0.00           H  
ATOM   1777 1HD2 LEU B 114      -2.551 -20.422  -5.984  1.00  0.00           H  
ATOM   1778 2HD2 LEU B 114      -2.552 -20.339  -4.206  1.00  0.00           H  
ATOM   1779 3HD2 LEU B 114      -3.189 -21.781  -5.028  1.00  0.00           H  
ATOM   1780  N   SER B 115      -7.333 -21.994  -2.032  1.00  0.00           N  
ATOM   1781  CA  SER B 115      -7.966 -22.288  -0.754  1.00  0.00           C  
ATOM   1782  C   SER B 115      -7.854 -23.774  -0.414  1.00  0.00           C  
ATOM   1783  O   SER B 115      -7.421 -24.151   0.679  1.00  0.00           O  
ATOM   1784  CB  SER B 115      -9.423 -21.872  -0.787  1.00  0.00           C  
ATOM   1785  OG  SER B 115     -10.062 -22.182   0.421  1.00  0.00           O  
ATOM   1786  H   SER B 115      -7.892 -21.613  -2.782  1.00  0.00           H  
ATOM   1787  HA  SER B 115      -7.462 -21.709   0.023  1.00  0.00           H  
ATOM   1788 1HB  SER B 115      -9.492 -20.800  -0.973  1.00  0.00           H  
ATOM   1789 2HB  SER B 115      -9.927 -22.379  -1.607  1.00  0.00           H  
ATOM   1790  HG  SER B 115      -9.973 -21.403   0.976  1.00  0.00           H  
ATOM   1791  N   THR B 116      -8.228 -24.618  -1.368  1.00  0.00           N  
ATOM   1792  CA  THR B 116      -8.153 -26.064  -1.202  1.00  0.00           C  
ATOM   1793  C   THR B 116      -6.714 -26.559  -1.068  1.00  0.00           C  
ATOM   1794  O   THR B 116      -6.435 -27.387  -0.211  1.00  0.00           O  
ATOM   1795  CB  THR B 116      -8.833 -26.784  -2.381  1.00  0.00           C  
ATOM   1796  CG2 THR B 116      -8.734 -28.292  -2.215  1.00  0.00           C  
ATOM   1797  OG1 THR B 116     -10.215 -26.404  -2.444  1.00  0.00           O  
ATOM   1798  H   THR B 116      -8.574 -24.240  -2.236  1.00  0.00           H  
ATOM   1799  HA  THR B 116      -8.648 -26.332  -0.268  1.00  0.00           H  
ATOM   1800  HB  THR B 116      -8.349 -26.493  -3.313  1.00  0.00           H  
ATOM   1801  HG1 THR B 116     -10.287 -25.523  -2.819  1.00  0.00           H  
ATOM   1802 1HG2 THR B 116      -9.220 -28.784  -3.058  1.00  0.00           H  
ATOM   1803 2HG2 THR B 116      -7.686 -28.586  -2.178  1.00  0.00           H  
ATOM   1804 3HG2 THR B 116      -9.226 -28.589  -1.290  1.00  0.00           H  
ATOM   1805  N   GLY B 117      -5.819 -26.055  -1.915  1.00  0.00           N  
ATOM   1806  CA  GLY B 117      -4.422 -26.484  -1.880  1.00  0.00           C  
ATOM   1807  C   GLY B 117      -3.761 -26.306  -0.528  1.00  0.00           C  
ATOM   1808  O   GLY B 117      -3.029 -27.180  -0.070  1.00  0.00           O  
ATOM   1809  H   GLY B 117      -6.104 -25.363  -2.593  1.00  0.00           H  
ATOM   1810 1HA  GLY B 117      -4.359 -27.535  -2.157  1.00  0.00           H  
ATOM   1811 2HA  GLY B 117      -3.852 -25.921  -2.618  1.00  0.00           H  
ATOM   1812  N   GLY B 118      -4.014 -25.169   0.118  1.00  0.00           N  
ATOM   1813  CA  GLY B 118      -3.497 -24.925   1.462  1.00  0.00           C  
ATOM   1814  C   GLY B 118      -3.944 -25.959   2.475  1.00  0.00           C  
ATOM   1815  O   GLY B 118      -3.137 -26.492   3.243  1.00  0.00           O  
ATOM   1816  H   GLY B 118      -4.576 -24.459  -0.329  1.00  0.00           H  
ATOM   1817 1HA  GLY B 118      -2.407 -24.911   1.435  1.00  0.00           H  
ATOM   1818 2HA  GLY B 118      -3.823 -23.942   1.803  1.00  0.00           H  
ATOM   1819  N   SER B 119      -5.238 -26.256   2.481  1.00  0.00           N  
ATOM   1820  CA  SER B 119      -5.774 -27.215   3.437  1.00  0.00           C  
ATOM   1821  C   SER B 119      -5.277 -28.637   3.179  1.00  0.00           C  
ATOM   1822  O   SER B 119      -4.900 -29.344   4.116  1.00  0.00           O  
ATOM   1823  CB  SER B 119      -7.296 -27.157   3.438  1.00  0.00           C  
ATOM   1824  OG  SER B 119      -7.709 -25.880   3.877  1.00  0.00           O  
ATOM   1825  H   SER B 119      -5.864 -25.818   1.822  1.00  0.00           H  
ATOM   1826  HA  SER B 119      -5.410 -26.953   4.432  1.00  0.00           H  
ATOM   1827 1HB  SER B 119      -7.668 -27.357   2.434  1.00  0.00           H  
ATOM   1828 2HB  SER B 119      -7.688 -27.934   4.094  1.00  0.00           H  
ATOM   1829  HG  SER B 119      -8.667 -25.875   3.808  1.00  0.00           H  
ATOM   1830  N   VAL B 120      -5.245 -29.046   1.916  1.00  0.00           N  
ATOM   1831  CA  VAL B 120      -4.770 -30.387   1.570  1.00  0.00           C  
ATOM   1832  C   VAL B 120      -3.258 -30.493   1.824  1.00  0.00           C  
ATOM   1833  O   VAL B 120      -2.806 -31.476   2.410  1.00  0.00           O  
ATOM   1834  CB  VAL B 120      -5.144 -30.793   0.126  1.00  0.00           C  
ATOM   1835  CG1 VAL B 120      -4.497 -32.122  -0.261  1.00  0.00           C  
ATOM   1836  CG2 VAL B 120      -6.654 -30.909  -0.010  1.00  0.00           C  
ATOM   1837  H   VAL B 120      -5.552 -28.429   1.178  1.00  0.00           H  
ATOM   1838  HA  VAL B 120      -5.236 -31.106   2.247  1.00  0.00           H  
ATOM   1839  HB  VAL B 120      -4.775 -30.031  -0.562  1.00  0.00           H  
ATOM   1840 1HG1 VAL B 120      -4.779 -32.381  -1.282  1.00  0.00           H  
ATOM   1841 2HG1 VAL B 120      -3.413 -32.032  -0.195  1.00  0.00           H  
ATOM   1842 3HG1 VAL B 120      -4.838 -32.904   0.417  1.00  0.00           H  
ATOM   1843 1HG2 VAL B 120      -6.905 -31.194  -1.032  1.00  0.00           H  
ATOM   1844 2HG2 VAL B 120      -7.025 -31.666   0.679  1.00  0.00           H  
ATOM   1845 3HG2 VAL B 120      -7.116 -29.949   0.222  1.00  0.00           H  
ATOM   1846  N   ALA B 121      -2.488 -29.484   1.413  1.00  0.00           N  
ATOM   1847  CA  ALA B 121      -1.038 -29.481   1.682  1.00  0.00           C  
ATOM   1848  C   ALA B 121      -0.751 -29.555   3.184  1.00  0.00           C  
ATOM   1849  O   ALA B 121       0.162 -30.266   3.616  1.00  0.00           O  
ATOM   1850  CB  ALA B 121      -0.369 -28.264   1.071  1.00  0.00           C  
ATOM   1851  H   ALA B 121      -2.897 -28.709   0.911  1.00  0.00           H  
ATOM   1852  HA  ALA B 121      -0.609 -30.375   1.230  1.00  0.00           H  
ATOM   1853 1HB  ALA B 121       0.698 -28.289   1.287  1.00  0.00           H  
ATOM   1854 2HB  ALA B 121      -0.522 -28.266  -0.008  1.00  0.00           H  
ATOM   1855 3HB  ALA B 121      -0.803 -27.359   1.496  1.00  0.00           H  
ATOM   1856  N   GLY B 122      -1.543 -28.842   3.973  1.00  0.00           N  
ATOM   1857  CA  GLY B 122      -1.456 -28.916   5.431  1.00  0.00           C  
ATOM   1858  C   GLY B 122      -1.687 -30.327   5.951  1.00  0.00           C  
ATOM   1859  O   GLY B 122      -0.892 -30.839   6.734  1.00  0.00           O  
ATOM   1860  H   GLY B 122      -2.225 -28.228   3.553  1.00  0.00           H  
ATOM   1861 1HA  GLY B 122      -0.476 -28.570   5.756  1.00  0.00           H  
ATOM   1862 2HA  GLY B 122      -2.195 -28.248   5.875  1.00  0.00           H  
ATOM   1863  N   ALA B 123      -2.764 -30.959   5.487  1.00  0.00           N  
ATOM   1864  CA  ALA B 123      -3.094 -32.334   5.858  1.00  0.00           C  
ATOM   1865  C   ALA B 123      -1.967 -33.322   5.510  1.00  0.00           C  
ATOM   1866  O   ALA B 123      -1.659 -34.224   6.293  1.00  0.00           O  
ATOM   1867  CB  ALA B 123      -4.395 -32.757   5.199  1.00  0.00           C  
ATOM   1868  H   ALA B 123      -3.372 -30.460   4.853  1.00  0.00           H  
ATOM   1869  HA  ALA B 123      -3.217 -32.372   6.941  1.00  0.00           H  
ATOM   1870 1HB  ALA B 123      -4.630 -33.783   5.482  1.00  0.00           H  
ATOM   1871 2HB  ALA B 123      -5.200 -32.096   5.521  1.00  0.00           H  
ATOM   1872 3HB  ALA B 123      -4.290 -32.696   4.115  1.00  0.00           H  
ATOM   1873  N   VAL B 124      -1.364 -33.140   4.339  1.00  0.00           N  
ATOM   1874  CA  VAL B 124      -0.232 -33.978   3.914  1.00  0.00           C  
ATOM   1875  C   VAL B 124       0.965 -33.770   4.846  1.00  0.00           C  
ATOM   1876  O   VAL B 124       1.599 -34.740   5.260  1.00  0.00           O  
ATOM   1877  CB  VAL B 124       0.178 -33.641   2.468  1.00  0.00           C  
ATOM   1878  CG1 VAL B 124       1.485 -34.333   2.110  1.00  0.00           C  
ATOM   1879  CG2 VAL B 124      -0.928 -34.049   1.508  1.00  0.00           C  
ATOM   1880  H   VAL B 124      -1.694 -32.411   3.725  1.00  0.00           H  
ATOM   1881  HA  VAL B 124      -0.519 -35.025   4.014  1.00  0.00           H  
ATOM   1882  HB  VAL B 124       0.351 -32.566   2.391  1.00  0.00           H  
ATOM   1883 1HG1 VAL B 124       1.760 -34.083   1.085  1.00  0.00           H  
ATOM   1884 2HG1 VAL B 124       2.270 -33.998   2.787  1.00  0.00           H  
ATOM   1885 3HG1 VAL B 124       1.362 -35.411   2.199  1.00  0.00           H  
ATOM   1886 1HG2 VAL B 124      -0.632 -33.807   0.487  1.00  0.00           H  
ATOM   1887 2HG2 VAL B 124      -1.105 -35.122   1.590  1.00  0.00           H  
ATOM   1888 3HG2 VAL B 124      -1.843 -33.511   1.757  1.00  0.00           H  
ATOM   1889  N   LYS B 125       1.265 -32.516   5.179  1.00  0.00           N  
ATOM   1890  CA  LYS B 125       2.380 -32.185   6.086  1.00  0.00           C  
ATOM   1891  C   LYS B 125       2.171 -32.831   7.468  1.00  0.00           C  
ATOM   1892  O   LYS B 125       3.113 -33.333   8.082  1.00  0.00           O  
ATOM   1893  CB  LYS B 125       2.526 -30.663   6.212  1.00  0.00           C  
ATOM   1894  CG  LYS B 125       3.829 -30.169   6.825  1.00  0.00           C  
ATOM   1895  CD  LYS B 125       5.008 -30.370   5.887  1.00  0.00           C  
ATOM   1896  CE  LYS B 125       6.265 -29.707   6.423  1.00  0.00           C  
ATOM   1897  NZ  LYS B 125       7.458 -30.062   5.604  1.00  0.00           N  
ATOM   1898  H   LYS B 125       0.706 -31.769   4.793  1.00  0.00           H  
ATOM   1899  HA  LYS B 125       3.301 -32.593   5.668  1.00  0.00           H  
ATOM   1900 1HB  LYS B 125       2.445 -30.207   5.223  1.00  0.00           H  
ATOM   1901 2HB  LYS B 125       1.714 -30.268   6.822  1.00  0.00           H  
ATOM   1902 1HG  LYS B 125       3.744 -29.108   7.058  1.00  0.00           H  
ATOM   1903 2HG  LYS B 125       4.023 -30.711   7.750  1.00  0.00           H  
ATOM   1904 1HD  LYS B 125       5.195 -31.439   5.761  1.00  0.00           H  
ATOM   1905 2HD  LYS B 125       4.772 -29.945   4.911  1.00  0.00           H  
ATOM   1906 1HE  LYS B 125       6.137 -28.626   6.416  1.00  0.00           H  
ATOM   1907 2HE  LYS B 125       6.434 -30.024   7.452  1.00  0.00           H  
ATOM   1908 1HZ  LYS B 125       8.276 -29.607   5.986  1.00  0.00           H  
ATOM   1909 2HZ  LYS B 125       7.593 -31.063   5.620  1.00  0.00           H  
ATOM   1910 3HZ  LYS B 125       7.317 -29.756   4.653  1.00  0.00           H  
ATOM   1911  N   LEU B 126       0.925 -32.830   7.936  1.00  0.00           N  
ATOM   1912  CA  LEU B 126       0.564 -33.512   9.180  1.00  0.00           C  
ATOM   1913  C   LEU B 126       0.650 -35.037   9.064  1.00  0.00           C  
ATOM   1914  O   LEU B 126       1.148 -35.694   9.982  1.00  0.00           O  
ATOM   1915  CB  LEU B 126      -0.857 -33.113   9.597  1.00  0.00           C  
ATOM   1916  CG  LEU B 126      -1.037 -31.653  10.034  1.00  0.00           C  
ATOM   1917  CD1 LEU B 126      -2.522 -31.314  10.074  1.00  0.00           C  
ATOM   1918  CD2 LEU B 126      -0.393 -31.448  11.396  1.00  0.00           C  
ATOM   1919  H   LEU B 126       0.209 -32.342   7.417  1.00  0.00           H  
ATOM   1920  HA  LEU B 126       1.282 -33.229   9.951  1.00  0.00           H  
ATOM   1921 1HB  LEU B 126      -1.528 -33.293   8.759  1.00  0.00           H  
ATOM   1922 2HB  LEU B 126      -1.167 -33.747  10.427  1.00  0.00           H  
ATOM   1923  HG  LEU B 126      -0.563 -30.995   9.305  1.00  0.00           H  
ATOM   1924 1HD1 LEU B 126      -2.649 -30.276  10.383  1.00  0.00           H  
ATOM   1925 2HD1 LEU B 126      -2.952 -31.451   9.081  1.00  0.00           H  
ATOM   1926 3HD1 LEU B 126      -3.026 -31.969  10.782  1.00  0.00           H  
ATOM   1927 1HD2 LEU B 126      -0.520 -30.411  11.708  1.00  0.00           H  
ATOM   1928 2HD2 LEU B 126      -0.867 -32.106  12.127  1.00  0.00           H  
ATOM   1929 3HD2 LEU B 126       0.670 -31.681  11.336  1.00  0.00           H  
ATOM   1930  N   ASN B 127       0.173 -35.596   7.955  1.00  0.00           N  
ATOM   1931  CA  ASN B 127       0.268 -37.045   7.708  1.00  0.00           C  
ATOM   1932  C   ASN B 127       1.704 -37.543   7.670  1.00  0.00           C  
ATOM   1933  O   ASN B 127       1.978 -38.668   8.092  1.00  0.00           O  
ATOM   1934  CB  ASN B 127      -0.391 -37.434   6.385  1.00  0.00           C  
ATOM   1935  CG  ASN B 127      -1.902 -37.516   6.476  1.00  0.00           C  
ATOM   1936  ND2 ASN B 127      -2.552 -37.502   5.323  1.00  0.00           N  
ATOM   1937  OD1 ASN B 127      -2.478 -37.626   7.559  1.00  0.00           O  
ATOM   1938  H   ASN B 127      -0.267 -35.008   7.262  1.00  0.00           H  
ATOM   1939  HA  ASN B 127      -0.252 -37.568   8.514  1.00  0.00           H  
ATOM   1940 1HB  ASN B 127      -0.129 -36.704   5.618  1.00  0.00           H  
ATOM   1941 2HB  ASN B 127      -0.010 -38.402   6.058  1.00  0.00           H  
ATOM   1942 1HD2 ASN B 127      -3.551 -37.552   5.310  1.00  0.00           H  
ATOM   1943 2HD2 ASN B 127      -2.045 -37.440   4.464  1.00  0.00           H  
ATOM   1944  N   ARG B 128       2.610 -36.711   7.155  1.00  0.00           N  
ATOM   1945  CA  ARG B 128       4.039 -37.058   7.102  1.00  0.00           C  
ATOM   1946  C   ARG B 128       4.783 -36.861   8.425  1.00  0.00           C  
ATOM   1947  O   ARG B 128       5.982 -37.161   8.501  1.00  0.00           O  
ATOM   1948  CB  ARG B 128       4.724 -36.271   5.980  1.00  0.00           C  
ATOM   1949  CG  ARG B 128       4.205 -36.655   4.606  1.00  0.00           C  
ATOM   1950  CD  ARG B 128       4.763 -35.739   3.537  1.00  0.00           C  
ATOM   1951  NE  ARG B 128       6.172 -36.009   3.254  1.00  0.00           N  
ATOM   1952  CZ  ARG B 128       6.963 -35.233   2.510  1.00  0.00           C  
ATOM   1953  NH1 ARG B 128       8.229 -35.598   2.298  1.00  0.00           N  
ATOM   1954  NH2 ARG B 128       6.505 -34.099   1.977  1.00  0.00           N  
ATOM   1955  H   ARG B 128       2.306 -35.818   6.790  1.00  0.00           H  
ATOM   1956  HA  ARG B 128       4.129 -38.123   6.891  1.00  0.00           H  
ATOM   1957 1HB  ARG B 128       4.563 -35.205   6.134  1.00  0.00           H  
ATOM   1958 2HB  ARG B 128       5.799 -36.450   6.015  1.00  0.00           H  
ATOM   1959 1HG  ARG B 128       4.502 -37.678   4.378  1.00  0.00           H  
ATOM   1960 2HG  ARG B 128       3.118 -36.582   4.595  1.00  0.00           H  
ATOM   1961 1HD  ARG B 128       4.202 -35.873   2.614  1.00  0.00           H  
ATOM   1962 2HD  ARG B 128       4.680 -34.704   3.866  1.00  0.00           H  
ATOM   1963  HE  ARG B 128       6.579 -36.846   3.650  1.00  0.00           H  
ATOM   1964 1HH1 ARG B 128       8.582 -36.454   2.700  1.00  0.00           H  
ATOM   1965 2HH1 ARG B 128       8.833 -35.016   1.736  1.00  0.00           H  
ATOM   1966 1HH2 ARG B 128       5.547 -33.817   2.135  1.00  0.00           H  
ATOM   1967 2HH2 ARG B 128       7.115 -33.522   1.416  1.00  0.00           H  
ATOM   1968  N   GLN B 129       4.077 -36.388   9.458  1.00  0.00           N  
ATOM   1969  CA  GLN B 129       4.630 -36.136  10.784  1.00  0.00           C  
ATOM   1970  C   GLN B 129       5.790 -35.146  10.725  1.00  0.00           C  
ATOM   1971  O   GLN B 129       6.789 -35.295  11.425  1.00  0.00           O  
ATOM   1972  CB  GLN B 129       5.021 -37.452  11.471  1.00  0.00           C  
ATOM   1973  CG  GLN B 129       3.848 -38.405  11.646  1.00  0.00           C  
ATOM   1974  CD  GLN B 129       4.237 -39.726  12.282  1.00  0.00           C  
ATOM   1975  NE2 GLN B 129       3.695 -40.825  11.767  1.00  0.00           N  
ATOM   1976  OE1 GLN B 129       5.022 -39.753  13.231  1.00  0.00           O  
ATOM   1977  H   GLN B 129       3.098 -36.199   9.289  1.00  0.00           H  
ATOM   1978  HA  GLN B 129       3.869 -35.644  11.388  1.00  0.00           H  
ATOM   1979 1HB  GLN B 129       5.791 -37.953  10.883  1.00  0.00           H  
ATOM   1980 2HB  GLN B 129       5.445 -37.239  12.452  1.00  0.00           H  
ATOM   1981 1HG  GLN B 129       3.103 -37.934  12.284  1.00  0.00           H  
ATOM   1982 2HG  GLN B 129       3.419 -38.621  10.667  1.00  0.00           H  
ATOM   1983 1HE2 GLN B 129       3.919 -41.722  12.151  1.00  0.00           H  
ATOM   1984 2HE2 GLN B 129       3.063 -40.758  10.995  1.00  0.00           H  
ATOM   1985  N   GLN B 130       5.632 -34.134   9.875  1.00  0.00           N  
ATOM   1986  CA  GLN B 130       6.631 -33.086   9.700  1.00  0.00           C  
ATOM   1987  C   GLN B 130       6.247 -31.764  10.370  1.00  0.00           C  
ATOM   1988  O   GLN B 130       7.010 -30.803  10.317  1.00  0.00           O  
ATOM   1989  CB  GLN B 130       6.907 -32.884   8.211  1.00  0.00           C  
ATOM   1990  CG  GLN B 130       7.567 -34.102   7.578  1.00  0.00           C  
ATOM   1991  CD  GLN B 130       7.947 -33.902   6.130  1.00  0.00           C  
ATOM   1992  NE2 GLN B 130       8.620 -34.896   5.563  1.00  0.00           N  
ATOM   1993  OE1 GLN B 130       7.648 -32.875   5.524  1.00  0.00           O  
ATOM   1994  H   GLN B 130       4.782 -34.100   9.333  1.00  0.00           H  
ATOM   1995  HA  GLN B 130       7.550 -33.398  10.193  1.00  0.00           H  
ATOM   1996 1HB  GLN B 130       5.971 -32.679   7.692  1.00  0.00           H  
ATOM   1997 2HB  GLN B 130       7.554 -32.019   8.075  1.00  0.00           H  
ATOM   1998 1HG  GLN B 130       8.478 -34.336   8.129  1.00  0.00           H  
ATOM   1999 2HG  GLN B 130       6.876 -34.943   7.626  1.00  0.00           H  
ATOM   2000 1HE2 GLN B 130       8.903 -34.826   4.606  1.00  0.00           H  
ATOM   2001 2HE2 GLN B 130       8.847 -35.712   6.092  1.00  0.00           H  
ATOM   2002  N   THR B 131       5.073 -31.718  10.997  1.00  0.00           N  
ATOM   2003  CA  THR B 131       4.647 -30.543  11.746  1.00  0.00           C  
ATOM   2004  C   THR B 131       3.610 -30.938  12.808  1.00  0.00           C  
ATOM   2005  O   THR B 131       3.007 -32.011  12.714  1.00  0.00           O  
ATOM   2006  CB  THR B 131       4.062 -29.467  10.813  1.00  0.00           C  
ATOM   2007  CG2 THR B 131       2.689 -29.888  10.309  1.00  0.00           C  
ATOM   2008  OG1 THR B 131       3.947 -28.226  11.520  1.00  0.00           O  
ATOM   2009  H   THR B 131       4.463 -32.522  10.953  1.00  0.00           H  
ATOM   2010  HA  THR B 131       5.510 -30.138  12.277  1.00  0.00           H  
ATOM   2011  HB  THR B 131       4.727 -29.325   9.961  1.00  0.00           H  
ATOM   2012  HG1 THR B 131       3.071 -27.858  11.380  1.00  0.00           H  
ATOM   2013 1HG2 THR B 131       2.292 -29.117   9.649  1.00  0.00           H  
ATOM   2014 2HG2 THR B 131       2.775 -30.826   9.761  1.00  0.00           H  
ATOM   2015 3HG2 THR B 131       2.018 -30.023  11.155  1.00  0.00           H  
ATOM   2016  N   ASP B 132       3.428 -30.089  13.819  1.00  0.00           N  
ATOM   2017  CA  ASP B 132       2.394 -30.297  14.840  1.00  0.00           C  
ATOM   2018  C   ASP B 132       1.102 -29.614  14.425  1.00  0.00           C  
ATOM   2019  O   ASP B 132       0.014 -30.142  14.659  1.00  0.00           O  
ATOM   2020  CB  ASP B 132       2.807 -29.719  16.193  1.00  0.00           C  
ATOM   2021  CG  ASP B 132       3.997 -30.409  16.792  1.00  0.00           C  
ATOM   2022  OD1 ASP B 132       4.972 -29.698  17.126  1.00  0.00           O  
ATOM   2023  OD2 ASP B 132       3.957 -31.648  16.961  1.00  0.00           O  
ATOM   2024  H   ASP B 132       4.024 -29.275  13.881  1.00  0.00           H  
ATOM   2025  HA  ASP B 132       2.241 -31.369  14.965  1.00  0.00           H  
ATOM   2026 1HB  ASP B 132       3.041 -28.660  16.080  1.00  0.00           H  
ATOM   2027 2HB  ASP B 132       1.973 -29.798  16.892  1.00  0.00           H  
ATOM   2028  N   MET B 133       1.240 -28.412  13.861  1.00  0.00           N  
ATOM   2029  CA  MET B 133       0.110 -27.633  13.351  1.00  0.00           C  
ATOM   2030  C   MET B 133       0.365 -27.209  11.909  1.00  0.00           C  
ATOM   2031  O   MET B 133       1.503 -26.957  11.523  1.00  0.00           O  
ATOM   2032  CB  MET B 133      -0.137 -26.412  14.233  1.00  0.00           C  
ATOM   2033  CG  MET B 133      -0.953 -26.696  15.486  1.00  0.00           C  
ATOM   2034  SD  MET B 133      -1.075 -25.263  16.576  1.00  0.00           S  
ATOM   2035  CE  MET B 133       0.443 -25.420  17.512  1.00  0.00           C  
ATOM   2036  H   MET B 133       2.173 -28.033  13.787  1.00  0.00           H  
ATOM   2037  HA  MET B 133      -0.783 -28.256  13.386  1.00  0.00           H  
ATOM   2038 1HB  MET B 133       0.816 -25.988  14.543  1.00  0.00           H  
ATOM   2039 2HB  MET B 133      -0.663 -25.647  13.658  1.00  0.00           H  
ATOM   2040 1HG  MET B 133      -1.959 -27.001  15.204  1.00  0.00           H  
ATOM   2041 2HG  MET B 133      -0.492 -27.513  16.042  1.00  0.00           H  
ATOM   2042 1HE  MET B 133       0.513 -24.605  18.233  1.00  0.00           H  
ATOM   2043 2HE  MET B 133       0.446 -26.374  18.043  1.00  0.00           H  
ATOM   2044 3HE  MET B 133       1.295 -25.380  16.834  1.00  0.00           H  
ATOM   2045  N   ALA B 134      -0.703 -27.142  11.122  1.00  0.00           N  
ATOM   2046  CA  ALA B 134      -0.691 -26.505   9.806  1.00  0.00           C  
ATOM   2047  C   ALA B 134      -1.797 -25.472   9.804  1.00  0.00           C  
ATOM   2048  O   ALA B 134      -2.876 -25.749  10.323  1.00  0.00           O  
ATOM   2049  CB  ALA B 134      -0.903 -27.516   8.694  1.00  0.00           C  
ATOM   2050  H   ALA B 134      -1.561 -27.557  11.459  1.00  0.00           H  
ATOM   2051  HA  ALA B 134       0.286 -26.039   9.664  1.00  0.00           H  
ATOM   2052 1HB  ALA B 134      -0.887 -27.005   7.730  1.00  0.00           H  
ATOM   2053 2HB  ALA B 134      -0.108 -28.260   8.723  1.00  0.00           H  
ATOM   2054 3HB  ALA B 134      -1.865 -28.007   8.828  1.00  0.00           H  
ATOM   2055  N   VAL B 135      -1.518 -24.299   9.249  1.00  0.00           N  
ATOM   2056  CA  VAL B 135      -2.453 -23.171   9.269  1.00  0.00           C  
ATOM   2057  C   VAL B 135      -2.756 -22.759   7.839  1.00  0.00           C  
ATOM   2058  O   VAL B 135      -1.842 -22.524   7.055  1.00  0.00           O  
ATOM   2059  CB  VAL B 135      -1.862 -21.975  10.041  1.00  0.00           C  
ATOM   2060  CG1 VAL B 135      -2.844 -20.813  10.057  1.00  0.00           C  
ATOM   2061  CG2 VAL B 135      -1.504 -22.398  11.457  1.00  0.00           C  
ATOM   2062  H   VAL B 135      -0.624 -24.188   8.796  1.00  0.00           H  
ATOM   2063  HA  VAL B 135      -3.366 -23.486   9.775  1.00  0.00           H  
ATOM   2064  HB  VAL B 135      -0.964 -21.630   9.525  1.00  0.00           H  
ATOM   2065 1HG1 VAL B 135      -2.409 -19.977  10.606  1.00  0.00           H  
ATOM   2066 2HG1 VAL B 135      -3.057 -20.503   9.033  1.00  0.00           H  
ATOM   2067 3HG1 VAL B 135      -3.767 -21.124  10.544  1.00  0.00           H  
ATOM   2068 1HG2 VAL B 135      -1.085 -21.549  11.997  1.00  0.00           H  
ATOM   2069 2HG2 VAL B 135      -2.400 -22.748  11.969  1.00  0.00           H  
ATOM   2070 3HG2 VAL B 135      -0.768 -23.202  11.421  1.00  0.00           H  
ATOM   2071  N   ASN B 136      -4.043 -22.652   7.514  1.00  0.00           N  
ATOM   2072  CA  ASN B 136      -4.473 -22.132   6.224  1.00  0.00           C  
ATOM   2073  C   ASN B 136      -5.649 -21.198   6.409  1.00  0.00           C  
ATOM   2074  O   ASN B 136      -6.805 -21.629   6.346  1.00  0.00           O  
ATOM   2075  CB  ASN B 136      -4.823 -23.259   5.269  1.00  0.00           C  
ATOM   2076  CG  ASN B 136      -5.258 -22.759   3.920  1.00  0.00           C  
ATOM   2077  ND2 ASN B 136      -6.139 -23.488   3.284  1.00  0.00           N  
ATOM   2078  OD1 ASN B 136      -4.795 -21.711   3.454  1.00  0.00           O  
ATOM   2079  H   ASN B 136      -4.741 -22.939   8.186  1.00  0.00           H  
ATOM   2080  HA  ASN B 136      -3.647 -21.570   5.785  1.00  0.00           H  
ATOM   2081 1HB  ASN B 136      -3.957 -23.910   5.141  1.00  0.00           H  
ATOM   2082 2HB  ASN B 136      -5.625 -23.861   5.698  1.00  0.00           H  
ATOM   2083 1HD2 ASN B 136      -6.466 -23.204   2.381  1.00  0.00           H  
ATOM   2084 2HD2 ASN B 136      -6.487 -24.327   3.699  1.00  0.00           H  
ATOM   2085  N   TRP B 137      -5.357 -19.914   6.591  1.00  0.00           N  
ATOM   2086  CA  TRP B 137      -6.422 -18.930   6.794  1.00  0.00           C  
ATOM   2087  C   TRP B 137      -7.322 -18.726   5.571  1.00  0.00           C  
ATOM   2088  O   TRP B 137      -8.434 -18.224   5.734  1.00  0.00           O  
ATOM   2089  CB  TRP B 137      -5.884 -17.587   7.278  1.00  0.00           C  
ATOM   2090  CG  TRP B 137      -5.217 -17.626   8.628  1.00  0.00           C  
ATOM   2091  CD1 TRP B 137      -4.002 -17.093   8.945  1.00  0.00           C  
ATOM   2092  CD2 TRP B 137      -5.720 -18.212   9.838  1.00  0.00           C  
ATOM   2093  CE2 TRP B 137      -4.745 -18.004  10.836  1.00  0.00           C  
ATOM   2094  CE3 TRP B 137      -6.889 -18.907  10.175  1.00  0.00           C  
ATOM   2095  NE1 TRP B 137      -3.711 -17.318  10.258  1.00  0.00           N  
ATOM   2096  CZ2 TRP B 137      -4.910 -18.446  12.153  1.00  0.00           C  
ATOM   2097  CZ3 TRP B 137      -7.041 -19.363  11.485  1.00  0.00           C  
ATOM   2098  CH2 TRP B 137      -6.062 -19.126  12.455  1.00  0.00           C  
ATOM   2099  H   TRP B 137      -4.396 -19.604   6.592  1.00  0.00           H  
ATOM   2100  HA  TRP B 137      -7.104 -19.309   7.556  1.00  0.00           H  
ATOM   2101 1HB  TRP B 137      -5.157 -17.206   6.562  1.00  0.00           H  
ATOM   2102 2HB  TRP B 137      -6.700 -16.866   7.332  1.00  0.00           H  
ATOM   2103  HD1 TRP B 137      -3.354 -16.562   8.248  1.00  0.00           H  
ATOM   2104  HE1 TRP B 137      -2.867 -17.027  10.733  1.00  0.00           H  
ATOM   2105  HE3 TRP B 137      -7.664 -19.086   9.432  1.00  0.00           H  
ATOM   2106  HZ2 TRP B 137      -4.160 -18.266  12.923  1.00  0.00           H  
ATOM   2107  HZ3 TRP B 137      -7.950 -19.913  11.733  1.00  0.00           H  
ATOM   2108  HH2 TRP B 137      -6.219 -19.490  13.471  1.00  0.00           H  
ATOM   2109  N   ALA B 138      -6.868 -19.122   4.378  1.00  0.00           N  
ATOM   2110  CA  ALA B 138      -7.686 -19.053   3.160  1.00  0.00           C  
ATOM   2111  C   ALA B 138      -8.690 -20.193   3.033  1.00  0.00           C  
ATOM   2112  O   ALA B 138      -9.502 -20.178   2.108  1.00  0.00           O  
ATOM   2113  CB  ALA B 138      -6.806 -19.016   1.919  1.00  0.00           C  
ATOM   2114  H   ALA B 138      -5.926 -19.480   4.318  1.00  0.00           H  
ATOM   2115  HA  ALA B 138      -8.275 -18.137   3.198  1.00  0.00           H  
ATOM   2116 1HB  ALA B 138      -7.434 -18.966   1.030  1.00  0.00           H  
ATOM   2117 2HB  ALA B 138      -6.160 -18.139   1.957  1.00  0.00           H  
ATOM   2118 3HB  ALA B 138      -6.195 -19.915   1.880  1.00  0.00           H  
ATOM   2119  N   GLY B 139      -8.610 -21.204   3.896  1.00  0.00           N  
ATOM   2120  CA  GLY B 139      -9.523 -22.341   3.867  1.00  0.00           C  
ATOM   2121  C   GLY B 139     -10.652 -22.186   4.873  1.00  0.00           C  
ATOM   2122  O   GLY B 139     -10.973 -21.076   5.307  1.00  0.00           O  
ATOM   2123  H   GLY B 139      -7.883 -21.175   4.596  1.00  0.00           H  
ATOM   2124 1HA  GLY B 139      -9.942 -22.446   2.865  1.00  0.00           H  
ATOM   2125 2HA  GLY B 139      -8.972 -23.256   4.081  1.00  0.00           H  
ATOM   2126  N   GLY B 140     -11.236 -23.310   5.262  1.00  0.00           N  
ATOM   2127  CA  GLY B 140     -12.353 -23.326   6.202  1.00  0.00           C  
ATOM   2128  C   GLY B 140     -13.709 -23.066   5.577  1.00  0.00           C  
ATOM   2129  O   GLY B 140     -14.635 -22.639   6.280  1.00  0.00           O  
ATOM   2130  H   GLY B 140     -10.893 -24.184   4.890  1.00  0.00           H  
ATOM   2131 1HA  GLY B 140     -12.397 -24.295   6.700  1.00  0.00           H  
ATOM   2132 2HA  GLY B 140     -12.192 -22.575   6.974  1.00  0.00           H  
ATOM   2133  N   LEU B 141     -13.852 -23.344   4.280  1.00  0.00           N  
ATOM   2134  CA  LEU B 141     -15.073 -22.994   3.544  1.00  0.00           C  
ATOM   2135  C   LEU B 141     -16.100 -24.121   3.735  1.00  0.00           C  
ATOM   2136  O   LEU B 141     -16.410 -24.928   2.846  1.00  0.00           O  
ATOM   2137  CB  LEU B 141     -14.728 -22.624   2.090  1.00  0.00           C  
ATOM   2138  CG  LEU B 141     -13.777 -21.412   1.994  1.00  0.00           C  
ATOM   2139  CD1 LEU B 141     -13.471 -21.063   0.540  1.00  0.00           C  
ATOM   2140  CD2 LEU B 141     -14.287 -20.175   2.725  1.00  0.00           C  
ATOM   2141  H   LEU B 141     -13.099 -23.807   3.792  1.00  0.00           H  
ATOM   2142  HA  LEU B 141     -15.531 -22.130   4.026  1.00  0.00           H  
ATOM   2143 1HB  LEU B 141     -14.260 -23.486   1.615  1.00  0.00           H  
ATOM   2144 2HB  LEU B 141     -15.652 -22.399   1.560  1.00  0.00           H  
ATOM   2145  HG  LEU B 141     -12.812 -21.672   2.428  1.00  0.00           H  
ATOM   2146 1HD1 LEU B 141     -12.800 -20.206   0.505  1.00  0.00           H  
ATOM   2147 2HD1 LEU B 141     -12.997 -21.915   0.053  1.00  0.00           H  
ATOM   2148 3HD1 LEU B 141     -14.398 -20.819   0.022  1.00  0.00           H  
ATOM   2149 1HD2 LEU B 141     -13.565 -19.364   2.614  1.00  0.00           H  
ATOM   2150 2HD2 LEU B 141     -15.243 -19.870   2.303  1.00  0.00           H  
ATOM   2151 3HD2 LEU B 141     -14.413 -20.405   3.783  1.00  0.00           H  
ATOM   2152  N   HIS B 142     -16.627 -24.131   4.956  1.00  0.00           N  
ATOM   2153  CA  HIS B 142     -17.412 -25.241   5.508  1.00  0.00           C  
ATOM   2154  C   HIS B 142     -18.834 -25.456   5.004  1.00  0.00           C  
ATOM   2155  O   HIS B 142     -19.462 -26.443   5.389  1.00  0.00           O  
ATOM   2156  CB  HIS B 142     -17.478 -25.083   7.031  1.00  0.00           C  
ATOM   2157  CG  HIS B 142     -18.133 -23.814   7.476  1.00  0.00           C  
ATOM   2158  CD2 HIS B 142     -18.338 -22.641   6.831  1.00  0.00           C  
ATOM   2159  ND1 HIS B 142     -18.675 -23.658   8.736  1.00  0.00           N  
ATOM   2160  CE1 HIS B 142     -19.182 -22.442   8.845  1.00  0.00           C  
ATOM   2161  NE2 HIS B 142     -18.991 -21.807   7.705  1.00  0.00           N  
ATOM   2162  H   HIS B 142     -16.467 -23.312   5.525  1.00  0.00           H  
ATOM   2163  HA  HIS B 142     -16.961 -26.187   5.212  1.00  0.00           H  
ATOM   2164 1HB  HIS B 142     -18.029 -25.921   7.460  1.00  0.00           H  
ATOM   2165 2HB  HIS B 142     -16.469 -25.110   7.443  1.00  0.00           H  
ATOM   2166  HD1 HIS B 142     -18.623 -24.318   9.486  1.00  0.00           H  
ATOM   2167  HD2 HIS B 142     -18.089 -22.294   5.828  1.00  0.00           H  
ATOM   2168  HE1 HIS B 142     -19.657 -22.121   9.772  1.00  0.00           H  
ATOM   2169  N   HIS B 143     -19.344 -24.561   4.157  1.00  0.00           N  
ATOM   2170  CA  HIS B 143     -20.701 -24.707   3.614  1.00  0.00           C  
ATOM   2171  C   HIS B 143     -20.797 -25.425   2.268  1.00  0.00           C  
ATOM   2172  O   HIS B 143     -21.883 -25.855   1.889  1.00  0.00           O  
ATOM   2173  CB  HIS B 143     -21.349 -23.325   3.475  1.00  0.00           C  
ATOM   2174  CG  HIS B 143     -21.572 -22.631   4.783  1.00  0.00           C  
ATOM   2175  CD2 HIS B 143     -20.973 -21.549   5.332  1.00  0.00           C  
ATOM   2176  ND1 HIS B 143     -22.519 -23.050   5.694  1.00  0.00           N  
ATOM   2177  CE1 HIS B 143     -22.492 -22.253   6.749  1.00  0.00           C  
ATOM   2178  NE2 HIS B 143     -21.563 -21.335   6.553  1.00  0.00           N  
ATOM   2179  H   HIS B 143     -18.788 -23.764   3.882  1.00  0.00           H  
ATOM   2180  HA  HIS B 143     -21.297 -25.325   4.284  1.00  0.00           H  
ATOM   2181 1HB  HIS B 143     -20.718 -22.688   2.854  1.00  0.00           H  
ATOM   2182 2HB  HIS B 143     -22.311 -23.423   2.972  1.00  0.00           H  
ATOM   2183  HD1 HIS B 143     -23.085 -23.872   5.624  1.00  0.00           H  
ATOM   2184  HD2 HIS B 143     -20.177 -20.889   4.987  1.00  0.00           H  
ATOM   2185  HE1 HIS B 143     -23.168 -22.419   7.587  1.00  0.00           H  
ATOM   2186  N   ALA B 144     -19.692 -25.553   1.531  1.00  0.00           N  
ATOM   2187  CA  ALA B 144     -19.770 -26.149   0.196  1.00  0.00           C  
ATOM   2188  C   ALA B 144     -20.208 -27.611   0.257  1.00  0.00           C  
ATOM   2189  O   ALA B 144     -19.811 -28.350   1.162  1.00  0.00           O  
ATOM   2190  CB  ALA B 144     -18.445 -26.021  -0.537  1.00  0.00           C  
ATOM   2191  H   ALA B 144     -18.796 -25.243   1.880  1.00  0.00           H  
ATOM   2192  HA  ALA B 144     -20.531 -25.614  -0.370  1.00  0.00           H  
ATOM   2193 1HB  ALA B 144     -18.530 -26.472  -1.525  1.00  0.00           H  
ATOM   2194 2HB  ALA B 144     -18.185 -24.967  -0.640  1.00  0.00           H  
ATOM   2195 3HB  ALA B 144     -17.666 -26.532   0.028  1.00  0.00           H  
ATOM   2196  N   LYS B 145     -21.060 -28.000  -0.690  1.00  0.00           N  
ATOM   2197  CA  LYS B 145     -21.647 -29.333  -0.723  1.00  0.00           C  
ATOM   2198  C   LYS B 145     -21.066 -30.137  -1.875  1.00  0.00           C  
ATOM   2199  O   LYS B 145     -20.378 -29.597  -2.740  1.00  0.00           O  
ATOM   2200  CB  LYS B 145     -23.179 -29.255  -0.853  1.00  0.00           C  
ATOM   2201  CG  LYS B 145     -23.893 -28.395   0.184  1.00  0.00           C  
ATOM   2202  CD  LYS B 145     -23.604 -28.819   1.613  1.00  0.00           C  
ATOM   2203  CE  LYS B 145     -24.496 -28.097   2.620  1.00  0.00           C  
ATOM   2204  NZ  LYS B 145     -24.415 -26.614   2.524  1.00  0.00           N  
ATOM   2205  H   LYS B 145     -21.303 -27.337  -1.413  1.00  0.00           H  
ATOM   2206  HA  LYS B 145     -21.405 -29.840   0.212  1.00  0.00           H  
ATOM   2207 1HB  LYS B 145     -23.442 -28.857  -1.834  1.00  0.00           H  
ATOM   2208 2HB  LYS B 145     -23.601 -30.257  -0.783  1.00  0.00           H  
ATOM   2209 1HG  LYS B 145     -23.581 -27.355   0.073  1.00  0.00           H  
ATOM   2210 2HG  LYS B 145     -24.969 -28.450   0.027  1.00  0.00           H  
ATOM   2211 1HD  LYS B 145     -23.764 -29.894   1.713  1.00  0.00           H  
ATOM   2212 2HD  LYS B 145     -22.563 -28.602   1.855  1.00  0.00           H  
ATOM   2213 1HE  LYS B 145     -25.534 -28.391   2.462  1.00  0.00           H  
ATOM   2214 2HE  LYS B 145     -24.212 -28.386   3.632  1.00  0.00           H  
ATOM   2215 1HZ  LYS B 145     -25.025 -26.197   3.211  1.00  0.00           H  
ATOM   2216 2HZ  LYS B 145     -23.464 -26.318   2.693  1.00  0.00           H  
ATOM   2217 3HZ  LYS B 145     -24.698 -26.320   1.600  1.00  0.00           H  
ATOM   2218  N   LYS B 146     -21.361 -31.432  -1.892  1.00  0.00           N  
ATOM   2219  CA  LYS B 146     -20.817 -32.336  -2.912  1.00  0.00           C  
ATOM   2220  C   LYS B 146     -21.053 -31.820  -4.337  1.00  0.00           C  
ATOM   2221  O   LYS B 146     -20.145 -31.866  -5.170  1.00  0.00           O  
ATOM   2222  CB  LYS B 146     -21.381 -33.756  -2.750  1.00  0.00           C  
ATOM   2223  CG  LYS B 146     -20.851 -34.751  -3.774  1.00  0.00           C  
ATOM   2224  CD  LYS B 146     -21.305 -36.174  -3.495  1.00  0.00           C  
ATOM   2225  CE  LYS B 146     -20.767 -37.126  -4.553  1.00  0.00           C  
ATOM   2226  NZ  LYS B 146     -21.129 -38.548  -4.283  1.00  0.00           N  
ATOM   2227  H   LYS B 146     -21.976 -31.806  -1.183  1.00  0.00           H  
ATOM   2228  HA  LYS B 146     -19.735 -32.379  -2.793  1.00  0.00           H  
ATOM   2229 1HB  LYS B 146     -21.139 -34.132  -1.755  1.00  0.00           H  
ATOM   2230 2HB  LYS B 146     -22.467 -33.729  -2.835  1.00  0.00           H  
ATOM   2231 1HG  LYS B 146     -21.198 -34.469  -4.768  1.00  0.00           H  
ATOM   2232 2HG  LYS B 146     -19.762 -34.731  -3.769  1.00  0.00           H  
ATOM   2233 1HD  LYS B 146     -20.946 -36.484  -2.511  1.00  0.00           H  
ATOM   2234 2HD  LYS B 146     -22.394 -36.214  -3.494  1.00  0.00           H  
ATOM   2235 1HE  LYS B 146     -21.163 -36.847  -5.529  1.00  0.00           H  
ATOM   2236 2HE  LYS B 146     -19.679 -37.049  -4.592  1.00  0.00           H  
ATOM   2237 1HZ  LYS B 146     -20.750 -39.136  -5.012  1.00  0.00           H  
ATOM   2238 2HZ  LYS B 146     -20.749 -38.829  -3.391  1.00  0.00           H  
ATOM   2239 3HZ  LYS B 146     -22.135 -38.641  -4.266  1.00  0.00           H  
ATOM   2240  N   SER B 147     -22.254 -31.309  -4.599  1.00  0.00           N  
ATOM   2241  CA  SER B 147     -22.619 -30.832  -5.930  1.00  0.00           C  
ATOM   2242  C   SER B 147     -23.280 -29.450  -5.947  1.00  0.00           C  
ATOM   2243  O   SER B 147     -24.063 -29.160  -6.851  1.00  0.00           O  
ATOM   2244  CB  SER B 147     -23.549 -31.836  -6.580  1.00  0.00           C  
ATOM   2245  OG  SER B 147     -22.906 -33.066  -6.770  1.00  0.00           O  
ATOM   2246  H   SER B 147     -22.933 -31.251  -3.853  1.00  0.00           H  
ATOM   2247  HA  SER B 147     -21.707 -30.711  -6.516  1.00  0.00           H  
ATOM   2248 1HB  SER B 147     -24.430 -31.976  -5.953  1.00  0.00           H  
ATOM   2249 2HB  SER B 147     -23.890 -31.449  -7.539  1.00  0.00           H  
ATOM   2250  HG  SER B 147     -23.561 -33.740  -6.573  1.00  0.00           H  
ATOM   2251  N   GLU B 148     -22.954 -28.585  -4.985  1.00  0.00           N  
ATOM   2252  CA  GLU B 148     -23.427 -27.198  -5.024  1.00  0.00           C  
ATOM   2253  C   GLU B 148     -22.602 -26.283  -4.137  1.00  0.00           C  
ATOM   2254  O   GLU B 148     -22.014 -26.723  -3.144  1.00  0.00           O  
ATOM   2255  CB  GLU B 148     -24.933 -27.074  -4.659  1.00  0.00           C  
ATOM   2256  CG  GLU B 148     -25.305 -27.525  -3.252  1.00  0.00           C  
ATOM   2257  CD  GLU B 148     -26.767 -27.287  -2.856  1.00  0.00           C  
ATOM   2258  OE1 GLU B 148     -27.539 -26.647  -3.593  1.00  0.00           O  
ATOM   2259  OE2 GLU B 148     -27.140 -27.727  -1.759  1.00  0.00           O  
ATOM   2260  H   GLU B 148     -22.373 -28.887  -4.216  1.00  0.00           H  
ATOM   2261  HA  GLU B 148     -23.298 -26.817  -6.037  1.00  0.00           H  
ATOM   2262 1HB  GLU B 148     -25.247 -26.035  -4.761  1.00  0.00           H  
ATOM   2263 2HB  GLU B 148     -25.526 -27.664  -5.357  1.00  0.00           H  
ATOM   2264 1HG  GLU B 148     -25.108 -28.593  -3.161  1.00  0.00           H  
ATOM   2265 2HG  GLU B 148     -24.672 -27.005  -2.535  1.00  0.00           H  
ATOM   2266  N   ALA B 149     -22.586 -25.010  -4.515  1.00  0.00           N  
ATOM   2267  CA  ALA B 149     -22.021 -23.944  -3.707  1.00  0.00           C  
ATOM   2268  C   ALA B 149     -23.044 -23.548  -2.647  1.00  0.00           C  
ATOM   2269  O   ALA B 149     -24.246 -23.792  -2.803  1.00  0.00           O  
ATOM   2270  CB  ALA B 149     -21.671 -22.748  -4.576  1.00  0.00           C  
ATOM   2271  H   ALA B 149     -22.991 -24.784  -5.412  1.00  0.00           H  
ATOM   2272  HA  ALA B 149     -21.111 -24.318  -3.239  1.00  0.00           H  
ATOM   2273 1HB  ALA B 149     -21.250 -21.958  -3.954  1.00  0.00           H  
ATOM   2274 2HB  ALA B 149     -20.942 -23.047  -5.328  1.00  0.00           H  
ATOM   2275 3HB  ALA B 149     -22.571 -22.380  -5.067  1.00  0.00           H  
ATOM   2276  N   SER B 150     -22.561 -22.951  -1.566  1.00  0.00           N  
ATOM   2277  CA  SER B 150     -23.427 -22.466  -0.493  1.00  0.00           C  
ATOM   2278  C   SER B 150     -22.629 -21.591   0.437  1.00  0.00           C  
ATOM   2279  O   SER B 150     -21.464 -21.891   0.712  1.00  0.00           O  
ATOM   2280  CB  SER B 150     -24.035 -23.623   0.276  1.00  0.00           C  
ATOM   2281  OG  SER B 150     -24.844 -23.160   1.322  1.00  0.00           O  
ATOM   2282  H   SER B 150     -21.562 -22.827  -1.485  1.00  0.00           H  
ATOM   2283  HA  SER B 150     -24.252 -21.910  -0.939  1.00  0.00           H  
ATOM   2284 1HB  SER B 150     -24.627 -24.239  -0.400  1.00  0.00           H  
ATOM   2285 2HB  SER B 150     -23.240 -24.250   0.678  1.00  0.00           H  
ATOM   2286  HG  SER B 150     -25.748 -23.218   1.003  1.00  0.00           H  
ATOM   2287  N   GLY B 151     -23.239 -20.517   0.935  1.00  0.00           N  
ATOM   2288  CA  GLY B 151     -22.655 -19.757   2.035  1.00  0.00           C  
ATOM   2289  C   GLY B 151     -21.317 -19.123   1.712  1.00  0.00           C  
ATOM   2290  O   GLY B 151     -20.424 -19.064   2.561  1.00  0.00           O  
ATOM   2291  H   GLY B 151     -24.123 -20.218   0.545  1.00  0.00           H  
ATOM   2292 1HA  GLY B 151     -23.341 -18.965   2.336  1.00  0.00           H  
ATOM   2293 2HA  GLY B 151     -22.521 -20.410   2.898  1.00  0.00           H  
ATOM   2294  N   PHE B 152     -21.188 -18.662   0.465  1.00  0.00           N  
ATOM   2295  CA  PHE B 152     -19.963 -18.057  -0.084  1.00  0.00           C  
ATOM   2296  C   PHE B 152     -18.838 -19.079  -0.359  1.00  0.00           C  
ATOM   2297  O   PHE B 152     -17.731 -18.689  -0.752  1.00  0.00           O  
ATOM   2298  CB  PHE B 152     -19.444 -16.984   0.874  1.00  0.00           C  
ATOM   2299  CG  PHE B 152     -20.445 -15.905   1.176  1.00  0.00           C  
ATOM   2300  CD1 PHE B 152     -21.195 -15.941   2.343  1.00  0.00           C  
ATOM   2301  CD2 PHE B 152     -20.640 -14.853   0.294  1.00  0.00           C  
ATOM   2302  CE1 PHE B 152     -22.116 -14.950   2.621  1.00  0.00           C  
ATOM   2303  CE2 PHE B 152     -21.559 -13.860   0.571  1.00  0.00           C  
ATOM   2304  CZ  PHE B 152     -22.298 -13.909   1.736  1.00  0.00           C  
ATOM   2305  H   PHE B 152     -22.004 -18.747  -0.126  1.00  0.00           H  
ATOM   2306  HA  PHE B 152     -20.195 -17.638  -1.064  1.00  0.00           H  
ATOM   2307 1HB  PHE B 152     -19.150 -17.448   1.815  1.00  0.00           H  
ATOM   2308 2HB  PHE B 152     -18.557 -16.515   0.450  1.00  0.00           H  
ATOM   2309  HD1 PHE B 152     -21.050 -16.764   3.043  1.00  0.00           H  
ATOM   2310  HD2 PHE B 152     -20.056 -14.814  -0.626  1.00  0.00           H  
ATOM   2311  HE1 PHE B 152     -22.698 -14.991   3.541  1.00  0.00           H  
ATOM   2312  HE2 PHE B 152     -21.702 -13.038  -0.130  1.00  0.00           H  
ATOM   2313  HZ  PHE B 152     -23.025 -13.127   1.954  1.00  0.00           H  
ATOM   2314  N   CYS B 153     -19.131 -20.367  -0.178  1.00  0.00           N  
ATOM   2315  CA  CYS B 153     -18.164 -21.461  -0.297  1.00  0.00           C  
ATOM   2316  C   CYS B 153     -18.469 -22.232  -1.563  1.00  0.00           C  
ATOM   2317  O   CYS B 153     -19.631 -22.495  -1.851  1.00  0.00           O  
ATOM   2318  CB  CYS B 153     -18.285 -22.426   0.889  1.00  0.00           C  
ATOM   2319  SG  CYS B 153     -18.124 -21.669   2.520  1.00  0.00           S  
ATOM   2320  H   CYS B 153     -20.091 -20.582   0.056  1.00  0.00           H  
ATOM   2321  HA  CYS B 153     -17.160 -21.036  -0.295  1.00  0.00           H  
ATOM   2322 1HB  CYS B 153     -19.253 -22.925   0.854  1.00  0.00           H  
ATOM   2323 2HB  CYS B 153     -17.517 -23.194   0.809  1.00  0.00           H  
ATOM   2324  HG  CYS B 153     -19.094 -20.775   2.354  1.00  0.00           H  
ATOM   2325  N   TYR B 154     -17.433 -22.618  -2.305  1.00  0.00           N  
ATOM   2326  CA  TYR B 154     -17.607 -23.375  -3.553  1.00  0.00           C  
ATOM   2327  C   TYR B 154     -17.042 -24.789  -3.468  1.00  0.00           C  
ATOM   2328  O   TYR B 154     -17.706 -25.752  -3.863  1.00  0.00           O  
ATOM   2329  CB  TYR B 154     -16.965 -22.632  -4.727  1.00  0.00           C  
ATOM   2330  CG  TYR B 154     -17.461 -21.211  -4.918  1.00  0.00           C  
ATOM   2331  CD1 TYR B 154     -16.919 -20.163  -4.180  1.00  0.00           C  
ATOM   2332  CD2 TYR B 154     -18.455 -20.912  -5.850  1.00  0.00           C  
ATOM   2333  CE1 TYR B 154     -17.371 -18.862  -4.340  1.00  0.00           C  
ATOM   2334  CE2 TYR B 154     -18.905 -19.607  -6.023  1.00  0.00           C  
ATOM   2335  CZ  TYR B 154     -18.364 -18.589  -5.264  1.00  0.00           C  
ATOM   2336  OH  TYR B 154     -18.788 -17.283  -5.409  1.00  0.00           O  
ATOM   2337  H   TYR B 154     -16.500 -22.382  -2.000  1.00  0.00           H  
ATOM   2338  HA  TYR B 154     -18.675 -23.478  -3.749  1.00  0.00           H  
ATOM   2339 1HB  TYR B 154     -15.884 -22.593  -4.587  1.00  0.00           H  
ATOM   2340 2HB  TYR B 154     -17.155 -23.179  -5.651  1.00  0.00           H  
ATOM   2341  HD1 TYR B 154     -16.123 -20.358  -3.459  1.00  0.00           H  
ATOM   2342  HD2 TYR B 154     -18.891 -21.707  -6.455  1.00  0.00           H  
ATOM   2343  HE1 TYR B 154     -16.932 -18.056  -3.752  1.00  0.00           H  
ATOM   2344  HE2 TYR B 154     -19.682 -19.391  -6.756  1.00  0.00           H  
ATOM   2345  HH  TYR B 154     -18.994 -17.114  -6.331  1.00  0.00           H  
ATOM   2346  N   VAL B 155     -15.821 -24.910  -2.958  1.00  0.00           N  
ATOM   2347  CA  VAL B 155     -15.144 -26.196  -2.821  1.00  0.00           C  
ATOM   2348  C   VAL B 155     -14.839 -26.379  -1.342  1.00  0.00           C  
ATOM   2349  O   VAL B 155     -14.290 -25.489  -0.695  1.00  0.00           O  
ATOM   2350  CB  VAL B 155     -13.867 -26.258  -3.693  1.00  0.00           C  
ATOM   2351  CG1 VAL B 155     -13.101 -27.560  -3.483  1.00  0.00           C  
ATOM   2352  CG2 VAL B 155     -14.233 -26.105  -5.168  1.00  0.00           C  
ATOM   2353  H   VAL B 155     -15.349 -24.069  -2.656  1.00  0.00           H  
ATOM   2354  HA  VAL B 155     -15.822 -26.982  -3.156  1.00  0.00           H  
ATOM   2355  HB  VAL B 155     -13.198 -25.450  -3.399  1.00  0.00           H  
ATOM   2356 1HG1 VAL B 155     -12.211 -27.566  -4.112  1.00  0.00           H  
ATOM   2357 2HG1 VAL B 155     -12.806 -27.644  -2.437  1.00  0.00           H  
ATOM   2358 3HG1 VAL B 155     -13.737 -28.405  -3.750  1.00  0.00           H  
ATOM   2359 1HG2 VAL B 155     -13.327 -26.149  -5.774  1.00  0.00           H  
ATOM   2360 2HG2 VAL B 155     -14.905 -26.910  -5.462  1.00  0.00           H  
ATOM   2361 3HG2 VAL B 155     -14.725 -25.145  -5.325  1.00  0.00           H  
ATOM   2362  N   ASN B 156     -15.258 -27.511  -0.792  1.00  0.00           N  
ATOM   2363  CA  ASN B 156     -15.154 -27.768   0.634  1.00  0.00           C  
ATOM   2364  C   ASN B 156     -13.775 -28.298   0.990  1.00  0.00           C  
ATOM   2365  O   ASN B 156     -13.543 -29.505   1.098  1.00  0.00           O  
ATOM   2366  CB  ASN B 156     -16.232 -28.736   1.082  1.00  0.00           C  
ATOM   2367  CG  ASN B 156     -16.391 -28.773   2.577  1.00  0.00           C  
ATOM   2368  ND2 ASN B 156     -17.616 -28.786   3.035  1.00  0.00           N  
ATOM   2369  OD1 ASN B 156     -15.402 -28.791   3.318  1.00  0.00           O  
ATOM   2370  H   ASN B 156     -15.665 -28.215  -1.391  1.00  0.00           H  
ATOM   2371  HA  ASN B 156     -15.253 -26.821   1.164  1.00  0.00           H  
ATOM   2372 1HB  ASN B 156     -17.186 -28.452   0.635  1.00  0.00           H  
ATOM   2373 2HB  ASN B 156     -15.992 -29.739   0.729  1.00  0.00           H  
ATOM   2374 1HD2 ASN B 156     -17.782 -28.811   4.021  1.00  0.00           H  
ATOM   2375 2HD2 ASN B 156     -18.388 -28.771   2.398  1.00  0.00           H  
ATOM   2376  N   ASP B 157     -12.865 -27.353   1.202  1.00  0.00           N  
ATOM   2377  CA  ASP B 157     -11.466 -27.671   1.501  1.00  0.00           C  
ATOM   2378  C   ASP B 157     -11.302 -28.479   2.778  1.00  0.00           C  
ATOM   2379  O   ASP B 157     -10.318 -29.191   2.943  1.00  0.00           O  
ATOM   2380  CB  ASP B 157     -10.642 -26.392   1.613  1.00  0.00           C  
ATOM   2381  CG  ASP B 157     -11.094 -25.509   2.756  1.00  0.00           C  
ATOM   2382  OD1 ASP B 157     -12.226 -24.987   2.679  1.00  0.00           O  
ATOM   2383  OD2 ASP B 157     -10.348 -25.356   3.747  1.00  0.00           O  
ATOM   2384  H   ASP B 157     -13.150 -26.385   1.156  1.00  0.00           H  
ATOM   2385  HA  ASP B 157     -11.067 -28.273   0.684  1.00  0.00           H  
ATOM   2386 1HB  ASP B 157      -9.593 -26.646   1.760  1.00  0.00           H  
ATOM   2387 2HB  ASP B 157     -10.715 -25.827   0.683  1.00  0.00           H  
ATOM   2388  N   ILE B 158     -12.271 -28.360   3.685  1.00  0.00           N  
ATOM   2389  CA  ILE B 158     -12.232 -29.073   4.951  1.00  0.00           C  
ATOM   2390  C   ILE B 158     -12.416 -30.567   4.714  1.00  0.00           C  
ATOM   2391  O   ILE B 158     -11.614 -31.383   5.181  1.00  0.00           O  
ATOM   2392  CB  ILE B 158     -13.320 -28.557   5.912  1.00  0.00           C  
ATOM   2393  CG1 ILE B 158     -13.074 -27.086   6.254  1.00  0.00           C  
ATOM   2394  CG2 ILE B 158     -13.356 -29.402   7.176  1.00  0.00           C  
ATOM   2395  CD1 ILE B 158     -14.242 -26.417   6.945  1.00  0.00           C  
ATOM   2396  H   ILE B 158     -13.055 -27.755   3.485  1.00  0.00           H  
ATOM   2397  HA  ILE B 158     -11.269 -28.887   5.423  1.00  0.00           H  
ATOM   2398  HB  ILE B 158     -14.291 -28.609   5.423  1.00  0.00           H  
ATOM   2399 1HG1 ILE B 158     -12.202 -27.002   6.901  1.00  0.00           H  
ATOM   2400 2HG1 ILE B 158     -12.858 -26.530   5.341  1.00  0.00           H  
ATOM   2401 1HG2 ILE B 158     -14.130 -29.024   7.844  1.00  0.00           H  
ATOM   2402 2HG2 ILE B 158     -13.577 -30.436   6.915  1.00  0.00           H  
ATOM   2403 3HG2 ILE B 158     -12.389 -29.352   7.675  1.00  0.00           H  
ATOM   2404 1HD1 ILE B 158     -13.993 -25.377   7.154  1.00  0.00           H  
ATOM   2405 2HD1 ILE B 158     -15.119 -26.457   6.299  1.00  0.00           H  
ATOM   2406 3HD1 ILE B 158     -14.455 -26.934   7.880  1.00  0.00           H  
ATOM   2407  N   VAL B 159     -13.473 -30.921   3.988  1.00  0.00           N  
ATOM   2408  CA  VAL B 159     -13.782 -32.328   3.729  1.00  0.00           C  
ATOM   2409  C   VAL B 159     -12.621 -32.960   2.961  1.00  0.00           C  
ATOM   2410  O   VAL B 159     -12.193 -34.073   3.276  1.00  0.00           O  
ATOM   2411  CB  VAL B 159     -15.083 -32.464   2.917  1.00  0.00           C  
ATOM   2412  CG1 VAL B 159     -15.262 -33.897   2.435  1.00  0.00           C  
ATOM   2413  CG2 VAL B 159     -16.269 -32.027   3.762  1.00  0.00           C  
ATOM   2414  H   VAL B 159     -14.077 -30.207   3.607  1.00  0.00           H  
ATOM   2415  HA  VAL B 159     -13.861 -32.846   4.685  1.00  0.00           H  
ATOM   2416  HB  VAL B 159     -15.015 -31.834   2.030  1.00  0.00           H  
ATOM   2417 1HG1 VAL B 159     -16.186 -33.976   1.863  1.00  0.00           H  
ATOM   2418 2HG1 VAL B 159     -14.420 -34.177   1.803  1.00  0.00           H  
ATOM   2419 3HG1 VAL B 159     -15.310 -34.565   3.294  1.00  0.00           H  
ATOM   2420 1HG2 VAL B 159     -17.186 -32.126   3.181  1.00  0.00           H  
ATOM   2421 2HG2 VAL B 159     -16.332 -32.654   4.651  1.00  0.00           H  
ATOM   2422 3HG2 VAL B 159     -16.139 -30.987   4.061  1.00  0.00           H  
ATOM   2423  N   LEU B 160     -12.084 -32.227   1.994  1.00  0.00           N  
ATOM   2424  CA  LEU B 160     -10.936 -32.721   1.240  1.00  0.00           C  
ATOM   2425  C   LEU B 160      -9.711 -32.937   2.128  1.00  0.00           C  
ATOM   2426  O   LEU B 160      -9.051 -33.970   2.018  1.00  0.00           O  
ATOM   2427  CB  LEU B 160     -10.621 -31.780   0.086  1.00  0.00           C  
ATOM   2428  CG  LEU B 160     -11.716 -31.753  -0.990  1.00  0.00           C  
ATOM   2429  CD1 LEU B 160     -11.435 -30.622  -1.972  1.00  0.00           C  
ATOM   2430  CD2 LEU B 160     -11.822 -33.077  -1.724  1.00  0.00           C  
ATOM   2431  H   LEU B 160     -12.468 -31.321   1.770  1.00  0.00           H  
ATOM   2432  HA  LEU B 160     -11.182 -33.701   0.834  1.00  0.00           H  
ATOM   2433 1HB  LEU B 160     -10.490 -30.775   0.484  1.00  0.00           H  
ATOM   2434 2HB  LEU B 160      -9.681 -32.093  -0.371  1.00  0.00           H  
ATOM   2435  HG  LEU B 160     -12.679 -31.543  -0.524  1.00  0.00           H  
ATOM   2436 1HD1 LEU B 160     -12.211 -30.604  -2.736  1.00  0.00           H  
ATOM   2437 2HD1 LEU B 160     -11.426 -29.671  -1.439  1.00  0.00           H  
ATOM   2438 3HD1 LEU B 160     -10.466 -30.782  -2.444  1.00  0.00           H  
ATOM   2439 1HD2 LEU B 160     -12.610 -33.014  -2.476  1.00  0.00           H  
ATOM   2440 2HD2 LEU B 160     -10.873 -33.302  -2.210  1.00  0.00           H  
ATOM   2441 3HD2 LEU B 160     -12.061 -33.869  -1.013  1.00  0.00           H  
ATOM   2442  N   ALA B 161      -9.442 -32.002   3.041  1.00  0.00           N  
ATOM   2443  CA  ALA B 161      -8.340 -32.168   3.995  1.00  0.00           C  
ATOM   2444  C   ALA B 161      -8.578 -33.341   4.956  1.00  0.00           C  
ATOM   2445  O   ALA B 161      -7.651 -34.098   5.274  1.00  0.00           O  
ATOM   2446  CB  ALA B 161      -8.111 -30.882   4.774  1.00  0.00           C  
ATOM   2447  H   ALA B 161     -10.004 -31.165   3.080  1.00  0.00           H  
ATOM   2448  HA  ALA B 161      -7.436 -32.403   3.432  1.00  0.00           H  
ATOM   2449 1HB  ALA B 161      -7.289 -31.024   5.476  1.00  0.00           H  
ATOM   2450 2HB  ALA B 161      -7.861 -30.077   4.082  1.00  0.00           H  
ATOM   2451 3HB  ALA B 161      -9.015 -30.622   5.320  1.00  0.00           H  
ATOM   2452  N   ILE B 162      -9.818 -33.498   5.413  1.00  0.00           N  
ATOM   2453  CA  ILE B 162     -10.169 -34.620   6.297  1.00  0.00           C  
ATOM   2454  C   ILE B 162     -10.005 -35.951   5.567  1.00  0.00           C  
ATOM   2455  O   ILE B 162      -9.488 -36.900   6.139  1.00  0.00           O  
ATOM   2456  CB  ILE B 162     -11.583 -34.461   6.908  1.00  0.00           C  
ATOM   2457  CG1 ILE B 162     -11.571 -33.279   7.885  1.00  0.00           C  
ATOM   2458  CG2 ILE B 162     -12.018 -35.734   7.633  1.00  0.00           C  
ATOM   2459  CD1 ILE B 162     -12.935 -32.859   8.378  1.00  0.00           C  
ATOM   2460  H   ILE B 162     -10.534 -32.837   5.148  1.00  0.00           H  
ATOM   2461  HA  ILE B 162      -9.454 -34.649   7.118  1.00  0.00           H  
ATOM   2462  HB  ILE B 162     -12.300 -34.250   6.115  1.00  0.00           H  
ATOM   2463 1HG1 ILE B 162     -10.965 -33.532   8.754  1.00  0.00           H  
ATOM   2464 2HG1 ILE B 162     -11.110 -32.415   7.406  1.00  0.00           H  
ATOM   2465 1HG2 ILE B 162     -13.014 -35.593   8.053  1.00  0.00           H  
ATOM   2466 2HG2 ILE B 162     -12.035 -36.565   6.929  1.00  0.00           H  
ATOM   2467 3HG2 ILE B 162     -11.314 -35.953   8.437  1.00  0.00           H  
ATOM   2468 1HD1 ILE B 162     -12.831 -32.017   9.064  1.00  0.00           H  
ATOM   2469 2HD1 ILE B 162     -13.554 -32.562   7.531  1.00  0.00           H  
ATOM   2470 3HD1 ILE B 162     -13.407 -33.692   8.898  1.00  0.00           H  
ATOM   2471  N   LEU B 163     -10.439 -36.017   4.311  1.00  0.00           N  
ATOM   2472  CA  LEU B 163     -10.236 -37.223   3.493  1.00  0.00           C  
ATOM   2473  C   LEU B 163      -8.754 -37.568   3.355  1.00  0.00           C  
ATOM   2474  O   LEU B 163      -8.396 -38.744   3.389  1.00  0.00           O  
ATOM   2475  CB  LEU B 163     -10.905 -37.091   2.115  1.00  0.00           C  
ATOM   2476  CG  LEU B 163     -12.435 -37.110   2.133  1.00  0.00           C  
ATOM   2477  CD1 LEU B 163     -12.995 -36.772   0.762  1.00  0.00           C  
ATOM   2478  CD2 LEU B 163     -12.989 -38.444   2.613  1.00  0.00           C  
ATOM   2479  H   LEU B 163     -10.918 -35.224   3.908  1.00  0.00           H  
ATOM   2480  HA  LEU B 163     -10.687 -38.071   4.007  1.00  0.00           H  
ATOM   2481 1HB  LEU B 163     -10.584 -36.155   1.661  1.00  0.00           H  
ATOM   2482 2HB  LEU B 163     -10.563 -37.913   1.484  1.00  0.00           H  
ATOM   2483  HG  LEU B 163     -12.801 -36.332   2.803  1.00  0.00           H  
ATOM   2484 1HD1 LEU B 163     -14.084 -36.790   0.798  1.00  0.00           H  
ATOM   2485 2HD1 LEU B 163     -12.659 -35.777   0.469  1.00  0.00           H  
ATOM   2486 3HD1 LEU B 163     -12.642 -37.503   0.035  1.00  0.00           H  
ATOM   2487 1HD2 LEU B 163     -14.078 -38.410   2.609  1.00  0.00           H  
ATOM   2488 2HD2 LEU B 163     -12.648 -39.239   1.947  1.00  0.00           H  
ATOM   2489 3HD2 LEU B 163     -12.634 -38.643   3.624  1.00  0.00           H  
ATOM   2490  N   GLU B 164      -7.901 -36.551   3.251  1.00  0.00           N  
ATOM   2491  CA  GLU B 164      -6.449 -36.768   3.237  1.00  0.00           C  
ATOM   2492  C   GLU B 164      -5.960 -37.287   4.592  1.00  0.00           C  
ATOM   2493  O   GLU B 164      -5.188 -38.247   4.643  1.00  0.00           O  
ATOM   2494  CB  GLU B 164      -5.713 -35.480   2.841  1.00  0.00           C  
ATOM   2495  CG  GLU B 164      -4.190 -35.578   2.819  1.00  0.00           C  
ATOM   2496  CD  GLU B 164      -3.656 -36.568   1.792  1.00  0.00           C  
ATOM   2497  OE1 GLU B 164      -2.633 -37.228   2.075  1.00  0.00           O  
ATOM   2498  OE2 GLU B 164      -4.247 -36.687   0.708  1.00  0.00           O  
ATOM   2499  H   GLU B 164      -8.258 -35.609   3.181  1.00  0.00           H  
ATOM   2500  HA  GLU B 164      -6.222 -37.538   2.501  1.00  0.00           H  
ATOM   2501 1HB  GLU B 164      -6.035 -35.169   1.847  1.00  0.00           H  
ATOM   2502 2HB  GLU B 164      -5.978 -34.682   3.535  1.00  0.00           H  
ATOM   2503 1HG  GLU B 164      -3.775 -34.596   2.598  1.00  0.00           H  
ATOM   2504 2HG  GLU B 164      -3.841 -35.876   3.807  1.00  0.00           H  
ATOM   2505  N   LEU B 165      -6.413 -36.684   5.687  1.00  0.00           N  
ATOM   2506  CA  LEU B 165      -6.035 -37.165   7.026  1.00  0.00           C  
ATOM   2507  C   LEU B 165      -6.480 -38.605   7.316  1.00  0.00           C  
ATOM   2508  O   LEU B 165      -5.755 -39.350   7.973  1.00  0.00           O  
ATOM   2509  CB  LEU B 165      -6.627 -36.235   8.093  1.00  0.00           C  
ATOM   2510  CG  LEU B 165      -6.013 -34.831   8.167  1.00  0.00           C  
ATOM   2511  CD1 LEU B 165      -6.820 -33.973   9.131  1.00  0.00           C  
ATOM   2512  CD2 LEU B 165      -4.562 -34.935   8.610  1.00  0.00           C  
ATOM   2513  H   LEU B 165      -7.024 -35.883   5.607  1.00  0.00           H  
ATOM   2514  HA  LEU B 165      -4.948 -37.172   7.097  1.00  0.00           H  
ATOM   2515 1HB  LEU B 165      -7.693 -36.120   7.898  1.00  0.00           H  
ATOM   2516 2HB  LEU B 165      -6.504 -36.703   9.069  1.00  0.00           H  
ATOM   2517  HG  LEU B 165      -6.060 -34.362   7.183  1.00  0.00           H  
ATOM   2518 1HD1 LEU B 165      -6.384 -32.975   9.183  1.00  0.00           H  
ATOM   2519 2HD1 LEU B 165      -7.849 -33.901   8.779  1.00  0.00           H  
ATOM   2520 3HD1 LEU B 165      -6.806 -34.428  10.120  1.00  0.00           H  
ATOM   2521 1HD2 LEU B 165      -4.125 -33.937   8.663  1.00  0.00           H  
ATOM   2522 2HD2 LEU B 165      -4.515 -35.404   9.594  1.00  0.00           H  
ATOM   2523 3HD2 LEU B 165      -4.004 -35.539   7.894  1.00  0.00           H  
ATOM   2524  N   LEU B 166      -7.657 -38.985   6.813  1.00  0.00           N  
ATOM   2525  CA  LEU B 166      -8.179 -40.349   6.991  1.00  0.00           C  
ATOM   2526  C   LEU B 166      -7.306 -41.447   6.368  1.00  0.00           C  
ATOM   2527  O   LEU B 166      -7.475 -42.615   6.701  1.00  0.00           O  
ATOM   2528  CB  LEU B 166      -9.620 -40.463   6.475  1.00  0.00           C  
ATOM   2529  CG  LEU B 166     -10.659 -39.717   7.322  1.00  0.00           C  
ATOM   2530  CD1 LEU B 166     -12.006 -39.687   6.612  1.00  0.00           C  
ATOM   2531  CD2 LEU B 166     -10.801 -40.343   8.696  1.00  0.00           C  
ATOM   2532  H   LEU B 166      -8.205 -38.312   6.295  1.00  0.00           H  
ATOM   2533  HA  LEU B 166      -8.177 -40.584   8.055  1.00  0.00           H  
ATOM   2534 1HB  LEU B 166      -9.657 -40.068   5.460  1.00  0.00           H  
ATOM   2535 2HB  LEU B 166      -9.896 -41.516   6.443  1.00  0.00           H  
ATOM   2536  HG  LEU B 166     -10.353 -38.678   7.443  1.00  0.00           H  
ATOM   2537 1HD1 LEU B 166     -12.731 -39.153   7.228  1.00  0.00           H  
ATOM   2538 2HD1 LEU B 166     -11.901 -39.177   5.654  1.00  0.00           H  
ATOM   2539 3HD1 LEU B 166     -12.353 -40.705   6.445  1.00  0.00           H  
ATOM   2540 1HD2 LEU B 166     -11.543 -39.791   9.274  1.00  0.00           H  
ATOM   2541 2HD2 LEU B 166     -11.119 -41.381   8.593  1.00  0.00           H  
ATOM   2542 3HD2 LEU B 166      -9.840 -40.307   9.212  1.00  0.00           H  
ATOM   2543  N   LYS B 167      -6.388 -41.077   5.475  1.00  0.00           N  
ATOM   2544  CA  LYS B 167      -5.420 -42.035   4.930  1.00  0.00           C  
ATOM   2545  C   LYS B 167      -4.474 -42.604   6.000  1.00  0.00           C  
ATOM   2546  O   LYS B 167      -4.022 -43.749   5.880  1.00  0.00           O  
ATOM   2547  CB  LYS B 167      -4.598 -41.391   3.813  1.00  0.00           C  
ATOM   2548  CG  LYS B 167      -5.377 -41.090   2.542  1.00  0.00           C  
ATOM   2549  CD  LYS B 167      -4.495 -40.357   1.541  1.00  0.00           C  
ATOM   2550  CE  LYS B 167      -5.246 -40.041   0.259  1.00  0.00           C  
ATOM   2551  NZ  LYS B 167      -4.440 -39.192  -0.673  1.00  0.00           N  
ATOM   2552  H   LYS B 167      -6.355 -40.116   5.166  1.00  0.00           H  
ATOM   2553  HA  LYS B 167      -5.970 -42.881   4.516  1.00  0.00           H  
ATOM   2554 1HB  LYS B 167      -4.173 -40.452   4.171  1.00  0.00           H  
ATOM   2555 2HB  LYS B 167      -3.770 -42.045   3.547  1.00  0.00           H  
ATOM   2556 1HG  LYS B 167      -5.726 -42.024   2.101  1.00  0.00           H  
ATOM   2557 2HG  LYS B 167      -6.243 -40.474   2.783  1.00  0.00           H  
ATOM   2558 1HD  LYS B 167      -4.140 -39.423   1.981  1.00  0.00           H  
ATOM   2559 2HD  LYS B 167      -3.629 -40.973   1.297  1.00  0.00           H  
ATOM   2560 1HE  LYS B 167      -5.505 -40.968  -0.249  1.00  0.00           H  
ATOM   2561 2HE  LYS B 167      -6.169 -39.513   0.499  1.00  0.00           H  
ATOM   2562 1HZ  LYS B 167      -4.976 -39.005  -1.509  1.00  0.00           H  
ATOM   2563 2HZ  LYS B 167      -4.209 -38.317  -0.221  1.00  0.00           H  
ATOM   2564 3HZ  LYS B 167      -3.590 -39.676  -0.921  1.00  0.00           H  
ATOM   2565  N   TYR B 168      -4.181 -41.808   7.032  1.00  0.00           N  
ATOM   2566  CA  TYR B 168      -3.277 -42.209   8.121  1.00  0.00           C  
ATOM   2567  C   TYR B 168      -3.867 -42.141   9.534  1.00  0.00           C  
ATOM   2568  O   TYR B 168      -3.221 -42.586  10.488  1.00  0.00           O  
ATOM   2569  CB  TYR B 168      -2.006 -41.365   8.050  1.00  0.00           C  
ATOM   2570  CG  TYR B 168      -1.215 -41.615   6.791  1.00  0.00           C  
ATOM   2571  CD1 TYR B 168      -0.235 -42.611   6.745  1.00  0.00           C  
ATOM   2572  CD2 TYR B 168      -1.459 -40.876   5.634  1.00  0.00           C  
ATOM   2573  CE1 TYR B 168       0.488 -42.853   5.585  1.00  0.00           C  
ATOM   2574  CE2 TYR B 168      -0.741 -41.107   4.467  1.00  0.00           C  
ATOM   2575  CZ  TYR B 168       0.229 -42.094   4.446  1.00  0.00           C  
ATOM   2576  OH  TYR B 168       0.942 -42.325   3.289  1.00  0.00           O  
ATOM   2577  H   TYR B 168      -4.604 -40.892   7.057  1.00  0.00           H  
ATOM   2578  HA  TYR B 168      -3.020 -43.261   7.987  1.00  0.00           H  
ATOM   2579 1HB  TYR B 168      -2.269 -40.308   8.097  1.00  0.00           H  
ATOM   2580 2HB  TYR B 168      -1.376 -41.584   8.911  1.00  0.00           H  
ATOM   2581  HD1 TYR B 168      -0.030 -43.214   7.628  1.00  0.00           H  
ATOM   2582  HD2 TYR B 168      -2.224 -40.101   5.634  1.00  0.00           H  
ATOM   2583  HE1 TYR B 168       1.247 -43.633   5.569  1.00  0.00           H  
ATOM   2584  HE2 TYR B 168      -0.942 -40.512   3.577  1.00  0.00           H  
ATOM   2585  HH  TYR B 168       1.572 -43.035   3.439  1.00  0.00           H  
ATOM   2586  N   HIS B 169      -5.082 -41.610   9.672  1.00  0.00           N  
ATOM   2587  CA  HIS B 169      -5.714 -41.432  10.980  1.00  0.00           C  
ATOM   2588  C   HIS B 169      -7.059 -42.142  11.020  1.00  0.00           C  
ATOM   2589  O   HIS B 169      -7.923 -41.916  10.169  1.00  0.00           O  
ATOM   2590  CB  HIS B 169      -5.901 -39.946  11.302  1.00  0.00           C  
ATOM   2591  CG  HIS B 169      -4.613 -39.194  11.438  1.00  0.00           C  
ATOM   2592  CD2 HIS B 169      -3.958 -38.383  10.574  1.00  0.00           C  
ATOM   2593  ND1 HIS B 169      -3.849 -39.231  12.584  1.00  0.00           N  
ATOM   2594  CE1 HIS B 169      -2.776 -38.477  12.418  1.00  0.00           C  
ATOM   2595  NE2 HIS B 169      -2.819 -37.951  11.208  1.00  0.00           N  
ATOM   2596  H   HIS B 169      -5.582 -41.323   8.842  1.00  0.00           H  
ATOM   2597  HA  HIS B 169      -5.084 -41.875  11.750  1.00  0.00           H  
ATOM   2598 1HB  HIS B 169      -6.490 -39.474  10.513  1.00  0.00           H  
ATOM   2599 2HB  HIS B 169      -6.457 -39.843  12.233  1.00  0.00           H  
ATOM   2600  HD2 HIS B 169      -4.276 -38.122   9.563  1.00  0.00           H  
ATOM   2601  HE1 HIS B 169      -1.990 -38.315  13.155  1.00  0.00           H  
ATOM   2602  HE2 HIS B 169      -2.130 -37.332  10.807  1.00  0.00           H  
ATOM   2603  N   GLN B 170      -7.234 -43.013  12.015  1.00  0.00           N  
ATOM   2604  CA  GLN B 170      -8.454 -43.789  12.148  1.00  0.00           C  
ATOM   2605  C   GLN B 170      -9.640 -42.902  12.504  1.00  0.00           C  
ATOM   2606  O   GLN B 170     -10.745 -43.131  12.025  1.00  0.00           O  
ATOM   2607  CB  GLN B 170      -8.277 -44.877  13.219  1.00  0.00           C  
ATOM   2608  CG  GLN B 170      -9.456 -45.825  13.389  1.00  0.00           C  
ATOM   2609  CD  GLN B 170      -9.806 -46.624  12.140  1.00  0.00           C  
ATOM   2610  NE2 GLN B 170     -11.090 -46.699  11.809  1.00  0.00           N  
ATOM   2611  OE1 GLN B 170      -8.918 -47.155  11.471  1.00  0.00           O  
ATOM   2612  H   GLN B 170      -6.497 -43.135  12.692  1.00  0.00           H  
ATOM   2613  HA  GLN B 170      -8.665 -44.269  11.193  1.00  0.00           H  
ATOM   2614 1HB  GLN B 170      -7.405 -45.484  12.979  1.00  0.00           H  
ATOM   2615 2HB  GLN B 170      -8.095 -44.410  14.186  1.00  0.00           H  
ATOM   2616 1HG  GLN B 170      -9.223 -46.540  14.177  1.00  0.00           H  
ATOM   2617 2HG  GLN B 170     -10.339 -45.245  13.660  1.00  0.00           H  
ATOM   2618 1HE2 GLN B 170     -11.370 -47.213  10.998  1.00  0.00           H  
ATOM   2619 2HE2 GLN B 170     -11.779 -46.242  12.371  1.00  0.00           H  
ATOM   2620  N   ARG B 171      -9.387 -41.909  13.355  1.00  0.00           N  
ATOM   2621  CA  ARG B 171     -10.421 -41.001  13.862  1.00  0.00           C  
ATOM   2622  C   ARG B 171      -9.948 -39.553  13.760  1.00  0.00           C  
ATOM   2623  O   ARG B 171      -8.890 -39.204  14.281  1.00  0.00           O  
ATOM   2624  CB  ARG B 171     -10.735 -41.344  15.316  1.00  0.00           C  
ATOM   2625  CG  ARG B 171     -11.456 -42.671  15.492  1.00  0.00           C  
ATOM   2626  CD  ARG B 171     -11.795 -42.965  16.949  1.00  0.00           C  
ATOM   2627  NE  ARG B 171     -10.603 -43.003  17.799  1.00  0.00           N  
ATOM   2628  CZ  ARG B 171      -9.745 -44.021  17.889  1.00  0.00           C  
ATOM   2629  NH1 ARG B 171      -8.688 -43.920  18.694  1.00  0.00           N  
ATOM   2630  NH2 ARG B 171      -9.917 -45.140  17.187  1.00  0.00           N  
ATOM   2631  H   ARG B 171      -8.432 -41.785  13.660  1.00  0.00           H  
ATOM   2632  HA  ARG B 171     -11.322 -41.134  13.263  1.00  0.00           H  
ATOM   2633 1HB  ARG B 171      -9.810 -41.380  15.890  1.00  0.00           H  
ATOM   2634 2HB  ARG B 171     -11.356 -40.559  15.749  1.00  0.00           H  
ATOM   2635 1HG  ARG B 171     -12.388 -42.658  14.927  1.00  0.00           H  
ATOM   2636 2HG  ARG B 171     -10.823 -43.481  15.126  1.00  0.00           H  
ATOM   2637 1HD  ARG B 171     -12.457 -42.187  17.331  1.00  0.00           H  
ATOM   2638 2HD  ARG B 171     -12.292 -43.930  17.021  1.00  0.00           H  
ATOM   2639  HE  ARG B 171     -10.405 -42.191  18.369  1.00  0.00           H  
ATOM   2640 1HH1 ARG B 171      -8.540 -43.076  19.229  1.00  0.00           H  
ATOM   2641 2HH1 ARG B 171      -8.034 -44.685  18.767  1.00  0.00           H  
ATOM   2642 1HH2 ARG B 171     -10.711 -45.231  16.568  1.00  0.00           H  
ATOM   2643 2HH2 ARG B 171      -9.254 -45.896  17.271  1.00  0.00           H  
ATOM   2644  N   VAL B 172     -10.737 -38.719  13.080  1.00  0.00           N  
ATOM   2645  CA  VAL B 172     -10.436 -37.296  12.937  1.00  0.00           C  
ATOM   2646  C   VAL B 172     -11.561 -36.503  13.597  1.00  0.00           C  
ATOM   2647  O   VAL B 172     -12.733 -36.795  13.375  1.00  0.00           O  
ATOM   2648  CB  VAL B 172     -10.309 -36.902  11.452  1.00  0.00           C  
ATOM   2649  CG1 VAL B 172     -10.047 -35.409  11.318  1.00  0.00           C  
ATOM   2650  CG2 VAL B 172      -9.199 -37.707  10.796  1.00  0.00           C  
ATOM   2651  H   VAL B 172     -11.572 -39.091  12.652  1.00  0.00           H  
ATOM   2652  HA  VAL B 172      -9.490 -37.090  13.439  1.00  0.00           H  
ATOM   2653  HB  VAL B 172     -11.254 -37.109  10.950  1.00  0.00           H  
ATOM   2654 1HG1 VAL B 172      -9.961 -35.148  10.263  1.00  0.00           H  
ATOM   2655 2HG1 VAL B 172     -10.871 -34.853  11.762  1.00  0.00           H  
ATOM   2656 3HG1 VAL B 172      -9.118 -35.156  11.831  1.00  0.00           H  
ATOM   2657 1HG2 VAL B 172      -9.116 -37.424   9.746  1.00  0.00           H  
ATOM   2658 2HG2 VAL B 172      -8.255 -37.505  11.303  1.00  0.00           H  
ATOM   2659 3HG2 VAL B 172      -9.429 -38.770  10.868  1.00  0.00           H  
ATOM   2660  N   LEU B 173     -11.194 -35.509  14.399  1.00  0.00           N  
ATOM   2661  CA  LEU B 173     -12.166 -34.621  15.060  1.00  0.00           C  
ATOM   2662  C   LEU B 173     -12.195 -33.277  14.348  1.00  0.00           C  
ATOM   2663  O   LEU B 173     -11.159 -32.663  14.166  1.00  0.00           O  
ATOM   2664  CB  LEU B 173     -11.807 -34.421  16.539  1.00  0.00           C  
ATOM   2665  CG  LEU B 173     -12.660 -33.396  17.297  1.00  0.00           C  
ATOM   2666  CD1 LEU B 173     -14.097 -33.887  17.373  1.00  0.00           C  
ATOM   2667  CD2 LEU B 173     -12.079 -33.184  18.688  1.00  0.00           C  
ATOM   2668  H   LEU B 173     -10.207 -35.364  14.559  1.00  0.00           H  
ATOM   2669  HA  LEU B 173     -13.147 -35.093  15.020  1.00  0.00           H  
ATOM   2670 1HB  LEU B 173     -11.903 -35.377  17.052  1.00  0.00           H  
ATOM   2671 2HB  LEU B 173     -10.767 -34.100  16.603  1.00  0.00           H  
ATOM   2672  HG  LEU B 173     -12.658 -32.450  16.755  1.00  0.00           H  
ATOM   2673 1HD1 LEU B 173     -14.704 -33.159  17.911  1.00  0.00           H  
ATOM   2674 2HD1 LEU B 173     -14.494 -34.012  16.365  1.00  0.00           H  
ATOM   2675 3HD1 LEU B 173     -14.128 -34.843  17.896  1.00  0.00           H  
ATOM   2676 1HD2 LEU B 173     -12.686 -32.454  19.227  1.00  0.00           H  
ATOM   2677 2HD2 LEU B 173     -12.082 -34.128  19.231  1.00  0.00           H  
ATOM   2678 3HD2 LEU B 173     -11.058 -32.814  18.604  1.00  0.00           H  
ATOM   2679  N   TYR B 174     -13.390 -32.828  13.972  1.00  0.00           N  
ATOM   2680  CA  TYR B 174     -13.597 -31.527  13.352  1.00  0.00           C  
ATOM   2681  C   TYR B 174     -14.335 -30.626  14.345  1.00  0.00           C  
ATOM   2682  O   TYR B 174     -15.395 -30.993  14.832  1.00  0.00           O  
ATOM   2683  CB  TYR B 174     -14.422 -31.678  12.075  1.00  0.00           C  
ATOM   2684  CG  TYR B 174     -14.850 -30.364  11.475  1.00  0.00           C  
ATOM   2685  CD1 TYR B 174     -13.913 -29.512  10.888  1.00  0.00           C  
ATOM   2686  CD2 TYR B 174     -16.185 -29.959  11.503  1.00  0.00           C  
ATOM   2687  CE1 TYR B 174     -14.291 -28.298  10.356  1.00  0.00           C  
ATOM   2688  CE2 TYR B 174     -16.573 -28.746  10.955  1.00  0.00           C  
ATOM   2689  CZ  TYR B 174     -15.623 -27.920  10.376  1.00  0.00           C  
ATOM   2690  OH  TYR B 174     -15.962 -26.701   9.829  1.00  0.00           O  
ATOM   2691  H   TYR B 174     -14.186 -33.428  14.132  1.00  0.00           H  
ATOM   2692  HA  TYR B 174     -12.622 -31.108  13.092  1.00  0.00           H  
ATOM   2693 1HB  TYR B 174     -13.842 -32.222  11.329  1.00  0.00           H  
ATOM   2694 2HB  TYR B 174     -15.315 -32.264  12.288  1.00  0.00           H  
ATOM   2695  HD1 TYR B 174     -12.864 -29.803  10.846  1.00  0.00           H  
ATOM   2696  HD2 TYR B 174     -16.941 -30.596  11.961  1.00  0.00           H  
ATOM   2697  HE1 TYR B 174     -13.545 -27.647   9.901  1.00  0.00           H  
ATOM   2698  HE2 TYR B 174     -17.622 -28.446  10.980  1.00  0.00           H  
ATOM   2699  HH  TYR B 174     -16.788 -26.397  10.212  1.00  0.00           H  
ATOM   2700  N   ILE B 175     -13.773 -29.455  14.618  1.00  0.00           N  
ATOM   2701  CA  ILE B 175     -14.372 -28.465  15.531  1.00  0.00           C  
ATOM   2702  C   ILE B 175     -14.616 -27.189  14.737  1.00  0.00           C  
ATOM   2703  O   ILE B 175     -13.718 -26.709  14.057  1.00  0.00           O  
ATOM   2704  CB  ILE B 175     -13.469 -28.170  16.741  1.00  0.00           C  
ATOM   2705  CG1 ILE B 175     -13.182 -29.457  17.519  1.00  0.00           C  
ATOM   2706  CG2 ILE B 175     -14.112 -27.131  17.646  1.00  0.00           C  
ATOM   2707  CD1 ILE B 175     -12.047 -29.331  18.511  1.00  0.00           C  
ATOM   2708  H   ILE B 175     -12.891 -29.244  14.172  1.00  0.00           H  
ATOM   2709  HA  ILE B 175     -15.309 -28.869  15.913  1.00  0.00           H  
ATOM   2710  HB  ILE B 175     -12.507 -27.791  16.394  1.00  0.00           H  
ATOM   2711 1HG1 ILE B 175     -14.076 -29.763  18.059  1.00  0.00           H  
ATOM   2712 2HG1 ILE B 175     -12.933 -30.256  16.820  1.00  0.00           H  
ATOM   2713 1HG2 ILE B 175     -13.460 -26.935  18.497  1.00  0.00           H  
ATOM   2714 2HG2 ILE B 175     -14.266 -26.208  17.087  1.00  0.00           H  
ATOM   2715 3HG2 ILE B 175     -15.072 -27.504  18.003  1.00  0.00           H  
ATOM   2716 1HD1 ILE B 175     -11.905 -30.284  19.023  1.00  0.00           H  
ATOM   2717 2HD1 ILE B 175     -11.132 -29.060  17.985  1.00  0.00           H  
ATOM   2718 3HD1 ILE B 175     -12.289 -28.560  19.243  1.00  0.00           H  
ATOM   2719  N   ASP B 176     -15.822 -26.642  14.835  1.00  0.00           N  
ATOM   2720  CA  ASP B 176     -16.214 -25.454  14.059  1.00  0.00           C  
ATOM   2721  C   ASP B 176     -16.695 -24.369  15.030  1.00  0.00           C  
ATOM   2722  O   ASP B 176     -17.746 -24.526  15.653  1.00  0.00           O  
ATOM   2723  CB  ASP B 176     -17.314 -25.881  13.068  1.00  0.00           C  
ATOM   2724  CG  ASP B 176     -17.613 -24.855  11.993  1.00  0.00           C  
ATOM   2725  OD1 ASP B 176     -17.577 -23.646  12.306  1.00  0.00           O  
ATOM   2726  OD2 ASP B 176     -17.987 -25.254  10.854  1.00  0.00           O  
ATOM   2727  H   ASP B 176     -16.491 -27.060  15.465  1.00  0.00           H  
ATOM   2728  HA  ASP B 176     -15.340 -25.093  13.515  1.00  0.00           H  
ATOM   2729 1HB  ASP B 176     -17.019 -26.807  12.575  1.00  0.00           H  
ATOM   2730 2HB  ASP B 176     -18.237 -26.079  13.612  1.00  0.00           H  
ATOM   2731  N   ILE B 177     -15.936 -23.284  15.159  1.00  0.00           N  
ATOM   2732  CA  ILE B 177     -16.339 -22.122  15.975  1.00  0.00           C  
ATOM   2733  C   ILE B 177     -16.834 -20.926  15.146  1.00  0.00           C  
ATOM   2734  O   ILE B 177     -16.976 -19.822  15.669  1.00  0.00           O  
ATOM   2735  CB  ILE B 177     -15.240 -21.703  16.984  1.00  0.00           C  
ATOM   2736  CG1 ILE B 177     -13.943 -21.268  16.292  1.00  0.00           C  
ATOM   2737  CG2 ILE B 177     -14.965 -22.846  17.955  1.00  0.00           C  
ATOM   2738  CD1 ILE B 177     -12.914 -20.680  17.244  1.00  0.00           C  
ATOM   2739  H   ILE B 177     -15.050 -23.263  14.674  1.00  0.00           H  
ATOM   2740  HA  ILE B 177     -17.228 -22.389  16.544  1.00  0.00           H  
ATOM   2741  HB  ILE B 177     -15.574 -20.830  17.544  1.00  0.00           H  
ATOM   2742 1HG1 ILE B 177     -13.495 -22.124  15.789  1.00  0.00           H  
ATOM   2743 2HG1 ILE B 177     -14.169 -20.522  15.530  1.00  0.00           H  
ATOM   2744 1HG2 ILE B 177     -14.192 -22.546  18.661  1.00  0.00           H  
ATOM   2745 2HG2 ILE B 177     -15.877 -23.090  18.498  1.00  0.00           H  
ATOM   2746 3HG2 ILE B 177     -14.628 -23.722  17.399  1.00  0.00           H  
ATOM   2747 1HD1 ILE B 177     -12.022 -20.393  16.686  1.00  0.00           H  
ATOM   2748 2HD1 ILE B 177     -13.332 -19.800  17.734  1.00  0.00           H  
ATOM   2749 3HD1 ILE B 177     -12.648 -21.422  17.996  1.00  0.00           H  
ATOM   2750  N   ASP B 178     -17.124 -21.157  13.864  1.00  0.00           N  
ATOM   2751  CA  ASP B 178     -17.831 -20.166  13.023  1.00  0.00           C  
ATOM   2752  C   ASP B 178     -19.227 -19.949  13.611  1.00  0.00           C  
ATOM   2753  O   ASP B 178     -19.814 -20.887  14.148  1.00  0.00           O  
ATOM   2754  CB  ASP B 178     -17.942 -20.749  11.612  1.00  0.00           C  
ATOM   2755  CG  ASP B 178     -18.309 -19.744  10.563  1.00  0.00           C  
ATOM   2756  OD1 ASP B 178     -17.431 -19.378   9.755  1.00  0.00           O  
ATOM   2757  OD2 ASP B 178     -19.496 -19.361  10.477  1.00  0.00           O  
ATOM   2758  H   ASP B 178     -16.852 -22.040  13.458  1.00  0.00           H  
ATOM   2759  HA  ASP B 178     -17.245 -19.249  13.002  1.00  0.00           H  
ATOM   2760 1HB  ASP B 178     -16.990 -21.201  11.329  1.00  0.00           H  
ATOM   2761 2HB  ASP B 178     -18.693 -21.539  11.600  1.00  0.00           H  
ATOM   2762  N   ILE B 179     -19.777 -18.740  13.520  1.00  0.00           N  
ATOM   2763  CA  ILE B 179     -21.125 -18.508  14.048  1.00  0.00           C  
ATOM   2764  C   ILE B 179     -22.197 -19.314  13.293  1.00  0.00           C  
ATOM   2765  O   ILE B 179     -23.323 -19.480  13.790  1.00  0.00           O  
ATOM   2766  CB  ILE B 179     -21.478 -17.010  13.986  1.00  0.00           C  
ATOM   2767  CG1 ILE B 179     -22.629 -16.693  14.945  1.00  0.00           C  
ATOM   2768  CG2 ILE B 179     -21.838 -16.606  12.566  1.00  0.00           C  
ATOM   2769  CD1 ILE B 179     -22.912 -15.216  15.090  1.00  0.00           C  
ATOM   2770  H   ILE B 179     -19.278 -17.975  13.090  1.00  0.00           H  
ATOM   2771  HA  ILE B 179     -21.166 -18.884  15.069  1.00  0.00           H  
ATOM   2772  HB  ILE B 179     -20.622 -16.421  14.317  1.00  0.00           H  
ATOM   2773 1HG1 ILE B 179     -23.537 -17.183  14.597  1.00  0.00           H  
ATOM   2774 2HG1 ILE B 179     -22.400 -17.093  15.933  1.00  0.00           H  
ATOM   2775 1HG2 ILE B 179     -22.084 -15.546  12.540  1.00  0.00           H  
ATOM   2776 2HG2 ILE B 179     -20.990 -16.798  11.907  1.00  0.00           H  
ATOM   2777 3HG2 ILE B 179     -22.697 -17.187  12.228  1.00  0.00           H  
ATOM   2778 1HD1 ILE B 179     -23.741 -15.070  15.785  1.00  0.00           H  
ATOM   2779 2HD1 ILE B 179     -22.026 -14.708  15.471  1.00  0.00           H  
ATOM   2780 3HD1 ILE B 179     -23.178 -14.800  14.119  1.00  0.00           H  
ATOM   2781  N   HIS B 180     -21.863 -19.801  12.091  1.00  0.00           N  
ATOM   2782  CA  HIS B 180     -22.794 -20.603  11.297  1.00  0.00           C  
ATOM   2783  C   HIS B 180     -22.492 -22.093  11.391  1.00  0.00           C  
ATOM   2784  O   HIS B 180     -21.340 -22.508  11.527  1.00  0.00           O  
ATOM   2785  CB  HIS B 180     -22.758 -20.170   9.828  1.00  0.00           C  
ATOM   2786  CG  HIS B 180     -23.263 -18.779   9.599  1.00  0.00           C  
ATOM   2787  CD2 HIS B 180     -24.457 -18.327   9.148  1.00  0.00           C  
ATOM   2788  ND1 HIS B 180     -22.496 -17.659   9.844  1.00  0.00           N  
ATOM   2789  CE1 HIS B 180     -23.197 -16.577   9.553  1.00  0.00           C  
ATOM   2790  NE2 HIS B 180     -24.389 -16.955   9.129  1.00  0.00           N  
ATOM   2791  H   HIS B 180     -20.943 -19.609  11.723  1.00  0.00           H  
ATOM   2792  HA  HIS B 180     -23.802 -20.491  11.695  1.00  0.00           H  
ATOM   2793 1HB  HIS B 180     -21.734 -20.226   9.456  1.00  0.00           H  
ATOM   2794 2HB  HIS B 180     -23.360 -20.854   9.231  1.00  0.00           H  
ATOM   2795  HD2 HIS B 180     -25.369 -18.833   8.831  1.00  0.00           H  
ATOM   2796  HE1 HIS B 180     -22.765 -15.585   9.679  1.00  0.00           H  
ATOM   2797  HE2 HIS B 180     -25.135 -16.340   8.836  1.00  0.00           H  
ATOM   2798  N   HIS B 181     -23.543 -22.897  11.334  1.00  0.00           N  
ATOM   2799  CA  HIS B 181     -23.420 -24.346  11.435  1.00  0.00           C  
ATOM   2800  C   HIS B 181     -22.542 -24.882  10.304  1.00  0.00           C  
ATOM   2801  O   HIS B 181     -22.782 -24.571   9.140  1.00  0.00           O  
ATOM   2802  CB  HIS B 181     -24.797 -25.015  11.393  1.00  0.00           C  
ATOM   2803  CG  HIS B 181     -24.738 -26.511  11.375  1.00  0.00           C  
ATOM   2804  CD2 HIS B 181     -24.044 -27.387  12.139  1.00  0.00           C  
ATOM   2805  ND1 HIS B 181     -25.463 -27.273  10.482  1.00  0.00           N  
ATOM   2806  CE1 HIS B 181     -25.216 -28.553  10.698  1.00  0.00           C  
ATOM   2807  NE2 HIS B 181     -24.359 -28.648  11.697  1.00  0.00           N  
ATOM   2808  H   HIS B 181     -24.458 -22.487  11.218  1.00  0.00           H  
ATOM   2809  HA  HIS B 181     -22.964 -24.607  12.390  1.00  0.00           H  
ATOM   2810 1HB  HIS B 181     -25.378 -24.706  12.263  1.00  0.00           H  
ATOM   2811 2HB  HIS B 181     -25.335 -24.684  10.505  1.00  0.00           H  
ATOM   2812  HD2 HIS B 181     -23.364 -27.136  12.953  1.00  0.00           H  
ATOM   2813  HE1 HIS B 181     -25.645 -29.388  10.144  1.00  0.00           H  
ATOM   2814  HE2 HIS B 181     -23.989 -29.507  12.080  1.00  0.00           H  
ATOM   2815  N   GLY B 182     -21.553 -25.707  10.650  1.00  0.00           N  
ATOM   2816  CA  GLY B 182     -20.685 -26.342   9.657  1.00  0.00           C  
ATOM   2817  C   GLY B 182     -21.381 -27.474   8.917  1.00  0.00           C  
ATOM   2818  O   GLY B 182     -21.014 -28.646   9.053  1.00  0.00           O  
ATOM   2819  H   GLY B 182     -21.399 -25.895  11.631  1.00  0.00           H  
ATOM   2820 1HA  GLY B 182     -20.351 -25.597   8.935  1.00  0.00           H  
ATOM   2821 2HA  GLY B 182     -19.795 -26.734  10.149  1.00  0.00           H  
ATOM   2822  N   ASP B 183     -22.377 -27.117   8.108  1.00  0.00           N  
ATOM   2823  CA  ASP B 183     -23.265 -28.096   7.498  1.00  0.00           C  
ATOM   2824  C   ASP B 183     -22.607 -28.966   6.429  1.00  0.00           C  
ATOM   2825  O   ASP B 183     -22.849 -30.165   6.399  1.00  0.00           O  
ATOM   2826  CB  ASP B 183     -24.565 -27.456   6.971  1.00  0.00           C  
ATOM   2827  CG  ASP B 183     -24.349 -26.423   5.878  1.00  0.00           C  
ATOM   2828  OD1 ASP B 183     -25.308 -26.230   5.095  1.00  0.00           O  
ATOM   2829  OD2 ASP B 183     -23.268 -25.798   5.795  1.00  0.00           O  
ATOM   2830  H   ASP B 183     -22.519 -26.136   7.915  1.00  0.00           H  
ATOM   2831  HA  ASP B 183     -23.539 -28.834   8.254  1.00  0.00           H  
ATOM   2832 1HB  ASP B 183     -25.220 -28.234   6.576  1.00  0.00           H  
ATOM   2833 2HB  ASP B 183     -25.092 -26.971   7.794  1.00  0.00           H  
ATOM   2834  N   GLY B 184     -21.777 -28.376   5.570  1.00  0.00           N  
ATOM   2835  CA  GLY B 184     -21.160 -29.140   4.487  1.00  0.00           C  
ATOM   2836  C   GLY B 184     -20.278 -30.268   5.004  1.00  0.00           C  
ATOM   2837  O   GLY B 184     -20.267 -31.363   4.444  1.00  0.00           O  
ATOM   2838  H   GLY B 184     -21.567 -27.390   5.660  1.00  0.00           H  
ATOM   2839 1HA  GLY B 184     -21.937 -29.558   3.848  1.00  0.00           H  
ATOM   2840 2HA  GLY B 184     -20.559 -28.473   3.868  1.00  0.00           H  
ATOM   2841  N   VAL B 185     -19.582 -30.001   6.104  1.00  0.00           N  
ATOM   2842  CA  VAL B 185     -18.671 -30.979   6.699  1.00  0.00           C  
ATOM   2843  C   VAL B 185     -19.459 -32.038   7.464  1.00  0.00           C  
ATOM   2844  O   VAL B 185     -19.173 -33.232   7.354  1.00  0.00           O  
ATOM   2845  CB  VAL B 185     -17.681 -30.285   7.654  1.00  0.00           C  
ATOM   2846  CG1 VAL B 185     -16.730 -31.301   8.265  1.00  0.00           C  
ATOM   2847  CG2 VAL B 185     -16.910 -29.207   6.905  1.00  0.00           C  
ATOM   2848  H   VAL B 185     -19.688 -29.097   6.540  1.00  0.00           H  
ATOM   2849  HA  VAL B 185     -18.136 -31.486   5.897  1.00  0.00           H  
ATOM   2850  HB  VAL B 185     -18.237 -29.830   8.472  1.00  0.00           H  
ATOM   2851 1HG1 VAL B 185     -16.037 -30.793   8.937  1.00  0.00           H  
ATOM   2852 2HG1 VAL B 185     -17.300 -32.041   8.825  1.00  0.00           H  
ATOM   2853 3HG1 VAL B 185     -16.168 -31.796   7.475  1.00  0.00           H  
ATOM   2854 1HG2 VAL B 185     -16.212 -28.720   7.584  1.00  0.00           H  
ATOM   2855 2HG2 VAL B 185     -16.357 -29.659   6.081  1.00  0.00           H  
ATOM   2856 3HG2 VAL B 185     -17.608 -28.468   6.509  1.00  0.00           H  
ATOM   2857  N   GLU B 186     -20.457 -31.603   8.233  1.00  0.00           N  
ATOM   2858  CA  GLU B 186     -21.323 -32.538   8.941  1.00  0.00           C  
ATOM   2859  C   GLU B 186     -21.990 -33.521   7.970  1.00  0.00           C  
ATOM   2860  O   GLU B 186     -21.970 -34.731   8.216  1.00  0.00           O  
ATOM   2861  CB  GLU B 186     -22.375 -31.783   9.755  1.00  0.00           C  
ATOM   2862  CG  GLU B 186     -23.385 -32.686  10.436  1.00  0.00           C  
ATOM   2863  CD  GLU B 186     -24.377 -31.913  11.262  1.00  0.00           C  
ATOM   2864  OE1 GLU B 186     -23.980 -31.334  12.283  1.00  0.00           O  
ATOM   2865  OE2 GLU B 186     -25.560 -31.869  10.874  1.00  0.00           O  
ATOM   2866  H   GLU B 186     -20.620 -30.610   8.329  1.00  0.00           H  
ATOM   2867  HA  GLU B 186     -20.711 -33.128   9.624  1.00  0.00           H  
ATOM   2868 1HB  GLU B 186     -21.882 -31.184  10.520  1.00  0.00           H  
ATOM   2869 2HB  GLU B 186     -22.917 -31.099   9.102  1.00  0.00           H  
ATOM   2870 1HG  GLU B 186     -23.920 -33.255   9.677  1.00  0.00           H  
ATOM   2871 2HG  GLU B 186     -22.854 -33.392  11.074  1.00  0.00           H  
ATOM   2872  N   GLU B 187     -22.560 -32.999   6.883  1.00  0.00           N  
ATOM   2873  CA  GLU B 187     -23.218 -33.825   5.866  1.00  0.00           C  
ATOM   2874  C   GLU B 187     -22.269 -34.861   5.273  1.00  0.00           C  
ATOM   2875  O   GLU B 187     -22.625 -36.038   5.145  1.00  0.00           O  
ATOM   2876  CB  GLU B 187     -23.788 -32.951   4.745  1.00  0.00           C  
ATOM   2877  CG  GLU B 187     -24.589 -33.717   3.703  1.00  0.00           C  
ATOM   2878  CD  GLU B 187     -25.154 -32.797   2.641  1.00  0.00           C  
ATOM   2879  OE1 GLU B 187     -24.354 -32.185   1.911  1.00  0.00           O  
ATOM   2880  OE2 GLU B 187     -26.392 -32.682   2.548  1.00  0.00           O  
ATOM   2881  H   GLU B 187     -22.535 -31.997   6.762  1.00  0.00           H  
ATOM   2882  HA  GLU B 187     -24.039 -34.366   6.337  1.00  0.00           H  
ATOM   2883 1HB  GLU B 187     -24.438 -32.189   5.173  1.00  0.00           H  
ATOM   2884 2HB  GLU B 187     -22.974 -32.439   4.233  1.00  0.00           H  
ATOM   2885 1HG  GLU B 187     -23.940 -34.456   3.233  1.00  0.00           H  
ATOM   2886 2HG  GLU B 187     -25.398 -34.249   4.200  1.00  0.00           H  
ATOM   2887  N   ALA B 188     -21.062 -34.426   4.912  1.00  0.00           N  
ATOM   2888  CA  ALA B 188     -20.085 -35.323   4.295  1.00  0.00           C  
ATOM   2889  C   ALA B 188     -19.775 -36.548   5.153  1.00  0.00           C  
ATOM   2890  O   ALA B 188     -19.580 -37.638   4.619  1.00  0.00           O  
ATOM   2891  CB  ALA B 188     -18.793 -34.576   3.989  1.00  0.00           C  
ATOM   2892  H   ALA B 188     -20.814 -33.458   5.066  1.00  0.00           H  
ATOM   2893  HA  ALA B 188     -20.506 -35.692   3.361  1.00  0.00           H  
ATOM   2894 1HB  ALA B 188     -18.077 -35.259   3.532  1.00  0.00           H  
ATOM   2895 2HB  ALA B 188     -19.001 -33.755   3.305  1.00  0.00           H  
ATOM   2896 3HB  ALA B 188     -18.376 -34.180   4.914  1.00  0.00           H  
ATOM   2897  N   PHE B 189     -19.735 -36.365   6.472  1.00  0.00           N  
ATOM   2898  CA  PHE B 189     -19.344 -37.423   7.403  1.00  0.00           C  
ATOM   2899  C   PHE B 189     -20.472 -37.866   8.340  1.00  0.00           C  
ATOM   2900  O   PHE B 189     -20.216 -38.542   9.336  1.00  0.00           O  
ATOM   2901  CB  PHE B 189     -18.116 -36.957   8.178  1.00  0.00           C  
ATOM   2902  CG  PHE B 189     -16.956 -36.591   7.285  1.00  0.00           C  
ATOM   2903  CD1 PHE B 189     -16.535 -35.271   7.155  1.00  0.00           C  
ATOM   2904  CD2 PHE B 189     -16.303 -37.574   6.543  1.00  0.00           C  
ATOM   2905  CE1 PHE B 189     -15.477 -34.943   6.316  1.00  0.00           C  
ATOM   2906  CE2 PHE B 189     -15.241 -37.249   5.708  1.00  0.00           C  
ATOM   2907  CZ  PHE B 189     -14.834 -35.937   5.586  1.00  0.00           C  
ATOM   2908  H   PHE B 189     -19.987 -35.458   6.837  1.00  0.00           H  
ATOM   2909  HA  PHE B 189     -19.094 -38.315   6.826  1.00  0.00           H  
ATOM   2910 1HB  PHE B 189     -18.377 -36.088   8.783  1.00  0.00           H  
ATOM   2911 2HB  PHE B 189     -17.796 -37.743   8.859  1.00  0.00           H  
ATOM   2912  HD1 PHE B 189     -17.046 -34.491   7.720  1.00  0.00           H  
ATOM   2913  HD2 PHE B 189     -16.624 -38.612   6.637  1.00  0.00           H  
ATOM   2914  HE1 PHE B 189     -15.150 -33.907   6.230  1.00  0.00           H  
ATOM   2915  HE2 PHE B 189     -14.731 -38.032   5.149  1.00  0.00           H  
ATOM   2916  HZ  PHE B 189     -14.011 -35.678   4.920  1.00  0.00           H  
ATOM   2917  N   TYR B 190     -21.714 -37.545   7.991  1.00  0.00           N  
ATOM   2918  CA  TYR B 190     -22.855 -37.751   8.888  1.00  0.00           C  
ATOM   2919  C   TYR B 190     -23.088 -39.221   9.232  1.00  0.00           C  
ATOM   2920  O   TYR B 190     -23.652 -39.516  10.284  1.00  0.00           O  
ATOM   2921  CB  TYR B 190     -24.137 -37.159   8.282  1.00  0.00           C  
ATOM   2922  CG  TYR B 190     -25.223 -36.833   9.297  1.00  0.00           C  
ATOM   2923  CD1 TYR B 190     -26.447 -37.499   9.294  1.00  0.00           C  
ATOM   2924  CD2 TYR B 190     -25.024 -35.838  10.250  1.00  0.00           C  
ATOM   2925  CE1 TYR B 190     -27.428 -37.188  10.226  1.00  0.00           C  
ATOM   2926  CE2 TYR B 190     -25.999 -35.514  11.177  1.00  0.00           C  
ATOM   2927  CZ  TYR B 190     -27.203 -36.185  11.152  1.00  0.00           C  
ATOM   2928  OH  TYR B 190     -28.156 -35.870  12.095  1.00  0.00           O  
ATOM   2929  H   TYR B 190     -21.873 -37.147   7.076  1.00  0.00           H  
ATOM   2930  HA  TYR B 190     -22.651 -37.240   9.830  1.00  0.00           H  
ATOM   2931 1HB  TYR B 190     -23.896 -36.240   7.744  1.00  0.00           H  
ATOM   2932 2HB  TYR B 190     -24.554 -37.860   7.559  1.00  0.00           H  
ATOM   2933  HD1 TYR B 190     -26.644 -38.274   8.552  1.00  0.00           H  
ATOM   2934  HD2 TYR B 190     -24.082 -35.290  10.279  1.00  0.00           H  
ATOM   2935  HE1 TYR B 190     -28.380 -37.717  10.210  1.00  0.00           H  
ATOM   2936  HE2 TYR B 190     -25.812 -34.735  11.917  1.00  0.00           H  
ATOM   2937  HH  TYR B 190     -28.968 -36.345  11.899  1.00  0.00           H  
ATOM   2938  N   THR B 191     -22.646 -40.124   8.348  1.00  0.00           N  
ATOM   2939  CA  THR B 191     -22.895 -41.557   8.504  1.00  0.00           C  
ATOM   2940  C   THR B 191     -21.646 -42.393   8.795  1.00  0.00           C  
ATOM   2941  O   THR B 191     -21.680 -43.618   8.643  1.00  0.00           O  
ATOM   2942  CB  THR B 191     -23.585 -42.115   7.245  1.00  0.00           C  
ATOM   2943  CG2 THR B 191     -24.943 -41.458   7.045  1.00  0.00           C  
ATOM   2944  OG1 THR B 191     -22.764 -41.865   6.097  1.00  0.00           O  
ATOM   2945  H   THR B 191     -22.124 -39.800   7.546  1.00  0.00           H  
ATOM   2946  HA  THR B 191     -23.529 -41.705   9.379  1.00  0.00           H  
ATOM   2947  HB  THR B 191     -23.721 -43.191   7.351  1.00  0.00           H  
ATOM   2948  HG1 THR B 191     -22.546 -42.698   5.674  1.00  0.00           H  
ATOM   2949 1HG2 THR B 191     -25.415 -41.864   6.152  1.00  0.00           H  
ATOM   2950 2HG2 THR B 191     -25.574 -41.655   7.912  1.00  0.00           H  
ATOM   2951 3HG2 THR B 191     -24.813 -40.383   6.930  1.00  0.00           H  
ATOM   2952  N   THR B 192     -20.555 -41.754   9.227  1.00  0.00           N  
ATOM   2953  CA  THR B 192     -19.347 -42.487   9.618  1.00  0.00           C  
ATOM   2954  C   THR B 192     -18.890 -42.125  11.028  1.00  0.00           C  
ATOM   2955  O   THR B 192     -19.053 -40.981  11.468  1.00  0.00           O  
ATOM   2956  CB  THR B 192     -18.197 -42.224   8.626  1.00  0.00           C  
ATOM   2957  CG2 THR B 192     -17.818 -40.751   8.627  1.00  0.00           C  
ATOM   2958  OG1 THR B 192     -17.056 -43.009   8.996  1.00  0.00           O  
ATOM   2959  H   THR B 192     -20.560 -40.746   9.287  1.00  0.00           H  
ATOM   2960  HA  THR B 192     -19.582 -43.551   9.645  1.00  0.00           H  
ATOM   2961  HB  THR B 192     -18.511 -42.512   7.623  1.00  0.00           H  
ATOM   2962  HG1 THR B 192     -17.060 -43.831   8.502  1.00  0.00           H  
ATOM   2963 1HG2 THR B 192     -17.006 -40.584   7.921  1.00  0.00           H  
ATOM   2964 2HG2 THR B 192     -18.683 -40.153   8.336  1.00  0.00           H  
ATOM   2965 3HG2 THR B 192     -17.497 -40.459   9.625  1.00  0.00           H  
ATOM   2966  N   ASP B 193     -18.326 -43.113  11.722  1.00  0.00           N  
ATOM   2967  CA  ASP B 193     -17.689 -42.907  13.030  1.00  0.00           C  
ATOM   2968  C   ASP B 193     -16.206 -42.519  12.931  1.00  0.00           C  
ATOM   2969  O   ASP B 193     -15.558 -42.284  13.952  1.00  0.00           O  
ATOM   2970  CB  ASP B 193     -17.850 -44.148  13.934  1.00  0.00           C  
ATOM   2971  CG  ASP B 193     -17.235 -45.416  13.347  1.00  0.00           C  
ATOM   2972  OD1 ASP B 193     -16.743 -45.402  12.204  1.00  0.00           O  
ATOM   2973  OD2 ASP B 193     -17.285 -46.462  14.031  1.00  0.00           O  
ATOM   2974  H   ASP B 193     -18.340 -44.041  11.322  1.00  0.00           H  
ATOM   2975  HA  ASP B 193     -18.172 -42.062  13.521  1.00  0.00           H  
ATOM   2976 1HB  ASP B 193     -17.384 -43.956  14.901  1.00  0.00           H  
ATOM   2977 2HB  ASP B 193     -18.909 -44.332  14.111  1.00  0.00           H  
ATOM   2978  N   ARG B 194     -15.674 -42.448  11.714  1.00  0.00           N  
ATOM   2979  CA  ARG B 194     -14.268 -42.095  11.519  1.00  0.00           C  
ATOM   2980  C   ARG B 194     -14.011 -40.595  11.584  1.00  0.00           C  
ATOM   2981  O   ARG B 194     -12.873 -40.178  11.742  1.00  0.00           O  
ATOM   2982  CB  ARG B 194     -13.746 -42.678  10.210  1.00  0.00           C  
ATOM   2983  CG  ARG B 194     -13.607 -44.192  10.269  1.00  0.00           C  
ATOM   2984  CD  ARG B 194     -12.750 -44.728   9.151  1.00  0.00           C  
ATOM   2985  NE  ARG B 194     -11.394 -44.196   9.230  1.00  0.00           N  
ATOM   2986  CZ  ARG B 194     -10.517 -44.168   8.224  1.00  0.00           C  
ATOM   2987  NH1 ARG B 194      -9.321 -43.628   8.428  1.00  0.00           N  
ATOM   2988  NH2 ARG B 194     -10.818 -44.658   7.022  1.00  0.00           N  
ATOM   2989  H   ARG B 194     -16.250 -42.640  10.906  1.00  0.00           H  
ATOM   2990  HA  ARG B 194     -13.689 -42.515  12.341  1.00  0.00           H  
ATOM   2991 1HB  ARG B 194     -14.424 -42.414   9.399  1.00  0.00           H  
ATOM   2992 2HB  ARG B 194     -12.774 -42.240   9.978  1.00  0.00           H  
ATOM   2993 1HG  ARG B 194     -13.148 -44.478  11.215  1.00  0.00           H  
ATOM   2994 2HG  ARG B 194     -14.593 -44.651  10.191  1.00  0.00           H  
ATOM   2995 1HD  ARG B 194     -12.703 -45.815   9.219  1.00  0.00           H  
ATOM   2996 2HD  ARG B 194     -13.181 -44.442   8.192  1.00  0.00           H  
ATOM   2997  HE  ARG B 194     -11.088 -43.819  10.118  1.00  0.00           H  
ATOM   2998 1HH1 ARG B 194      -9.085 -43.248   9.333  1.00  0.00           H  
ATOM   2999 2HH1 ARG B 194      -8.648 -43.598   7.675  1.00  0.00           H  
ATOM   3000 1HH2 ARG B 194     -11.728 -45.067   6.856  1.00  0.00           H  
ATOM   3001 2HH2 ARG B 194     -10.136 -44.624   6.278  1.00  0.00           H  
ATOM   3002  N   VAL B 195     -15.064 -39.785  11.465  1.00  0.00           N  
ATOM   3003  CA  VAL B 195     -14.948 -38.336  11.646  1.00  0.00           C  
ATOM   3004  C   VAL B 195     -16.053 -37.879  12.578  1.00  0.00           C  
ATOM   3005  O   VAL B 195     -17.224 -38.163  12.320  1.00  0.00           O  
ATOM   3006  CB  VAL B 195     -15.059 -37.594  10.301  1.00  0.00           C  
ATOM   3007  CG1 VAL B 195     -14.927 -36.093  10.507  1.00  0.00           C  
ATOM   3008  CG2 VAL B 195     -13.994 -38.102   9.340  1.00  0.00           C  
ATOM   3009  H   VAL B 195     -15.965 -40.184  11.245  1.00  0.00           H  
ATOM   3010  HA  VAL B 195     -13.973 -38.119  12.083  1.00  0.00           H  
ATOM   3011  HB  VAL B 195     -16.046 -37.775   9.877  1.00  0.00           H  
ATOM   3012 1HG1 VAL B 195     -15.009 -35.585   9.547  1.00  0.00           H  
ATOM   3013 2HG1 VAL B 195     -15.722 -35.747  11.170  1.00  0.00           H  
ATOM   3014 3HG1 VAL B 195     -13.958 -35.871  10.954  1.00  0.00           H  
ATOM   3015 1HG2 VAL B 195     -14.080 -37.574   8.391  1.00  0.00           H  
ATOM   3016 2HG2 VAL B 195     -13.006 -37.926   9.767  1.00  0.00           H  
ATOM   3017 3HG2 VAL B 195     -14.132 -39.170   9.175  1.00  0.00           H  
ATOM   3018  N   MET B 196     -15.689 -37.196  13.660  1.00  0.00           N  
ATOM   3019  CA  MET B 196     -16.682 -36.549  14.508  1.00  0.00           C  
ATOM   3020  C   MET B 196     -16.691 -35.063  14.192  1.00  0.00           C  
ATOM   3021  O   MET B 196     -15.626 -34.454  14.070  1.00  0.00           O  
ATOM   3022  CB  MET B 196     -16.398 -36.759  15.991  1.00  0.00           C  
ATOM   3023  CG  MET B 196     -17.374 -36.001  16.880  1.00  0.00           C  
ATOM   3024  SD  MET B 196     -17.049 -36.149  18.640  1.00  0.00           S  
ATOM   3025  CE  MET B 196     -17.766 -37.744  18.968  1.00  0.00           C  
ATOM   3026  H   MET B 196     -14.711 -37.122  13.901  1.00  0.00           H  
ATOM   3027  HA  MET B 196     -17.659 -36.982  14.291  1.00  0.00           H  
ATOM   3028 1HB  MET B 196     -16.458 -37.821  16.226  1.00  0.00           H  
ATOM   3029 2HB  MET B 196     -15.384 -36.430  16.218  1.00  0.00           H  
ATOM   3030 1HG  MET B 196     -17.346 -34.941  16.630  1.00  0.00           H  
ATOM   3031 2HG  MET B 196     -18.386 -36.365  16.702  1.00  0.00           H  
ATOM   3032 1HE  MET B 196     -17.647 -37.987  20.024  1.00  0.00           H  
ATOM   3033 2HE  MET B 196     -18.827 -37.725  18.717  1.00  0.00           H  
ATOM   3034 3HE  MET B 196     -17.264 -38.501  18.364  1.00  0.00           H  
ATOM   3035  N   THR B 197     -17.890 -34.491  14.061  1.00  0.00           N  
ATOM   3036  CA  THR B 197     -18.040 -33.062  13.767  1.00  0.00           C  
ATOM   3037  C   THR B 197     -18.707 -32.366  14.949  1.00  0.00           C  
ATOM   3038  O   THR B 197     -19.781 -32.790  15.389  1.00  0.00           O  
ATOM   3039  CB  THR B 197     -18.865 -32.827  12.487  1.00  0.00           C  
ATOM   3040  CG2 THR B 197     -18.151 -33.411  11.279  1.00  0.00           C  
ATOM   3041  OG1 THR B 197     -20.150 -33.446  12.623  1.00  0.00           O  
ATOM   3042  H   THR B 197     -18.716 -35.060  14.167  1.00  0.00           H  
ATOM   3043  HA  THR B 197     -17.050 -32.630  13.627  1.00  0.00           H  
ATOM   3044  HB  THR B 197     -19.007 -31.758  12.336  1.00  0.00           H  
ATOM   3045  HG1 THR B 197     -20.811 -32.775  12.805  1.00  0.00           H  
ATOM   3046 1HG2 THR B 197     -18.747 -33.237  10.383  1.00  0.00           H  
ATOM   3047 2HG2 THR B 197     -17.177 -32.934  11.166  1.00  0.00           H  
ATOM   3048 3HG2 THR B 197     -18.014 -34.484  11.419  1.00  0.00           H  
ATOM   3049  N   VAL B 198     -18.052 -31.329  15.476  1.00  0.00           N  
ATOM   3050  CA  VAL B 198     -18.547 -30.562  16.617  1.00  0.00           C  
ATOM   3051  C   VAL B 198     -18.684 -29.102  16.187  1.00  0.00           C  
ATOM   3052  O   VAL B 198     -17.694 -28.456  15.838  1.00  0.00           O  
ATOM   3053  CB  VAL B 198     -17.587 -30.672  17.817  1.00  0.00           C  
ATOM   3054  CG1 VAL B 198     -18.149 -29.923  19.018  1.00  0.00           C  
ATOM   3055  CG2 VAL B 198     -17.350 -32.135  18.158  1.00  0.00           C  
ATOM   3056  H   VAL B 198     -17.170 -31.072  15.055  1.00  0.00           H  
ATOM   3057  HA  VAL B 198     -19.512 -30.972  16.917  1.00  0.00           H  
ATOM   3058  HB  VAL B 198     -16.640 -30.199  17.559  1.00  0.00           H  
ATOM   3059 1HG1 VAL B 198     -17.459 -30.012  19.857  1.00  0.00           H  
ATOM   3060 2HG1 VAL B 198     -18.278 -28.871  18.762  1.00  0.00           H  
ATOM   3061 3HG1 VAL B 198     -19.112 -30.350  19.295  1.00  0.00           H  
ATOM   3062 1HG2 VAL B 198     -16.671 -32.206  19.008  1.00  0.00           H  
ATOM   3063 2HG2 VAL B 198     -18.299 -32.609  18.412  1.00  0.00           H  
ATOM   3064 3HG2 VAL B 198     -16.910 -32.642  17.299  1.00  0.00           H  
ATOM   3065  N   SER B 199     -19.905 -28.583  16.229  1.00  0.00           N  
ATOM   3066  CA  SER B 199     -20.188 -27.228  15.751  1.00  0.00           C  
ATOM   3067  C   SER B 199     -20.924 -26.400  16.802  1.00  0.00           C  
ATOM   3068  O   SER B 199     -21.925 -26.846  17.371  1.00  0.00           O  
ATOM   3069  CB  SER B 199     -21.011 -27.286  14.478  1.00  0.00           C  
ATOM   3070  OG  SER B 199     -21.248 -26.000  13.975  1.00  0.00           O  
ATOM   3071  H   SER B 199     -20.662 -29.140  16.601  1.00  0.00           H  
ATOM   3072  HA  SER B 199     -19.240 -26.727  15.550  1.00  0.00           H  
ATOM   3073 1HB  SER B 199     -20.483 -27.879  13.732  1.00  0.00           H  
ATOM   3074 2HB  SER B 199     -21.958 -27.781  14.681  1.00  0.00           H  
ATOM   3075  HG  SER B 199     -22.017 -25.669  14.445  1.00  0.00           H  
ATOM   3076  N   PHE B 200     -20.394 -25.207  17.048  1.00  0.00           N  
ATOM   3077  CA  PHE B 200     -20.952 -24.217  17.971  1.00  0.00           C  
ATOM   3078  C   PHE B 200     -21.444 -23.063  17.111  1.00  0.00           C  
ATOM   3079  O   PHE B 200     -20.661 -22.469  16.376  1.00  0.00           O  
ATOM   3080  CB  PHE B 200     -19.870 -23.727  18.945  1.00  0.00           C  
ATOM   3081  CG  PHE B 200     -19.242 -24.817  19.780  1.00  0.00           C  
ATOM   3082  CD1 PHE B 200     -18.143 -25.540  19.304  1.00  0.00           C  
ATOM   3083  CD2 PHE B 200     -19.737 -25.116  21.045  1.00  0.00           C  
ATOM   3084  CE1 PHE B 200     -17.575 -26.547  20.071  1.00  0.00           C  
ATOM   3085  CE2 PHE B 200     -19.163 -26.117  21.814  1.00  0.00           C  
ATOM   3086  CZ  PHE B 200     -18.086 -26.827  21.327  1.00  0.00           C  
ATOM   3087  H   PHE B 200     -19.543 -24.992  16.551  1.00  0.00           H  
ATOM   3088  HA  PHE B 200     -21.750 -24.688  18.544  1.00  0.00           H  
ATOM   3089 1HB  PHE B 200     -19.075 -23.234  18.386  1.00  0.00           H  
ATOM   3090 2HB  PHE B 200     -20.299 -22.990  19.623  1.00  0.00           H  
ATOM   3091  HD1 PHE B 200     -17.736 -25.303  18.321  1.00  0.00           H  
ATOM   3092  HD2 PHE B 200     -20.589 -24.554  21.431  1.00  0.00           H  
ATOM   3093  HE1 PHE B 200     -16.730 -27.113  19.682  1.00  0.00           H  
ATOM   3094  HE2 PHE B 200     -19.562 -26.344  22.803  1.00  0.00           H  
ATOM   3095  HZ  PHE B 200     -17.637 -27.612  21.935  1.00  0.00           H  
ATOM   3096  N   HIS B 201     -22.735 -22.741  17.148  1.00  0.00           N  
ATOM   3097  CA  HIS B 201     -23.300 -21.803  16.168  1.00  0.00           C  
ATOM   3098  C   HIS B 201     -24.588 -21.197  16.671  1.00  0.00           C  
ATOM   3099  O   HIS B 201     -25.251 -21.769  17.550  1.00  0.00           O  
ATOM   3100  CB  HIS B 201     -23.608 -22.515  14.841  1.00  0.00           C  
ATOM   3101  CG  HIS B 201     -24.331 -23.807  15.026  1.00  0.00           C  
ATOM   3102  CD2 HIS B 201     -25.647 -24.071  15.196  1.00  0.00           C  
ATOM   3103  ND1 HIS B 201     -23.677 -25.012  15.144  1.00  0.00           N  
ATOM   3104  CE1 HIS B 201     -24.559 -25.968  15.362  1.00  0.00           C  
ATOM   3105  NE2 HIS B 201     -25.763 -25.426  15.391  1.00  0.00           N  
ATOM   3106  H   HIS B 201     -23.341 -23.139  17.853  1.00  0.00           H  
ATOM   3107  HA  HIS B 201     -22.578 -21.012  15.964  1.00  0.00           H  
ATOM   3108 1HB  HIS B 201     -24.215 -21.865  14.210  1.00  0.00           H  
ATOM   3109 2HB  HIS B 201     -22.678 -22.713  14.309  1.00  0.00           H  
ATOM   3110  HD2 HIS B 201     -26.464 -23.349  15.167  1.00  0.00           H  
ATOM   3111  HE1 HIS B 201     -24.333 -27.027  15.493  1.00  0.00           H  
ATOM   3112  HE2 HIS B 201     -26.632 -25.922  15.535  1.00  0.00           H  
ATOM   3113  N   LYS B 202     -24.957 -20.064  16.081  1.00  0.00           N  
ATOM   3114  CA  LYS B 202     -26.296 -19.523  16.285  1.00  0.00           C  
ATOM   3115  C   LYS B 202     -27.298 -20.441  15.593  1.00  0.00           C  
ATOM   3116  O   LYS B 202     -27.037 -20.962  14.515  1.00  0.00           O  
ATOM   3117  CB  LYS B 202     -26.434 -18.100  15.739  1.00  0.00           C  
ATOM   3118  CG  LYS B 202     -27.882 -17.603  15.842  1.00  0.00           C  
ATOM   3119  CD  LYS B 202     -28.042 -16.157  15.462  1.00  0.00           C  
ATOM   3120  CE  LYS B 202     -29.480 -15.786  15.134  1.00  0.00           C  
ATOM   3121  NZ  LYS B 202     -30.299 -15.558  16.349  1.00  0.00           N  
ATOM   3122  H   LYS B 202     -24.310 -19.568  15.483  1.00  0.00           H  
ATOM   3123  HA  LYS B 202     -26.497 -19.490  17.356  1.00  0.00           H  
ATOM   3124 1HB  LYS B 202     -25.779 -17.431  16.298  1.00  0.00           H  
ATOM   3125 2HB  LYS B 202     -26.115 -18.077  14.697  1.00  0.00           H  
ATOM   3126 1HG  LYS B 202     -28.519 -18.195  15.184  1.00  0.00           H  
ATOM   3127 2HG  LYS B 202     -28.238 -17.723  16.866  1.00  0.00           H  
ATOM   3128 1HD  LYS B 202     -27.708 -15.525  16.285  1.00  0.00           H  
ATOM   3129 2HD  LYS B 202     -27.429 -15.941  14.588  1.00  0.00           H  
ATOM   3130 1HE  LYS B 202     -29.493 -14.879  14.532  1.00  0.00           H  
ATOM   3131 2HE  LYS B 202     -29.941 -16.587  14.554  1.00  0.00           H  
ATOM   3132 1HZ  LYS B 202     -31.242 -15.315  16.081  1.00  0.00           H  
ATOM   3133 2HZ  LYS B 202     -30.314 -16.399  16.909  1.00  0.00           H  
ATOM   3134 3HZ  LYS B 202     -29.900 -14.801  16.887  1.00  0.00           H  
ATOM   3135  N   TYR B 203     -28.443 -20.643  16.237  1.00  0.00           N  
ATOM   3136  CA  TYR B 203     -29.498 -21.486  15.699  1.00  0.00           C  
ATOM   3137  C   TYR B 203     -30.839 -20.794  15.931  1.00  0.00           C  
ATOM   3138  O   TYR B 203     -31.082 -20.295  17.027  1.00  0.00           O  
ATOM   3139  CB  TYR B 203     -29.468 -22.847  16.391  1.00  0.00           C  
ATOM   3140  CG  TYR B 203     -30.455 -23.824  15.821  1.00  0.00           C  
ATOM   3141  CD1 TYR B 203     -31.630 -24.139  16.505  1.00  0.00           C  
ATOM   3142  CD2 TYR B 203     -30.238 -24.422  14.592  1.00  0.00           C  
ATOM   3143  CE1 TYR B 203     -32.547 -25.032  15.974  1.00  0.00           C  
ATOM   3144  CE2 TYR B 203     -31.148 -25.314  14.050  1.00  0.00           C  
ATOM   3145  CZ  TYR B 203     -32.307 -25.613  14.748  1.00  0.00           C  
ATOM   3146  OH  TYR B 203     -33.218 -26.496  14.215  1.00  0.00           O  
ATOM   3147  H   TYR B 203     -28.580 -20.194  17.131  1.00  0.00           H  
ATOM   3148  HA  TYR B 203     -29.318 -21.624  14.632  1.00  0.00           H  
ATOM   3149 1HB  TYR B 203     -28.470 -23.277  16.307  1.00  0.00           H  
ATOM   3150 2HB  TYR B 203     -29.683 -22.719  17.451  1.00  0.00           H  
ATOM   3151  HD1 TYR B 203     -31.837 -23.678  17.473  1.00  0.00           H  
ATOM   3152  HD2 TYR B 203     -29.333 -24.195  14.029  1.00  0.00           H  
ATOM   3153  HE1 TYR B 203     -33.460 -25.265  16.521  1.00  0.00           H  
ATOM   3154  HE2 TYR B 203     -30.949 -25.776  13.082  1.00  0.00           H  
ATOM   3155  HH  TYR B 203     -33.554 -27.066  14.911  1.00  0.00           H  
ATOM   3156  N   GLY B 204     -31.686 -20.768  14.897  1.00  0.00           N  
ATOM   3157  CA  GLY B 204     -32.999 -20.094  14.948  1.00  0.00           C  
ATOM   3158  C   GLY B 204     -33.072 -18.916  13.991  1.00  0.00           C  
ATOM   3159  O   GLY B 204     -32.395 -17.911  14.199  1.00  0.00           O  
ATOM   3160  H   GLY B 204     -31.406 -21.234  14.046  1.00  0.00           H  
ATOM   3161 1HA  GLY B 204     -33.785 -20.808  14.701  1.00  0.00           H  
ATOM   3162 2HA  GLY B 204     -33.190 -19.745  15.962  1.00  0.00           H  
ATOM   3163  N   GLU B 205     -33.907 -19.042  12.959  1.00  0.00           N  
ATOM   3164  CA  GLU B 205     -34.011 -18.086  11.831  1.00  0.00           C  
ATOM   3165  C   GLU B 205     -32.656 -17.529  11.408  1.00  0.00           C  
ATOM   3166  O   GLU B 205     -32.407 -16.319  11.409  1.00  0.00           O  
ATOM   3167  CB  GLU B 205     -35.076 -16.998  12.061  1.00  0.00           C  
ATOM   3168  CG  GLU B 205     -34.848 -16.015  13.193  1.00  0.00           C  
ATOM   3169  CD  GLU B 205     -35.970 -14.988  13.265  1.00  0.00           C  
ATOM   3170  OE1 GLU B 205     -35.685 -13.769  13.198  1.00  0.00           O  
ATOM   3171  OE2 GLU B 205     -37.143 -15.404  13.358  1.00  0.00           O  
ATOM   3172  H   GLU B 205     -34.501 -19.859  12.967  1.00  0.00           H  
ATOM   3173  HA  GLU B 205     -34.296 -18.638  10.934  1.00  0.00           H  
ATOM   3174 1HB  GLU B 205     -35.184 -16.397  11.157  1.00  0.00           H  
ATOM   3175 2HB  GLU B 205     -36.039 -17.469  12.259  1.00  0.00           H  
ATOM   3176 1HG  GLU B 205     -34.794 -16.564  14.133  1.00  0.00           H  
ATOM   3177 2HG  GLU B 205     -33.893 -15.515  13.039  1.00  0.00           H  
ATOM   3178  N   TYR B 206     -31.765 -18.454  11.083  1.00  0.00           N  
ATOM   3179  CA  TYR B 206     -30.394 -18.108  10.745  1.00  0.00           C  
ATOM   3180  C   TYR B 206     -29.818 -19.163   9.814  1.00  0.00           C  
ATOM   3181  O   TYR B 206     -30.094 -20.352   9.951  1.00  0.00           O  
ATOM   3182  CB  TYR B 206     -29.549 -18.019  12.021  1.00  0.00           C  
ATOM   3183  CG  TYR B 206     -28.338 -17.113  11.913  1.00  0.00           C  
ATOM   3184  CD1 TYR B 206     -27.041 -17.636  11.968  1.00  0.00           C  
ATOM   3185  CD2 TYR B 206     -28.480 -15.725  11.795  1.00  0.00           C  
ATOM   3186  CE1 TYR B 206     -25.929 -16.809  11.895  1.00  0.00           C  
ATOM   3187  CE2 TYR B 206     -27.364 -14.895  11.710  1.00  0.00           C  
ATOM   3188  CZ  TYR B 206     -26.092 -15.445  11.763  1.00  0.00           C  
ATOM   3189  OH  TYR B 206     -24.966 -14.653  11.670  1.00  0.00           O  
ATOM   3190  H   TYR B 206     -32.045 -19.424  11.070  1.00  0.00           H  
ATOM   3191  HA  TYR B 206     -30.393 -17.136  10.251  1.00  0.00           H  
ATOM   3192 1HB  TYR B 206     -30.167 -17.652  12.842  1.00  0.00           H  
ATOM   3193 2HB  TYR B 206     -29.197 -19.013  12.296  1.00  0.00           H  
ATOM   3194  HD1 TYR B 206     -26.891 -18.711  12.070  1.00  0.00           H  
ATOM   3195  HD2 TYR B 206     -29.474 -15.279  11.767  1.00  0.00           H  
ATOM   3196  HE1 TYR B 206     -24.927 -17.238  11.939  1.00  0.00           H  
ATOM   3197  HE2 TYR B 206     -27.492 -13.817  11.605  1.00  0.00           H  
ATOM   3198  HH  TYR B 206     -25.220 -13.768  11.400  1.00  0.00           H  
ATOM   3199  N   PHE B 207     -29.003 -18.713   8.871  1.00  0.00           N  
ATOM   3200  CA  PHE B 207     -28.350 -19.603   7.918  1.00  0.00           C  
ATOM   3201  C   PHE B 207     -27.442 -20.584   8.663  1.00  0.00           C  
ATOM   3202  O   PHE B 207     -26.823 -20.177   9.638  1.00  0.00           O  
ATOM   3203  CB  PHE B 207     -27.536 -18.802   6.900  1.00  0.00           C  
ATOM   3204  CG  PHE B 207     -26.883 -19.650   5.845  1.00  0.00           C  
ATOM   3205  CD1 PHE B 207     -27.623 -20.155   4.786  1.00  0.00           C  
ATOM   3206  CD2 PHE B 207     -25.530 -19.945   5.909  1.00  0.00           C  
ATOM   3207  CE1 PHE B 207     -27.024 -20.935   3.815  1.00  0.00           C  
ATOM   3208  CE2 PHE B 207     -24.929 -20.723   4.940  1.00  0.00           C  
ATOM   3209  CZ  PHE B 207     -25.677 -21.219   3.891  1.00  0.00           C  
ATOM   3210  H   PHE B 207     -28.832 -17.719   8.812  1.00  0.00           H  
ATOM   3211  HA  PHE B 207     -29.119 -20.138   7.359  1.00  0.00           H  
ATOM   3212 1HB  PHE B 207     -28.183 -18.080   6.404  1.00  0.00           H  
ATOM   3213 2HB  PHE B 207     -26.756 -18.243   7.416  1.00  0.00           H  
ATOM   3214  HD1 PHE B 207     -28.688 -19.929   4.725  1.00  0.00           H  
ATOM   3215  HD2 PHE B 207     -24.939 -19.553   6.738  1.00  0.00           H  
ATOM   3216  HE1 PHE B 207     -27.617 -21.325   2.988  1.00  0.00           H  
ATOM   3217  HE2 PHE B 207     -23.864 -20.947   5.002  1.00  0.00           H  
ATOM   3218  HZ  PHE B 207     -25.205 -21.834   3.127  1.00  0.00           H  
ATOM   3219  N   PRO B 208     -27.336 -21.849   8.245  1.00  0.00           N  
ATOM   3220  CA  PRO B 208     -28.045 -22.451   7.107  1.00  0.00           C  
ATOM   3221  C   PRO B 208     -29.417 -23.030   7.450  1.00  0.00           C  
ATOM   3222  O   PRO B 208     -30.036 -23.643   6.581  1.00  0.00           O  
ATOM   3223  CB  PRO B 208     -27.079 -23.557   6.673  1.00  0.00           C  
ATOM   3224  CG  PRO B 208     -26.503 -24.064   7.951  1.00  0.00           C  
ATOM   3225  CD  PRO B 208     -26.382 -22.840   8.818  1.00  0.00           C  
ATOM   3226  HA  PRO B 208     -28.162 -21.699   6.313  1.00  0.00           H  
ATOM   3227 1HB  PRO B 208     -27.622 -24.332   6.112  1.00  0.00           H  
ATOM   3228 2HB  PRO B 208     -26.316 -23.146   5.995  1.00  0.00           H  
ATOM   3229 1HG  PRO B 208     -27.163 -24.828   8.388  1.00  0.00           H  
ATOM   3230 2HG  PRO B 208     -25.534 -24.549   7.765  1.00  0.00           H  
ATOM   3231 1HD  PRO B 208     -26.664 -23.093   9.851  1.00  0.00           H  
ATOM   3232 2HD  PRO B 208     -25.350 -22.462   8.779  1.00  0.00           H  
ATOM   3233  N   GLY B 209     -29.878 -22.852   8.684  1.00  0.00           N  
ATOM   3234  CA  GLY B 209     -31.129 -23.463   9.142  1.00  0.00           C  
ATOM   3235  C   GLY B 209     -30.975 -24.815   9.807  1.00  0.00           C  
ATOM   3236  O   GLY B 209     -31.931 -25.316  10.383  1.00  0.00           O  
ATOM   3237  H   GLY B 209     -29.347 -22.278   9.323  1.00  0.00           H  
ATOM   3238 1HA  GLY B 209     -31.618 -22.797   9.856  1.00  0.00           H  
ATOM   3239 2HA  GLY B 209     -31.807 -23.583   8.298  1.00  0.00           H  
ATOM   3240  N   THR B 210     -29.778 -25.400   9.739  1.00  0.00           N  
ATOM   3241  CA  THR B 210     -29.483 -26.704  10.329  1.00  0.00           C  
ATOM   3242  C   THR B 210     -28.588 -26.559  11.566  1.00  0.00           C  
ATOM   3243  O   THR B 210     -28.162 -25.463  11.912  1.00  0.00           O  
ATOM   3244  CB  THR B 210     -28.810 -27.635   9.304  1.00  0.00           C  
ATOM   3245  CG2 THR B 210     -29.718 -27.853   8.104  1.00  0.00           C  
ATOM   3246  OG1 THR B 210     -27.576 -27.054   8.865  1.00  0.00           O  
ATOM   3247  H   THR B 210     -29.046 -24.905   9.250  1.00  0.00           H  
ATOM   3248  HA  THR B 210     -30.422 -27.161  10.645  1.00  0.00           H  
ATOM   3249  HB  THR B 210     -28.598 -28.597   9.770  1.00  0.00           H  
ATOM   3250  HG1 THR B 210     -26.894 -27.219   9.521  1.00  0.00           H  
ATOM   3251 1HG2 THR B 210     -29.226 -28.512   7.390  1.00  0.00           H  
ATOM   3252 2HG2 THR B 210     -30.654 -28.305   8.432  1.00  0.00           H  
ATOM   3253 3HG2 THR B 210     -29.927 -26.895   7.627  1.00  0.00           H  
ATOM   3254  N   GLY B 211     -28.325 -27.670  12.249  1.00  0.00           N  
ATOM   3255  CA  GLY B 211     -27.495 -27.661  13.441  1.00  0.00           C  
ATOM   3256  C   GLY B 211     -28.278 -27.736  14.745  1.00  0.00           C  
ATOM   3257  O   GLY B 211     -27.843 -27.221  15.770  1.00  0.00           O  
ATOM   3258  H   GLY B 211     -28.714 -28.545  11.928  1.00  0.00           H  
ATOM   3259 1HA  GLY B 211     -26.804 -28.504  13.412  1.00  0.00           H  
ATOM   3260 2HA  GLY B 211     -26.893 -26.753  13.460  1.00  0.00           H  
ATOM   3261  N   ASP B 212     -29.437 -28.389  14.704  1.00  0.00           N  
ATOM   3262  CA  ASP B 212     -30.228 -28.614  15.917  1.00  0.00           C  
ATOM   3263  C   ASP B 212     -29.421 -29.543  16.815  1.00  0.00           C  
ATOM   3264  O   ASP B 212     -28.757 -30.459  16.307  1.00  0.00           O  
ATOM   3265  CB  ASP B 212     -31.575 -29.247  15.553  1.00  0.00           C  
ATOM   3266  CG  ASP B 212     -32.595 -29.169  16.688  1.00  0.00           C  
ATOM   3267  OD1 ASP B 212     -32.472 -29.925  17.668  1.00  0.00           O  
ATOM   3268  OD2 ASP B 212     -33.537 -28.353  16.599  1.00  0.00           O  
ATOM   3269  H   ASP B 212     -29.780 -28.739  13.820  1.00  0.00           H  
ATOM   3270  HA  ASP B 212     -30.409 -27.650  16.396  1.00  0.00           H  
ATOM   3271 1HB  ASP B 212     -31.989 -28.745  14.677  1.00  0.00           H  
ATOM   3272 2HB  ASP B 212     -31.425 -30.294  15.290  1.00  0.00           H  
ATOM   3273  N   LEU B 213     -29.477 -29.354  18.133  1.00  0.00           N  
ATOM   3274  CA  LEU B 213     -28.772 -30.285  19.030  1.00  0.00           C  
ATOM   3275  C   LEU B 213     -29.252 -31.736  18.859  1.00  0.00           C  
ATOM   3276  O   LEU B 213     -28.524 -32.654  19.197  1.00  0.00           O  
ATOM   3277  CB  LEU B 213     -28.821 -29.863  20.506  1.00  0.00           C  
ATOM   3278  CG  LEU B 213     -30.036 -30.278  21.338  1.00  0.00           C  
ATOM   3279  CD1 LEU B 213     -29.772 -30.183  22.832  1.00  0.00           C  
ATOM   3280  CD2 LEU B 213     -31.217 -29.416  20.946  1.00  0.00           C  
ATOM   3281  H   LEU B 213     -29.994 -28.582  18.532  1.00  0.00           H  
ATOM   3282  HA  LEU B 213     -27.724 -30.317  18.738  1.00  0.00           H  
ATOM   3283 1HB  LEU B 213     -27.949 -30.274  21.013  1.00  0.00           H  
ATOM   3284 2HB  LEU B 213     -28.770 -28.777  20.560  1.00  0.00           H  
ATOM   3285  HG  LEU B 213     -30.267 -31.328  21.148  1.00  0.00           H  
ATOM   3286 1HD1 LEU B 213     -30.663 -30.489  23.380  1.00  0.00           H  
ATOM   3287 2HD1 LEU B 213     -28.943 -30.840  23.097  1.00  0.00           H  
ATOM   3288 3HD1 LEU B 213     -29.520 -29.156  23.092  1.00  0.00           H  
ATOM   3289 1HD2 LEU B 213     -32.089 -29.705  21.534  1.00  0.00           H  
ATOM   3290 2HD2 LEU B 213     -30.982 -28.368  21.135  1.00  0.00           H  
ATOM   3291 3HD2 LEU B 213     -31.433 -29.554  19.886  1.00  0.00           H  
ATOM   3292  N   ARG B 214     -30.470 -31.935  18.340  1.00  0.00           N  
ATOM   3293  CA  ARG B 214     -31.000 -33.280  18.070  1.00  0.00           C  
ATOM   3294  C   ARG B 214     -30.440 -33.946  16.802  1.00  0.00           C  
ATOM   3295  O   ARG B 214     -30.721 -35.113  16.547  1.00  0.00           O  
ATOM   3296  CB  ARG B 214     -32.539 -33.245  18.035  1.00  0.00           C  
ATOM   3297  CG  ARG B 214     -33.131 -32.944  19.397  1.00  0.00           C  
ATOM   3298  CD  ARG B 214     -34.586 -32.526  19.325  1.00  0.00           C  
ATOM   3299  NE  ARG B 214     -34.755 -31.196  18.744  1.00  0.00           N  
ATOM   3300  CZ  ARG B 214     -35.914 -30.533  18.681  1.00  0.00           C  
ATOM   3301  NH1 ARG B 214     -37.034 -31.060  19.181  1.00  0.00           N  
ATOM   3302  NH2 ARG B 214     -35.954 -29.327  18.130  1.00  0.00           N  
ATOM   3303  H   ARG B 214     -31.042 -31.129  18.129  1.00  0.00           H  
ATOM   3304  HA  ARG B 214     -30.680 -33.945  18.874  1.00  0.00           H  
ATOM   3305 1HB  ARG B 214     -32.868 -32.487  17.327  1.00  0.00           H  
ATOM   3306 2HB  ARG B 214     -32.916 -34.206  17.685  1.00  0.00           H  
ATOM   3307 1HG  ARG B 214     -33.070 -33.835  20.024  1.00  0.00           H  
ATOM   3308 2HG  ARG B 214     -32.572 -32.132  19.864  1.00  0.00           H  
ATOM   3309 1HD  ARG B 214     -35.139 -33.235  18.708  1.00  0.00           H  
ATOM   3310 2HD  ARG B 214     -35.010 -32.511  20.329  1.00  0.00           H  
ATOM   3311  HE  ARG B 214     -33.937 -30.743  18.360  1.00  0.00           H  
ATOM   3312 1HH1 ARG B 214     -37.013 -31.973  19.613  1.00  0.00           H  
ATOM   3313 2HH1 ARG B 214     -37.902 -30.547  19.127  1.00  0.00           H  
ATOM   3314 1HH2 ARG B 214     -35.110 -28.913  17.758  1.00  0.00           H  
ATOM   3315 2HH2 ARG B 214     -36.827 -28.824  18.081  1.00  0.00           H  
ATOM   3316  N   ASP B 215     -29.651 -33.211  16.014  1.00  0.00           N  
ATOM   3317  CA  ASP B 215     -28.979 -33.773  14.836  1.00  0.00           C  
ATOM   3318  C   ASP B 215     -27.663 -34.395  15.282  1.00  0.00           C  
ATOM   3319  O   ASP B 215     -26.647 -33.708  15.393  1.00  0.00           O  
ATOM   3320  CB  ASP B 215     -28.748 -32.693  13.775  1.00  0.00           C  
ATOM   3321  CG  ASP B 215     -30.039 -32.114  13.234  1.00  0.00           C  
ATOM   3322  OD1 ASP B 215     -30.003 -30.968  12.740  1.00  0.00           O  
ATOM   3323  OD2 ASP B 215     -31.093 -32.784  13.334  1.00  0.00           O  
ATOM   3324  H   ASP B 215     -29.513 -32.237  16.242  1.00  0.00           H  
ATOM   3325  HA  ASP B 215     -29.619 -34.545  14.407  1.00  0.00           H  
ATOM   3326 1HB  ASP B 215     -28.154 -31.884  14.201  1.00  0.00           H  
ATOM   3327 2HB  ASP B 215     -28.180 -33.113  12.945  1.00  0.00           H  
ATOM   3328  N   ILE B 216     -27.702 -35.695  15.575  1.00  0.00           N  
ATOM   3329  CA  ILE B 216     -26.591 -36.394  16.232  1.00  0.00           C  
ATOM   3330  C   ILE B 216     -25.887 -37.425  15.339  1.00  0.00           C  
ATOM   3331  O   ILE B 216     -24.998 -38.140  15.802  1.00  0.00           O  
ATOM   3332  CB  ILE B 216     -27.088 -37.101  17.506  1.00  0.00           C  
ATOM   3333  CG1 ILE B 216     -28.156 -38.140  17.158  1.00  0.00           C  
ATOM   3334  CG2 ILE B 216     -27.633 -36.085  18.499  1.00  0.00           C  
ATOM   3335  CD1 ILE B 216     -28.485 -39.081  18.295  1.00  0.00           C  
ATOM   3336  H   ILE B 216     -28.535 -36.211  15.333  1.00  0.00           H  
ATOM   3337  HA  ILE B 216     -25.816 -35.666  16.469  1.00  0.00           H  
ATOM   3338  HB  ILE B 216     -26.262 -37.639  17.970  1.00  0.00           H  
ATOM   3339 1HG1 ILE B 216     -29.071 -37.635  16.857  1.00  0.00           H  
ATOM   3340 2HG1 ILE B 216     -27.819 -38.737  16.310  1.00  0.00           H  
ATOM   3341 1HG2 ILE B 216     -27.981 -36.600  19.393  1.00  0.00           H  
ATOM   3342 2HG2 ILE B 216     -26.847 -35.381  18.768  1.00  0.00           H  
ATOM   3343 3HG2 ILE B 216     -28.465 -35.543  18.045  1.00  0.00           H  
ATOM   3344 1HD1 ILE B 216     -29.248 -39.790  17.971  1.00  0.00           H  
ATOM   3345 2HD1 ILE B 216     -27.586 -39.625  18.589  1.00  0.00           H  
ATOM   3346 3HD1 ILE B 216     -28.857 -38.510  19.144  1.00  0.00           H  
ATOM   3347  N   GLY B 217     -26.265 -37.479  14.063  1.00  0.00           N  
ATOM   3348  CA  GLY B 217     -25.694 -38.428  13.108  1.00  0.00           C  
ATOM   3349  C   GLY B 217     -26.655 -39.560  12.779  1.00  0.00           C  
ATOM   3350  O   GLY B 217     -27.743 -39.657  13.357  1.00  0.00           O  
ATOM   3351  H   GLY B 217     -26.977 -36.834  13.750  1.00  0.00           H  
ATOM   3352 1HA  GLY B 217     -25.430 -37.906  12.188  1.00  0.00           H  
ATOM   3353 2HA  GLY B 217     -24.775 -38.847  13.515  1.00  0.00           H  
ATOM   3354  N   ALA B 218     -26.241 -40.422  11.860  1.00  0.00           N  
ATOM   3355  CA  ALA B 218     -27.074 -41.544  11.411  1.00  0.00           C  
ATOM   3356  C   ALA B 218     -26.218 -42.770  11.125  1.00  0.00           C  
ATOM   3357  O   ALA B 218     -25.030 -42.643  10.844  1.00  0.00           O  
ATOM   3358  CB  ALA B 218     -27.871 -41.149  10.181  1.00  0.00           C  
ATOM   3359  H   ALA B 218     -25.322 -40.299  11.457  1.00  0.00           H  
ATOM   3360  HA  ALA B 218     -27.765 -41.797  12.216  1.00  0.00           H  
ATOM   3361 1HB  ALA B 218     -28.484 -41.990   9.859  1.00  0.00           H  
ATOM   3362 2HB  ALA B 218     -28.514 -40.302  10.421  1.00  0.00           H  
ATOM   3363 3HB  ALA B 218     -27.188 -40.869   9.380  1.00  0.00           H  
ATOM   3364  N   GLY B 219     -26.829 -43.953  11.211  1.00  0.00           N  
ATOM   3365  CA  GLY B 219     -26.131 -45.217  10.968  1.00  0.00           C  
ATOM   3366  C   GLY B 219     -24.938 -45.380  11.891  1.00  0.00           C  
ATOM   3367  O   GLY B 219     -25.040 -45.103  13.084  1.00  0.00           O  
ATOM   3368  H   GLY B 219     -27.809 -43.972  11.452  1.00  0.00           H  
ATOM   3369 1HA  GLY B 219     -26.820 -46.050  11.112  1.00  0.00           H  
ATOM   3370 2HA  GLY B 219     -25.795 -45.255   9.931  1.00  0.00           H  
ATOM   3371  N   LYS B 220     -23.796 -45.788  11.334  1.00  0.00           N  
ATOM   3372  CA  LYS B 220     -22.550 -45.883  12.112  1.00  0.00           C  
ATOM   3373  C   LYS B 220     -22.093 -44.526  12.673  1.00  0.00           C  
ATOM   3374  O   LYS B 220     -21.342 -44.486  13.643  1.00  0.00           O  
ATOM   3375  CB  LYS B 220     -21.415 -46.512  11.287  1.00  0.00           C  
ATOM   3376  CG  LYS B 220     -21.553 -48.014  11.086  1.00  0.00           C  
ATOM   3377  CD  LYS B 220     -20.286 -48.634  10.511  1.00  0.00           C  
ATOM   3378  CE  LYS B 220     -19.138 -48.636  11.517  1.00  0.00           C  
ATOM   3379  NZ  LYS B 220     -17.931 -49.335  10.988  1.00  0.00           N  
ATOM   3380  H   LYS B 220     -23.786 -46.039  10.356  1.00  0.00           H  
ATOM   3381  HA  LYS B 220     -22.732 -46.519  12.980  1.00  0.00           H  
ATOM   3382 1HB  LYS B 220     -21.376 -46.041  10.305  1.00  0.00           H  
ATOM   3383 2HB  LYS B 220     -20.461 -46.324  11.781  1.00  0.00           H  
ATOM   3384 1HG  LYS B 220     -21.772 -48.492  12.041  1.00  0.00           H  
ATOM   3385 2HG  LYS B 220     -22.379 -48.215  10.403  1.00  0.00           H  
ATOM   3386 1HD  LYS B 220     -20.487 -49.663  10.210  1.00  0.00           H  
ATOM   3387 2HD  LYS B 220     -19.973 -48.071   9.630  1.00  0.00           H  
ATOM   3388 1HE  LYS B 220     -18.869 -47.610  11.764  1.00  0.00           H  
ATOM   3389 2HE  LYS B 220     -19.457 -49.134  12.432  1.00  0.00           H  
ATOM   3390 1HZ  LYS B 220     -17.197 -49.313  11.683  1.00  0.00           H  
ATOM   3391 2HZ  LYS B 220     -18.164 -50.294  10.773  1.00  0.00           H  
ATOM   3392 3HZ  LYS B 220     -17.613 -48.869  10.149  1.00  0.00           H  
ATOM   3393  N   GLY B 221     -22.555 -43.434  12.065  1.00  0.00           N  
ATOM   3394  CA  GLY B 221     -22.268 -42.083  12.542  1.00  0.00           C  
ATOM   3395  C   GLY B 221     -23.163 -41.570  13.661  1.00  0.00           C  
ATOM   3396  O   GLY B 221     -22.973 -40.449  14.130  1.00  0.00           O  
ATOM   3397  H   GLY B 221     -23.125 -43.554  11.239  1.00  0.00           H  
ATOM   3398 1HA  GLY B 221     -21.241 -42.035  12.904  1.00  0.00           H  
ATOM   3399 2HA  GLY B 221     -22.352 -41.380  11.715  1.00  0.00           H  
ATOM   3400  N   LYS B 222     -24.130 -42.364  14.118  1.00  0.00           N  
ATOM   3401  CA  LYS B 222     -24.988 -41.919  15.220  1.00  0.00           C  
ATOM   3402  C   LYS B 222     -24.153 -41.665  16.479  1.00  0.00           C  
ATOM   3403  O   LYS B 222     -23.367 -42.526  16.887  1.00  0.00           O  
ATOM   3404  CB  LYS B 222     -26.089 -42.943  15.508  1.00  0.00           C  
ATOM   3405  CG  LYS B 222     -27.152 -42.427  16.456  1.00  0.00           C  
ATOM   3406  CD  LYS B 222     -28.270 -43.444  16.629  1.00  0.00           C  
ATOM   3407  CE  LYS B 222     -29.380 -42.883  17.501  1.00  0.00           C  
ATOM   3408  NZ  LYS B 222     -30.495 -43.859  17.649  1.00  0.00           N  
ATOM   3409  H   LYS B 222     -24.285 -43.276  13.713  1.00  0.00           H  
ATOM   3410  HA  LYS B 222     -25.460 -40.979  14.934  1.00  0.00           H  
ATOM   3411 1HB  LYS B 222     -26.571 -43.232  14.574  1.00  0.00           H  
ATOM   3412 2HB  LYS B 222     -25.647 -43.840  15.942  1.00  0.00           H  
ATOM   3413 1HG  LYS B 222     -26.705 -42.220  17.428  1.00  0.00           H  
ATOM   3414 2HG  LYS B 222     -27.570 -41.500  16.065  1.00  0.00           H  
ATOM   3415 1HD  LYS B 222     -28.677 -43.706  15.652  1.00  0.00           H  
ATOM   3416 2HD  LYS B 222     -27.872 -44.346  17.091  1.00  0.00           H  
ATOM   3417 1HE  LYS B 222     -28.982 -42.643  18.486  1.00  0.00           H  
ATOM   3418 2HE  LYS B 222     -29.764 -41.966  17.054  1.00  0.00           H  
ATOM   3419 1HZ  LYS B 222     -31.218 -43.460  18.232  1.00  0.00           H  
ATOM   3420 2HZ  LYS B 222     -30.877 -44.074  16.739  1.00  0.00           H  
ATOM   3421 3HZ  LYS B 222     -30.147 -44.705  18.076  1.00  0.00           H  
ATOM   3422  N   TYR B 223     -24.348 -40.477  17.059  1.00  0.00           N  
ATOM   3423  CA  TYR B 223     -23.586 -39.917  18.192  1.00  0.00           C  
ATOM   3424  C   TYR B 223     -22.220 -39.321  17.826  1.00  0.00           C  
ATOM   3425  O   TYR B 223     -21.484 -38.905  18.715  1.00  0.00           O  
ATOM   3426  CB  TYR B 223     -23.456 -40.901  19.366  1.00  0.00           C  
ATOM   3427  CG  TYR B 223     -24.792 -41.403  19.865  1.00  0.00           C  
ATOM   3428  CD1 TYR B 223     -25.696 -40.536  20.475  1.00  0.00           C  
ATOM   3429  CD2 TYR B 223     -25.157 -42.743  19.726  1.00  0.00           C  
ATOM   3430  CE1 TYR B 223     -26.930 -40.987  20.936  1.00  0.00           C  
ATOM   3431  CE2 TYR B 223     -26.389 -43.200  20.183  1.00  0.00           C  
ATOM   3432  CZ  TYR B 223     -27.265 -42.314  20.787  1.00  0.00           C  
ATOM   3433  OH  TYR B 223     -28.486 -42.758  21.249  1.00  0.00           O  
ATOM   3434  H   TYR B 223     -25.098 -39.935  16.655  1.00  0.00           H  
ATOM   3435  HA  TYR B 223     -24.112 -39.036  18.560  1.00  0.00           H  
ATOM   3436 1HB  TYR B 223     -22.854 -41.758  19.060  1.00  0.00           H  
ATOM   3437 2HB  TYR B 223     -22.936 -40.415  20.192  1.00  0.00           H  
ATOM   3438  HD1 TYR B 223     -25.442 -39.484  20.599  1.00  0.00           H  
ATOM   3439  HD2 TYR B 223     -24.471 -43.447  19.253  1.00  0.00           H  
ATOM   3440  HE1 TYR B 223     -27.621 -40.289  21.409  1.00  0.00           H  
ATOM   3441  HE2 TYR B 223     -26.661 -44.249  20.065  1.00  0.00           H  
ATOM   3442  HH  TYR B 223     -28.905 -42.064  21.764  1.00  0.00           H  
ATOM   3443  N   TYR B 224     -21.899 -39.245  16.537  1.00  0.00           N  
ATOM   3444  CA  TYR B 224     -20.639 -38.647  16.097  1.00  0.00           C  
ATOM   3445  C   TYR B 224     -20.834 -37.269  15.448  1.00  0.00           C  
ATOM   3446  O   TYR B 224     -19.902 -36.724  14.869  1.00  0.00           O  
ATOM   3447  CB  TYR B 224     -19.871 -39.618  15.199  1.00  0.00           C  
ATOM   3448  CG  TYR B 224     -19.471 -40.884  15.923  1.00  0.00           C  
ATOM   3449  CD1 TYR B 224     -20.303 -42.000  15.921  1.00  0.00           C  
ATOM   3450  CD2 TYR B 224     -18.278 -40.959  16.635  1.00  0.00           C  
ATOM   3451  CE1 TYR B 224     -19.950 -43.159  16.595  1.00  0.00           C  
ATOM   3452  CE2 TYR B 224     -17.918 -42.118  17.319  1.00  0.00           C  
ATOM   3453  CZ  TYR B 224     -18.762 -43.213  17.295  1.00  0.00           C  
ATOM   3454  OH  TYR B 224     -18.420 -44.368  17.964  1.00  0.00           O  
ATOM   3455  H   TYR B 224     -22.540 -39.606  15.844  1.00  0.00           H  
ATOM   3456  HA  TYR B 224     -20.032 -38.431  16.977  1.00  0.00           H  
ATOM   3457 1HB  TYR B 224     -20.486 -39.884  14.339  1.00  0.00           H  
ATOM   3458 2HB  TYR B 224     -18.972 -39.131  14.821  1.00  0.00           H  
ATOM   3459  HD1 TYR B 224     -21.251 -41.973  15.384  1.00  0.00           H  
ATOM   3460  HD2 TYR B 224     -17.609 -40.101  16.668  1.00  0.00           H  
ATOM   3461  HE1 TYR B 224     -20.616 -44.021  16.581  1.00  0.00           H  
ATOM   3462  HE2 TYR B 224     -16.978 -42.158  17.867  1.00  0.00           H  
ATOM   3463  HH  TYR B 224     -19.114 -45.022  17.848  1.00  0.00           H  
ATOM   3464  N   ALA B 225     -22.041 -36.711  15.533  1.00  0.00           N  
ATOM   3465  CA  ALA B 225     -22.259 -35.300  15.201  1.00  0.00           C  
ATOM   3466  C   ALA B 225     -22.723 -34.623  16.484  1.00  0.00           C  
ATOM   3467  O   ALA B 225     -23.628 -35.121  17.164  1.00  0.00           O  
ATOM   3468  CB  ALA B 225     -23.281 -35.129  14.094  1.00  0.00           C  
ATOM   3469  H   ALA B 225     -22.825 -37.273  15.833  1.00  0.00           H  
ATOM   3470  HA  ALA B 225     -21.314 -34.883  14.857  1.00  0.00           H  
ATOM   3471 1HB  ALA B 225     -23.411 -34.067  13.880  1.00  0.00           H  
ATOM   3472 2HB  ALA B 225     -22.933 -35.639  13.195  1.00  0.00           H  
ATOM   3473 3HB  ALA B 225     -24.233 -35.555  14.407  1.00  0.00           H  
ATOM   3474  N   VAL B 226     -22.082 -33.508  16.816  1.00  0.00           N  
ATOM   3475  CA  VAL B 226     -22.364 -32.751  18.020  1.00  0.00           C  
ATOM   3476  C   VAL B 226     -22.678 -31.325  17.600  1.00  0.00           C  
ATOM   3477  O   VAL B 226     -21.887 -30.693  16.882  1.00  0.00           O  
ATOM   3478  CB  VAL B 226     -21.174 -32.788  19.003  1.00  0.00           C  
ATOM   3479  CG1 VAL B 226     -21.469 -32.007  20.277  1.00  0.00           C  
ATOM   3480  CG2 VAL B 226     -20.804 -34.228  19.329  1.00  0.00           C  
ATOM   3481  H   VAL B 226     -21.361 -33.182  16.188  1.00  0.00           H  
ATOM   3482  HA  VAL B 226     -23.227 -33.199  18.516  1.00  0.00           H  
ATOM   3483  HB  VAL B 226     -20.320 -32.291  18.541  1.00  0.00           H  
ATOM   3484 1HG1 VAL B 226     -20.607 -32.057  20.942  1.00  0.00           H  
ATOM   3485 2HG1 VAL B 226     -21.676 -30.966  20.027  1.00  0.00           H  
ATOM   3486 3HG1 VAL B 226     -22.337 -32.441  20.777  1.00  0.00           H  
ATOM   3487 1HG2 VAL B 226     -19.962 -34.239  20.022  1.00  0.00           H  
ATOM   3488 2HG2 VAL B 226     -21.657 -34.729  19.787  1.00  0.00           H  
ATOM   3489 3HG2 VAL B 226     -20.525 -34.750  18.413  1.00  0.00           H  
ATOM   3490  N   ASN B 227     -23.837 -30.825  18.030  1.00  0.00           N  
ATOM   3491  CA  ASN B 227     -24.292 -29.485  17.678  1.00  0.00           C  
ATOM   3492  C   ASN B 227     -24.724 -28.737  18.915  1.00  0.00           C  
ATOM   3493  O   ASN B 227     -25.559 -29.235  19.671  1.00  0.00           O  
ATOM   3494  CB  ASN B 227     -25.421 -29.540  16.666  1.00  0.00           C  
ATOM   3495  CG  ASN B 227     -24.948 -29.932  15.293  1.00  0.00           C  
ATOM   3496  ND2 ASN B 227     -25.347 -31.096  14.848  1.00  0.00           N  
ATOM   3497  OD1 ASN B 227     -24.220 -29.180  14.636  1.00  0.00           O  
ATOM   3498  H   ASN B 227     -24.417 -31.402  18.622  1.00  0.00           H  
ATOM   3499  HA  ASN B 227     -23.462 -28.948  17.218  1.00  0.00           H  
ATOM   3500 1HB  ASN B 227     -26.172 -30.259  16.997  1.00  0.00           H  
ATOM   3501 2HB  ASN B 227     -25.905 -28.565  16.606  1.00  0.00           H  
ATOM   3502 1HD2 ASN B 227     -25.063 -31.409  13.941  1.00  0.00           H  
ATOM   3503 2HD2 ASN B 227     -25.935 -31.672  15.414  1.00  0.00           H  
ATOM   3504  N   PHE B 228     -24.143 -27.555  19.120  1.00  0.00           N  
ATOM   3505  CA  PHE B 228     -24.464 -26.699  20.250  1.00  0.00           C  
ATOM   3506  C   PHE B 228     -25.133 -25.421  19.723  1.00  0.00           C  
ATOM   3507  O   PHE B 228     -24.453 -24.447  19.397  1.00  0.00           O  
ATOM   3508  CB  PHE B 228     -23.208 -26.369  21.069  1.00  0.00           C  
ATOM   3509  CG  PHE B 228     -23.513 -25.853  22.457  1.00  0.00           C  
ATOM   3510  CD1 PHE B 228     -23.077 -26.543  23.579  1.00  0.00           C  
ATOM   3511  CD2 PHE B 228     -24.271 -24.692  22.647  1.00  0.00           C  
ATOM   3512  CE1 PHE B 228     -23.374 -26.091  24.849  1.00  0.00           C  
ATOM   3513  CE2 PHE B 228     -24.565 -24.238  23.920  1.00  0.00           C  
ATOM   3514  CZ  PHE B 228     -24.122 -24.941  25.020  1.00  0.00           C  
ATOM   3515  H   PHE B 228     -23.446 -27.250  18.454  1.00  0.00           H  
ATOM   3516  HA  PHE B 228     -25.168 -27.227  20.896  1.00  0.00           H  
ATOM   3517 1HB  PHE B 228     -22.591 -27.263  21.163  1.00  0.00           H  
ATOM   3518 2HB  PHE B 228     -22.619 -25.618  20.545  1.00  0.00           H  
ATOM   3519  HD1 PHE B 228     -22.492 -27.455  23.449  1.00  0.00           H  
ATOM   3520  HD2 PHE B 228     -24.620 -24.138  21.776  1.00  0.00           H  
ATOM   3521  HE1 PHE B 228     -23.018 -26.639  25.720  1.00  0.00           H  
ATOM   3522  HE2 PHE B 228     -25.146 -23.325  24.055  1.00  0.00           H  
ATOM   3523  HZ  PHE B 228     -24.363 -24.591  26.023  1.00  0.00           H  
ATOM   3524  N   PRO B 229     -26.479 -25.404  19.663  1.00  0.00           N  
ATOM   3525  CA  PRO B 229     -27.193 -24.222  19.188  1.00  0.00           C  
ATOM   3526  C   PRO B 229     -27.147 -23.088  20.206  1.00  0.00           C  
ATOM   3527  O   PRO B 229     -27.292 -23.332  21.404  1.00  0.00           O  
ATOM   3528  CB  PRO B 229     -28.619 -24.738  18.999  1.00  0.00           C  
ATOM   3529  CG  PRO B 229     -28.727 -25.858  19.969  1.00  0.00           C  
ATOM   3530  CD  PRO B 229     -27.379 -26.520  19.965  1.00  0.00           C  
ATOM   3531  HA  PRO B 229     -26.759 -23.898  18.231  1.00  0.00           H  
ATOM   3532 1HB  PRO B 229     -29.340 -23.931  19.194  1.00  0.00           H  
ATOM   3533 2HB  PRO B 229     -28.767 -25.057  17.957  1.00  0.00           H  
ATOM   3534 1HG  PRO B 229     -28.997 -25.474  20.964  1.00  0.00           H  
ATOM   3535 2HG  PRO B 229     -29.530 -26.547  19.666  1.00  0.00           H  
ATOM   3536 1HD  PRO B 229     -27.181 -26.954  20.956  1.00  0.00           H  
ATOM   3537 2HD  PRO B 229     -27.356 -27.300  19.188  1.00  0.00           H  
ATOM   3538  N   MET B 230     -26.943 -21.865  19.718  1.00  0.00           N  
ATOM   3539  CA  MET B 230     -26.809 -20.675  20.552  1.00  0.00           C  
ATOM   3540  C   MET B 230     -27.729 -19.559  20.064  1.00  0.00           C  
ATOM   3541  O   MET B 230     -28.227 -19.597  18.952  1.00  0.00           O  
ATOM   3542  CB  MET B 230     -25.355 -20.205  20.570  1.00  0.00           C  
ATOM   3543  CG  MET B 230     -24.374 -21.211  21.154  1.00  0.00           C  
ATOM   3544  SD  MET B 230     -22.655 -20.701  20.958  1.00  0.00           S  
ATOM   3545  CE  MET B 230     -21.806 -22.058  21.760  1.00  0.00           C  
ATOM   3546  H   MET B 230     -26.879 -21.771  18.714  1.00  0.00           H  
ATOM   3547  HA  MET B 230     -27.085 -20.938  21.574  1.00  0.00           H  
ATOM   3548 1HB  MET B 230     -25.034 -19.977  19.554  1.00  0.00           H  
ATOM   3549 2HB  MET B 230     -25.277 -19.287  21.153  1.00  0.00           H  
ATOM   3550 1HG  MET B 230     -24.576 -21.342  22.216  1.00  0.00           H  
ATOM   3551 2HG  MET B 230     -24.505 -22.175  20.662  1.00  0.00           H  
ATOM   3552 1HE  MET B 230     -20.729 -21.887  21.721  1.00  0.00           H  
ATOM   3553 2HE  MET B 230     -22.126 -22.122  22.801  1.00  0.00           H  
ATOM   3554 3HE  MET B 230     -22.044 -22.990  21.249  1.00  0.00           H  
ATOM   3555  N   ARG B 231     -27.958 -18.583  20.931  1.00  0.00           N  
ATOM   3556  CA  ARG B 231     -28.731 -17.384  20.651  1.00  0.00           C  
ATOM   3557  C   ARG B 231     -27.801 -16.193  20.513  1.00  0.00           C  
ATOM   3558  O   ARG B 231     -26.584 -16.317  20.688  1.00  0.00           O  
ATOM   3559  CB  ARG B 231     -29.716 -17.119  21.795  1.00  0.00           C  
ATOM   3560  CG  ARG B 231     -30.580 -18.301  22.198  1.00  0.00           C  
ATOM   3561  CD  ARG B 231     -31.392 -18.844  21.037  1.00  0.00           C  
ATOM   3562  NE  ARG B 231     -32.308 -19.881  21.500  1.00  0.00           N  
ATOM   3563  CZ  ARG B 231     -32.778 -20.889  20.771  1.00  0.00           C  
ATOM   3564  NH1 ARG B 231     -33.595 -21.763  21.356  1.00  0.00           N  
ATOM   3565  NH2 ARG B 231     -32.447 -21.057  19.486  1.00  0.00           N  
ATOM   3566  H   ARG B 231     -27.553 -18.705  21.849  1.00  0.00           H  
ATOM   3567  HA  ARG B 231     -29.293 -17.542  19.731  1.00  0.00           H  
ATOM   3568 1HB  ARG B 231     -29.166 -16.803  22.681  1.00  0.00           H  
ATOM   3569 2HB  ARG B 231     -30.386 -16.305  21.517  1.00  0.00           H  
ATOM   3570 1HG  ARG B 231     -29.947 -19.107  22.571  1.00  0.00           H  
ATOM   3571 2HG  ARG B 231     -31.276 -17.993  22.979  1.00  0.00           H  
ATOM   3572 1HD  ARG B 231     -31.969 -18.036  20.587  1.00  0.00           H  
ATOM   3573 2HD  ARG B 231     -30.721 -19.269  20.292  1.00  0.00           H  
ATOM   3574  HE  ARG B 231     -32.619 -19.840  22.461  1.00  0.00           H  
ATOM   3575 1HH1 ARG B 231     -33.842 -21.650  22.328  1.00  0.00           H  
ATOM   3576 2HH1 ARG B 231     -33.968 -22.537  20.825  1.00  0.00           H  
ATOM   3577 1HH2 ARG B 231     -31.817 -20.406  19.037  1.00  0.00           H  
ATOM   3578 2HH2 ARG B 231     -32.824 -21.834  18.964  1.00  0.00           H  
ATOM   3579  N   ASP B 232     -28.382 -15.032  20.215  1.00  0.00           N  
ATOM   3580  CA  ASP B 232     -27.613 -13.799  20.026  1.00  0.00           C  
ATOM   3581  C   ASP B 232     -26.825 -13.376  21.261  1.00  0.00           C  
ATOM   3582  O   ASP B 232     -27.248 -13.597  22.395  1.00  0.00           O  
ATOM   3583  CB  ASP B 232     -28.537 -12.620  19.690  1.00  0.00           C  
ATOM   3584  CG  ASP B 232     -29.200 -12.733  18.344  1.00  0.00           C  
ATOM   3585  OD1 ASP B 232     -28.913 -13.666  17.571  1.00  0.00           O  
ATOM   3586  OD2 ASP B 232     -30.043 -11.860  18.046  1.00  0.00           O  
ATOM   3587  H   ASP B 232     -29.387 -15.004  20.119  1.00  0.00           H  
ATOM   3588  HA  ASP B 232     -26.926 -13.945  19.190  1.00  0.00           H  
ATOM   3589 1HB  ASP B 232     -29.315 -12.541  20.449  1.00  0.00           H  
ATOM   3590 2HB  ASP B 232     -27.964 -11.692  19.710  1.00  0.00           H  
ATOM   3591  N   GLY B 233     -25.676 -12.751  21.017  1.00  0.00           N  
ATOM   3592  CA  GLY B 233     -24.945 -12.036  22.047  1.00  0.00           C  
ATOM   3593  C   GLY B 233     -24.054 -12.811  22.986  1.00  0.00           C  
ATOM   3594  O   GLY B 233     -23.607 -12.260  23.992  1.00  0.00           O  
ATOM   3595  H   GLY B 233     -25.304 -12.778  20.078  1.00  0.00           H  
ATOM   3596 1HA  GLY B 233     -24.299 -11.289  21.583  1.00  0.00           H  
ATOM   3597 2HA  GLY B 233     -25.646 -11.501  22.685  1.00  0.00           H  
ATOM   3598  N   ILE B 234     -23.744 -14.072  22.673  1.00  0.00           N  
ATOM   3599  CA  ILE B 234     -22.882 -14.859  23.560  1.00  0.00           C  
ATOM   3600  C   ILE B 234     -21.532 -14.156  23.745  1.00  0.00           C  
ATOM   3601  O   ILE B 234     -20.957 -13.639  22.777  1.00  0.00           O  
ATOM   3602  CB  ILE B 234     -22.660 -16.278  23.004  1.00  0.00           C  
ATOM   3603  CG1 ILE B 234     -22.038 -17.179  24.076  1.00  0.00           C  
ATOM   3604  CG2 ILE B 234     -21.778 -16.233  21.766  1.00  0.00           C  
ATOM   3605  CD1 ILE B 234     -22.099 -18.653  23.743  1.00  0.00           C  
ATOM   3606  H   ILE B 234     -24.096 -14.497  21.827  1.00  0.00           H  
ATOM   3607  HA  ILE B 234     -23.341 -14.891  24.547  1.00  0.00           H  
ATOM   3608  HB  ILE B 234     -23.620 -16.720  22.740  1.00  0.00           H  
ATOM   3609 1HG1 ILE B 234     -20.994 -16.904  24.221  1.00  0.00           H  
ATOM   3610 2HG1 ILE B 234     -22.552 -17.024  25.024  1.00  0.00           H  
ATOM   3611 1HG2 ILE B 234     -21.631 -17.243  21.386  1.00  0.00           H  
ATOM   3612 2HG2 ILE B 234     -22.258 -15.624  21.000  1.00  0.00           H  
ATOM   3613 3HG2 ILE B 234     -20.812 -15.796  22.023  1.00  0.00           H  
ATOM   3614 1HD1 ILE B 234     -21.639 -19.226  24.549  1.00  0.00           H  
ATOM   3615 2HD1 ILE B 234     -23.139 -18.958  23.628  1.00  0.00           H  
ATOM   3616 3HD1 ILE B 234     -21.560 -18.838  22.814  1.00  0.00           H  
ATOM   3617  N   ASP B 235     -21.069 -14.102  24.987  1.00  0.00           N  
ATOM   3618  CA  ASP B 235     -19.843 -13.377  25.340  1.00  0.00           C  
ATOM   3619  C   ASP B 235     -18.730 -14.364  25.673  1.00  0.00           C  
ATOM   3620  O   ASP B 235     -18.937 -15.585  25.623  1.00  0.00           O  
ATOM   3621  CB  ASP B 235     -20.094 -12.377  26.486  1.00  0.00           C  
ATOM   3622  CG  ASP B 235     -20.663 -13.022  27.745  1.00  0.00           C  
ATOM   3623  OD1 ASP B 235     -20.570 -14.257  27.932  1.00  0.00           O  
ATOM   3624  OD2 ASP B 235     -21.215 -12.268  28.575  1.00  0.00           O  
ATOM   3625  H   ASP B 235     -21.585 -14.579  25.712  1.00  0.00           H  
ATOM   3626  HA  ASP B 235     -19.507 -12.819  24.465  1.00  0.00           H  
ATOM   3627 1HB  ASP B 235     -19.160 -11.880  26.748  1.00  0.00           H  
ATOM   3628 2HB  ASP B 235     -20.792 -11.608  26.151  1.00  0.00           H  
ATOM   3629  N   ASP B 236     -17.551 -13.833  25.995  1.00  0.00           N  
ATOM   3630  CA  ASP B 236     -16.369 -14.661  26.259  1.00  0.00           C  
ATOM   3631  C   ASP B 236     -16.589 -15.645  27.406  1.00  0.00           C  
ATOM   3632  O   ASP B 236     -16.218 -16.816  27.304  1.00  0.00           O  
ATOM   3633  CB  ASP B 236     -15.161 -13.792  26.600  1.00  0.00           C  
ATOM   3634  CG  ASP B 236     -14.702 -12.933  25.445  1.00  0.00           C  
ATOM   3635  OD1 ASP B 236     -15.132 -13.161  24.286  1.00  0.00           O  
ATOM   3636  OD2 ASP B 236     -13.900 -12.013  25.704  1.00  0.00           O  
ATOM   3637  H   ASP B 236     -17.473 -12.829  26.058  1.00  0.00           H  
ATOM   3638  HA  ASP B 236     -16.140 -15.234  25.360  1.00  0.00           H  
ATOM   3639 1HB  ASP B 236     -15.406 -13.140  27.440  1.00  0.00           H  
ATOM   3640 2HB  ASP B 236     -14.331 -14.427  26.911  1.00  0.00           H  
ATOM   3641  N   GLU B 237     -17.189 -15.147  28.484  1.00  0.00           N  
ATOM   3642  CA  GLU B 237     -17.408 -15.945  29.689  1.00  0.00           C  
ATOM   3643  C   GLU B 237     -18.366 -17.106  29.432  1.00  0.00           C  
ATOM   3644  O   GLU B 237     -18.091 -18.235  29.850  1.00  0.00           O  
ATOM   3645  CB  GLU B 237     -17.930 -15.062  30.826  1.00  0.00           C  
ATOM   3646  CG  GLU B 237     -18.061 -15.772  32.164  1.00  0.00           C  
ATOM   3647  CD  GLU B 237     -18.447 -14.826  33.287  1.00  0.00           C  
ATOM   3648  OE1 GLU B 237     -19.451 -14.091  33.136  1.00  0.00           O  
ATOM   3649  OE2 GLU B 237     -17.748 -14.828  34.326  1.00  0.00           O  
ATOM   3650  H   GLU B 237     -17.503 -14.186  28.468  1.00  0.00           H  
ATOM   3651  HA  GLU B 237     -16.455 -16.381  29.994  1.00  0.00           H  
ATOM   3652 1HB  GLU B 237     -17.261 -14.212  30.961  1.00  0.00           H  
ATOM   3653 2HB  GLU B 237     -18.912 -14.667  30.558  1.00  0.00           H  
ATOM   3654 1HG  GLU B 237     -18.820 -16.549  32.078  1.00  0.00           H  
ATOM   3655 2HG  GLU B 237     -17.115 -16.251  32.402  1.00  0.00           H  
ATOM   3656  N   SER B 238     -19.473 -16.829  28.746  1.00  0.00           N  
ATOM   3657  CA  SER B 238     -20.470 -17.855  28.412  1.00  0.00           C  
ATOM   3658  C   SER B 238     -19.919 -18.919  27.458  1.00  0.00           C  
ATOM   3659  O   SER B 238     -20.188 -20.112  27.611  1.00  0.00           O  
ATOM   3660  CB  SER B 238     -21.690 -17.203  27.791  1.00  0.00           C  
ATOM   3661  OG  SER B 238     -22.314 -16.338  28.699  1.00  0.00           O  
ATOM   3662  H   SER B 238     -19.626 -15.876  28.446  1.00  0.00           H  
ATOM   3663  HA  SER B 238     -20.757 -18.370  29.329  1.00  0.00           H  
ATOM   3664 1HB  SER B 238     -21.393 -16.648  26.902  1.00  0.00           H  
ATOM   3665 2HB  SER B 238     -22.393 -17.973  27.477  1.00  0.00           H  
ATOM   3666  HG  SER B 238     -21.810 -15.521  28.677  1.00  0.00           H  
ATOM   3667  N   TYR B 239     -19.133 -18.482  26.481  1.00  0.00           N  
ATOM   3668  CA  TYR B 239     -18.537 -19.409  25.515  1.00  0.00           C  
ATOM   3669  C   TYR B 239     -17.474 -20.267  26.204  1.00  0.00           C  
ATOM   3670  O   TYR B 239     -17.424 -21.485  26.021  1.00  0.00           O  
ATOM   3671  CB  TYR B 239     -17.929 -18.631  24.348  1.00  0.00           C  
ATOM   3672  CG  TYR B 239     -17.897 -19.376  23.040  1.00  0.00           C  
ATOM   3673  CD1 TYR B 239     -18.854 -19.132  22.054  1.00  0.00           C  
ATOM   3674  CD2 TYR B 239     -16.899 -20.306  22.770  1.00  0.00           C  
ATOM   3675  CE1 TYR B 239     -18.811 -19.796  20.835  1.00  0.00           C  
ATOM   3676  CE2 TYR B 239     -16.864 -20.984  21.563  1.00  0.00           C  
ATOM   3677  CZ  TYR B 239     -17.812 -20.719  20.593  1.00  0.00           C  
ATOM   3678  OH  TYR B 239     -17.786 -21.378  19.385  1.00  0.00           O  
ATOM   3679  H   TYR B 239     -18.939 -17.493  26.399  1.00  0.00           H  
ATOM   3680  HA  TYR B 239     -19.322 -20.062  25.133  1.00  0.00           H  
ATOM   3681 1HB  TYR B 239     -18.494 -17.712  24.190  1.00  0.00           H  
ATOM   3682 2HB  TYR B 239     -16.906 -18.349  24.593  1.00  0.00           H  
ATOM   3683  HD1 TYR B 239     -19.651 -18.411  22.233  1.00  0.00           H  
ATOM   3684  HD2 TYR B 239     -16.129 -20.512  23.513  1.00  0.00           H  
ATOM   3685  HE1 TYR B 239     -19.568 -19.593  20.077  1.00  0.00           H  
ATOM   3686  HE2 TYR B 239     -16.089 -21.729  21.379  1.00  0.00           H  
ATOM   3687  HH  TYR B 239     -18.431 -20.983  18.793  1.00  0.00           H  
ATOM   3688  N   GLY B 240     -16.655 -19.621  27.029  1.00  0.00           N  
ATOM   3689  CA  GLY B 240     -15.544 -20.276  27.717  1.00  0.00           C  
ATOM   3690  C   GLY B 240     -15.964 -21.374  28.673  1.00  0.00           C  
ATOM   3691  O   GLY B 240     -15.348 -22.446  28.687  1.00  0.00           O  
ATOM   3692  H   GLY B 240     -16.815 -18.637  27.183  1.00  0.00           H  
ATOM   3693 1HA  GLY B 240     -14.866 -20.710  26.982  1.00  0.00           H  
ATOM   3694 2HA  GLY B 240     -14.978 -19.537  28.279  1.00  0.00           H  
ATOM   3695  N   GLN B 241     -17.020 -21.124  29.445  1.00  0.00           N  
ATOM   3696  CA  GLN B 241     -17.523 -22.106  30.409  1.00  0.00           C  
ATOM   3697  C   GLN B 241     -18.062 -23.374  29.737  1.00  0.00           C  
ATOM   3698  O   GLN B 241     -18.266 -24.379  30.403  1.00  0.00           O  
ATOM   3699  CB  GLN B 241     -18.601 -21.498  31.330  1.00  0.00           C  
ATOM   3700  CG  GLN B 241     -19.987 -21.295  30.716  1.00  0.00           C  
ATOM   3701  CD  GLN B 241     -21.034 -20.786  31.704  1.00  0.00           C  
ATOM   3702  NE2 GLN B 241     -21.943 -19.930  31.225  1.00  0.00           N  
ATOM   3703  OE1 GLN B 241     -21.046 -21.179  32.872  1.00  0.00           O  
ATOM   3704  H   GLN B 241     -17.487 -20.232  29.364  1.00  0.00           H  
ATOM   3705  HA  GLN B 241     -16.693 -22.438  31.031  1.00  0.00           H  
ATOM   3706 1HB  GLN B 241     -18.735 -22.135  32.203  1.00  0.00           H  
ATOM   3707 2HB  GLN B 241     -18.267 -20.522  31.684  1.00  0.00           H  
ATOM   3708 1HG  GLN B 241     -19.912 -20.562  29.911  1.00  0.00           H  
ATOM   3709 2HG  GLN B 241     -20.341 -22.246  30.322  1.00  0.00           H  
ATOM   3710 1HE2 GLN B 241     -22.653 -19.565  31.828  1.00  0.00           H  
ATOM   3711 2HE2 GLN B 241     -21.915 -19.654  30.264  1.00  0.00           H  
ATOM   3712  N   ILE B 242     -18.314 -23.313  28.431  1.00  0.00           N  
ATOM   3713  CA  ILE B 242     -18.884 -24.433  27.699  1.00  0.00           C  
ATOM   3714  C   ILE B 242     -17.884 -25.112  26.740  1.00  0.00           C  
ATOM   3715  O   ILE B 242     -17.794 -26.340  26.706  1.00  0.00           O  
ATOM   3716  CB  ILE B 242     -20.115 -23.964  26.901  1.00  0.00           C  
ATOM   3717  CG1 ILE B 242     -21.262 -23.608  27.850  1.00  0.00           C  
ATOM   3718  CG2 ILE B 242     -20.549 -25.037  25.914  1.00  0.00           C  
ATOM   3719  CD1 ILE B 242     -21.569 -24.683  28.867  1.00  0.00           C  
ATOM   3720  H   ILE B 242     -18.100 -22.458  27.936  1.00  0.00           H  
ATOM   3721  HA  ILE B 242     -19.099 -25.234  28.404  1.00  0.00           H  
ATOM   3722  HB  ILE B 242     -19.868 -23.056  26.350  1.00  0.00           H  
ATOM   3723 1HG1 ILE B 242     -21.020 -22.689  28.385  1.00  0.00           H  
ATOM   3724 2HG1 ILE B 242     -22.168 -23.419  27.272  1.00  0.00           H  
ATOM   3725 1HG2 ILE B 242     -21.422 -24.690  25.360  1.00  0.00           H  
ATOM   3726 2HG2 ILE B 242     -19.737 -25.243  25.220  1.00  0.00           H  
ATOM   3727 3HG2 ILE B 242     -20.804 -25.948  26.456  1.00  0.00           H  
ATOM   3728 1HD1 ILE B 242     -22.393 -24.358  29.503  1.00  0.00           H  
ATOM   3729 2HD1 ILE B 242     -21.849 -25.602  28.352  1.00  0.00           H  
ATOM   3730 3HD1 ILE B 242     -20.688 -24.864  29.481  1.00  0.00           H  
ATOM   3731  N   PHE B 243     -17.111 -24.331  25.993  1.00  0.00           N  
ATOM   3732  CA  PHE B 243     -16.223 -24.908  24.983  1.00  0.00           C  
ATOM   3733  C   PHE B 243     -15.271 -25.960  25.573  1.00  0.00           C  
ATOM   3734  O   PHE B 243     -15.191 -27.077  25.055  1.00  0.00           O  
ATOM   3735  CB  PHE B 243     -15.437 -23.814  24.265  1.00  0.00           C  
ATOM   3736  CG  PHE B 243     -14.617 -24.322  23.113  1.00  0.00           C  
ATOM   3737  CD1 PHE B 243     -13.264 -24.624  23.282  1.00  0.00           C  
ATOM   3738  CD2 PHE B 243     -15.187 -24.496  21.861  1.00  0.00           C  
ATOM   3739  CE1 PHE B 243     -12.508 -25.090  22.222  1.00  0.00           C  
ATOM   3740  CE2 PHE B 243     -14.432 -24.965  20.795  1.00  0.00           C  
ATOM   3741  CZ  PHE B 243     -13.092 -25.256  20.974  1.00  0.00           C  
ATOM   3742  H   PHE B 243     -17.129 -23.328  26.117  1.00  0.00           H  
ATOM   3743  HA  PHE B 243     -16.831 -25.436  24.248  1.00  0.00           H  
ATOM   3744 1HB  PHE B 243     -16.124 -23.059  23.888  1.00  0.00           H  
ATOM   3745 2HB  PHE B 243     -14.767 -23.324  24.971  1.00  0.00           H  
ATOM   3746  HD1 PHE B 243     -12.807 -24.489  24.264  1.00  0.00           H  
ATOM   3747  HD2 PHE B 243     -16.244 -24.264  21.721  1.00  0.00           H  
ATOM   3748  HE1 PHE B 243     -11.454 -25.327  22.367  1.00  0.00           H  
ATOM   3749  HE2 PHE B 243     -14.893 -25.104  19.817  1.00  0.00           H  
ATOM   3750  HZ  PHE B 243     -12.497 -25.616  20.136  1.00  0.00           H  
ATOM   3751  N   LYS B 244     -14.563 -25.619  26.648  1.00  0.00           N  
ATOM   3752  CA  LYS B 244     -13.564 -26.550  27.196  1.00  0.00           C  
ATOM   3753  C   LYS B 244     -14.199 -27.837  27.754  1.00  0.00           C  
ATOM   3754  O   LYS B 244     -13.795 -28.930  27.355  1.00  0.00           O  
ATOM   3755  CB  LYS B 244     -12.643 -25.891  28.229  1.00  0.00           C  
ATOM   3756  CG  LYS B 244     -11.561 -26.834  28.750  1.00  0.00           C  
ATOM   3757  CD  LYS B 244     -10.605 -26.141  29.703  1.00  0.00           C  
ATOM   3758  CE  LYS B 244      -9.528 -27.103  30.180  1.00  0.00           C  
ATOM   3759  NZ  LYS B 244      -8.603 -26.460  31.149  1.00  0.00           N  
ATOM   3760  H   LYS B 244     -14.699 -24.724  27.096  1.00  0.00           H  
ATOM   3761  HA  LYS B 244     -12.938 -26.908  26.378  1.00  0.00           H  
ATOM   3762 1HB  LYS B 244     -12.160 -25.021  27.783  1.00  0.00           H  
ATOM   3763 2HB  LYS B 244     -13.235 -25.540  29.074  1.00  0.00           H  
ATOM   3764 1HG  LYS B 244     -12.028 -27.669  29.274  1.00  0.00           H  
ATOM   3765 2HG  LYS B 244     -10.988 -27.230  27.911  1.00  0.00           H  
ATOM   3766 1HD  LYS B 244     -10.137 -25.296  29.197  1.00  0.00           H  
ATOM   3767 2HD  LYS B 244     -11.158 -25.766  30.564  1.00  0.00           H  
ATOM   3768 1HE  LYS B 244      -9.993 -27.963  30.656  1.00  0.00           H  
ATOM   3769 2HE  LYS B 244      -8.951 -27.455  29.325  1.00  0.00           H  
ATOM   3770 1HZ  LYS B 244      -7.904 -27.127  31.440  1.00  0.00           H  
ATOM   3771 2HZ  LYS B 244      -8.151 -25.669  30.709  1.00  0.00           H  
ATOM   3772 3HZ  LYS B 244      -9.125 -26.144  31.954  1.00  0.00           H  
ATOM   3773  N   PRO B 245     -15.216 -27.724  28.634  1.00  0.00           N  
ATOM   3774  CA  PRO B 245     -15.872 -28.984  29.048  1.00  0.00           C  
ATOM   3775  C   PRO B 245     -16.332 -29.887  27.904  1.00  0.00           C  
ATOM   3776  O   PRO B 245     -16.160 -31.105  27.987  1.00  0.00           O  
ATOM   3777  CB  PRO B 245     -17.075 -28.472  29.847  1.00  0.00           C  
ATOM   3778  CG  PRO B 245     -16.605 -27.183  30.430  1.00  0.00           C  
ATOM   3779  CD  PRO B 245     -15.807 -26.543  29.326  1.00  0.00           C  
ATOM   3780  HA  PRO B 245     -15.183 -29.558  29.684  1.00  0.00           H  
ATOM   3781 1HB  PRO B 245     -17.944 -28.351  29.184  1.00  0.00           H  
ATOM   3782 2HB  PRO B 245     -17.357 -29.210  30.614  1.00  0.00           H  
ATOM   3783 1HG  PRO B 245     -17.465 -26.571  30.740  1.00  0.00           H  
ATOM   3784 2HG  PRO B 245     -16.006 -27.370  31.333  1.00  0.00           H  
ATOM   3785 1HD  PRO B 245     -16.481 -25.974  28.668  1.00  0.00           H  
ATOM   3786 2HD  PRO B 245     -15.041 -25.883  29.761  1.00  0.00           H  
ATOM   3787  N   ILE B 246     -16.910 -29.303  26.854  1.00  0.00           N  
ATOM   3788  CA  ILE B 246     -17.417 -30.089  25.728  1.00  0.00           C  
ATOM   3789  C   ILE B 246     -16.259 -30.738  24.967  1.00  0.00           C  
ATOM   3790  O   ILE B 246     -16.280 -31.941  24.725  1.00  0.00           O  
ATOM   3791  CB  ILE B 246     -18.240 -29.212  24.768  1.00  0.00           C  
ATOM   3792  CG1 ILE B 246     -19.539 -28.758  25.441  1.00  0.00           C  
ATOM   3793  CG2 ILE B 246     -18.540 -29.967  23.482  1.00  0.00           C  
ATOM   3794  CD1 ILE B 246     -20.511 -29.883  25.716  1.00  0.00           C  
ATOM   3795  H   ILE B 246     -17.002 -28.299  26.835  1.00  0.00           H  
ATOM   3796  HA  ILE B 246     -18.019 -30.907  26.120  1.00  0.00           H  
ATOM   3797  HB  ILE B 246     -17.679 -28.309  24.526  1.00  0.00           H  
ATOM   3798 1HG1 ILE B 246     -19.307 -28.269  26.387  1.00  0.00           H  
ATOM   3799 2HG1 ILE B 246     -20.040 -28.023  24.809  1.00  0.00           H  
ATOM   3800 1HG2 ILE B 246     -19.124 -29.332  22.815  1.00  0.00           H  
ATOM   3801 2HG2 ILE B 246     -17.605 -30.240  22.995  1.00  0.00           H  
ATOM   3802 3HG2 ILE B 246     -19.107 -30.868  23.713  1.00  0.00           H  
ATOM   3803 1HD1 ILE B 246     -21.405 -29.483  26.193  1.00  0.00           H  
ATOM   3804 2HD1 ILE B 246     -20.784 -30.364  24.775  1.00  0.00           H  
ATOM   3805 3HD1 ILE B 246     -20.043 -30.612  26.375  1.00  0.00           H  
ATOM   3806  N   ILE B 247     -15.243 -29.954  24.608  1.00  0.00           N  
ATOM   3807  CA  ILE B 247     -14.114 -30.506  23.862  1.00  0.00           C  
ATOM   3808  C   ILE B 247     -13.359 -31.538  24.701  1.00  0.00           C  
ATOM   3809  O   ILE B 247     -12.972 -32.575  24.181  1.00  0.00           O  
ATOM   3810  CB  ILE B 247     -13.186 -29.395  23.314  1.00  0.00           C  
ATOM   3811  CG1 ILE B 247     -13.941 -28.517  22.295  1.00  0.00           C  
ATOM   3812  CG2 ILE B 247     -11.928 -29.990  22.686  1.00  0.00           C  
ATOM   3813  CD1 ILE B 247     -14.606 -29.245  21.147  1.00  0.00           C  
ATOM   3814  H   ILE B 247     -15.243 -28.973  24.847  1.00  0.00           H  
ATOM   3815  HA  ILE B 247     -14.502 -31.068  23.013  1.00  0.00           H  
ATOM   3816  HB  ILE B 247     -12.890 -28.733  24.127  1.00  0.00           H  
ATOM   3817 1HG1 ILE B 247     -14.718 -27.952  22.806  1.00  0.00           H  
ATOM   3818 2HG1 ILE B 247     -13.250 -27.797  21.854  1.00  0.00           H  
ATOM   3819 1HG2 ILE B 247     -11.294 -29.187  22.308  1.00  0.00           H  
ATOM   3820 2HG2 ILE B 247     -11.382 -30.560  23.436  1.00  0.00           H  
ATOM   3821 3HG2 ILE B 247     -12.207 -30.649  21.864  1.00  0.00           H  
ATOM   3822 1HD1 ILE B 247     -15.102 -28.524  20.498  1.00  0.00           H  
ATOM   3823 2HD1 ILE B 247     -13.853 -29.789  20.575  1.00  0.00           H  
ATOM   3824 3HD1 ILE B 247     -15.341 -29.946  21.539  1.00  0.00           H  
ATOM   3825  N   SER B 248     -13.199 -31.278  25.998  1.00  0.00           N  
ATOM   3826  CA  SER B 248     -12.531 -32.232  26.888  1.00  0.00           C  
ATOM   3827  C   SER B 248     -13.252 -33.583  26.923  1.00  0.00           C  
ATOM   3828  O   SER B 248     -12.606 -34.635  26.864  1.00  0.00           O  
ATOM   3829  CB  SER B 248     -12.448 -31.661  28.289  1.00  0.00           C  
ATOM   3830  OG  SER B 248     -11.658 -30.504  28.315  1.00  0.00           O  
ATOM   3831  H   SER B 248     -13.543 -30.409  26.377  1.00  0.00           H  
ATOM   3832  HA  SER B 248     -11.526 -32.417  26.505  1.00  0.00           H  
ATOM   3833 1HB  SER B 248     -13.452 -31.428  28.646  1.00  0.00           H  
ATOM   3834 2HB  SER B 248     -12.028 -32.407  28.962  1.00  0.00           H  
ATOM   3835  HG  SER B 248     -12.199 -29.805  27.937  1.00  0.00           H  
ATOM   3836  N   LYS B 249     -14.582 -33.558  27.003  1.00  0.00           N  
ATOM   3837  CA  LYS B 249     -15.357 -34.804  27.004  1.00  0.00           C  
ATOM   3838  C   LYS B 249     -15.303 -35.506  25.648  1.00  0.00           C  
ATOM   3839  O   LYS B 249     -15.211 -36.734  25.583  1.00  0.00           O  
ATOM   3840  CB  LYS B 249     -16.811 -34.527  27.388  1.00  0.00           C  
ATOM   3841  CG  LYS B 249     -17.679 -35.774  27.504  1.00  0.00           C  
ATOM   3842  CD  LYS B 249     -17.128 -36.736  28.545  1.00  0.00           C  
ATOM   3843  CE  LYS B 249     -17.283 -36.178  29.953  1.00  0.00           C  
ATOM   3844  NZ  LYS B 249     -16.765 -37.117  30.984  1.00  0.00           N  
ATOM   3845  H   LYS B 249     -15.068 -32.676  27.066  1.00  0.00           H  
ATOM   3846  HA  LYS B 249     -14.903 -35.494  27.714  1.00  0.00           H  
ATOM   3847 1HB  LYS B 249     -16.842 -34.008  28.346  1.00  0.00           H  
ATOM   3848 2HB  LYS B 249     -17.265 -33.871  26.645  1.00  0.00           H  
ATOM   3849 1HG  LYS B 249     -18.693 -35.485  27.786  1.00  0.00           H  
ATOM   3850 2HG  LYS B 249     -17.721 -36.279  26.540  1.00  0.00           H  
ATOM   3851 1HD  LYS B 249     -17.660 -37.686  28.480  1.00  0.00           H  
ATOM   3852 2HD  LYS B 249     -16.072 -36.916  28.351  1.00  0.00           H  
ATOM   3853 1HE  LYS B 249     -16.742 -35.236  30.032  1.00  0.00           H  
ATOM   3854 2HE  LYS B 249     -18.336 -35.984  30.153  1.00  0.00           H  
ATOM   3855 1HZ  LYS B 249     -16.886 -36.712  31.901  1.00  0.00           H  
ATOM   3856 2HZ  LYS B 249     -17.272 -37.989  30.932  1.00  0.00           H  
ATOM   3857 3HZ  LYS B 249     -15.783 -37.290  30.820  1.00  0.00           H  
ATOM   3858  N   VAL B 250     -15.346 -34.724  24.571  1.00  0.00           N  
ATOM   3859  CA  VAL B 250     -15.182 -35.267  23.232  1.00  0.00           C  
ATOM   3860  C   VAL B 250     -13.827 -35.963  23.091  1.00  0.00           C  
ATOM   3861  O   VAL B 250     -13.758 -37.068  22.570  1.00  0.00           O  
ATOM   3862  CB  VAL B 250     -15.298 -34.146  22.183  1.00  0.00           C  
ATOM   3863  CG1 VAL B 250     -14.783 -34.622  20.834  1.00  0.00           C  
ATOM   3864  CG2 VAL B 250     -16.745 -33.686  22.076  1.00  0.00           C  
ATOM   3865  H   VAL B 250     -15.495 -33.731  24.684  1.00  0.00           H  
ATOM   3866  HA  VAL B 250     -15.940 -36.035  23.075  1.00  0.00           H  
ATOM   3867  HB  VAL B 250     -14.671 -33.308  22.489  1.00  0.00           H  
ATOM   3868 1HG1 VAL B 250     -14.873 -33.817  20.104  1.00  0.00           H  
ATOM   3869 2HG1 VAL B 250     -13.737 -34.913  20.926  1.00  0.00           H  
ATOM   3870 3HG1 VAL B 250     -15.371 -35.477  20.501  1.00  0.00           H  
ATOM   3871 1HG2 VAL B 250     -16.820 -32.891  21.333  1.00  0.00           H  
ATOM   3872 2HG2 VAL B 250     -17.372 -34.524  21.777  1.00  0.00           H  
ATOM   3873 3HG2 VAL B 250     -17.079 -33.309  23.044  1.00  0.00           H  
ATOM   3874  N   MET B 251     -12.764 -35.313  23.550  1.00  0.00           N  
ATOM   3875  CA  MET B 251     -11.426 -35.906  23.481  1.00  0.00           C  
ATOM   3876  C   MET B 251     -11.346 -37.202  24.289  1.00  0.00           C  
ATOM   3877  O   MET B 251     -10.782 -38.204  23.826  1.00  0.00           O  
ATOM   3878  CB  MET B 251     -10.379 -34.917  23.979  1.00  0.00           C  
ATOM   3879  CG  MET B 251     -10.200 -33.709  23.074  1.00  0.00           C  
ATOM   3880  SD  MET B 251      -9.407 -34.111  21.507  1.00  0.00           S  
ATOM   3881  CE  MET B 251      -9.219 -32.461  20.854  1.00  0.00           C  
ATOM   3882  H   MET B 251     -12.874 -34.393  23.953  1.00  0.00           H  
ATOM   3883  HA  MET B 251     -11.209 -36.150  22.442  1.00  0.00           H  
ATOM   3884 1HB  MET B 251     -10.656 -34.562  24.970  1.00  0.00           H  
ATOM   3885 2HB  MET B 251      -9.416 -35.421  24.069  1.00  0.00           H  
ATOM   3886 1HG  MET B 251     -11.172 -33.267  22.862  1.00  0.00           H  
ATOM   3887 2HG  MET B 251      -9.590 -32.961  23.583  1.00  0.00           H  
ATOM   3888 1HE  MET B 251      -8.741 -32.509  19.876  1.00  0.00           H  
ATOM   3889 2HE  MET B 251     -10.200 -31.994  20.757  1.00  0.00           H  
ATOM   3890 3HE  MET B 251      -8.602 -31.870  21.532  1.00  0.00           H  
ATOM   3891  N   GLU B 252     -11.933 -37.170  25.485  1.00  0.00           N  
ATOM   3892  CA  GLU B 252     -11.988 -38.336  26.385  1.00  0.00           C  
ATOM   3893  C   GLU B 252     -12.700 -39.536  25.757  1.00  0.00           C  
ATOM   3894  O   GLU B 252     -12.197 -40.667  25.810  1.00  0.00           O  
ATOM   3895  CB  GLU B 252     -12.688 -37.959  27.692  1.00  0.00           C  
ATOM   3896  CG  GLU B 252     -12.787 -39.095  28.702  1.00  0.00           C  
ATOM   3897  CD  GLU B 252     -13.561 -38.716  29.934  1.00  0.00           C  
ATOM   3898  OE1 GLU B 252     -13.939 -37.574  30.048  1.00  0.00           O  
ATOM   3899  OE2 GLU B 252     -13.776 -39.570  30.762  1.00  0.00           O  
ATOM   3900  H   GLU B 252     -12.357 -36.302  25.777  1.00  0.00           H  
ATOM   3901  HA  GLU B 252     -10.967 -38.646  26.611  1.00  0.00           H  
ATOM   3902 1HB  GLU B 252     -12.155 -37.136  28.166  1.00  0.00           H  
ATOM   3903 2HB  GLU B 252     -13.700 -37.616  27.477  1.00  0.00           H  
ATOM   3904 1HG  GLU B 252     -13.272 -39.947  28.228  1.00  0.00           H  
ATOM   3905 2HG  GLU B 252     -11.780 -39.398  28.991  1.00  0.00           H  
ATOM   3906  N   MET B 253     -13.869 -39.290  25.173  1.00  0.00           N  
ATOM   3907  CA  MET B 253     -14.720 -40.362  24.662  1.00  0.00           C  
ATOM   3908  C   MET B 253     -14.367 -40.814  23.243  1.00  0.00           C  
ATOM   3909  O   MET B 253     -14.474 -42.006  22.926  1.00  0.00           O  
ATOM   3910  CB  MET B 253     -16.180 -39.918  24.716  1.00  0.00           C  
ATOM   3911  CG  MET B 253     -16.706 -39.651  26.119  1.00  0.00           C  
ATOM   3912  SD  MET B 253     -16.555 -41.085  27.203  1.00  0.00           S  
ATOM   3913  CE  MET B 253     -17.686 -42.226  26.411  1.00  0.00           C  
ATOM   3914  H   MET B 253     -14.176 -38.333  25.080  1.00  0.00           H  
ATOM   3915  HA  MET B 253     -14.581 -41.242  25.291  1.00  0.00           H  
ATOM   3916 1HB  MET B 253     -16.303 -39.006  24.133  1.00  0.00           H  
ATOM   3917 2HB  MET B 253     -16.811 -40.684  24.263  1.00  0.00           H  
ATOM   3918 1HG  MET B 253     -16.152 -38.823  26.564  1.00  0.00           H  
ATOM   3919 2HG  MET B 253     -17.757 -39.368  26.066  1.00  0.00           H  
ATOM   3920 1HE  MET B 253     -17.703 -43.164  26.967  1.00  0.00           H  
ATOM   3921 2HE  MET B 253     -18.686 -41.795  26.396  1.00  0.00           H  
ATOM   3922 3HE  MET B 253     -17.355 -42.416  25.390  1.00  0.00           H  
ATOM   3923  N   TYR B 254     -13.956 -39.868  22.393  1.00  0.00           N  
ATOM   3924  CA  TYR B 254     -13.681 -40.151  20.978  1.00  0.00           C  
ATOM   3925  C   TYR B 254     -12.215 -40.505  20.695  1.00  0.00           C  
ATOM   3926  O   TYR B 254     -11.936 -41.257  19.756  1.00  0.00           O  
ATOM   3927  CB  TYR B 254     -14.108 -38.961  20.113  1.00  0.00           C  
ATOM   3928  CG  TYR B 254     -14.102 -39.238  18.624  1.00  0.00           C  
ATOM   3929  CD1 TYR B 254     -13.372 -38.438  17.749  1.00  0.00           C  
ATOM   3930  CD2 TYR B 254     -14.810 -40.315  18.092  1.00  0.00           C  
ATOM   3931  CE1 TYR B 254     -13.360 -38.696  16.388  1.00  0.00           C  
ATOM   3932  CE2 TYR B 254     -14.801 -40.580  16.740  1.00  0.00           C  
ATOM   3933  CZ  TYR B 254     -14.079 -39.762  15.891  1.00  0.00           C  
ATOM   3934  OH  TYR B 254     -14.072 -40.025  14.544  1.00  0.00           O  
ATOM   3935  H   TYR B 254     -13.832 -38.927  22.740  1.00  0.00           H  
ATOM   3936  HA  TYR B 254     -14.259 -41.028  20.683  1.00  0.00           H  
ATOM   3937 1HB  TYR B 254     -15.116 -38.650  20.393  1.00  0.00           H  
ATOM   3938 2HB  TYR B 254     -13.442 -38.119  20.299  1.00  0.00           H  
ATOM   3939  HD1 TYR B 254     -12.797 -37.594  18.131  1.00  0.00           H  
ATOM   3940  HD2 TYR B 254     -15.388 -40.966  18.748  1.00  0.00           H  
ATOM   3941  HE1 TYR B 254     -12.783 -38.060  15.716  1.00  0.00           H  
ATOM   3942  HE2 TYR B 254     -15.361 -41.430  16.347  1.00  0.00           H  
ATOM   3943  HH  TYR B 254     -14.519 -40.860  14.381  1.00  0.00           H  
ATOM   3944  N   GLN B 255     -11.298 -39.961  21.489  1.00  0.00           N  
ATOM   3945  CA  GLN B 255      -9.857 -40.166  21.302  1.00  0.00           C  
ATOM   3946  C   GLN B 255      -9.439 -40.069  19.823  1.00  0.00           C  
ATOM   3947  O   GLN B 255      -9.014 -41.055  19.208  1.00  0.00           O  
ATOM   3948  CB  GLN B 255      -9.418 -41.502  21.911  1.00  0.00           C  
ATOM   3949  CG  GLN B 255      -9.621 -41.580  23.412  1.00  0.00           C  
ATOM   3950  CD  GLN B 255      -8.906 -42.780  24.006  1.00  0.00           C  
ATOM   3951  NE2 GLN B 255      -7.804 -42.541  24.717  1.00  0.00           N  
ATOM   3952  OE1 GLN B 255      -9.332 -43.913  23.809  1.00  0.00           O  
ATOM   3953  H   GLN B 255     -11.617 -39.383  22.253  1.00  0.00           H  
ATOM   3954  HA  GLN B 255      -9.324 -39.361  21.809  1.00  0.00           H  
ATOM   3955 1HB  GLN B 255      -9.979 -42.314  21.449  1.00  0.00           H  
ATOM   3956 2HB  GLN B 255      -8.363 -41.671  21.700  1.00  0.00           H  
ATOM   3957 1HG  GLN B 255      -9.224 -40.674  23.870  1.00  0.00           H  
ATOM   3958 2HG  GLN B 255     -10.687 -41.669  23.621  1.00  0.00           H  
ATOM   3959 1HE2 GLN B 255      -7.298 -43.300  25.128  1.00  0.00           H  
ATOM   3960 2HE2 GLN B 255      -7.482 -41.602  24.839  1.00  0.00           H  
ATOM   3961  N   PRO B 256      -9.584 -38.872  19.234  1.00  0.00           N  
ATOM   3962  CA  PRO B 256      -9.129 -38.672  17.863  1.00  0.00           C  
ATOM   3963  C   PRO B 256      -7.606 -38.687  17.775  1.00  0.00           C  
ATOM   3964  O   PRO B 256      -6.932 -38.396  18.762  1.00  0.00           O  
ATOM   3965  CB  PRO B 256      -9.700 -37.297  17.508  1.00  0.00           C  
ATOM   3966  CG  PRO B 256      -9.750 -36.574  18.812  1.00  0.00           C  
ATOM   3967  CD  PRO B 256     -10.146 -37.630  19.809  1.00  0.00           C  
ATOM   3968  HA  PRO B 256      -9.586 -39.435  17.215  1.00  0.00           H  
ATOM   3969 1HB  PRO B 256      -9.053 -36.799  16.770  1.00  0.00           H  
ATOM   3970 2HB  PRO B 256     -10.691 -37.409  17.043  1.00  0.00           H  
ATOM   3971 1HG  PRO B 256      -8.772 -36.124  19.034  1.00  0.00           H  
ATOM   3972 2HG  PRO B 256     -10.475 -35.747  18.759  1.00  0.00           H  
ATOM   3973 1HD  PRO B 256      -9.696 -37.397  20.786  1.00  0.00           H  
ATOM   3974 2HD  PRO B 256     -11.241 -37.670  19.886  1.00  0.00           H  
ATOM   3975  N   SER B 257      -7.076 -39.037  16.609  1.00  0.00           N  
ATOM   3976  CA  SER B 257      -5.637 -38.918  16.369  1.00  0.00           C  
ATOM   3977  C   SER B 257      -5.253 -37.705  15.516  1.00  0.00           C  
ATOM   3978  O   SER B 257      -4.070 -37.414  15.380  1.00  0.00           O  
ATOM   3979  CB  SER B 257      -5.132 -40.179  15.698  1.00  0.00           C  
ATOM   3980  OG  SER B 257      -5.732 -40.357  14.444  1.00  0.00           O  
ATOM   3981  H   SER B 257      -7.671 -39.390  15.872  1.00  0.00           H  
ATOM   3982  HA  SER B 257      -5.141 -38.738  17.323  1.00  0.00           H  
ATOM   3983 1HB  SER B 257      -4.050 -40.122  15.581  1.00  0.00           H  
ATOM   3984 2HB  SER B 257      -5.347 -41.039  16.332  1.00  0.00           H  
ATOM   3985  HG  SER B 257      -5.124 -39.982  13.804  1.00  0.00           H  
ATOM   3986  N   ALA B 258      -6.236 -37.002  14.953  1.00  0.00           N  
ATOM   3987  CA  ALA B 258      -5.997 -35.715  14.285  1.00  0.00           C  
ATOM   3988  C   ALA B 258      -7.203 -34.815  14.495  1.00  0.00           C  
ATOM   3989  O   ALA B 258      -8.319 -35.301  14.657  1.00  0.00           O  
ATOM   3990  CB  ALA B 258      -5.740 -35.917  12.806  1.00  0.00           C  
ATOM   3991  H   ALA B 258      -7.177 -37.369  14.993  1.00  0.00           H  
ATOM   3992  HA  ALA B 258      -5.113 -35.260  14.733  1.00  0.00           H  
ATOM   3993 1HB  ALA B 258      -5.565 -34.952  12.331  1.00  0.00           H  
ATOM   3994 2HB  ALA B 258      -4.864 -36.551  12.671  1.00  0.00           H  
ATOM   3995 3HB  ALA B 258      -6.606 -36.393  12.347  1.00  0.00           H  
ATOM   3996  N   VAL B 259      -6.961 -33.505  14.482  1.00  0.00           N  
ATOM   3997  CA  VAL B 259      -8.002 -32.499  14.711  1.00  0.00           C  
ATOM   3998  C   VAL B 259      -7.962 -31.456  13.599  1.00  0.00           C  
ATOM   3999  O   VAL B 259      -6.886 -31.042  13.167  1.00  0.00           O  
ATOM   4000  CB  VAL B 259      -7.810 -31.809  16.075  1.00  0.00           C  
ATOM   4001  CG1 VAL B 259      -8.937 -30.822  16.337  1.00  0.00           C  
ATOM   4002  CG2 VAL B 259      -7.740 -32.855  17.178  1.00  0.00           C  
ATOM   4003  H   VAL B 259      -6.013 -33.202  14.306  1.00  0.00           H  
ATOM   4004  HA  VAL B 259      -8.973 -33.000  14.718  1.00  0.00           H  
ATOM   4005  HB  VAL B 259      -6.881 -31.239  16.055  1.00  0.00           H  
ATOM   4006 1HG1 VAL B 259      -8.784 -30.345  17.306  1.00  0.00           H  
ATOM   4007 2HG1 VAL B 259      -8.945 -30.064  15.556  1.00  0.00           H  
ATOM   4008 3HG1 VAL B 259      -9.890 -31.351  16.342  1.00  0.00           H  
ATOM   4009 1HG2 VAL B 259      -7.603 -32.361  18.139  1.00  0.00           H  
ATOM   4010 2HG2 VAL B 259      -8.667 -33.429  17.194  1.00  0.00           H  
ATOM   4011 3HG2 VAL B 259      -6.902 -33.526  16.992  1.00  0.00           H  
ATOM   4012  N   VAL B 260      -9.138 -31.040  13.142  1.00  0.00           N  
ATOM   4013  CA  VAL B 260      -9.279 -29.907  12.225  1.00  0.00           C  
ATOM   4014  C   VAL B 260     -10.144 -28.884  12.941  1.00  0.00           C  
ATOM   4015  O   VAL B 260     -11.265 -29.213  13.371  1.00  0.00           O  
ATOM   4016  CB  VAL B 260      -9.930 -30.324  10.889  1.00  0.00           C  
ATOM   4017  CG1 VAL B 260     -10.079 -29.128   9.963  1.00  0.00           C  
ATOM   4018  CG2 VAL B 260      -9.105 -31.417  10.214  1.00  0.00           C  
ATOM   4019  H   VAL B 260      -9.965 -31.533  13.447  1.00  0.00           H  
ATOM   4020  HA  VAL B 260      -8.287 -29.515  12.005  1.00  0.00           H  
ATOM   4021  HB  VAL B 260     -10.934 -30.701  11.088  1.00  0.00           H  
ATOM   4022 1HG1 VAL B 260     -10.541 -29.448   9.027  1.00  0.00           H  
ATOM   4023 2HG1 VAL B 260     -10.706 -28.375  10.438  1.00  0.00           H  
ATOM   4024 3HG1 VAL B 260      -9.096 -28.705   9.755  1.00  0.00           H  
ATOM   4025 1HG2 VAL B 260      -9.576 -31.699   9.274  1.00  0.00           H  
ATOM   4026 2HG2 VAL B 260      -8.100 -31.044  10.018  1.00  0.00           H  
ATOM   4027 3HG2 VAL B 260      -9.047 -32.287  10.869  1.00  0.00           H  
ATOM   4028  N   LEU B 261      -9.613 -27.680  13.104  1.00  0.00           N  
ATOM   4029  CA  LEU B 261     -10.299 -26.584  13.796  1.00  0.00           C  
ATOM   4030  C   LEU B 261     -10.566 -25.450  12.822  1.00  0.00           C  
ATOM   4031  O   LEU B 261      -9.627 -24.855  12.285  1.00  0.00           O  
ATOM   4032  CB  LEU B 261      -9.461 -26.089  14.977  1.00  0.00           C  
ATOM   4033  CG  LEU B 261     -10.010 -24.874  15.755  1.00  0.00           C  
ATOM   4034  CD1 LEU B 261     -11.339 -25.187  16.423  1.00  0.00           C  
ATOM   4035  CD2 LEU B 261      -8.987 -24.411  16.780  1.00  0.00           C  
ATOM   4036  H   LEU B 261      -8.690 -27.522  12.727  1.00  0.00           H  
ATOM   4037  HA  LEU B 261     -11.250 -26.957  14.176  1.00  0.00           H  
ATOM   4038 1HB  LEU B 261      -9.349 -26.903  15.690  1.00  0.00           H  
ATOM   4039 2HB  LEU B 261      -8.471 -25.814  14.611  1.00  0.00           H  
ATOM   4040  HG  LEU B 261     -10.216 -24.060  15.060  1.00  0.00           H  
ATOM   4041 1HD1 LEU B 261     -11.693 -24.307  16.960  1.00  0.00           H  
ATOM   4042 2HD1 LEU B 261     -12.070 -25.465  15.663  1.00  0.00           H  
ATOM   4043 3HD1 LEU B 261     -11.209 -26.013  17.121  1.00  0.00           H  
ATOM   4044 1HD2 LEU B 261      -9.381 -23.553  17.325  1.00  0.00           H  
ATOM   4045 2HD2 LEU B 261      -8.779 -25.222  17.479  1.00  0.00           H  
ATOM   4046 3HD2 LEU B 261      -8.066 -24.125  16.272  1.00  0.00           H  
ATOM   4047  N   GLN B 262     -11.845 -25.157  12.591  1.00  0.00           N  
ATOM   4048  CA  GLN B 262     -12.268 -24.080  11.705  1.00  0.00           C  
ATOM   4049  C   GLN B 262     -12.520 -22.862  12.592  1.00  0.00           C  
ATOM   4050  O   GLN B 262     -13.341 -22.935  13.522  1.00  0.00           O  
ATOM   4051  CB  GLN B 262     -13.523 -24.517  10.931  1.00  0.00           C  
ATOM   4052  CG  GLN B 262     -13.948 -23.639   9.761  1.00  0.00           C  
ATOM   4053  CD  GLN B 262     -14.812 -22.456  10.148  1.00  0.00           C  
ATOM   4054  NE2 GLN B 262     -15.500 -21.874   9.164  1.00  0.00           N  
ATOM   4055  OE1 GLN B 262     -14.856 -22.062  11.310  1.00  0.00           O  
ATOM   4056  H   GLN B 262     -12.545 -25.716  13.057  1.00  0.00           H  
ATOM   4057  HA  GLN B 262     -11.463 -23.877  10.998  1.00  0.00           H  
ATOM   4058 1HB  GLN B 262     -13.372 -25.520  10.530  1.00  0.00           H  
ATOM   4059 2HB  GLN B 262     -14.373 -24.562  11.611  1.00  0.00           H  
ATOM   4060 1HG  GLN B 262     -13.057 -23.245   9.274  1.00  0.00           H  
ATOM   4061 2HG  GLN B 262     -14.522 -24.242   9.056  1.00  0.00           H  
ATOM   4062 1HE2 GLN B 262     -16.088 -21.088   9.359  1.00  0.00           H  
ATOM   4063 2HE2 GLN B 262     -15.429 -22.224   8.229  1.00  0.00           H  
ATOM   4064  N   CYS B 263     -11.805 -21.764  12.314  1.00  0.00           N  
ATOM   4065  CA  CYS B 263     -11.760 -20.580  13.178  1.00  0.00           C  
ATOM   4066  C   CYS B 263     -12.476 -19.386  12.565  1.00  0.00           C  
ATOM   4067  O   CYS B 263     -11.991 -18.257  12.630  1.00  0.00           O  
ATOM   4068  CB  CYS B 263     -10.312 -20.189  13.472  1.00  0.00           C  
ATOM   4069  SG  CYS B 263      -9.364 -21.462  14.339  1.00  0.00           S  
ATOM   4070  H   CYS B 263     -11.270 -21.768  11.457  1.00  0.00           H  
ATOM   4071  HA  CYS B 263     -12.247 -20.822  14.122  1.00  0.00           H  
ATOM   4072 1HB  CYS B 263      -9.799 -19.965  12.536  1.00  0.00           H  
ATOM   4073 2HB  CYS B 263     -10.296 -19.284  14.079  1.00  0.00           H  
ATOM   4074  HG  CYS B 263      -8.507 -20.627  14.919  1.00  0.00           H  
ATOM   4075  N   GLY B 264     -13.649 -19.624  11.988  1.00  0.00           N  
ATOM   4076  CA  GLY B 264     -14.462 -18.539  11.439  1.00  0.00           C  
ATOM   4077  C   GLY B 264     -14.578 -17.391  12.429  1.00  0.00           C  
ATOM   4078  O   GLY B 264     -14.982 -17.590  13.568  1.00  0.00           O  
ATOM   4079  H   GLY B 264     -13.987 -20.573  11.925  1.00  0.00           H  
ATOM   4080 1HA  GLY B 264     -14.016 -18.184  10.511  1.00  0.00           H  
ATOM   4081 2HA  GLY B 264     -15.454 -18.916  11.195  1.00  0.00           H  
ATOM   4082  N   ALA B 265     -14.195 -16.199  11.981  1.00  0.00           N  
ATOM   4083  CA  ALA B 265     -14.107 -15.019  12.827  1.00  0.00           C  
ATOM   4084  C   ALA B 265     -15.424 -14.255  12.933  1.00  0.00           C  
ATOM   4085  O   ALA B 265     -15.495 -13.248  13.638  1.00  0.00           O  
ATOM   4086  CB  ALA B 265     -13.003 -14.100  12.312  1.00  0.00           C  
ATOM   4087  H   ALA B 265     -13.956 -16.123  11.003  1.00  0.00           H  
ATOM   4088  HA  ALA B 265     -13.861 -15.343  13.838  1.00  0.00           H  
ATOM   4089 1HB  ALA B 265     -12.940 -13.217  12.947  1.00  0.00           H  
ATOM   4090 2HB  ALA B 265     -12.052 -14.631  12.331  1.00  0.00           H  
ATOM   4091 3HB  ALA B 265     -13.230 -13.798  11.291  1.00  0.00           H  
ATOM   4092  N   ASP B 266     -16.481 -14.762  12.287  1.00  0.00           N  
ATOM   4093  CA  ASP B 266     -17.793 -14.093  12.303  1.00  0.00           C  
ATOM   4094  C   ASP B 266     -18.579 -14.283  13.617  1.00  0.00           C  
ATOM   4095  O   ASP B 266     -19.666 -13.730  13.773  1.00  0.00           O  
ATOM   4096  CB  ASP B 266     -18.633 -14.428  11.056  1.00  0.00           C  
ATOM   4097  CG  ASP B 266     -18.868 -15.923  10.849  1.00  0.00           C  
ATOM   4098  OD1 ASP B 266     -18.540 -16.725  11.753  1.00  0.00           O  
ATOM   4099  OD2 ASP B 266     -19.399 -16.315   9.777  1.00  0.00           O  
ATOM   4100  H   ASP B 266     -16.375 -15.627  11.774  1.00  0.00           H  
ATOM   4101  HA  ASP B 266     -17.633 -13.015  12.316  1.00  0.00           H  
ATOM   4102 1HB  ASP B 266     -19.605 -13.938  11.128  1.00  0.00           H  
ATOM   4103 2HB  ASP B 266     -18.137 -14.037  10.166  1.00  0.00           H  
ATOM   4104  N   SER B 267     -18.016 -15.058  14.546  1.00  0.00           N  
ATOM   4105  CA  SER B 267     -18.482 -15.126  15.926  1.00  0.00           C  
ATOM   4106  C   SER B 267     -17.956 -13.977  16.818  1.00  0.00           C  
ATOM   4107  O   SER B 267     -18.314 -13.902  17.992  1.00  0.00           O  
ATOM   4108  CB  SER B 267     -18.072 -16.459  16.522  1.00  0.00           C  
ATOM   4109  OG  SER B 267     -16.693 -16.666  16.389  1.00  0.00           O  
ATOM   4110  H   SER B 267     -17.226 -15.621  14.265  1.00  0.00           H  
ATOM   4111  HA  SER B 267     -19.567 -15.005  15.932  1.00  0.00           H  
ATOM   4112 1HB  SER B 267     -18.346 -16.486  17.576  1.00  0.00           H  
ATOM   4113 2HB  SER B 267     -18.614 -17.263  16.024  1.00  0.00           H  
ATOM   4114  HG  SER B 267     -16.595 -17.470  15.872  1.00  0.00           H  
ATOM   4115  N   LEU B 268     -17.126 -13.080  16.271  1.00  0.00           N  
ATOM   4116  CA  LEU B 268     -16.649 -11.913  17.022  1.00  0.00           C  
ATOM   4117  C   LEU B 268     -17.678 -10.801  17.096  1.00  0.00           C  
ATOM   4118  O   LEU B 268     -18.490 -10.609  16.188  1.00  0.00           O  
ATOM   4119  CB  LEU B 268     -15.388 -11.327  16.387  1.00  0.00           C  
ATOM   4120  CG  LEU B 268     -14.161 -12.232  16.381  1.00  0.00           C  
ATOM   4121  CD1 LEU B 268     -13.076 -11.565  15.555  1.00  0.00           C  
ATOM   4122  CD2 LEU B 268     -13.665 -12.511  17.795  1.00  0.00           C  
ATOM   4123  H   LEU B 268     -16.820 -13.209  15.317  1.00  0.00           H  
ATOM   4124  HA  LEU B 268     -16.408 -12.230  18.036  1.00  0.00           H  
ATOM   4125 1HB  LEU B 268     -15.608 -11.067  15.354  1.00  0.00           H  
ATOM   4126 2HB  LEU B 268     -15.121 -10.416  16.922  1.00  0.00           H  
ATOM   4127  HG  LEU B 268     -14.412 -13.182  15.910  1.00  0.00           H  
ATOM   4128 1HD1 LEU B 268     -12.189 -12.200  15.540  1.00  0.00           H  
ATOM   4129 2HD1 LEU B 268     -13.434 -11.418  14.536  1.00  0.00           H  
ATOM   4130 3HD1 LEU B 268     -12.825 -10.601  15.995  1.00  0.00           H  
ATOM   4131 1HD2 LEU B 268     -12.790 -13.160  17.752  1.00  0.00           H  
ATOM   4132 2HD2 LEU B 268     -13.397 -11.572  18.280  1.00  0.00           H  
ATOM   4133 3HD2 LEU B 268     -14.454 -13.003  18.366  1.00  0.00           H  
ATOM   4134  N   SER B 269     -17.599 -10.038  18.181  1.00  0.00           N  
ATOM   4135  CA  SER B 269     -18.379  -8.812  18.334  1.00  0.00           C  
ATOM   4136  C   SER B 269     -18.142  -7.856  17.171  1.00  0.00           C  
ATOM   4137  O   SER B 269     -17.005  -7.668  16.748  1.00  0.00           O  
ATOM   4138  CB  SER B 269     -17.997  -8.100  19.627  1.00  0.00           C  
ATOM   4139  OG  SER B 269     -18.828  -6.966  19.824  1.00  0.00           O  
ATOM   4140  H   SER B 269     -16.975 -10.320  18.924  1.00  0.00           H  
ATOM   4141  HA  SER B 269     -19.437  -9.076  18.380  1.00  0.00           H  
ATOM   4142 1HB  SER B 269     -18.099  -8.788  20.465  1.00  0.00           H  
ATOM   4143 2HB  SER B 269     -16.953  -7.795  19.579  1.00  0.00           H  
ATOM   4144  HG  SER B 269     -19.424  -7.196  20.540  1.00  0.00           H  
ATOM   4145  N   GLY B 270     -19.222  -7.282  16.650  1.00  0.00           N  
ATOM   4146  CA  GLY B 270     -19.150  -6.287  15.594  1.00  0.00           C  
ATOM   4147  C   GLY B 270     -19.062  -6.835  14.179  1.00  0.00           C  
ATOM   4148  O   GLY B 270     -18.923  -6.064  13.233  1.00  0.00           O  
ATOM   4149  H   GLY B 270     -20.126  -7.556  17.010  1.00  0.00           H  
ATOM   4150 1HA  GLY B 270     -20.030  -5.643  15.640  1.00  0.00           H  
ATOM   4151 2HA  GLY B 270     -18.280  -5.652  15.751  1.00  0.00           H  
ATOM   4152  N   ASP B 271     -19.143  -8.156  14.019  1.00  0.00           N  
ATOM   4153  CA  ASP B 271     -19.117  -8.734  12.683  1.00  0.00           C  
ATOM   4154  C   ASP B 271     -20.305  -8.233  11.878  1.00  0.00           C  
ATOM   4155  O   ASP B 271     -21.405  -8.106  12.402  1.00  0.00           O  
ATOM   4156  CB  ASP B 271     -19.133 -10.260  12.711  1.00  0.00           C  
ATOM   4157  CG  ASP B 271     -18.894 -10.848  11.336  1.00  0.00           C  
ATOM   4158  OD1 ASP B 271     -17.711 -10.990  10.970  1.00  0.00           O  
ATOM   4159  OD2 ASP B 271     -19.869 -11.140  10.617  1.00  0.00           O  
ATOM   4160  H   ASP B 271     -19.224  -8.767  14.817  1.00  0.00           H  
ATOM   4161  HA  ASP B 271     -18.198  -8.422  12.188  1.00  0.00           H  
ATOM   4162 1HB  ASP B 271     -18.365 -10.620  13.395  1.00  0.00           H  
ATOM   4163 2HB  ASP B 271     -20.096 -10.608  13.088  1.00  0.00           H  
ATOM   4164  N   ARG B 272     -20.066  -7.951  10.601  1.00  0.00           N  
ATOM   4165  CA  ARG B 272     -21.112  -7.492   9.678  1.00  0.00           C  
ATOM   4166  C   ARG B 272     -22.319  -8.438   9.570  1.00  0.00           C  
ATOM   4167  O   ARG B 272     -23.458  -7.974   9.466  1.00  0.00           O  
ATOM   4168  CB  ARG B 272     -20.487  -7.262   8.293  1.00  0.00           C  
ATOM   4169  CG  ARG B 272     -21.428  -6.799   7.199  1.00  0.00           C  
ATOM   4170  CD  ARG B 272     -20.654  -6.560   5.913  1.00  0.00           C  
ATOM   4171  NE  ARG B 272     -21.534  -6.411   4.754  1.00  0.00           N  
ATOM   4172  CZ  ARG B 272     -21.126  -6.072   3.531  1.00  0.00           C  
ATOM   4173  NH1 ARG B 272     -19.840  -5.833   3.280  1.00  0.00           N  
ATOM   4174  NH2 ARG B 272     -22.015  -5.964   2.548  1.00  0.00           N  
ATOM   4175  H   ARG B 272     -19.123  -8.061  10.258  1.00  0.00           H  
ATOM   4176  HA  ARG B 272     -21.517  -6.554  10.055  1.00  0.00           H  
ATOM   4177 1HB  ARG B 272     -19.701  -6.513   8.371  1.00  0.00           H  
ATOM   4178 2HB  ARG B 272     -20.027  -8.185   7.944  1.00  0.00           H  
ATOM   4179 1HG  ARG B 272     -22.186  -7.562   7.023  1.00  0.00           H  
ATOM   4180 2HG  ARG B 272     -21.912  -5.870   7.503  1.00  0.00           H  
ATOM   4181 1HD  ARG B 272     -20.063  -5.649   6.008  1.00  0.00           H  
ATOM   4182 2HD  ARG B 272     -19.990  -7.404   5.727  1.00  0.00           H  
ATOM   4183  HE  ARG B 272     -22.523  -6.577   4.889  1.00  0.00           H  
ATOM   4184 1HH1 ARG B 272     -19.158  -5.906   4.021  1.00  0.00           H  
ATOM   4185 2HH1 ARG B 272     -19.548  -5.578   2.347  1.00  0.00           H  
ATOM   4186 1HH2 ARG B 272     -22.995  -6.138   2.730  1.00  0.00           H  
ATOM   4187 2HH2 ARG B 272     -21.713  -5.707   1.620  1.00  0.00           H  
ATOM   4188  N   LEU B 273     -22.066  -9.746   9.592  1.00  0.00           N  
ATOM   4189  CA  LEU B 273     -23.108 -10.760   9.399  1.00  0.00           C  
ATOM   4190  C   LEU B 273     -23.462 -11.519  10.680  1.00  0.00           C  
ATOM   4191  O   LEU B 273     -24.582 -12.027  10.800  1.00  0.00           O  
ATOM   4192  CB  LEU B 273     -22.659 -11.763   8.329  1.00  0.00           C  
ATOM   4193  CG  LEU B 273     -22.390 -11.175   6.937  1.00  0.00           C  
ATOM   4194  CD1 LEU B 273     -21.878 -12.272   6.013  1.00  0.00           C  
ATOM   4195  CD2 LEU B 273     -23.667 -10.553   6.393  1.00  0.00           C  
ATOM   4196  H   LEU B 273     -21.114 -10.043   9.751  1.00  0.00           H  
ATOM   4197  HA  LEU B 273     -24.023 -10.261   9.085  1.00  0.00           H  
ATOM   4198 1HB  LEU B 273     -21.743 -12.246   8.667  1.00  0.00           H  
ATOM   4199 2HB  LEU B 273     -23.430 -12.527   8.222  1.00  0.00           H  
ATOM   4200  HG  LEU B 273     -21.616 -10.411   7.009  1.00  0.00           H  
ATOM   4201 1HD1 LEU B 273     -21.687 -11.854   5.024  1.00  0.00           H  
ATOM   4202 2HD1 LEU B 273     -20.954 -12.686   6.416  1.00  0.00           H  
ATOM   4203 3HD1 LEU B 273     -22.626 -13.060   5.935  1.00  0.00           H  
ATOM   4204 1HD2 LEU B 273     -23.476 -10.135   5.405  1.00  0.00           H  
ATOM   4205 2HD2 LEU B 273     -24.442 -11.317   6.320  1.00  0.00           H  
ATOM   4206 3HD2 LEU B 273     -24.001  -9.761   7.064  1.00  0.00           H  
ATOM   4207  N   GLY B 274     -22.543 -11.548  11.640  1.00  0.00           N  
ATOM   4208  CA  GLY B 274     -22.749 -12.221  12.922  1.00  0.00           C  
ATOM   4209  C   GLY B 274     -23.483 -11.372  13.938  1.00  0.00           C  
ATOM   4210  O   GLY B 274     -23.686 -10.176  13.743  1.00  0.00           O  
ATOM   4211  H   GLY B 274     -21.664 -11.082  11.465  1.00  0.00           H  
ATOM   4212 1HA  GLY B 274     -23.314 -13.139  12.765  1.00  0.00           H  
ATOM   4213 2HA  GLY B 274     -21.785 -12.506  13.342  1.00  0.00           H  
ATOM   4214  N   CYS B 275     -23.898 -12.017  15.024  1.00  0.00           N  
ATOM   4215  CA  CYS B 275     -24.582 -11.384  16.147  1.00  0.00           C  
ATOM   4216  C   CYS B 275     -24.117 -11.953  17.504  1.00  0.00           C  
ATOM   4217  O   CYS B 275     -24.848 -11.882  18.497  1.00  0.00           O  
ATOM   4218  CB  CYS B 275     -26.094 -11.569  16.011  1.00  0.00           C  
ATOM   4219  SG  CYS B 275     -26.609 -13.284  15.751  1.00  0.00           S  
ATOM   4220  H   CYS B 275     -23.717 -13.010  15.055  1.00  0.00           H  
ATOM   4221  HA  CYS B 275     -24.317 -10.326  16.162  1.00  0.00           H  
ATOM   4222 1HB  CYS B 275     -26.587 -11.200  16.912  1.00  0.00           H  
ATOM   4223 2HB  CYS B 275     -26.460 -10.976  15.173  1.00  0.00           H  
ATOM   4224  HG  CYS B 275     -27.843 -13.130  16.220  1.00  0.00           H  
ATOM   4225  N   PHE B 276     -22.905 -12.503  17.552  1.00  0.00           N  
ATOM   4226  CA  PHE B 276     -22.266 -12.914  18.801  1.00  0.00           C  
ATOM   4227  C   PHE B 276     -21.463 -11.737  19.339  1.00  0.00           C  
ATOM   4228  O   PHE B 276     -21.279 -10.724  18.648  1.00  0.00           O  
ATOM   4229  CB  PHE B 276     -21.335 -14.119  18.559  1.00  0.00           C  
ATOM   4230  CG  PHE B 276     -22.019 -15.473  18.488  1.00  0.00           C  
ATOM   4231  CD1 PHE B 276     -21.228 -16.618  18.452  1.00  0.00           C  
ATOM   4232  CD2 PHE B 276     -23.411 -15.634  18.497  1.00  0.00           C  
ATOM   4233  CE1 PHE B 276     -21.787 -17.879  18.390  1.00  0.00           C  
ATOM   4234  CE2 PHE B 276     -23.973 -16.903  18.436  1.00  0.00           C  
ATOM   4235  CZ  PHE B 276     -23.164 -18.026  18.390  1.00  0.00           C  
ATOM   4236  H   PHE B 276     -22.412 -12.640  16.681  1.00  0.00           H  
ATOM   4237  HA  PHE B 276     -23.045 -13.210  19.507  1.00  0.00           H  
ATOM   4238 1HB  PHE B 276     -20.796 -13.980  17.623  1.00  0.00           H  
ATOM   4239 2HB  PHE B 276     -20.595 -14.174  19.357  1.00  0.00           H  
ATOM   4240  HD1 PHE B 276     -20.143 -16.515  18.471  1.00  0.00           H  
ATOM   4241  HD2 PHE B 276     -24.054 -14.753  18.532  1.00  0.00           H  
ATOM   4242  HE1 PHE B 276     -21.144 -18.758  18.342  1.00  0.00           H  
ATOM   4243  HE2 PHE B 276     -25.058 -17.014  18.423  1.00  0.00           H  
ATOM   4244  HZ  PHE B 276     -23.607 -19.019  18.354  1.00  0.00           H  
ATOM   4245  N   ASN B 277     -20.956 -11.887  20.561  1.00  0.00           N  
ATOM   4246  CA  ASN B 277     -20.245 -10.810  21.246  1.00  0.00           C  
ATOM   4247  C   ASN B 277     -18.901 -11.269  21.817  1.00  0.00           C  
ATOM   4248  O   ASN B 277     -18.508 -10.855  22.899  1.00  0.00           O  
ATOM   4249  CB  ASN B 277     -21.113 -10.225  22.345  1.00  0.00           C  
ATOM   4250  CG  ASN B 277     -20.705  -8.828  22.721  1.00  0.00           C  
ATOM   4251  ND2 ASN B 277     -20.985  -8.445  23.941  1.00  0.00           N  
ATOM   4252  OD1 ASN B 277     -20.137  -8.093  21.905  1.00  0.00           O  
ATOM   4253  H   ASN B 277     -21.070 -12.776  21.025  1.00  0.00           H  
ATOM   4254  HA  ASN B 277     -20.024 -10.025  20.521  1.00  0.00           H  
ATOM   4255 1HB  ASN B 277     -22.153 -10.213  22.019  1.00  0.00           H  
ATOM   4256 2HB  ASN B 277     -21.054 -10.859  23.231  1.00  0.00           H  
ATOM   4257 1HD2 ASN B 277     -20.737  -7.525  24.246  1.00  0.00           H  
ATOM   4258 2HD2 ASN B 277     -21.445  -9.072  24.568  1.00  0.00           H  
ATOM   4259  N   LEU B 278     -18.178 -12.100  21.063  1.00  0.00           N  
ATOM   4260  CA  LEU B 278     -16.865 -12.574  21.497  1.00  0.00           C  
ATOM   4261  C   LEU B 278     -15.774 -11.558  21.179  1.00  0.00           C  
ATOM   4262  O   LEU B 278     -15.874 -10.811  20.204  1.00  0.00           O  
ATOM   4263  CB  LEU B 278     -16.504 -13.895  20.814  1.00  0.00           C  
ATOM   4264  CG  LEU B 278     -17.434 -15.091  20.997  1.00  0.00           C  
ATOM   4265  CD1 LEU B 278     -16.877 -16.295  20.261  1.00  0.00           C  
ATOM   4266  CD2 LEU B 278     -17.621 -15.412  22.468  1.00  0.00           C  
ATOM   4267  H   LEU B 278     -18.544 -12.411  20.175  1.00  0.00           H  
ATOM   4268  HA  LEU B 278     -16.894 -12.742  22.573  1.00  0.00           H  
ATOM   4269 1HB  LEU B 278     -16.439 -13.723  19.739  1.00  0.00           H  
ATOM   4270 2HB  LEU B 278     -15.524 -14.215  21.168  1.00  0.00           H  
ATOM   4271  HG  LEU B 278     -18.408 -14.865  20.562  1.00  0.00           H  
ATOM   4272 1HD1 LEU B 278     -17.547 -17.145  20.397  1.00  0.00           H  
ATOM   4273 2HD1 LEU B 278     -16.795 -16.067  19.198  1.00  0.00           H  
ATOM   4274 3HD1 LEU B 278     -15.894 -16.543  20.658  1.00  0.00           H  
ATOM   4275 1HD2 LEU B 278     -18.289 -16.268  22.572  1.00  0.00           H  
ATOM   4276 2HD2 LEU B 278     -16.655 -15.649  22.916  1.00  0.00           H  
ATOM   4277 3HD2 LEU B 278     -18.054 -14.550  22.977  1.00  0.00           H  
ATOM   4278  N   THR B 279     -14.725 -11.554  21.998  1.00  0.00           N  
ATOM   4279  CA  THR B 279     -13.518 -10.796  21.702  1.00  0.00           C  
ATOM   4280  C   THR B 279     -12.511 -11.719  21.014  1.00  0.00           C  
ATOM   4281  O   THR B 279     -12.720 -12.929  20.916  1.00  0.00           O  
ATOM   4282  CB  THR B 279     -12.892 -10.171  22.966  1.00  0.00           C  
ATOM   4283  CG2 THR B 279     -13.918  -9.316  23.724  1.00  0.00           C  
ATOM   4284  OG1 THR B 279     -12.390 -11.198  23.820  1.00  0.00           O  
ATOM   4285  H   THR B 279     -14.770 -12.092  22.852  1.00  0.00           H  
ATOM   4286  HA  THR B 279     -13.778  -9.985  21.021  1.00  0.00           H  
ATOM   4287  HB  THR B 279     -12.049  -9.541  22.681  1.00  0.00           H  
ATOM   4288  HG1 THR B 279     -12.966 -11.288  24.584  1.00  0.00           H  
ATOM   4289 1HG2 THR B 279     -13.450  -8.887  24.609  1.00  0.00           H  
ATOM   4290 2HG2 THR B 279     -14.272  -8.514  23.075  1.00  0.00           H  
ATOM   4291 3HG2 THR B 279     -14.759  -9.939  24.023  1.00  0.00           H  
ATOM   4292  N   VAL B 280     -11.419 -11.135  20.534  1.00  0.00           N  
ATOM   4293  CA  VAL B 280     -10.323 -11.900  19.950  1.00  0.00           C  
ATOM   4294  C   VAL B 280      -9.766 -12.882  20.998  1.00  0.00           C  
ATOM   4295  O   VAL B 280      -9.484 -14.042  20.687  1.00  0.00           O  
ATOM   4296  CB  VAL B 280      -9.232 -10.962  19.375  1.00  0.00           C  
ATOM   4297  CG1 VAL B 280      -7.964 -11.733  19.060  1.00  0.00           C  
ATOM   4298  CG2 VAL B 280      -9.765 -10.257  18.127  1.00  0.00           C  
ATOM   4299  H   VAL B 280     -11.348 -10.128  20.576  1.00  0.00           H  
ATOM   4300  HA  VAL B 280     -10.719 -12.506  19.134  1.00  0.00           H  
ATOM   4301  HB  VAL B 280      -8.967 -10.221  20.131  1.00  0.00           H  
ATOM   4302 1HG1 VAL B 280      -7.215 -11.051  18.658  1.00  0.00           H  
ATOM   4303 2HG1 VAL B 280      -7.583 -12.194  19.971  1.00  0.00           H  
ATOM   4304 3HG1 VAL B 280      -8.182 -12.505  18.324  1.00  0.00           H  
ATOM   4305 1HG2 VAL B 280      -8.997  -9.597  17.725  1.00  0.00           H  
ATOM   4306 2HG2 VAL B 280     -10.036 -11.001  17.377  1.00  0.00           H  
ATOM   4307 3HG2 VAL B 280     -10.646  -9.671  18.390  1.00  0.00           H  
ATOM   4308  N   LYS B 281      -9.648 -12.429  22.242  1.00  0.00           N  
ATOM   4309  CA  LYS B 281      -9.206 -13.304  23.328  1.00  0.00           C  
ATOM   4310  C   LYS B 281     -10.174 -14.459  23.582  1.00  0.00           C  
ATOM   4311  O   LYS B 281      -9.744 -15.601  23.760  1.00  0.00           O  
ATOM   4312  CB  LYS B 281      -8.986 -12.507  24.619  1.00  0.00           C  
ATOM   4313  CG  LYS B 281      -7.762 -11.615  24.577  1.00  0.00           C  
ATOM   4314  CD  LYS B 281      -7.539 -10.901  25.899  1.00  0.00           C  
ATOM   4315  CE  LYS B 281      -6.292 -10.037  25.854  1.00  0.00           C  
ATOM   4316  NZ  LYS B 281      -6.048  -9.378  27.166  1.00  0.00           N  
ATOM   4317  H   LYS B 281      -9.868 -11.464  22.446  1.00  0.00           H  
ATOM   4318  HA  LYS B 281      -8.258 -13.760  23.040  1.00  0.00           H  
ATOM   4319 1HB  LYS B 281      -9.857 -11.883  24.814  1.00  0.00           H  
ATOM   4320 2HB  LYS B 281      -8.879 -13.195  25.459  1.00  0.00           H  
ATOM   4321 1HG  LYS B 281      -6.881 -12.217  24.350  1.00  0.00           H  
ATOM   4322 2HG  LYS B 281      -7.882 -10.870  23.792  1.00  0.00           H  
ATOM   4323 1HD  LYS B 281      -8.401 -10.271  26.122  1.00  0.00           H  
ATOM   4324 2HD  LYS B 281      -7.434 -11.637  26.696  1.00  0.00           H  
ATOM   4325 1HE  LYS B 281      -5.431 -10.654  25.597  1.00  0.00           H  
ATOM   4326 2HE  LYS B 281      -6.404  -9.272  25.085  1.00  0.00           H  
ATOM   4327 1HZ  LYS B 281      -5.213  -8.810  27.109  1.00  0.00           H  
ATOM   4328 2HZ  LYS B 281      -6.836  -8.793  27.402  1.00  0.00           H  
ATOM   4329 3HZ  LYS B 281      -5.926 -10.082  27.880  1.00  0.00           H  
ATOM   4330  N   GLY B 282     -11.474 -14.175  23.618  1.00  0.00           N  
ATOM   4331  CA  GLY B 282     -12.480 -15.233  23.807  1.00  0.00           C  
ATOM   4332  C   GLY B 282     -12.504 -16.248  22.677  1.00  0.00           C  
ATOM   4333  O   GLY B 282     -12.696 -17.459  22.885  1.00  0.00           O  
ATOM   4334  H   GLY B 282     -11.781 -13.217  23.513  1.00  0.00           H  
ATOM   4335 1HA  GLY B 282     -12.284 -15.757  24.743  1.00  0.00           H  
ATOM   4336 2HA  GLY B 282     -13.469 -14.784  23.893  1.00  0.00           H  
ATOM   4337  N   HIS B 283     -12.304 -15.754  21.468  1.00  0.00           N  
ATOM   4338  CA  HIS B 283     -12.262 -16.605  20.277  1.00  0.00           C  
ATOM   4339  C   HIS B 283     -10.985 -17.453  20.309  1.00  0.00           C  
ATOM   4340  O   HIS B 283     -11.036 -18.677  20.196  1.00  0.00           O  
ATOM   4341  CB  HIS B 283     -12.312 -15.708  19.039  1.00  0.00           C  
ATOM   4342  CG  HIS B 283     -12.720 -16.391  17.775  1.00  0.00           C  
ATOM   4343  CD2 HIS B 283     -13.866 -16.321  17.057  1.00  0.00           C  
ATOM   4344  ND1 HIS B 283     -11.861 -17.183  17.044  1.00  0.00           N  
ATOM   4345  CE1 HIS B 283     -12.468 -17.597  15.948  1.00  0.00           C  
ATOM   4346  NE2 HIS B 283     -13.691 -17.095  15.935  1.00  0.00           N  
ATOM   4347  H   HIS B 283     -12.176 -14.757  21.365  1.00  0.00           H  
ATOM   4348  HA  HIS B 283     -13.127 -17.268  20.274  1.00  0.00           H  
ATOM   4349 1HB  HIS B 283     -13.014 -14.890  19.210  1.00  0.00           H  
ATOM   4350 2HB  HIS B 283     -11.331 -15.266  18.870  1.00  0.00           H  
ATOM   4351  HD2 HIS B 283     -14.767 -15.772  17.330  1.00  0.00           H  
ATOM   4352  HE1 HIS B 283     -12.035 -18.245  15.186  1.00  0.00           H  
ATOM   4353  HE2 HIS B 283     -14.385 -17.253  15.219  1.00  0.00           H  
ATOM   4354  N   ALA B 284      -9.845 -16.790  20.512  1.00  0.00           N  
ATOM   4355  CA  ALA B 284      -8.549 -17.478  20.565  1.00  0.00           C  
ATOM   4356  C   ALA B 284      -8.417 -18.494  21.693  1.00  0.00           C  
ATOM   4357  O   ALA B 284      -7.657 -19.448  21.564  1.00  0.00           O  
ATOM   4358  CB  ALA B 284      -7.425 -16.463  20.651  1.00  0.00           C  
ATOM   4359  H   ALA B 284      -9.876 -15.788  20.633  1.00  0.00           H  
ATOM   4360  HA  ALA B 284      -8.437 -18.057  19.649  1.00  0.00           H  
ATOM   4361 1HB  ALA B 284      -6.468 -16.985  20.689  1.00  0.00           H  
ATOM   4362 2HB  ALA B 284      -7.450 -15.816  19.774  1.00  0.00           H  
ATOM   4363 3HB  ALA B 284      -7.547 -15.862  21.549  1.00  0.00           H  
ATOM   4364  N   LYS B 285      -9.157 -18.301  22.785  1.00  0.00           N  
ATOM   4365  CA  LYS B 285      -9.198 -19.284  23.874  1.00  0.00           C  
ATOM   4366  C   LYS B 285      -9.564 -20.681  23.341  1.00  0.00           C  
ATOM   4367  O   LYS B 285      -9.067 -21.685  23.848  1.00  0.00           O  
ATOM   4368  CB  LYS B 285     -10.193 -18.850  24.950  1.00  0.00           C  
ATOM   4369  CG  LYS B 285     -10.172 -19.708  26.209  1.00  0.00           C  
ATOM   4370  CD  LYS B 285      -8.876 -19.524  26.982  1.00  0.00           C  
ATOM   4371  CE  LYS B 285      -8.986 -20.089  28.392  1.00  0.00           C  
ATOM   4372  NZ  LYS B 285      -9.201 -21.561  28.387  1.00  0.00           N  
ATOM   4373  H   LYS B 285      -9.705 -17.457  22.865  1.00  0.00           H  
ATOM   4374  HA  LYS B 285      -8.199 -19.362  24.306  1.00  0.00           H  
ATOM   4375 1HB  LYS B 285      -9.984 -17.821  25.244  1.00  0.00           H  
ATOM   4376 2HB  LYS B 285     -11.204 -18.876  24.544  1.00  0.00           H  
ATOM   4377 1HG  LYS B 285     -11.011 -19.432  26.850  1.00  0.00           H  
ATOM   4378 2HG  LYS B 285     -10.277 -20.758  25.934  1.00  0.00           H  
ATOM   4379 1HD  LYS B 285      -8.065 -20.033  26.458  1.00  0.00           H  
ATOM   4380 2HD  LYS B 285      -8.635 -18.462  27.044  1.00  0.00           H  
ATOM   4381 1HE  LYS B 285      -8.073 -19.869  28.943  1.00  0.00           H  
ATOM   4382 2HE  LYS B 285      -9.820 -19.614  28.908  1.00  0.00           H  
ATOM   4383 1HZ  LYS B 285      -9.270 -21.895  29.337  1.00  0.00           H  
ATOM   4384 2HZ  LYS B 285     -10.057 -21.774  27.893  1.00  0.00           H  
ATOM   4385 3HZ  LYS B 285      -8.424 -22.013  27.926  1.00  0.00           H  
ATOM   4386  N   CYS B 286     -10.395 -20.751  22.302  1.00  0.00           N  
ATOM   4387  CA  CYS B 286     -10.734 -22.033  21.690  1.00  0.00           C  
ATOM   4388  C   CYS B 286      -9.524 -22.721  21.075  1.00  0.00           C  
ATOM   4389  O   CYS B 286      -9.382 -23.927  21.166  1.00  0.00           O  
ATOM   4390  CB  CYS B 286     -11.798 -21.841  20.608  1.00  0.00           C  
ATOM   4391  SG  CYS B 286     -13.403 -21.298  21.240  1.00  0.00           S  
ATOM   4392  H   CYS B 286     -10.800 -19.905  21.927  1.00  0.00           H  
ATOM   4393  HA  CYS B 286     -11.124 -22.694  22.465  1.00  0.00           H  
ATOM   4394 1HB  CYS B 286     -11.453 -21.103  19.884  1.00  0.00           H  
ATOM   4395 2HB  CYS B 286     -11.946 -22.779  20.073  1.00  0.00           H  
ATOM   4396  HG  CYS B 286     -13.079 -20.015  21.356  1.00  0.00           H  
ATOM   4397  N   VAL B 287      -8.653 -21.939  20.443  1.00  0.00           N  
ATOM   4398  CA  VAL B 287      -7.395 -22.477  19.899  1.00  0.00           C  
ATOM   4399  C   VAL B 287      -6.498 -22.972  21.039  1.00  0.00           C  
ATOM   4400  O   VAL B 287      -5.900 -24.043  20.946  1.00  0.00           O  
ATOM   4401  CB  VAL B 287      -6.652 -21.403  19.084  1.00  0.00           C  
ATOM   4402  CG1 VAL B 287      -5.285 -21.913  18.653  1.00  0.00           C  
ATOM   4403  CG2 VAL B 287      -7.484 -21.002  17.875  1.00  0.00           C  
ATOM   4404  H   VAL B 287      -8.855 -20.956  20.332  1.00  0.00           H  
ATOM   4405  HA  VAL B 287      -7.634 -23.323  19.251  1.00  0.00           H  
ATOM   4406  HB  VAL B 287      -6.484 -20.532  19.717  1.00  0.00           H  
ATOM   4407 1HG1 VAL B 287      -4.772 -21.141  18.079  1.00  0.00           H  
ATOM   4408 2HG1 VAL B 287      -4.695 -22.161  19.535  1.00  0.00           H  
ATOM   4409 3HG1 VAL B 287      -5.407 -22.803  18.036  1.00  0.00           H  
ATOM   4410 1HG2 VAL B 287      -6.951 -20.241  17.304  1.00  0.00           H  
ATOM   4411 2HG2 VAL B 287      -7.656 -21.874  17.245  1.00  0.00           H  
ATOM   4412 3HG2 VAL B 287      -8.441 -20.601  18.209  1.00  0.00           H  
ATOM   4413  N   GLU B 288      -6.408 -22.190  22.113  1.00  0.00           N  
ATOM   4414  CA  GLU B 288      -5.594 -22.574  23.275  1.00  0.00           C  
ATOM   4415  C   GLU B 288      -6.032 -23.910  23.859  1.00  0.00           C  
ATOM   4416  O   GLU B 288      -5.194 -24.742  24.192  1.00  0.00           O  
ATOM   4417  CB  GLU B 288      -5.663 -21.528  24.387  1.00  0.00           C  
ATOM   4418  CG  GLU B 288      -4.999 -20.207  24.056  1.00  0.00           C  
ATOM   4419  CD  GLU B 288      -5.193 -19.180  25.150  1.00  0.00           C  
ATOM   4420  OE1 GLU B 288      -5.157 -19.563  26.341  1.00  0.00           O  
ATOM   4421  OE2 GLU B 288      -5.389 -17.995  24.810  1.00  0.00           O  
ATOM   4422  H   GLU B 288      -6.911 -21.313  22.133  1.00  0.00           H  
ATOM   4423  HA  GLU B 288      -4.555 -22.660  22.955  1.00  0.00           H  
ATOM   4424 1HB  GLU B 288      -6.704 -21.321  24.630  1.00  0.00           H  
ATOM   4425 2HB  GLU B 288      -5.188 -21.919  25.286  1.00  0.00           H  
ATOM   4426 1HG  GLU B 288      -3.932 -20.375  23.909  1.00  0.00           H  
ATOM   4427 2HG  GLU B 288      -5.411 -19.830  23.123  1.00  0.00           H  
ATOM   4428  N   VAL B 289      -7.342 -24.115  23.980  1.00  0.00           N  
ATOM   4429  CA  VAL B 289      -7.883 -25.375  24.502  1.00  0.00           C  
ATOM   4430  C   VAL B 289      -7.522 -26.555  23.598  1.00  0.00           C  
ATOM   4431  O   VAL B 289      -7.026 -27.581  24.069  1.00  0.00           O  
ATOM   4432  CB  VAL B 289      -9.414 -25.286  24.635  1.00  0.00           C  
ATOM   4433  CG1 VAL B 289     -10.006 -26.659  24.913  1.00  0.00           C  
ATOM   4434  CG2 VAL B 289      -9.782 -24.307  25.737  1.00  0.00           C  
ATOM   4435  H   VAL B 289      -7.980 -23.383  23.703  1.00  0.00           H  
ATOM   4436  HA  VAL B 289      -7.420 -25.576  25.469  1.00  0.00           H  
ATOM   4437  HB  VAL B 289      -9.831 -24.943  23.688  1.00  0.00           H  
ATOM   4438 1HG1 VAL B 289     -11.090 -26.579  25.001  1.00  0.00           H  
ATOM   4439 2HG1 VAL B 289      -9.760 -27.334  24.093  1.00  0.00           H  
ATOM   4440 3HG1 VAL B 289      -9.594 -27.052  25.842  1.00  0.00           H  
ATOM   4441 1HG2 VAL B 289     -10.868 -24.248  25.825  1.00  0.00           H  
ATOM   4442 2HG2 VAL B 289      -9.360 -24.647  26.683  1.00  0.00           H  
ATOM   4443 3HG2 VAL B 289      -9.385 -23.320  25.497  1.00  0.00           H  
ATOM   4444  N   VAL B 290      -7.772 -26.404  22.303  1.00  0.00           N  
ATOM   4445  CA  VAL B 290      -7.555 -27.495  21.351  1.00  0.00           C  
ATOM   4446  C   VAL B 290      -6.071 -27.872  21.326  1.00  0.00           C  
ATOM   4447  O   VAL B 290      -5.736 -29.056  21.311  1.00  0.00           O  
ATOM   4448  CB  VAL B 290      -8.114 -27.142  19.951  1.00  0.00           C  
ATOM   4449  CG1 VAL B 290      -7.731 -28.183  18.913  1.00  0.00           C  
ATOM   4450  CG2 VAL B 290      -9.636 -27.032  20.021  1.00  0.00           C  
ATOM   4451  H   VAL B 290      -8.118 -25.518  21.965  1.00  0.00           H  
ATOM   4452  HA  VAL B 290      -8.078 -28.381  21.713  1.00  0.00           H  
ATOM   4453  HB  VAL B 290      -7.693 -26.188  19.632  1.00  0.00           H  
ATOM   4454 1HG1 VAL B 290      -8.142 -27.899  17.943  1.00  0.00           H  
ATOM   4455 2HG1 VAL B 290      -6.645 -28.242  18.843  1.00  0.00           H  
ATOM   4456 3HG1 VAL B 290      -8.130 -29.153  19.205  1.00  0.00           H  
ATOM   4457 1HG2 VAL B 290     -10.030 -26.782  19.036  1.00  0.00           H  
ATOM   4458 2HG2 VAL B 290     -10.054 -27.985  20.347  1.00  0.00           H  
ATOM   4459 3HG2 VAL B 290      -9.913 -26.253  20.731  1.00  0.00           H  
ATOM   4460  N   LYS B 291      -5.205 -26.860  21.352  1.00  0.00           N  
ATOM   4461  CA  LYS B 291      -3.743 -27.042  21.403  1.00  0.00           C  
ATOM   4462  C   LYS B 291      -3.245 -27.960  22.501  1.00  0.00           C  
ATOM   4463  O   LYS B 291      -2.307 -28.739  22.276  1.00  0.00           O  
ATOM   4464  CB  LYS B 291      -3.041 -25.698  21.607  1.00  0.00           C  
ATOM   4465  CG  LYS B 291      -2.853 -24.892  20.359  1.00  0.00           C  
ATOM   4466  CD  LYS B 291      -2.094 -23.620  20.692  1.00  0.00           C  
ATOM   4467  CE  LYS B 291      -0.670 -23.886  21.165  1.00  0.00           C  
ATOM   4468  NZ  LYS B 291      -0.087 -22.702  21.856  1.00  0.00           N  
ATOM   4469  H   LYS B 291      -5.583 -25.923  21.338  1.00  0.00           H  
ATOM   4470  HA  LYS B 291      -3.413 -27.466  20.452  1.00  0.00           H  
ATOM   4471 1HB  LYS B 291      -3.614 -25.092  22.310  1.00  0.00           H  
ATOM   4472 2HB  LYS B 291      -2.058 -25.864  22.046  1.00  0.00           H  
ATOM   4473 1HG  LYS B 291      -2.297 -25.478  19.627  1.00  0.00           H  
ATOM   4474 2HG  LYS B 291      -3.827 -24.645  19.935  1.00  0.00           H  
ATOM   4475 1HD  LYS B 291      -2.047 -22.981  19.808  1.00  0.00           H  
ATOM   4476 2HD  LYS B 291      -2.618 -23.079  21.480  1.00  0.00           H  
ATOM   4477 1HE  LYS B 291      -0.667 -24.730  21.850  1.00  0.00           H  
ATOM   4478 2HE  LYS B 291      -0.044 -24.137  20.308  1.00  0.00           H  
ATOM   4479 1HZ  LYS B 291       0.854 -22.914  22.153  1.00  0.00           H  
ATOM   4480 2HZ  LYS B 291      -0.069 -21.915  21.221  1.00  0.00           H  
ATOM   4481 3HZ  LYS B 291      -0.650 -22.470  22.661  1.00  0.00           H  
ATOM   4482  N   THR B 292      -3.853 -27.854  23.685  1.00  0.00           N  
ATOM   4483  CA  THR B 292      -3.351 -28.540  24.886  1.00  0.00           C  
ATOM   4484  C   THR B 292      -3.440 -30.059  24.786  1.00  0.00           C  
ATOM   4485  O   THR B 292      -2.820 -30.756  25.580  1.00  0.00           O  
ATOM   4486  CB  THR B 292      -4.066 -28.117  26.196  1.00  0.00           C  
ATOM   4487  CG2 THR B 292      -3.810 -26.652  26.520  1.00  0.00           C  
ATOM   4488  OG1 THR B 292      -5.474 -28.380  26.110  1.00  0.00           O  
ATOM   4489  H   THR B 292      -4.683 -27.284  23.754  1.00  0.00           H  
ATOM   4490  HA  THR B 292      -2.295 -28.299  25.007  1.00  0.00           H  
ATOM   4491  HB  THR B 292      -3.701 -28.727  27.023  1.00  0.00           H  
ATOM   4492  HG1 THR B 292      -5.814 -28.030  25.281  1.00  0.00           H  
ATOM   4493 1HG2 THR B 292      -4.325 -26.388  27.444  1.00  0.00           H  
ATOM   4494 2HG2 THR B 292      -2.739 -26.487  26.640  1.00  0.00           H  
ATOM   4495 3HG2 THR B 292      -4.182 -26.029  25.707  1.00  0.00           H  
ATOM   4496  N   PHE B 293      -4.196 -30.570  23.809  1.00  0.00           N  
ATOM   4497  CA  PHE B 293      -4.317 -32.021  23.612  1.00  0.00           C  
ATOM   4498  C   PHE B 293      -3.176 -32.651  22.807  1.00  0.00           C  
ATOM   4499  O   PHE B 293      -3.098 -33.876  22.717  1.00  0.00           O  
ATOM   4500  CB  PHE B 293      -5.697 -32.379  23.039  1.00  0.00           C  
ATOM   4501  CG  PHE B 293      -6.817 -32.052  23.981  1.00  0.00           C  
ATOM   4502  CD1 PHE B 293      -7.125 -32.913  25.033  1.00  0.00           C  
ATOM   4503  CD2 PHE B 293      -7.518 -30.857  23.866  1.00  0.00           C  
ATOM   4504  CE1 PHE B 293      -8.130 -32.595  25.940  1.00  0.00           C  
ATOM   4505  CE2 PHE B 293      -8.518 -30.536  24.759  1.00  0.00           C  
ATOM   4506  CZ  PHE B 293      -8.830 -31.408  25.797  1.00  0.00           C  
ATOM   4507  H   PHE B 293      -4.696 -29.946  23.191  1.00  0.00           H  
ATOM   4508  HA  PHE B 293      -4.206 -32.512  24.580  1.00  0.00           H  
ATOM   4509 1HB  PHE B 293      -5.854 -31.839  22.106  1.00  0.00           H  
ATOM   4510 2HB  PHE B 293      -5.731 -33.444  22.809  1.00  0.00           H  
ATOM   4511  HD1 PHE B 293      -6.568 -33.844  25.141  1.00  0.00           H  
ATOM   4512  HD2 PHE B 293      -7.273 -30.174  23.053  1.00  0.00           H  
ATOM   4513  HE1 PHE B 293      -8.363 -33.278  26.755  1.00  0.00           H  
ATOM   4514  HE2 PHE B 293      -9.066 -29.599  24.653  1.00  0.00           H  
ATOM   4515  HZ  PHE B 293      -9.626 -31.157  26.496  1.00  0.00           H  
ATOM   4516  N   ASN B 294      -2.302 -31.825  22.230  1.00  0.00           N  
ATOM   4517  CA  ASN B 294      -1.086 -32.304  21.560  1.00  0.00           C  
ATOM   4518  C   ASN B 294      -1.380 -33.339  20.467  1.00  0.00           C  
ATOM   4519  O   ASN B 294      -0.710 -34.369  20.348  1.00  0.00           O  
ATOM   4520  CB  ASN B 294      -0.118 -32.877  22.578  1.00  0.00           C  
ATOM   4521  CG  ASN B 294       1.278 -33.014  22.037  1.00  0.00           C  
ATOM   4522  ND2 ASN B 294       1.918 -34.114  22.340  1.00  0.00           N  
ATOM   4523  OD1 ASN B 294       1.778 -32.119  21.344  1.00  0.00           O  
ATOM   4524  H   ASN B 294      -2.491 -30.832  22.258  1.00  0.00           H  
ATOM   4525  HA  ASN B 294      -0.630 -31.467  21.028  1.00  0.00           H  
ATOM   4526 1HB  ASN B 294      -0.092 -32.235  23.459  1.00  0.00           H  
ATOM   4527 2HB  ASN B 294      -0.468 -33.859  22.898  1.00  0.00           H  
ATOM   4528 1HD2 ASN B 294       2.851 -34.258  22.008  1.00  0.00           H  
ATOM   4529 2HD2 ASN B 294       1.476 -34.810  22.904  1.00  0.00           H  
ATOM   4530  N   LEU B 295      -2.408 -33.050  19.677  1.00  0.00           N  
ATOM   4531  CA  LEU B 295      -2.758 -33.846  18.516  1.00  0.00           C  
ATOM   4532  C   LEU B 295      -2.410 -33.049  17.273  1.00  0.00           C  
ATOM   4533  O   LEU B 295      -2.507 -31.812  17.290  1.00  0.00           O  
ATOM   4534  CB  LEU B 295      -4.250 -34.205  18.523  1.00  0.00           C  
ATOM   4535  CG  LEU B 295      -4.720 -35.075  19.696  1.00  0.00           C  
ATOM   4536  CD1 LEU B 295      -6.232 -35.238  19.634  1.00  0.00           C  
ATOM   4537  CD2 LEU B 295      -4.020 -36.424  19.640  1.00  0.00           C  
ATOM   4538  H   LEU B 295      -2.964 -32.237  19.903  1.00  0.00           H  
ATOM   4539  HA  LEU B 295      -2.213 -34.788  18.566  1.00  0.00           H  
ATOM   4540 1HB  LEU B 295      -4.828 -33.283  18.541  1.00  0.00           H  
ATOM   4541 2HB  LEU B 295      -4.483 -34.738  17.602  1.00  0.00           H  
ATOM   4542  HG  LEU B 295      -4.478 -34.578  20.636  1.00  0.00           H  
ATOM   4543 1HD1 LEU B 295      -6.565 -35.855  20.467  1.00  0.00           H  
ATOM   4544 2HD1 LEU B 295      -6.707 -34.260  19.695  1.00  0.00           H  
ATOM   4545 3HD1 LEU B 295      -6.507 -35.719  18.695  1.00  0.00           H  
ATOM   4546 1HD2 LEU B 295      -4.353 -37.040  20.476  1.00  0.00           H  
ATOM   4547 2HD2 LEU B 295      -4.263 -36.921  18.702  1.00  0.00           H  
ATOM   4548 3HD2 LEU B 295      -2.941 -36.277  19.706  1.00  0.00           H  
ATOM   4549  N   PRO B 296      -2.019 -33.743  16.185  1.00  0.00           N  
ATOM   4550  CA  PRO B 296      -1.870 -33.112  14.874  1.00  0.00           C  
ATOM   4551  C   PRO B 296      -3.097 -32.255  14.579  1.00  0.00           C  
ATOM   4552  O   PRO B 296      -4.213 -32.779  14.602  1.00  0.00           O  
ATOM   4553  CB  PRO B 296      -1.758 -34.302  13.915  1.00  0.00           C  
ATOM   4554  CG  PRO B 296      -1.152 -35.383  14.743  1.00  0.00           C  
ATOM   4555  CD  PRO B 296      -1.785 -35.215  16.099  1.00  0.00           C  
ATOM   4556  HA  PRO B 296      -0.934 -32.534  14.854  1.00  0.00           H  
ATOM   4557 1HB  PRO B 296      -2.753 -34.567  13.527  1.00  0.00           H  
ATOM   4558 2HB  PRO B 296      -1.139 -34.029  13.048  1.00  0.00           H  
ATOM   4559 1HG  PRO B 296      -1.361 -36.366  14.296  1.00  0.00           H  
ATOM   4560 2HG  PRO B 296      -0.058 -35.273  14.769  1.00  0.00           H  
ATOM   4561 1HD  PRO B 296      -2.731 -35.776  16.135  1.00  0.00           H  
ATOM   4562 2HD  PRO B 296      -1.091 -35.575  16.873  1.00  0.00           H  
ATOM   4563  N   LEU B 297      -2.885 -30.962  14.347  1.00  0.00           N  
ATOM   4564  CA  LEU B 297      -3.983 -30.000  14.260  1.00  0.00           C  
ATOM   4565  C   LEU B 297      -3.873 -29.141  12.997  1.00  0.00           C  
ATOM   4566  O   LEU B 297      -2.833 -28.548  12.730  1.00  0.00           O  
ATOM   4567  CB  LEU B 297      -3.991 -29.098  15.501  1.00  0.00           C  
ATOM   4568  CG  LEU B 297      -4.936 -27.891  15.440  1.00  0.00           C  
ATOM   4569  CD1 LEU B 297      -6.378 -28.376  15.383  1.00  0.00           C  
ATOM   4570  CD2 LEU B 297      -4.705 -27.003  16.654  1.00  0.00           C  
ATOM   4571  H   LEU B 297      -1.936 -30.638  14.228  1.00  0.00           H  
ATOM   4572  HA  LEU B 297      -4.920 -30.549  14.193  1.00  0.00           H  
ATOM   4573 1HB  LEU B 297      -4.276 -29.699  16.365  1.00  0.00           H  
ATOM   4574 2HB  LEU B 297      -2.982 -28.721  15.665  1.00  0.00           H  
ATOM   4575  HG  LEU B 297      -4.739 -27.322  14.531  1.00  0.00           H  
ATOM   4576 1HD1 LEU B 297      -7.048 -27.518  15.340  1.00  0.00           H  
ATOM   4577 2HD1 LEU B 297      -6.520 -28.992  14.496  1.00  0.00           H  
ATOM   4578 3HD1 LEU B 297      -6.598 -28.964  16.273  1.00  0.00           H  
ATOM   4579 1HD2 LEU B 297      -5.376 -26.145  16.610  1.00  0.00           H  
ATOM   4580 2HD2 LEU B 297      -4.901 -27.572  17.564  1.00  0.00           H  
ATOM   4581 3HD2 LEU B 297      -3.671 -26.656  16.660  1.00  0.00           H  
ATOM   4582  N   LEU B 298      -4.951 -29.109  12.220  1.00  0.00           N  
ATOM   4583  CA  LEU B 298      -5.069 -28.259  11.047  1.00  0.00           C  
ATOM   4584  C   LEU B 298      -5.975 -27.104  11.430  1.00  0.00           C  
ATOM   4585  O   LEU B 298      -7.128 -27.331  11.788  1.00  0.00           O  
ATOM   4586  CB  LEU B 298      -5.680 -29.041   9.889  1.00  0.00           C  
ATOM   4587  CG  LEU B 298      -5.920 -28.320   8.560  1.00  0.00           C  
ATOM   4588  CD1 LEU B 298      -4.624 -27.824   7.944  1.00  0.00           C  
ATOM   4589  CD2 LEU B 298      -6.625 -29.263   7.602  1.00  0.00           C  
ATOM   4590  H   LEU B 298      -5.720 -29.714  12.470  1.00  0.00           H  
ATOM   4591  HA  LEU B 298      -4.072 -27.927  10.758  1.00  0.00           H  
ATOM   4592 1HB  LEU B 298      -5.032 -29.886   9.661  1.00  0.00           H  
ATOM   4593 2HB  LEU B 298      -6.650 -29.426  10.203  1.00  0.00           H  
ATOM   4594  HG  LEU B 298      -6.539 -27.440   8.730  1.00  0.00           H  
ATOM   4595 1HD1 LEU B 298      -4.839 -27.319   7.003  1.00  0.00           H  
ATOM   4596 2HD1 LEU B 298      -4.141 -27.126   8.628  1.00  0.00           H  
ATOM   4597 3HD1 LEU B 298      -3.962 -28.670   7.760  1.00  0.00           H  
ATOM   4598 1HD2 LEU B 298      -6.798 -28.754   6.653  1.00  0.00           H  
ATOM   4599 2HD2 LEU B 298      -6.003 -30.142   7.434  1.00  0.00           H  
ATOM   4600 3HD2 LEU B 298      -7.578 -29.569   8.031  1.00  0.00           H  
ATOM   4601  N   MET B 299      -5.443 -25.882  11.373  1.00  0.00           N  
ATOM   4602  CA  MET B 299      -6.187 -24.675  11.723  1.00  0.00           C  
ATOM   4603  C   MET B 299      -6.555 -23.925  10.456  1.00  0.00           C  
ATOM   4604  O   MET B 299      -5.685 -23.536   9.673  1.00  0.00           O  
ATOM   4605  CB  MET B 299      -5.366 -23.770  12.635  1.00  0.00           C  
ATOM   4606  CG  MET B 299      -5.053 -24.353  13.990  1.00  0.00           C  
ATOM   4607  SD  MET B 299      -4.032 -23.222  14.939  1.00  0.00           S  
ATOM   4608  CE  MET B 299      -5.231 -21.878  15.003  1.00  0.00           C  
ATOM   4609  H   MET B 299      -4.481 -25.798  11.074  1.00  0.00           H  
ATOM   4610  HA  MET B 299      -7.091 -24.968  12.255  1.00  0.00           H  
ATOM   4611 1HB  MET B 299      -4.420 -23.530  12.154  1.00  0.00           H  
ATOM   4612 2HB  MET B 299      -5.900 -22.832  12.794  1.00  0.00           H  
ATOM   4613 1HG  MET B 299      -5.982 -24.545  14.526  1.00  0.00           H  
ATOM   4614 2HG  MET B 299      -4.530 -25.301  13.866  1.00  0.00           H  
ATOM   4615 1HE  MET B 299      -4.809 -21.040  15.559  1.00  0.00           H  
ATOM   4616 2HE  MET B 299      -5.473 -21.557  13.989  1.00  0.00           H  
ATOM   4617 3HE  MET B 299      -6.138 -22.223  15.500  1.00  0.00           H  
ATOM   4618  N   LEU B 300      -7.854 -23.707  10.267  1.00  0.00           N  
ATOM   4619  CA  LEU B 300      -8.390 -23.122   9.051  1.00  0.00           C  
ATOM   4620  C   LEU B 300      -9.151 -21.843   9.356  1.00  0.00           C  
ATOM   4621  O   LEU B 300      -9.622 -21.630  10.484  1.00  0.00           O  
ATOM   4622  CB  LEU B 300      -9.313 -24.122   8.347  1.00  0.00           C  
ATOM   4623  CG  LEU B 300      -8.696 -25.479   7.976  1.00  0.00           C  
ATOM   4624  CD1 LEU B 300      -9.739 -26.410   7.394  1.00  0.00           C  
ATOM   4625  CD2 LEU B 300      -7.542 -25.322   7.002  1.00  0.00           C  
ATOM   4626  H   LEU B 300      -8.487 -23.965  11.010  1.00  0.00           H  
ATOM   4627  HA  LEU B 300      -7.560 -22.882   8.387  1.00  0.00           H  
ATOM   4628 1HB  LEU B 300     -10.168 -24.319   8.991  1.00  0.00           H  
ATOM   4629 2HB  LEU B 300      -9.676 -23.669   7.424  1.00  0.00           H  
ATOM   4630  HG  LEU B 300      -8.322 -25.965   8.878  1.00  0.00           H  
ATOM   4631 1HD1 LEU B 300      -9.274 -27.363   7.141  1.00  0.00           H  
ATOM   4632 2HD1 LEU B 300     -10.528 -26.575   8.127  1.00  0.00           H  
ATOM   4633 3HD1 LEU B 300     -10.163 -25.963   6.496  1.00  0.00           H  
ATOM   4634 1HD2 LEU B 300      -7.130 -26.302   6.764  1.00  0.00           H  
ATOM   4635 2HD2 LEU B 300      -7.898 -24.846   6.088  1.00  0.00           H  
ATOM   4636 3HD2 LEU B 300      -6.767 -24.702   7.453  1.00  0.00           H  
ATOM   4637  N   GLY B 301      -9.266 -21.001   8.325  1.00  0.00           N  
ATOM   4638  CA  GLY B 301     -10.094 -19.808   8.377  1.00  0.00           C  
ATOM   4639  C   GLY B 301     -11.571 -20.143   8.306  1.00  0.00           C  
ATOM   4640  O   GLY B 301     -12.024 -21.164   8.823  1.00  0.00           O  
ATOM   4641  H   GLY B 301      -8.753 -21.208   7.479  1.00  0.00           H  
ATOM   4642 1HA  GLY B 301      -9.892 -19.263   9.300  1.00  0.00           H  
ATOM   4643 2HA  GLY B 301      -9.834 -19.148   7.551  1.00  0.00           H  
ATOM   4644  N   GLY B 302     -12.327 -19.273   7.651  1.00  0.00           N  
ATOM   4645  CA  GLY B 302     -13.775 -19.447   7.562  1.00  0.00           C  
ATOM   4646  C   GLY B 302     -14.441 -18.106   7.391  1.00  0.00           C  
ATOM   4647  O   GLY B 302     -13.919 -17.239   6.698  1.00  0.00           O  
ATOM   4648  H   GLY B 302     -11.898 -18.475   7.205  1.00  0.00           H  
ATOM   4649 1HA  GLY B 302     -14.013 -20.099   6.721  1.00  0.00           H  
ATOM   4650 2HA  GLY B 302     -14.138 -19.940   8.463  1.00  0.00           H  
ATOM   4651  N   GLY B 303     -15.580 -17.923   8.046  1.00  0.00           N  
ATOM   4652  CA  GLY B 303     -16.287 -16.652   8.017  1.00  0.00           C  
ATOM   4653  C   GLY B 303     -15.514 -15.525   8.682  1.00  0.00           C  
ATOM   4654  O   GLY B 303     -14.367 -15.701   9.108  1.00  0.00           O  
ATOM   4655  H   GLY B 303     -15.967 -18.688   8.583  1.00  0.00           H  
ATOM   4656 1HA  GLY B 303     -16.492 -16.373   6.982  1.00  0.00           H  
ATOM   4657 2HA  GLY B 303     -17.248 -16.758   8.516  1.00  0.00           H  
ATOM   4658  N   GLY B 304     -16.155 -14.360   8.742  1.00  0.00           N  
ATOM   4659  CA  GLY B 304     -15.583 -13.137   9.292  1.00  0.00           C  
ATOM   4660  C   GLY B 304     -15.686 -12.061   8.230  1.00  0.00           C  
ATOM   4661  O   GLY B 304     -15.014 -12.136   7.207  1.00  0.00           O  
ATOM   4662  H   GLY B 304     -17.097 -14.342   8.380  1.00  0.00           H  
ATOM   4663 1HA  GLY B 304     -16.122 -12.858  10.198  1.00  0.00           H  
ATOM   4664 2HA  GLY B 304     -14.548 -13.317   9.579  1.00  0.00           H  
ATOM   4665  N   TYR B 305     -16.545 -11.075   8.485  1.00  0.00           N  
ATOM   4666  CA  TYR B 305     -16.921 -10.056   7.500  1.00  0.00           C  
ATOM   4667  C   TYR B 305     -16.770  -8.609   7.999  1.00  0.00           C  
ATOM   4668  O   TYR B 305     -17.174  -7.684   7.294  1.00  0.00           O  
ATOM   4669  CB  TYR B 305     -18.339 -10.389   6.963  1.00  0.00           C  
ATOM   4670  CG  TYR B 305     -18.351 -11.811   6.448  1.00  0.00           C  
ATOM   4671  CD1 TYR B 305     -18.470 -12.906   7.313  1.00  0.00           C  
ATOM   4672  CD2 TYR B 305     -18.135 -12.066   5.097  1.00  0.00           C  
ATOM   4673  CE1 TYR B 305     -18.414 -14.211   6.815  1.00  0.00           C  
ATOM   4674  CE2 TYR B 305     -18.063 -13.350   4.595  1.00  0.00           C  
ATOM   4675  CZ  TYR B 305     -18.201 -14.427   5.455  1.00  0.00           C  
ATOM   4676  OH  TYR B 305     -18.104 -15.698   4.931  1.00  0.00           O  
ATOM   4677  H   TYR B 305     -16.950 -11.038   9.408  1.00  0.00           H  
ATOM   4678  HA  TYR B 305     -16.203 -10.085   6.680  1.00  0.00           H  
ATOM   4679 1HB  TYR B 305     -19.070 -10.261   7.762  1.00  0.00           H  
ATOM   4680 2HB  TYR B 305     -18.599  -9.691   6.168  1.00  0.00           H  
ATOM   4681  HD1 TYR B 305     -18.606 -12.744   8.382  1.00  0.00           H  
ATOM   4682  HD2 TYR B 305     -18.017 -11.238   4.397  1.00  0.00           H  
ATOM   4683  HE1 TYR B 305     -18.506 -15.057   7.496  1.00  0.00           H  
ATOM   4684  HE2 TYR B 305     -17.898 -13.509   3.529  1.00  0.00           H  
ATOM   4685  HH  TYR B 305     -17.804 -15.647   4.020  1.00  0.00           H  
ATOM   4686  N   THR B 306     -16.151  -8.399   9.175  1.00  0.00           N  
ATOM   4687  CA  THR B 306     -15.626  -7.068   9.586  1.00  0.00           C  
ATOM   4688  C   THR B 306     -14.101  -7.177   9.549  1.00  0.00           C  
ATOM   4689  O   THR B 306     -13.470  -7.613  10.519  1.00  0.00           O  
ATOM   4690  CB  THR B 306     -16.101  -6.646  10.989  1.00  0.00           C  
ATOM   4691  CG2 THR B 306     -15.490  -5.310  11.379  1.00  0.00           C  
ATOM   4692  OG1 THR B 306     -17.531  -6.536  10.998  1.00  0.00           O  
ATOM   4693  H   THR B 306     -16.042  -9.186   9.798  1.00  0.00           H  
ATOM   4694  HA  THR B 306     -15.972  -6.322   8.869  1.00  0.00           H  
ATOM   4695  HB  THR B 306     -15.805  -7.401  11.716  1.00  0.00           H  
ATOM   4696  HG1 THR B 306     -17.824  -6.259  11.869  1.00  0.00           H  
ATOM   4697 1HG2 THR B 306     -15.837  -5.028  12.373  1.00  0.00           H  
ATOM   4698 2HG2 THR B 306     -14.404  -5.394  11.384  1.00  0.00           H  
ATOM   4699 3HG2 THR B 306     -15.792  -4.548  10.661  1.00  0.00           H  
ATOM   4700  N   ILE B 307     -13.520  -6.821   8.407  1.00  0.00           N  
ATOM   4701  CA  ILE B 307     -12.213  -7.389   8.046  1.00  0.00           C  
ATOM   4702  C   ILE B 307     -11.056  -6.917   8.928  1.00  0.00           C  
ATOM   4703  O   ILE B 307     -10.094  -7.657   9.096  1.00  0.00           O  
ATOM   4704  CB  ILE B 307     -11.905  -7.304   6.536  1.00  0.00           C  
ATOM   4705  CG1 ILE B 307     -11.783  -5.846   6.067  1.00  0.00           C  
ATOM   4706  CG2 ILE B 307     -12.968  -8.097   5.769  1.00  0.00           C  
ATOM   4707  CD1 ILE B 307     -11.412  -5.687   4.608  1.00  0.00           C  
ATOM   4708  H   ILE B 307     -13.963  -6.166   7.778  1.00  0.00           H  
ATOM   4709  HA  ILE B 307     -12.207  -8.443   8.318  1.00  0.00           H  
ATOM   4710  HB  ILE B 307     -10.919  -7.726   6.342  1.00  0.00           H  
ATOM   4711 1HG1 ILE B 307     -12.728  -5.332   6.232  1.00  0.00           H  
ATOM   4712 2HG1 ILE B 307     -11.025  -5.335   6.662  1.00  0.00           H  
ATOM   4713 1HG2 ILE B 307     -12.760  -8.043   4.700  1.00  0.00           H  
ATOM   4714 2HG2 ILE B 307     -12.948  -9.138   6.091  1.00  0.00           H  
ATOM   4715 3HG2 ILE B 307     -13.952  -7.675   5.970  1.00  0.00           H  
ATOM   4716 1HD1 ILE B 307     -11.348  -4.627   4.363  1.00  0.00           H  
ATOM   4717 2HD1 ILE B 307     -10.448  -6.162   4.423  1.00  0.00           H  
ATOM   4718 3HD1 ILE B 307     -12.173  -6.155   3.986  1.00  0.00           H  
ATOM   4719  N   ARG B 308     -11.161  -5.739   9.537  1.00  0.00           N  
ATOM   4720  CA  ARG B 308     -10.156  -5.317  10.522  1.00  0.00           C  
ATOM   4721  C   ARG B 308     -10.108  -6.284  11.709  1.00  0.00           C  
ATOM   4722  O   ARG B 308      -9.050  -6.542  12.281  1.00  0.00           O  
ATOM   4723  CB  ARG B 308     -10.391  -3.871  10.994  1.00  0.00           C  
ATOM   4724  CG  ARG B 308     -11.676  -3.625  11.784  1.00  0.00           C  
ATOM   4725  CD  ARG B 308     -11.900  -2.142  12.035  1.00  0.00           C  
ATOM   4726  NE  ARG B 308     -13.133  -1.896  12.785  1.00  0.00           N  
ATOM   4727  CZ  ARG B 308     -14.360  -1.794  12.262  1.00  0.00           C  
ATOM   4728  NH1 ARG B 308     -15.393  -1.575  13.074  1.00  0.00           N  
ATOM   4729  NH2 ARG B 308     -14.584  -1.919  10.957  1.00  0.00           N  
ATOM   4730  H   ARG B 308     -11.933  -5.123   9.327  1.00  0.00           H  
ATOM   4731  HA  ARG B 308      -9.171  -5.363  10.054  1.00  0.00           H  
ATOM   4732 1HB  ARG B 308      -9.563  -3.556  11.627  1.00  0.00           H  
ATOM   4733 2HB  ARG B 308     -10.414  -3.206  10.131  1.00  0.00           H  
ATOM   4734 1HG  ARG B 308     -12.527  -4.012  11.222  1.00  0.00           H  
ATOM   4735 2HG  ARG B 308     -11.615  -4.132  12.746  1.00  0.00           H  
ATOM   4736 1HD  ARG B 308     -11.065  -1.741  12.608  1.00  0.00           H  
ATOM   4737 2HD  ARG B 308     -11.971  -1.618  11.082  1.00  0.00           H  
ATOM   4738  HE  ARG B 308     -13.059  -1.792  13.788  1.00  0.00           H  
ATOM   4739 1HH1 ARG B 308     -15.245  -1.487  14.068  1.00  0.00           H  
ATOM   4740 2HH1 ARG B 308     -16.326  -1.496  12.694  1.00  0.00           H  
ATOM   4741 1HH2 ARG B 308     -13.814  -2.096  10.326  1.00  0.00           H  
ATOM   4742 2HH2 ARG B 308     -15.523  -1.837  10.595  1.00  0.00           H  
ATOM   4743  N   ASN B 309     -11.264  -6.831  12.084  1.00  0.00           N  
ATOM   4744  CA  ASN B 309     -11.304  -7.752  13.220  1.00  0.00           C  
ATOM   4745  C   ASN B 309     -10.884  -9.173  12.846  1.00  0.00           C  
ATOM   4746  O   ASN B 309     -10.356  -9.899  13.680  1.00  0.00           O  
ATOM   4747  CB  ASN B 309     -12.673  -7.720  13.882  1.00  0.00           C  
ATOM   4748  CG  ASN B 309     -12.931  -6.409  14.598  1.00  0.00           C  
ATOM   4749  ND2 ASN B 309     -14.195  -6.144  14.912  1.00  0.00           N  
ATOM   4750  OD1 ASN B 309     -11.997  -5.655  14.896  1.00  0.00           O  
ATOM   4751  H   ASN B 309     -12.120  -6.618  11.594  1.00  0.00           H  
ATOM   4752  HA  ASN B 309     -10.556  -7.437  13.949  1.00  0.00           H  
ATOM   4753 1HB  ASN B 309     -13.446  -7.872  13.128  1.00  0.00           H  
ATOM   4754 2HB  ASN B 309     -12.749  -8.538  14.600  1.00  0.00           H  
ATOM   4755 1HD2 ASN B 309     -14.424  -5.293  15.384  1.00  0.00           H  
ATOM   4756 2HD2 ASN B 309     -14.916  -6.794  14.674  1.00  0.00           H  
ATOM   4757  N   VAL B 310     -11.088  -9.543  11.587  1.00  0.00           N  
ATOM   4758  CA  VAL B 310     -10.635 -10.837  11.090  1.00  0.00           C  
ATOM   4759  C   VAL B 310      -9.105 -10.874  11.109  1.00  0.00           C  
ATOM   4760  O   VAL B 310      -8.509 -11.857  11.577  1.00  0.00           O  
ATOM   4761  CB  VAL B 310     -11.149 -11.082   9.659  1.00  0.00           C  
ATOM   4762  CG1 VAL B 310     -10.595 -12.388   9.112  1.00  0.00           C  
ATOM   4763  CG2 VAL B 310     -12.670 -11.094   9.650  1.00  0.00           C  
ATOM   4764  H   VAL B 310     -11.569  -8.916  10.959  1.00  0.00           H  
ATOM   4765  HA  VAL B 310     -11.025 -11.616  11.746  1.00  0.00           H  
ATOM   4766  HB  VAL B 310     -10.787 -10.283   9.012  1.00  0.00           H  
ATOM   4767 1HG1 VAL B 310     -10.968 -12.545   8.099  1.00  0.00           H  
ATOM   4768 2HG1 VAL B 310      -9.506 -12.343   9.094  1.00  0.00           H  
ATOM   4769 3HG1 VAL B 310     -10.914 -13.214   9.747  1.00  0.00           H  
ATOM   4770 1HG2 VAL B 310     -13.026 -11.267   8.634  1.00  0.00           H  
ATOM   4771 2HG2 VAL B 310     -13.030 -11.890  10.303  1.00  0.00           H  
ATOM   4772 3HG2 VAL B 310     -13.044 -10.135  10.007  1.00  0.00           H  
ATOM   4773  N   ALA B 311      -8.481  -9.810  10.603  1.00  0.00           N  
ATOM   4774  CA  ALA B 311      -7.019  -9.716  10.599  1.00  0.00           C  
ATOM   4775  C   ALA B 311      -6.450  -9.769  12.013  1.00  0.00           C  
ATOM   4776  O   ALA B 311      -5.474 -10.480  12.265  1.00  0.00           O  
ATOM   4777  CB  ALA B 311      -6.538  -8.477   9.860  1.00  0.00           C  
ATOM   4778  H   ALA B 311      -9.023  -9.052  10.214  1.00  0.00           H  
ATOM   4779  HA  ALA B 311      -6.625 -10.595  10.086  1.00  0.00           H  
ATOM   4780 1HB  ALA B 311      -5.449  -8.442   9.877  1.00  0.00           H  
ATOM   4781 2HB  ALA B 311      -6.883  -8.513   8.827  1.00  0.00           H  
ATOM   4782 3HB  ALA B 311      -6.936  -7.587  10.345  1.00  0.00           H  
ATOM   4783  N   ARG B 312      -7.090  -9.055  12.938  1.00  0.00           N  
ATOM   4784  CA  ARG B 312      -6.701  -9.115  14.351  1.00  0.00           C  
ATOM   4785  C   ARG B 312      -6.795 -10.542  14.886  1.00  0.00           C  
ATOM   4786  O   ARG B 312      -5.880 -11.039  15.539  1.00  0.00           O  
ATOM   4787  CB  ARG B 312      -7.600  -8.220  15.194  1.00  0.00           C  
ATOM   4788  CG  ARG B 312      -7.326  -6.744  15.037  1.00  0.00           C  
ATOM   4789  CD  ARG B 312      -8.437  -5.927  15.652  1.00  0.00           C  
ATOM   4790  NE  ARG B 312      -7.990  -4.555  15.890  1.00  0.00           N  
ATOM   4791  CZ  ARG B 312      -8.661  -3.443  15.595  1.00  0.00           C  
ATOM   4792  NH1 ARG B 312      -8.096  -2.270  15.862  1.00  0.00           N  
ATOM   4793  NH2 ARG B 312      -9.880  -3.472  15.055  1.00  0.00           N  
ATOM   4794  H   ARG B 312      -7.859  -8.461  12.664  1.00  0.00           H  
ATOM   4795  HA  ARG B 312      -5.674  -8.761  14.442  1.00  0.00           H  
ATOM   4796 1HB  ARG B 312      -8.642  -8.399  14.928  1.00  0.00           H  
ATOM   4797 2HB  ARG B 312      -7.483  -8.475  16.247  1.00  0.00           H  
ATOM   4798 1HG  ARG B 312      -6.388  -6.494  15.533  1.00  0.00           H  
ATOM   4799 2HG  ARG B 312      -7.253  -6.499  13.978  1.00  0.00           H  
ATOM   4800 1HD  ARG B 312      -9.291  -5.909  14.977  1.00  0.00           H  
ATOM   4801 2HD  ARG B 312      -8.734  -6.372  16.601  1.00  0.00           H  
ATOM   4802  HE  ARG B 312      -7.084  -4.423  16.322  1.00  0.00           H  
ATOM   4803 1HH1 ARG B 312      -7.177  -2.236  16.281  1.00  0.00           H  
ATOM   4804 2HH1 ARG B 312      -8.585  -1.414  15.646  1.00  0.00           H  
ATOM   4805 1HH2 ARG B 312     -10.325  -4.357  14.857  1.00  0.00           H  
ATOM   4806 2HH2 ARG B 312     -10.359  -2.608  14.844  1.00  0.00           H  
ATOM   4807  N   CYS B 313      -7.931 -11.183  14.621  1.00  0.00           N  
ATOM   4808  CA  CYS B 313      -8.231 -12.498  15.180  1.00  0.00           C  
ATOM   4809  C   CYS B 313      -7.229 -13.543  14.714  1.00  0.00           C  
ATOM   4810  O   CYS B 313      -6.608 -14.229  15.526  1.00  0.00           O  
ATOM   4811  CB  CYS B 313      -9.639 -12.941  14.784  1.00  0.00           C  
ATOM   4812  SG  CYS B 313     -10.239 -14.390  15.687  1.00  0.00           S  
ATOM   4813  H   CYS B 313      -8.606 -10.740  14.013  1.00  0.00           H  
ATOM   4814  HA  CYS B 313      -8.179 -12.432  16.266  1.00  0.00           H  
ATOM   4815 1HB  CYS B 313     -10.341 -12.124  14.954  1.00  0.00           H  
ATOM   4816 2HB  CYS B 313      -9.661 -13.175  13.720  1.00  0.00           H  
ATOM   4817  HG  CYS B 313      -9.576 -15.287  14.965  1.00  0.00           H  
ATOM   4818  N   TRP B 314      -7.058 -13.640  13.400  1.00  0.00           N  
ATOM   4819  CA  TRP B 314      -6.199 -14.678  12.837  1.00  0.00           C  
ATOM   4820  C   TRP B 314      -4.720 -14.397  13.084  1.00  0.00           C  
ATOM   4821  O   TRP B 314      -3.943 -15.339  13.243  1.00  0.00           O  
ATOM   4822  CB  TRP B 314      -6.532 -14.918  11.370  1.00  0.00           C  
ATOM   4823  CG  TRP B 314      -7.884 -15.552  11.187  1.00  0.00           C  
ATOM   4824  CD1 TRP B 314      -8.639 -16.201  12.136  1.00  0.00           C  
ATOM   4825  CD2 TRP B 314      -8.643 -15.607   9.979  1.00  0.00           C  
ATOM   4826  CE2 TRP B 314      -9.849 -16.290  10.266  1.00  0.00           C  
ATOM   4827  CE3 TRP B 314      -8.428 -15.136   8.683  1.00  0.00           C  
ATOM   4828  NE1 TRP B 314      -9.819 -16.640  11.585  1.00  0.00           N  
ATOM   4829  CZ2 TRP B 314     -10.826 -16.517   9.292  1.00  0.00           C  
ATOM   4830  CZ3 TRP B 314      -9.394 -15.367   7.726  1.00  0.00           C  
ATOM   4831  CH2 TRP B 314     -10.581 -16.046   8.036  1.00  0.00           C  
ATOM   4832  H   TRP B 314      -7.522 -12.995  12.779  1.00  0.00           H  
ATOM   4833  HA  TRP B 314      -6.369 -15.604  13.386  1.00  0.00           H  
ATOM   4834 1HB  TRP B 314      -6.512 -13.970  10.832  1.00  0.00           H  
ATOM   4835 2HB  TRP B 314      -5.775 -15.563  10.924  1.00  0.00           H  
ATOM   4836  HD1 TRP B 314      -8.343 -16.346  13.173  1.00  0.00           H  
ATOM   4837  HE1 TRP B 314     -10.546 -17.141  12.075  1.00  0.00           H  
ATOM   4838  HE3 TRP B 314      -7.516 -14.595   8.434  1.00  0.00           H  
ATOM   4839  HZ2 TRP B 314     -11.753 -17.045   9.514  1.00  0.00           H  
ATOM   4840  HZ3 TRP B 314      -9.208 -15.005   6.714  1.00  0.00           H  
ATOM   4841  HH2 TRP B 314     -11.323 -16.201   7.252  1.00  0.00           H  
ATOM   4842  N   THR B 315      -4.349 -13.122  13.208  1.00  0.00           N  
ATOM   4843  CA  THR B 315      -2.986 -12.778  13.635  1.00  0.00           C  
ATOM   4844  C   THR B 315      -2.741 -13.266  15.066  1.00  0.00           C  
ATOM   4845  O   THR B 315      -1.735 -13.919  15.343  1.00  0.00           O  
ATOM   4846  CB  THR B 315      -2.738 -11.260  13.551  1.00  0.00           C  
ATOM   4847  CG2 THR B 315      -1.355 -10.916  14.084  1.00  0.00           C  
ATOM   4848  OG1 THR B 315      -2.839 -10.832  12.186  1.00  0.00           O  
ATOM   4849  H   THR B 315      -5.005 -12.381  13.011  1.00  0.00           H  
ATOM   4850  HA  THR B 315      -2.280 -13.289  12.982  1.00  0.00           H  
ATOM   4851  HB  THR B 315      -3.489 -10.734  14.139  1.00  0.00           H  
ATOM   4852  HG1 THR B 315      -3.759 -10.858  11.912  1.00  0.00           H  
ATOM   4853 1HG2 THR B 315      -1.198  -9.838  14.017  1.00  0.00           H  
ATOM   4854 2HG2 THR B 315      -1.278 -11.229  15.124  1.00  0.00           H  
ATOM   4855 3HG2 THR B 315      -0.599 -11.431  13.494  1.00  0.00           H  
ATOM   4856  N   TYR B 316      -3.668 -12.969  15.970  1.00  0.00           N  
ATOM   4857  CA  TYR B 316      -3.511 -13.394  17.364  1.00  0.00           C  
ATOM   4858  C   TYR B 316      -3.542 -14.918  17.489  1.00  0.00           C  
ATOM   4859  O   TYR B 316      -2.722 -15.490  18.194  1.00  0.00           O  
ATOM   4860  CB  TYR B 316      -4.547 -12.738  18.279  1.00  0.00           C  
ATOM   4861  CG  TYR B 316      -4.310 -13.033  19.744  1.00  0.00           C  
ATOM   4862  CD1 TYR B 316      -3.176 -12.554  20.400  1.00  0.00           C  
ATOM   4863  CD2 TYR B 316      -5.210 -13.803  20.468  1.00  0.00           C  
ATOM   4864  CE1 TYR B 316      -2.961 -12.832  21.742  1.00  0.00           C  
ATOM   4865  CE2 TYR B 316      -5.002 -14.080  21.804  1.00  0.00           C  
ATOM   4866  CZ  TYR B 316      -3.882 -13.599  22.435  1.00  0.00           C  
ATOM   4867  OH  TYR B 316      -3.702 -13.906  23.765  1.00  0.00           O  
ATOM   4868  H   TYR B 316      -4.492 -12.446  15.704  1.00  0.00           H  
ATOM   4869  HA  TYR B 316      -2.521 -13.093  17.707  1.00  0.00           H  
ATOM   4870 1HB  TYR B 316      -4.529 -11.657  18.134  1.00  0.00           H  
ATOM   4871 2HB  TYR B 316      -5.542 -13.089  18.010  1.00  0.00           H  
ATOM   4872  HD1 TYR B 316      -2.446 -11.953  19.858  1.00  0.00           H  
ATOM   4873  HD2 TYR B 316      -6.098 -14.202  19.981  1.00  0.00           H  
ATOM   4874  HE1 TYR B 316      -2.071 -12.450  22.242  1.00  0.00           H  
ATOM   4875  HE2 TYR B 316      -5.728 -14.679  22.355  1.00  0.00           H  
ATOM   4876  HH  TYR B 316      -4.391 -14.510  24.050  1.00  0.00           H  
ATOM   4877  N   GLU B 317      -4.454 -15.575  16.777  1.00  0.00           N  
ATOM   4878  CA  GLU B 317      -4.517 -17.048  16.797  1.00  0.00           C  
ATOM   4879  C   GLU B 317      -3.238 -17.704  16.265  1.00  0.00           C  
ATOM   4880  O   GLU B 317      -2.794 -18.724  16.802  1.00  0.00           O  
ATOM   4881  CB  GLU B 317      -5.789 -17.548  16.108  1.00  0.00           C  
ATOM   4882  CG  GLU B 317      -6.972 -17.245  17.016  1.00  0.00           C  
ATOM   4883  CD  GLU B 317      -8.335 -17.609  16.489  1.00  0.00           C  
ATOM   4884  OE1 GLU B 317      -8.516 -17.872  15.282  1.00  0.00           O  
ATOM   4885  OE2 GLU B 317      -9.257 -17.585  17.345  1.00  0.00           O  
ATOM   4886  H   GLU B 317      -5.114 -15.061  16.211  1.00  0.00           H  
ATOM   4887  HA  GLU B 317      -4.534 -17.380  17.834  1.00  0.00           H  
ATOM   4888 1HB  GLU B 317      -5.899 -17.051  15.143  1.00  0.00           H  
ATOM   4889 2HB  GLU B 317      -5.703 -18.617  15.917  1.00  0.00           H  
ATOM   4890 1HG  GLU B 317      -6.842 -17.783  17.956  1.00  0.00           H  
ATOM   4891 2HG  GLU B 317      -6.984 -16.180  17.239  1.00  0.00           H  
ATOM   4892  N   THR B 318      -2.615 -17.092  15.263  1.00  0.00           N  
ATOM   4893  CA  THR B 318      -1.301 -17.541  14.793  1.00  0.00           C  
ATOM   4894  C   THR B 318      -0.267 -17.408  15.928  1.00  0.00           C  
ATOM   4895  O   THR B 318       0.494 -18.347  16.190  1.00  0.00           O  
ATOM   4896  CB  THR B 318      -0.842 -16.740  13.561  1.00  0.00           C  
ATOM   4897  CG2 THR B 318       0.518 -17.227  13.085  1.00  0.00           C  
ATOM   4898  OG1 THR B 318      -1.797 -16.894  12.503  1.00  0.00           O  
ATOM   4899  H   THR B 318      -3.054 -16.301  14.813  1.00  0.00           H  
ATOM   4900  HA  THR B 318      -1.368 -18.599  14.534  1.00  0.00           H  
ATOM   4901  HB  THR B 318      -0.773 -15.683  13.819  1.00  0.00           H  
ATOM   4902  HG1 THR B 318      -2.619 -16.463  12.751  1.00  0.00           H
[truncated: 76,068 more chars]
