# Supplementary material for: Anchor extension: a structure-guided approach to design cyclic peptides targeting enzyme active sites
Source: Nat Commun. 2021 Jun 7;12:3384. doi: 10.1038/s41467-021-23609-8 (PMC8185074; doi:10.1038/s41467-021-23609-8)
Supplement: Supplementary file 5 — Supplementary Dataset 2 [file 41467_2021_23609_MOESM5_ESM.xlsx]

## Sheet: Sheet1
Peptide name	peptide sequence	MW	HDAC2 activity
SHA	SHA	159	5 µM
des1.1.0	SHA-Asn-Pro-Lys-Gln-dLys-Trp-Gly	998	10-100 nM
des1.1.0-linear	Ac-SHA-Asn-Pro-Lys-Gln-dLys-Trp-Gly-NH2	1016	1 µM
des1.1.0-partial, linear	Ac-Gly-SHA-Asn-NH2	348	10 µM
des1.1.1	SHA-Asn-Pro-Glu-Gln-dLys-Trp-Gly	999	271 nM
des1.1.2	SHA-Asn-Hpr-Lys-Gln-dLys-Trp-Gly	1014	10-100 nM
des1.1.3	SHA-Asn-Pro-Lys-Dap-dLys-Trp-Gly	956	100 nM
des1.1.4	SHA-Asn-Pro-Lys-Ser-dLys-Trp-Gly	957	100 nM
des1.1.5	SHA-Asn-Pro-Lys-Gln-dLys-Asn-Gly	926	100 nM-1 µM
des1.1.6	SHA-Asn-Pro-Lys-Gln-dLys-Thr-Gly	913	100 nM-1 µM
des1.2.0	SHA-dLys-dNle-Glu-dAsn-dThr-Arg-dAla	972	100 µM
des1.3.0	SHA-dAsn-dAsp-Glu-dAsn-dAsn-Arg-dAla	973	1 uM
des1.4.0	SHA-Leu-Val-dAsn-Orn-dAsp-dGlu-Ser-Pro-Pro-Asp-Arg-dAla	1467	100 µM
des2.1.0	SHA-Trp-dThr-Asp-Asn-dSer-dLys-dAsp-Lys	1133	100 nM-1 µM
des2.1.1	SHA-Trp-dThr-Asp-Asn-dSer-dMet-dAsp-Lys	1136	6 µM
des2.2.0	SHA-Trp-dLeu-dSer-Gly-Gly-His-dVal-dTyr	1059	100 nM-1 µM
des2.2.1	SHA-Trp-dLeu-dSer-Gly-Gly-His-Thr-dTyr	1061	100 nM-1 µM
des2.2.2	SHA-Trp-dLeu-dSer-dPro-Gly-His-dThr-dTyr	1101	500 nM
des2.3.0	SHA-Trp-Gly-Gly-Met-His-Gly-dTrp-dPhe	1118	100 nM-1 µM
des2.3.1	SHA-Trp-dPro-Gly-Met-His-dSer-dPhe	1002	100 nM-1 µM
des3.1.0	SHA-dHis-Ser-Pro-dArg-dGln-dPro-Tyr-Lys	1153	1.4 µM
des3.1.1	SHA-dHis-Ser-Pro-dArg-dGln-dPro-Trp-Lys	1175	100 nM-1 µM
des3.2.0	SHA-Tyr-dHis-dPro-dArg-Arg-Asp-dLys-C27	1273	> 10nM
des3.2.1	SHA-Tyr-dHis-dPro-dArg-Arg-Asp-dPro-C27	1243	6.7 nM
des3.2.2	SHA-Tyr-dHis-dPro-dArg-Pro-Asp-dLys-C27	1215	58 nM
des3.2.3	SHA-Tyr-dHis-dPro-dArg-Pro-Asp-dPro-C27	1184	92 nM
des3.2.4	SHA-Tyr-dHis-dPro-dAsn-Lys-C27	961	54 nM
des3.2.5	SHA-Tyr-dHis-dPro-dArg-Lys-C27	1001	95 nM
des3.3.0	SHA-Tyr-dHis-dPro-dArg- Arg-Asp-dGln-C27	1273	10-100 nM
des3.3.1	SHA-Tyr-dHis-dPro-dArg-Arg-Asp-dSer-C27	1231	20 nM
des3.3.2	SHA-Tyr-dSer-dPro-dArg-Arg-Asp-dGln-C27	1223	50 nM
des3.4.0	SHA-Tyr-dAsn-dPro-dArg-Arg-Asp-dLys-C27	1250	10-100 nM
des3.5.0	SHA-dAla-Phe-dPro-Asp-dGln-Dap-dAsn-Dab	1014	>1 µM
des3.5.1	SHA-dAla-Phe-Pro-dAsp-Asp-Ser-dAsn-Dab	1005	>1 µM
des3.6.0	SHA-dHis-dAla-Tyr-dAsn-dAsn-Pro-dArg-Trp	1198	>1 µM
des3.7.0	SHA-Nlu-dSer-Trp-dSer-dAsp-Pro-Ala-C27	1076	>1 µM
des3.8.0	SHA-dHis-dAsn-dGlu-Leu-dAla-Pro-Arg-B74	1174	>1 µM
des3.9.0	SHA-Phe-Dap-dArg-dSer-dAla-Pro-Nlu-B74	1112	10-100 nM
des3.10.0	SHA-dArg-Ala-Pro-dLys-dGlu-dPhe-dArg-C27	1205	10-100 nM
des4.1.0	SHA-Trp-dSer-Asp-Trp-Arg-Gln	1017	100 nM
des4.2.0	SHA-Tyr-dGlu-dSer-Ser-dAsp-Arg-Val	995	200 nM
des4.3.1	SHA-Phe-dNle-Lys-dAla-dSer-Asp-dArg	977	350 nM
Note: All sequences are cyclic unless otherwise mentioned
Not: d before amino acid names referes to D chirality
ncAAs used:
B74:beta-(2-naphthyl)-alanine
C27:Homophenylalanine
Dab:2,4-diaminobutyric acid
Dap:2,3-diaminopropionic acid
Hpr:Hydropxy Proline
Nlu: Norleucine
Nva:Norvaline
Orn:Ornithine
SHA: 2S-2-amino-7-sulfanylheptanoic acid
