# Supplementary material for: Anchor extension: a structure-guided approach to design cyclic peptides targeting enzyme active sites
Source: Nat Commun. 2021 Jun 7;12:3384. doi: 10.1038/s41467-021-23609-8 (PMC8185074; doi:10.1038/s41467-021-23609-8)
Supplement: Supplementary file 7 — Source Data [file 41467_2021_23609_MOESM7_ESM.zip]

Archive with 6 entries (6 files):
- ConformationalSampling_RawData.xlsx
- __MACOSX/._ConformationalSampling_RawData.xlsx
- HDACActivity_RawData.xlsx
- __MACOSX/._HDACActivity_RawData.xlsx
- PeptideHPLC_RawData.xlsx
- __MACOSX/._PeptideHPLC_RawData.xlsx
