# Supplementary material for: Anchor extension: a structure-guided approach to design cyclic peptides targeting enzyme active sites
Source: Nat Commun. 2021 Jun 7;12:3384. doi: 10.1038/s41467-021-23609-8 (PMC8185074; doi:10.1038/s41467-021-23609-8)
Supplement: Supplementary file 7 — Source Data [file 41467_2021_23609_MOESM7_ESM.zip › ConformationalSampling_RawData.xlsx]

## Sheet: des2.1.0
RMSD	Rosetta Score
2.871	-7.545
2.296	-5.548
2.006	-2.381
2.171	3.676
2.152	-7.659
2.128	4.948
2.578	1.275
2.012	-1.157
2.192	1.273
1.992	11.417
2.828	-2.007
2.151	5.104
1.858	-3.864
2.274	5.415
2.842	-6.173
2.326	-2.657
2.253	-1.051
1.689	7.955
2.268	-2.377
1.82	-3.241
1.967	1.239
2.568	10.801
2.718	2.968
2.437	0.074
2.246	-1.179
2.415	5.364
2.199	6.565
1.915	-2.989
2.56	-1.692
1.525	2.918
1.934	5.972
2.103	-3.389
2.787	9.735
2.45	1.512
2.789	-2.978
2.328	6.755
2.424	-2.474
2.495	10.12
2.309	-1.626
1.634	4.901
2.396	-8.687
2.217	-0.115
2.225	2.282
2.046	-0.86
2.208	2.194
2.803	0.275
2.378	-3.469
2.261	3.339
2.486	-2.277
2.294	3.175
2.542	-0.839
2.166	-4.342
2.741	-2.352
2.388	1.073
2.213	7.49
2.159	-1.686
2.279	0.079
2.27	2.546
2.412	-1.736
1.859	1.292
2.372	-0.759
2.351	-8.998
1.785	3.816
2.131	-4.94
2.354	-3.111
2.446	10.623
1.686	0.195
2.119	0.482
1.999	-2.03
2.164	6.413
2.8	9.872
2.588	6.552
2.251	-9.298
2.833	6.59
1.403	7.92
2.363	2.079
2.252	-7.052
2.536	1.255
2.896	-5.218
2.113	-2.204
2.359	-4.039
2.458	-7.001
2.071	-3.129
1.616	5.57
2.559	-1.568
2.348	0.968
2.392	-2.253
1.881	8.06
2.603	0.649
1.991	2.953
1.883	16.952
1.733	-0.235
1.93	1.594
2.486	-1.106
2.268	-2.673
1.635	8.931
1.871	9.586
1.32	-3.498
2.244	3.59
2.611	-1.896
1.538	8.924
2.345	-6.639
2.874	10.814
2.351	-2.124
1.831	-3.494
2.31	2.452
2.65	-3.608
2.428	-3.071
2.617	10.754
1.768	7.23
2.333	0.177
3.233	1.89
2.075	6.025
2.81	3.494
2.151	-2.105
2.362	-1.955
1.764	2.216
2.532	9.555
2.474	5.903
2.059	-1.164
1.586	-0.85
2.373	-3.112
1.665	-1.25
2.157	6.89
2.59	-5.016
2.341	1.954
2.459	-3.323
2.343	4.651
2.877	7.363
1.982	-0.379
2.36	-0.679
2.334	-4.663
2.067	-0.395
2.274	-8.966
2.344	-3.765
2.765	0.836
2.21	2.039
2.425	-5.679
2.336	23.709
2.741	-3.249
2.149	-2.826
1.531	-5.56
2.507	0.195
2.592	-0.761
1.785	-0.137
2.609	25.021
1.671	0.305
2.343	-1.64
2.319	-0.725
2.698	4.314
2.133	-1.785
2.45	1.216
2.241	-2.368
2.132	0.631
2.482	-0.477
2.413	1.673
1.735	4.072
2.286	-1.453
1.672	-2.572
1.589	-1.808
2.542	-3.819
2.225	-4.666
2.504	-0.249
2.085	2.374
1.699	1.841
2.595	6.333
2.522	-0.749
2.279	4.567
1.706	-1.509
2.175	-1.307
1.585	-0.076
2.055	-2.732
2.428	0.794
1.664	12.702
2.646	7.887
2.576	5.007
2.473	-1.297
2.36	4.606
2.742	2.506
2.548	0.96
1.687	-1.739
2.442	-5.572
2.364	-2.998
2.666	-9.116
2.058	-1.022
1.837	-4.509
1.853	9.585
2.811	-1.397
1.676	2.899
2.63	1.921
2.855	-3.666
2.419	-3.24
1.957	1.412
2.357	-2.696
1.618	11.27
2.906	1.168
2.412	-3.99
2.893	-12.291
2.221	-4.987
2.71	-4.531
1.976	0.006
2.301	-4.393
1.896	1.576
2.347	-5.072
2.341	1.354
1.723	-0.916
2.297	12.799
2.186	-4.419
2.409	-5.696
2.282	5.545
2.771	0.181
2.57	3.128
2.234	-2.7
2.619	5.43
2.513	4.342
2.521	-1.086
2.104	3.949
1.936	-0.529
1.889	2.778
2.268	3.62
2.133	3.815
1.921	2.547
2.166	-0.105
2.299	0.004
2.259	-2.75
2.439	0.693
2.252	3.022
1.832	2.214
2.605	-3.301
2.811	-4.907
2.216	0.309
2.407	-1.224
1.652	-3.806
2.117	-3.519
2.166	6.166
2.683	-1.492
2.553	8.676
2.205	-3.076
2.079	10.162
2.687	-3.225
2.366	-4.057
1.627	7.211
2.386	-2.754
2.15	6.553
2.418	1.377
2.491	4.659
1.71	3.903
2.324	6.411
2.125	1.781
1.81	-2.618
1.94	-4.719
2.229	-7.965
2.638	-6.524
2.255	-0.362
2.028	5.162
2.593	-2.457
2.581	-1.642
2.923	3.53
2.072	-0.773
2.224	10.846
2.125	1.442
2.366	2.868
2.784	-6.038
2.622	-1.469
1.81	10.553
2.139	-6.795
2.092	2.829
2.441	-7.66
1.671	-0.624
2.511	-1.688
1.695	16.826
2.332	-5.35
2.985	-3.388
2.387	4.24
2.301	-4.444
1.955	-2.776
1.687	2.422
2.383	-1.793
1.586	4.395
2.353	0.171
2.737	3.404
2.38	0.721
2.227	0.848
2.062	-0.339
2.773	7.077
2.151	19.606
2.28	1.944
3.068	-3.391
1.902	1.005
2.209	6.004
2.163	-1.646
2.512	0.21
2.211	0.227
2.351	-1.606
2.259	-2.013
2.307	-0.961
2.639	7.124
2.179	-5.437
1.846	13.985
2.276	1.237
2.6	-4.398
2.458	-5.111
2.807	-1.693
2.819	-5.528
1.799	2.947
2.225	-3.344
2.318	-0.399
2.362	1.739
2.241	5.478
2.18	-0.425
2.602	1.343
1.723	2.032
2.341	0.535
2.861	-4.403
2.795	1.626
2.534	-9.541
1.625	-1.019
2.455	-2.315
2.411	4.457
2.466	-5.684
1.705	0.752
2.182	-3.143
2.25	8.141
2.325	0
2.005	-2.612
2.475	-0.447
2.292	5.236
2.357	-3.833
2.473	4.069
2.618	-4.839
2.881	7.824
2.128	10.637
1.88	9.12
2.106	1.34
2.425	15.279
2.681	7.933
1.675	-1.04
1.631	0.067
1.689	-1.599
2.378	1.416
2.622	1.088
2.718	-0.371
2.105	9.009
2.661	3.386
2.119	-2.015
2.141	1.783
2.392	2.485
3.018	-2.238
1.947	-2.765
2.317	1.401
2.703	4.734
2.946	-4.682
2.053	-0.769
2.545	0.716
1.925	4.614
2.098	2.292
2.867	-8.475
2.364	-3.976
2.639	2.126
2.333	-6.544
2.076	5.024
2.3	4.023
2.559	-2.308
2.003	-4.108
2.599	4.135
2.284	0.722
2.5	19.397
2.986	15.741
2.147	-3.417
2.677	4.029
2.598	-3.172
2.623	3.722
2.144	-7.148
2.329	-3.695
2.305	6.847
1.705	-0.315
2.38	-7.818
2.064	-5.088
1.649	6.46
2.609	1.931
2.197	-5.402
1.915	2.718
2.502	-4.178
2.378	3.252
2.899	-13.515
2.585	1.243
2.65	8.438
2.381	14.032
2.5	-1.077
2.472	-3.108
2.196	0.051
2.299	-3.843
1.742	0.139
2.672	0.326
2.588	-5.353
2.226	2.02
2.37	7.691
2.734	-3.002
2.158	5.788
2.343	0.561
1.426	10.911
2.17	2.788
3.114	-8.376
2.723	-2.265
2.605	-0.464
2.507	-0.61
2.124	1.826
2.476	-0.764
2.535	1.765
2.546	-3.666
2.071	1.064
2.899	2.104
3.062	1.105
2.335	-0.257
1.834	-2.107
2.863	-4.306
1.547	-1.07
2.425	6.559
2.636	-3.2
2.164	17.249
2.356	-3.123
2.815	-4.884
2.03	1.39
2.93	-4.212
2.063	2.453
2.196	2.339
2.766	-4.793
2.088	3.357
2.32	1.928
2.585	-4.443
2.03	6.562
1.528	-1.493
2.287	-5.694
2.45	-5.43
2.034	12.619
2.485	-4.028
1.852	3.175
2.603	-2.697
2.892	7.555
2.471	-2.438
2.414	-3.98
2.143	6.68
2.331	1.767
1.688	2.794
2.775	-1.82
2.184	8.892
2.304	3.017
2.606	-2.421
2.98	-8.174
1.735	-1.825
2.174	1.905
2.287	6.759
2.146	-1.436
2.638	4.827
1.82	0.469
2.195	-1.461
2.481	1.249
1.624	1.235
2.146	1.137
2.343	-2.424
2.551	-5.176
2.807	-1.558
2.114	0.983
2.403	-0.504
1.793	1.799
2.218	-4.133
2.658	4.282
1.764	-0.033
2.36	-0.875
2.08	6.862
1.645	2.77
2.242	-1.45
2.561	-7.57
2.347	10.757
2.29	-0.668
1.768	23.843
2.548	-1.618
2.573	-2.548
2.64	2.149
2.262	-2.986
2.87	6.651
2.073	-0.635
2.182	1.056
1.979	-2.214
2.293	9.45
2.395	-6.701
2.651	-3.971
2.065	4.089
1.72	-1.621
2.471	1.624
2.047	9.375
2.215	-5.066
2.422	-1.924
1.685	0.985
1.722	1.641
2.577	1.938
2.183	1.837
1.982	9.943
2.261	9.417
1.698	0.002
1.921	-1.65
1.945	0.916
1.897	3.97
1.669	1.147
2.522	6.871
2.649	-5.138
2.045	-1.014
2.701	-4.079
2.123	-0.534
2.082	-4.607
2.436	8.715
1.735	7.771
2.621	-0.356
2.197	5.075
2.041	6.347
1.695	-1.628
2.138	3.229
2.716	-3.197
2.555	10.655
2.983	2.972
2.075	3.184
1.578	-3.258
2.723	3.557
2.71	5.069
2.508	18.926
2.034	3.635
2.369	0.772
2.143	-3.617
2.556	-0.729
2.355	-1.549
2.629	-0.775
2.511	5.691
2.651	-3.416
1.726	1.081
2.562	-1.102
2.558	-1.024
2.432	1.001
2.532	-3.026
2.011	-4.084
2.382	5.268
2.33	-0.164
2.69	-4.597
2.582	9.617
2.573	-7.547
1.282	4.896
2.157	-2.819
2.015	5.072
2.468	26.932
2.391	-3.012
2.674	-3.321
3.053	0.436
1.989	10.263
2.322	7.626
2.3	-8.071
2.322	5.255
1.66	2.199
1.964	8.978
2.846	-6.436
1.647	4.951
2.53	1.547
2.379	-2.18
2.719	12.733
2.269	0.661
1.795	7.835
2.355	-4.627
2.068	0.747
2.119	10.62
1.837	0.198
2.01	1.639
2.286	-3.295
2.131	0.294
2.6	-6.025
1.906	2.317
2.457	1.562
2.637	1.669
2.127	2.438
2.108	3.779
2.565	4.992
2.027	-3.439
2.516	-1.111
2.107	3.338
1.663	6.084
2.383	-0.598
1.873	1.32
2.273	14.451
2.41	-3.591
2.128	-2.527
2.293	-2.371
2.602	0.7
2.284	-1.335
2.494	-1.553
2.446	-0.332
2.674	1.554
2.615	4.377
2.448	8.707
2.119	-1.747
2.631	1.475
2.497	-0.281
2.275	-4.68
2.747	-4.948
1.678	1.269
2.5	0.547
2.097	2.147
2.539	6.769
2.638	-2.239
2.335	-1.175
2.525	7.946
2.815	2.33
2.98	-5.562
2.453	7.195
2.452	2.14
2.608	2.35
1.678	6.243
2.199	-2.817
2.366	-2.946
1.752	0.65
1.718	2.557
2.642	-4.867
2.19	-4.056
2.577	-3.388
1.883	-0.882
1.889	-1.61
1.669	1.424
2.506	6.079
2.371	11.948
2.217	-1.047
2.206	3.29
2.129	7.575
2.622	-6.007
2.238	0.536
2.34	8.32
2.228	-1.124
2.861	-0.894
2.114	2.846
2.642	5.504
2.05	-1.016
2.15	-4.131
2.346	-6.957
2.644	-3.582
2.172	-0.351
2.195	4.486
1.993	-4.052
2.256	1.951
2.58	4.168
3.042	6.959
2.83	-4.119
2.824	-1.43
2.106	4.395
1.991	-6.07
2.404	-4.769
2.479	3.318
2.046	3.792
1.959	3.424
2.304	-6.309
2.031	-3.318
2.475	6.853
2.359	-1.391
2.467	5.446
2.216	1.966
1.772	6.295
2.319	6.75
2.451	4.659
2.19	-3.032
2.129	-1.513
2.773	7.503
3.056	8.39
1.78	6.565
2.644	0.73
2.627	-3.626
2.689	8.591
2.584	1.958
2.055	0.469
2.517	-4.04
2.529	1.625
2.389	10.502
2.992	-1.942
2.137	3.958
2.628	-0.846
2.485	4.614
2.301	-5.52
2.299	1.847
1.46	2.849
2.358	-3.439
1.623	-0.994
2.64	8.135
2.076	2.546
2.371	-2.622
2.068	1.888
2.232	2.997
2.25	-2.783
2.384	-1.971
2.874	-5.882
2.554	-4.706
2.67	-4.946
2.525	-3.189
1.807	4.408
1.891	0.774
1.658	-2.827
2.749	1.923
1.711	1.881
2.304	-3.953
2.393	-5.285
2.272	-2.204
2.663	-7.55
2.391	-1.723
2.194	-0.87
2.111	-6.846
2.403	-3.574
2.452	-2.26
2.281	-7.168
1.738	-0.336
2.357	-1.258
2.364	-2.915
2.032	-1.177
2.701	3.115
2.229	-5.261
2.316	-1.83
2.328	6.24
2.181	4.504
2.448	5.397
2.132	0.826
2.433	2.325
1.465	-3.149
2.012	1.963
2.512	-1.522
2.184	-3.514
2.729	1.778
2.599	-3.11
2.128	0.874
2.859	-6.151
2.555	4.621
2.81	9.722
2.681	-2.017
1.796	3.588
1.855	-1.02
2.589	9.991
2.514	-3.511
2.534	8.699
1.957	2.744
2.25	0.384
2.094	-0.996
2.153	3.183
2.432	-1.557
2.629	-4.701
2.105	2.253
2.301	-5.085
2.437	-1.116
2.304	1.009
2.307	-4.848
2.797	0.258
2.635	-9.175
2.277	-2.097
2.716	-2.383
2.203	12.386
2.537	-2.611
1.831	-2.399
2.136	0.73
2.371	-2.248
2.077	-1.687
2.047	1.491
2.772	4.579
2.376	-1.427
1.849	-0.795
2.301	-2.275
2.551	3.611
2.699	-2.807
2.312	-3.876
2.415	3.583
1.988	-6.837
2.416	-6.681
2.479	-3.423
3.049	-7.294
2.35	-1.575
2.088	0.414
2.423	3.855
2.636	11.896
1.709	0.461
2.222	10.01
2.683	6.441
2.273	-0.163
2.163	8.818
1.802	4.341
2.529	-2.319
2.108	1.456
2.158	1.264
2.833	-8.668
2.611	-3.289
2.473	24.01
2.317	-0.396
2.265	-2.596
2.288	2.981
2.399	2.52
2.735	5.315
2.047	-5.307
2.183	-2.507
2.243	1.184
2.67	-8.206
2.023	1.828
2.585	5.055
2.162	-3.077
2.063	3.64
2.381	2.968
2.354	-1.594
1.984	9.981
2.222	8.427
2.274	0.311
2.349	13.173
2.098	-3.811
2.196	-1.495
2.535	-7.08
2.385	-0.795
2.343	-1.287
2.561	0.904
2.63	0.685
2.324	-0.386
2.396	-1.304
2.412	2.222
2.359	-4.094
2.472	-2.472
2.46	3.826
2.381	5.577
1.638	-0.626
2.103	2.801
2.932	-6.664
1.632	3.078
2.436	-6.153
2.303	-4.948
2.704	-7.121
1.619	-1.11
2.65	0.144
2.19	0.678
2.047	-0.729
2.667	1.96
2.452	-2.987
1.952	0.805
1.964	1.023
2.107	-2.528
2.82	9.561
2.331	2.785
2.469	-2.408
2.12	-1.367
2.095	5.554
2.562	-3.405
1.616	0.313
2.81	-6.864
2.462	-1.149
2.335	5.496
2.347	0.487
2.352	-1.753
2.557	16.478
1.878	5.349
2.34	2.517
2.16	-7.889
2.3	-0.846
2.324	-1.747
2.736	-3.402
2.617	-1.808
2.494	-6.51
2.298	-1.606
2.165	-3.948
2.51	-0.838
2.323	-2.161
2.375	-1.039
2.003	7.198
1.962	1.09
2.474	7.548
2.192	0.058
1.932	7.389
2.231	1.256
2.024	1.526
2.176	-0.795
2.359	0.817
2.254	6.603
2.405	10.872
1.507	4.393
2.555	-2.054
2.353	1.393
2.187	-3.927
1.667	10.488
2.336	10.842
2.547	-0.324
2.56	-1.496
1.789	5.063
1.804	3.246
2.311	-0.381
2.047	-2.444
2.423	-6.266
2.108	-1.208
2.38	-1.088
2.512	-1.634
2.662	-4.457
2.614	0.604
2.674	0.205
2.574	0.144
2.155	-0.149
2.252	0.825
1.991	-3.446
2.167	2.96
1.697	0.794
2.285	-3.441
2.559	5.391
1.56	2.71
2.748	1.332
2.214	2.317
2.199	-6.062
1.917	-0.813
2.215	-0.427
2.051	2.497
2.951	7.137
2.022	-0.325
2.225	1.086
1.989	7.953
2.958	-9.301
2.429	5.988
2.555	1.15
2.857	5.261
2.054	-1.612
1.958	-0.726
2.407	1.413
2.502	5.116
2.121	-6.298
2.564	-6.679
1.654	1.824
2.477	-3.382
2.086	2.195
2.115	0.192
2.488	-1.948
2.475	0.379
2.351	-6.209
1.925	-0.319
2.348	25.466
1.703	1.54
2.442	-2.856
2.555	-1.344
2.157	0.934
2.51	-1.572
2.072	3.338
3.021	-2.862
2.144	0.751
2.625	-6.55
2.322	0.512
1.697	1.207
2.646	-6.399
2.607	29.789
2.905	-9.033
2.462	-0.577
2.05	0.55
2.45	-1.188
2.036	-0.739
2.292	-4.643
2.392	2.375
2.582	-4.898
2.539	-4.213
2.245	-0.515
2.535	1.859
2.2	-3.623
2.262	-3.372
1.255	4.894
2.227	0.29
2.732	-4.542
2.355	-4.317
2.524	-3.756
2.363	-5.826
2.016	0.672
2.408	-3.421
2.469	5.973
2.448	-2.384
2.483	4.254
2.3	-0.869
2.631	-0.467
2.073	-1.739
2.004	1.674
2.078	2.188
2.92	-7.423
2.429	0.417
2.521	-1.674
1.899	0.265
2.127	-7.729
2.194	-0.88
2.374	-3.098
2.192	1.674
2.366	-1.167
2.029	0.857
2.38	5.092
2.738	-1.283
1.715	-2.021
2.608	-1.61
2.38	-0.602
1.829	0.257
2.517	-6.499
1.564	-0.348
2.652	3.919
2.22	-6.634
2.03	3.186
2.687	15.258
2.391	1.025
2.569	2.029
2.611	13.039
2.227	6.745
2.627	-3.219
1.827	-2.503
2.669	4.397
2.401	-0.843
2.688	-12.194
1.857	1.651
2.197	2.032
2.068	2.639
2.54	-1.299
2.192	5.544
2.44	1.421
1.783	6.902
2.403	-3.242
2.58	3.719
2.145	-2.401
2.638	12.645
1.546	-1.474
2.055	-1.921
1.687	0.628
2.374	-2.273
2.861	0.033
2.606	1.675
2.293	-3.052
2.42	6.298
2.47	-4.602
2.053	-4.302
2.52	14.042
2.181	8.788
2.496	0.395
1.925	-0.039
2.641	-3.726
2.637	7.455
1.653	4.439
2.252	3.935
2.405	-1.885
2.806	-6.46
2.643	-4.766
2.049	2.539
2.169	8.741
2.238	-6.051
2.65	1.389
2.425	-4.566
2.067	-1.56
2.276	-6.4
2.552	-3.968
2.425	-2.267
2.718	1.038
2.484	-3.256
2.591	0.414
2.33	-4.539
2.367	3.128
2.486	-1.452
2.206	5.211
2.285	2.474
2.558	-5.444
2.387	-0.471
1.502	4.261
2.154	-7.35
2.098	1.475
2.155	3.869
2.071	4.145
2.63	0.172
2.298	-6.27
2.227	-6.719
2.747	-0.77
2.374	-3.759
1.115	2.429
2.605	-2.971
2.004	0.813
1.585	21.156
3.169	-4.179
2.675	-5.901
1.428	-2.931
1.905	8.635
1.972	-5.471
1.658	1.55
2.103	7.563
2.742	1.55
1.708	-0.29
2.823	0.548
2.095	-2.243
2.178	-6.072
2.663	6.216
2.45	3.659
2.7	-4.65
3.037	-0.842
2.508	6.284
2.624	1.449
2.254	0.755
2.494	1.142
2.111	0.423
2.259	-6.374
2.625	-2.896
2.134	-1.829
2.147	1.434
2.002	-4.808
2.572	-1.177
2.717	2.087
2.128	-0.114
2.815	4.075
2.273	-2.476
2.077	-2.679
1.604	0.68
1.692	-1.494
2.493	-3.894
2.806	-3.355
2.663	-2.191
1.875	11.655
2.527	7.235
2.484	-6.89
2.454	-4.22
2.662	-2.267
2.153	-3.959
2.015	-2.199
2.948	4.607
2.498	-0.114
2.286	-0.241
2.265	4.478
2.666	-5.907
2.264	-2.039
2.373	1.61
2.169	-0.637
2.468	2.487
2.545	1.743
2.425	-1.258
2.169	5.495
2.177	0.88
2.223	-5.64
2.142	-1.67
2.512	3.776
1.604	-0.91
2.503	1.784
2.196	-1.416
1.728	2.966
1.645	-1.737
2.175	0.966
2.738	-3.931
2.427	-1.295
2.533	7.462
1.901	0.252
2.619	-7.626
2.358	-3.413
2.786	-3.146
2.608	1.522
2.272	-7.76
2.522	0.498
1.698	-4.801
2.281	-2.29
1.883	-4.272
2.5	-0.595
2.851	-8.938
2.897	-4.317
2.09	-1.866
2.084	11.263
2.238	5.593
3.122	-11.534
1.877	2.902
1.886	0.961
1.692	3.893
1.866	-0.964
1.958	4.224
1.846	-0.844
1.177	6.477
1.77	-1.954
1.922	3.769
2.388	3.758
1.596	-5.056
2.548	3.053
2.227	2.506
1.949	-2.178
2.478	6.489
2.561	-3.828
1.663	7.148
2.518	0.743
2.659	-1.847
2.879	-4.896
2.612	-1.513
3.078	-3.31
2.535	0.138
1.846	0.288
2.854	3.338
2.039	-1.675
2.299	18.094
2.802	10.824
2.357	3.243
1.954	-0.056
2.784	3.313
2.411	-2.386
2.411	-4.827
2.87	-2.44
2.559	2.6
2.575	-3.034
2.36	-0.22
2.587	3.147
1.75	2.383
2.314	11.704
2.886	0.603
1.828	8.602
2.417	1.616
1.743	-0.794
2.135	-3.574
2.623	8.263
2.681	4.61
2.066	1.775
2.366	4.764
2.096	-6.063
2.801	3.149
2.49	5.401
2.326	1.025
2.094	-0.553
2.038	-6.754
2.312	-5.613
2.2	0.128
2.599	-3.774
2.307	-0.494
1.943	2.737
2.218	-3.403
2.544	-0.13
2.881	-2.035
1.814	4.327
2.166	1.584
2.346	3.444
2.665	-0.25
2.407	5.546
2.589	6.051
2.502	-2.134
2.598	-2.064
2.436	0.976
2.003	-2.292
1.664	-0.729
2.497	2.194
2.175	-0.443
1.647	2.031
2.119	6.317
2.156	12.031
2.427	-1.089
2.535	3.04
2.675	13.851
1.982	-1.663
2.701	-3.632
2.404	2.253
2.113	2.881
2.959	-3.211
2.276	-2.949
3.045	-7.101
2.676	-0.007
1.916	4.693
2.49	-4.569
1.8	1.05
2.384	-3.48
2.016	-0.603
2.328	14.207
2.26	2.622
2.701	-4.251
2.395	-2.967
2.438	-5.642
2.787	1.296
2.486	-3.336
2.27	10.492
2.636	3.264
2.014	-4.673
2.871	-12.99
2.47	-1.065
2.373	-4.617
2.33	-3.865
2.179	27.742
2.327	-0.97
1.584	-3.179
2.167	-1.966
1.386	-3.413
2.174	0.304
2.328	8.286
2.347	-0.888
2.463	-4.384
2.382	9.089
1.817	5.164
2.692	12.577
1.874	-1.573
1.518	-3.137
2.244	0.814
2.802	2.856
2.19	4.833
2.168	3.248
2.678	13.513
2.122	-2.795
1.91	1.404
2.068	9.875
2.097	0.616
2.386	-1.164
2.189	-2.101
2.118	1.139
2.436	1.158
1.915	2.587
2.396	-1.982
2.92	6.977
2.058	4.935
2.307	5.108
2.838	-2.024
2.411	-2.043
2.797	-2.71
2.14	1.222
2.477	6.764
1.939	6.157
2.511	-4.49
2.284	1.756
2.38	-5.953
2.225	-3.836
2.295	-4.103
1.653	-1.987
2.749	6.616
1.697	-0.284
2.855	-4.082
2.295	-3.869
2.575	4.202
2.679	-6.024
2.504	-4.688
2	3.047
1.653	1.459
2.576	-3.817
2.139	-2.625
1.603	-2.272
1.787	0.783
2.627	-1.909
2.264	1.378
2.404	1.146
2.604	-4.716
1.887	3.543
1.477	6.051
1.938	2.808
2.965	8.009
2.705	-3.789
2.362	-2.627
2.76	-4.123
2.711	1.608
2.368	-3.068
1.994	0.153
2.823	-3.752
2.599	3.946
2.431	0.951
2.399	1.156
2.697	0.505
2.285	-2.31
2.503	-3.014
1.855	5.051
1.979	-1.493
2.253	2.361
2.8	-6.204
1.634	-1.261
2.638	-1.103
2.014	7.463
2.183	4.237
2.032	5.464
1.828	-0.967
2.769	9.201
1.976	0.421
2.555	2.759
1.925	1.675
2.085	0.317
2.183	-3.66
2.189	6.448
2.063	3.178
2.046	2.287
2.155	-1.996
1.891	-0.849
2.345	5.172
2.121	2.002
2.256	4.865
2.516	-5.482
2.254	-6.41
2.112	-3.699
2.302	-0.735
2.244	-2.195
2.319	-7.133
2.266	0.119
2.132	0.12
2.161	-4.56
2.727	-0.76
1.879	1.085
1.915	-0.205
2.491	-2.164
2.579	2.724
2.028	-0.504
2.22	0.34
1.877	-1.752
2.747	4.851
2.747	-6.223
2.639	5.259
1.791	3.848
1.756	-2.885
1.931	0.391
2.354	12.456
2.63	-8.776
2.208	-2.742
2.274	-0.495
2.242	-7.341
1.964	4.419
2.295	-0.37
2.679	-1.338
2.522	6.074
2.432	-4.72
2.18	-3.904
2.136	3.132
1.982	2.039
2.265	-3.575
2.07	-0.84
2.16	-0.641
2.122	-3.815
2.698	-3.187
1.931	-0.678
2.597	0.8
2.557	0.931
2.208	-2.042
2.048	-1.891
2.101	3.306
2.232	-0.508
2.429	1.283
2.496	6.514
1.774	-2.194
2.672	-5.922
1.861	6.254
2.652	1.326
2.387	5.263
2.157	16.952
2.411	5.199
1.714	-1.012
2.297	-7.73
2.164	-6.455
2.316	4.466
2.411	-1.883
1.771	0.961
1.669	0.291
2.914	11.834
2.67	-8.436
2.067	-1.788
2.051	2.137
1.449	1.803
2.604	-4.974
2.741	-4.426
1.822	-2.201
2.12	-1.648
2.265	4.182
2.236	-1.398
2.249	0.04
2.519	1.812
2.067	-4.012
2.11	-4.966
2.148	-0.304
2.782	2.772
2.439	1.816
1.918	6.478
1.802	0.469
2.3	-1.242
2.233	1.45
2.361	-4.537
2.673	-2.322
2.161	4.395
2.239	-1.545
2.24	5.573
2.24	-4.963
1.98	-1.149
2.289	5.396
2.562	-0.941
2.282	-0.317
2.428	-6.175
1.866	-0.702
1.91	-4.66
2.561	5.203
2.038	4.983
2.349	-5.059
2.929	-4.968
1.607	-0.013
2.466	2.866
1.844	14.509
1.991	5.962
2.067	1.002
2.438	-1.223
2.785	0.581
1.406	1.307
1.915	8.261
2.447	1.622
2.026	-2.48
2.667	4.773
2.055	4.664
2.574	-1.331
1.974	6.697
2.11	1.714
2.306	2.759
2.118	-0.745
2.058	-3.346
2.353	-0.568
2.224	-0.064
2.341	-1.082
1.624	-0.51
2.337	13.395
1.824	-2.154
2.002	8.171
2.007	-1.904
2.484	-8.363
2.487	17.534
2.063	6.711
2.203	-1.186
2.434	2.912
1.833	8.91
2.448	1.044
2.006	1.363
2.672	-1.875
2.157	3.009
2.675	3.49
2.058	-0.051
2.828	1.125
2.584	-1.512
2.37	-2.475
2.2	4.199
2.666	-4.506
2.054	-6.607
2.124	-0.439
2.161	-2.061
2.261	2.743
1.817	-3.999
2.403	1.305
2.665	0.335
2.282	3.197
2.635	-10.126
2.331	-0.584
2.363	3.521
2.403	-0.531
2.34	-7.116
2.208	12.485
2.649	-0.916
2.088	-3.784
2.504	10.198
2.301	9.644
2.754	-4.198
2.649	-1.715
2.291	1.801
2.134	2.341
2.507	-1.222
2.559	-4.199
3.01	9.275
2.524	-0.682
2.144	-0.051
2.587	0.726
1.914	4.859
2.207	2.109
2.173	0.128
2.116	1.261
2.427	-3.622
2.357	7.894
2.649	-5.675
2.63	1.474
2.426	-3.141
2.457	2.056
2.035	-4.71
2.458	12.446
2.436	0.143
2.017	2.92
1.696	-1.178
2.539	1.982
2.766	-5.135
1.696	-1.944
1.991	-1.529
2.586	-1.185
2.561	12.34
3.136	-0.286
2.31	-7.24
2.253	8.26
2.562	-0.123
1.845	-2.887
2.06	-0.12
2.534	2.701
2.801	-7.114
2.493	-4.512
2.432	2.534
2.299	4.436
3.046	-7.921
2.466	13.592
2.521	-2.374
2.102	-6.02
2.375	-3.346
2.346	8.125
2.035	0.92
2.876	-12.785
2.434	2.215
2.464	4.155
2.949	-2.062
2.465	-4.181
2.911	-5.026
1.871	2.538
2.822	-5.724
2.292	5.261
2.318	5.333
2.006	-0.328
1.736	-2.531
2.817	-3.822
2.447	0.077
2.421	-3.282
2.232	-0.369
2.414	2.156
2.373	-1.863
2.608	3.834
1.283	3.926
2.431	10.843
2.137	12.157
2.221	3.791
2.536	7.86
2.496	-2.522
2.098	12.493
2.38	-5.919
2.186	-3.076
2.586	-2.801
2.26	-3.115
2.278	-3.233
2.446	-5.94
2.218	7.951
2.372	5.896
2.402	-1.243
1.709	7.971
2.077	4.495
1.647	-1.528
2.595	-2.232
2.396	-3.452
2.781	-3.544
2.683	-2.429
2.167	-2.481
2.234	-5.66
2.529	-2.327
2.131	-2.557
2.322	4.293
3.009	-3.538
2.646	-1.129
1.843	1.314
1.365	2.33
2.937	1.303
2.14	-5.436
2.164	-0.232
2.827	-3.512
2.336	-3.496
1.473	7.004
2.13	-0.622
2.566	-6.193
2.085	6.195
2.637	0.262
2.165	-0.983
2.175	-0.783
1.811	1.783
2.545	-3.465
2.642	3.745
2.517	-6.781
1.962	-3.512
2.358	10.032
2.99	-9.214
2.617	6.766
2.479	-3.263
2.593	-3.782
1.81	-0.188
2.293	-2.161
1.955	6.907
2.189	4.639
2.802	-5.199
2.029	-4.049
2.796	-3.745
2.564	-5.915
2.178	6.048
2.385	15.475
2.319	-3.362
2.123	3.909
2.498	-0.533
2.736	-4.228
2.033	-0.093
2.378	-5.052
1.703	-0.125
2.447	-9.134
2.531	2.85
2.353	-2.589
2.547	-0.647
2.22	-1.511
2.116	1.509
1.911	1.149
2.956	2.265
2.278	-7.176
2.35	1.052
2.418	-4.238
1.943	-0.536
2.424	-3.05
2.45	19.169
2.263	1.587
2.089	5.356
2.534	6.054
1.969	1.789
2.4	-4.618
1.701	2.968
1.753	4.914
2.15	-2.541
2.643	-0.085
1.995	0.511
2.911	-8.295
2.61	-2.05
2.08	-1.027
2.474	-0.769
2.368	12.641
2.554	-0.012
2.225	-3.275
2.355	-3.685
2.158	8.675
1.611	-0.645
2.531	4.39
2.686	-2.714
2.545	0.686
2.096	1.435
1.987	2.774
1.898	-1.058
2.638	1.857
2.08	-3.773
2.363	-2.966
1.932	1.086
2.12	-0.876
1.88	6.548
2.45	-2.303
2.875	-5.274
2.399	3.1
2.29	-2.585
2.253	-1.654
1.952	-3.979
2.496	-4.357
2.533	2.248
2.314	-3.203
1.905	-0.64
1.773	3.879
2.403	-5.982
2.747	4.235
2.469	-3.203
2.487	-2.692
2.299	2.896
1.903	6.879
1.774	-2.849
2.775	1.197
1.745	3.196
2.113	2.466
2.41	-0.728
2.235	1.008
2.331	-1.212
2.491	1.453
2.44	-8.734
2.056	-0.236
2.195	1.113
2.077	3.671
2.696	-0.266
1.268	3.927
2.356	-3.273
2.512	26.676
1.513	3.467
2.391	9.822
2.211	0.474
2.575	-5.356
1.927	1.167
2.474	-0.347
2.7	-4.761
2.166	-5.805
2.663	-0.714
1.712	-0.066
1.676	4.345
1.736	12.951
2.648	-0.97
2.061	-1.074
2.217	6.55
2.271	-2.449
2.327	-3.16
2.562	-0.845
2.71	-5.651
2.482	2.676
2.03	5.33
2.022	5.09
2.216	-1.688
2.251	17.135
2.178	-0.062
2.334	-2.048
2.674	-1.446
2.236	4.987
2.387	2.143
2.633	0.136
2.672	-3.695
1.824	15.872
2.318	1.811
2.377	-0.642
2.549	3.494
2.421	-3.975
2.724	-1.542
2.626	-2.876
2.581	15.618
1.994	1.914
1.994	0.169
2.103	3.363
2.133	2.777
2.222	4.078
2.483	0.74
2.723	-1.219
2.221	-6.397
1.933	3.089
2.395	10.407
2.413	-2.444
2.093	-0.28
2.542	-0.143
2.381	-0.191
2.389	6.525
2.421	1.415
2.327	-2.928
2.224	-8.405
2.718	0.586
1.727	3.084
2.479	4.369
2.448	2.579
2.284	-3.612
2.176	0.712
2.628	1.153
2.037	5.492
2.455	0.521
3.069	6.045
2.211	2.589
2.815	-1.668
2.373	-1.217
2.406	14.229
2.141	0.379
2.641	-4.147
2.441	7.07
1.819	0.272
2.421	0.962
2.328	-1.091
2.754	13.406
2.292	5.56
2.153	-2.956
2.16	-0.883
2.687	-0.382
3.144	5.541
2.355	-0.42
2.05	5.29
2.276	1.527
2.126	-2.476
1.591	-0.007
2.495	-1.924
2.381	-1.912
2.632	-2.425
2.986	-7.308
1.612	-4.089
2.598	3.024
1.917	-4.084
2.787	-3.756
1.998	-0.944
2.067	11.074
2.937	-3.058
2.252	5.24
2.881	-2.679
2.113	-4.638
2.044	3.648
2.058	0.017
2.002	-2.641
2.441	1.638
2.047	-2.264
2.55	-2.332
2.482	-3.026
2.985	15.207
2.673	-6.454
1.991	-1.354
2.18	-1.619
2.548	-1.857
2.486	-0.499
2.613	-10.265
2.028	-0.671
2.578	-3.303
2.787	-5.457
1.842	3.182
2.575	-0.395
2.348	-0.94
2.745	2.322
2.66	9.91
2.633	-2.042
2.295	-1.209
2.073	4.362
2.398	0.473
1.784	-3.388
2.76	-2.71
2.279	0.444
2.067	-1.631
2.298	5.681
2.336	-2.858
2.491	-7.185
2.33	-0.675
1.901	9.091
2.154	3.429
2.072	8.405
1.684	1.763
2.433	-5.538
1.912	-3.992
2.185	4.011
2.204	-1.391
2.14	-0.49
2.356	3.388
2.11	-0.857
2.321	1.983
3.099	-2.325
1.894	10.593
2.146	-2.389
2.214	-0.832
3.072	-0.343
2.581	-1.774
2.671	-4.167
2.497	-4.377
2.57	-2.395
2.535	-4.207
2.687	-0.831
2.246	2.22
1.709	9.307
2.382	-3.624
2.363	3.12
2.397	7.459
2.481	-6.135
2.679	6.669
2.373	-2.027
2.616	10.511
2.465	-5.921
2.233	0.217
1.539	-0.804
2.72	-0.692
2.039	0.612
2.57	-5.348
2.32	4.736
2.149	-5.787
2.696	-5.247
2.015	-4.001
2.566	0.866
1.907	2.572
2.086	12.166
2.123	-1.977
2.731	0.062
2.648	-8.02
1.981	-0.781
2.057	-3.828
1.602	2.514
2.078	-1.153
1.945	-2.228
2.135	5.24
2.504	3.76
2.72	-2.945
2.089	1.333
2.006	3.614
1.742	4.682
2.307	6.225
1.7	0.189
2.568	2.444
2.166	1.062
1.821	5.832
2.208	2.402
2.345	-5.618
2.142	1.083
2.233	-0.338
1.669	0.062
2.514	1.226
2.565	-5.692
2.525	-2.923
2.874	4.612
2.119	13.653
2.284	-1.853
1.913	2.47
2.24	-6.838
2.877	-2.676
2.615	-5.938
2.77	4.107
2.702	7.458
2.828	-1.738
2.497	-3.928
2.399	-5.956
2.678	8.028
2.315	5.494
2.519	-2.075
1.932	-2.773
1.684	3.212
2.163	-7.568
2.448	-2.168
2.248	-0.326
2.78	0.77
2.24	3.123
1.553	-3.456
1.816	-0.595
2.168	7.531
2.258	-0.277
2.203	0.063
2.206	-5.29
2.309	2.41
2.574	-9.952
2.68	0.58
1.674	3.52
2.74	8.299
2.119	-0.989
2.355	-0.629
2.218	3.41
2.15	3.51
1.974	8.96
2.491	-4.868
1.44	-1.893
2.264	2.785
2.429	-4.09
[truncated: 46,783 more rows]

## Sheet: des2.1.1
RMSD	Rosetta Score
2.967	0.111
2.671	3.539
2.788	1.095
2.226	1.662
1.409	-0.211
2.661	7.24
2.124	-0.551
2.197	1.608
2.457	1.99
2.134	-3.558
1.836	5.076
1.942	8.41
1.906	8.046
2.068	-0.188
2.267	13.126
2.704	3.481
2.561	-4.874
2.663	3.619
2.679	-1.994
2.369	-0.649
2.726	3.494
1.041	2.619
2.347	13.62
2.119	2.368
2.526	-3.336
1.996	0.889
1.566	-0.163
2.025	4.834
2.44	3.195
2.206	4.12
2.313	0.178
2.574	1.4
2.358	7.076
2.704	2.028
2.092	2.651
2.83	11.186
2.213	1.034
2.549	4.967
2.913	-2.65
1.98	3.116
1.813	1.979
2.284	12.614
1.537	4.612
2.472	6.236
1.731	5.426
2.306	-0.795
2.273	-1.635
1.749	5.828
2.238	4.587
2.397	-0.527
2.356	-2.794
2.578	11.881
1.664	4.845
2.148	3.553
2.066	9.403
2.44	1.53
2.055	1.226
2.663	1.854
2.054	5.155
2.36	1.389
1.181	2.441
2.193	-0.933
1.905	-2.49
2.485	-2.873
2.818	0.797
2.413	-4.221
2.323	-3.106
2.753	-0.777
2.228	-1.204
2.913	5.864
1.707	-1.351
2.66	0.178
2.428	7.179
2.385	3.579
2.102	9.944
2.616	7.494
2.306	1.876
2.679	0.456
2.107	1.703
2.55	3.67
1.601	-0.522
2.538	4.048
1.771	1.184
2.604	3.875
2.596	0.605
1.395	1.79
2.116	-0.493
1.76	1.954
2.638	0.183
1.668	2.395
1.98	2.271
2.346	8.045
2.493	9.769
2.493	-0.085
1.521	8.151
1.782	-0.091
1.891	5.607
1.781	3.862
1.848	4.644
2.576	5.651
1.926	2.638
3.088	4.958
2.435	-2.337
1.876	9.135
2.513	2.485
1.724	2.614
1.85	3.78
2.38	-1.87
2.436	2.436
1.848	4.243
1.758	11.32
1.989	-2.194
2.192	9.13
2.315	-2.086
2.767	11.134
2.086	5.204
2.005	8.087
2.851	-5.556
2.727	-4.223
1.879	11.915
2.332	10.843
1.952	-1.221
2.193	3.617
2.515	4.406
2.384	1.245
2.003	0.022
1.523	0.942
2.72	-3.523
2.256	4.208
2.296	11.569
1.933	1.522
2.604	-3.352
2.111	0.97
2.205	6.016
2.093	0.223
2.89	-2.538
2.616	-7.148
2.049	0.986
1.852	5.017
2.427	1.069
2.941	7.945
2.281	4.555
2.379	2.783
2.283	10.435
2.422	5.212
2.711	-1.887
1.701	14.467
2.416	12.885
2.222	1.87
2.578	-1.808
2.275	0.326
2.262	1.866
2.303	5.721
2.333	6.001
2.19	3.397
2.015	3.34
2.653	-1.176
2.151	9.292
1.8	2.929
2.251	-2.115
2.501	3.419
2.756	9.997
2.186	3.192
2.47	-3.345
1.933	7.952
1.859	1.16
1.453	0.953
2.351	-2.352
2.154	5.729
2.131	0.912
2.379	6.072
2.604	8.656
1.701	20.204
2.656	4.205
2.755	5.335
1.848	-0.678
2.084	10.268
2.459	-4.379
1.799	1.459
2.444	2.437
2.519	8.426
1.515	2.485
2.67	-1.148
2.282	5.64
2.625	-4
2.181	3.828
2.733	1.033
2.079	0.088
1.646	-0.399
2.192	4.208
2.331	6.407
1.691	0.384
1.78	2.298
2.092	-0.707
1.942	1.701
2.22	-3.511
2.143	10.273
1.835	-1.737
2.555	-6.359
2.436	2.351
1.85	6.07
2.21	0.181
1.492	4.136
2.085	3.545
2.19	2.549
2.493	1.701
2.34	0.212
2.058	10.655
1.986	0.658
2.289	-4.414
2.142	6.191
1.954	2.648
2.404	-3.928
2.828	4.713
2.441	5.737
2.137	-3.17
1.995	1.039
1.821	7.65
2.589	2.692
2.781	7.377
1.575	3.68
2.441	-0.468
2.374	-3.155
1.59	-0.634
2.416	7.167
1.767	7.711
2.481	1.266
2.645	0.691
2.818	4.63
1.95	4.493
2.164	7.831
2.292	1.902
2.625	0.153
2.385	7.194
2.619	-6.895
2.654	-3.3
2.169	21.409
2.162	3.115
2.199	-1.53
2.593	9.145
2.219	1.079
2.197	0.111
2.611	-5.157
2.325	0.2
2.73	-5.031
2.841	14.607
2.033	3.106
2.421	-3.139
2.117	-1.861
2.305	4.333
2.635	5.53
2.474	2.074
2.459	0.029
2.09	3.874
2.438	5.261
2.233	1.559
2.302	-2.864
1.916	-0.578
2.414	-1.25
2.391	7.231
2.261	1.432
2.25	3.943
2.198	9.175
2.216	1.376
2.158	5.118
2.121	-0.754
2.603	15.332
2.437	-4.419
2.767	-1.269
2.427	3.698
1.522	7.975
2.196	13
1.846	-0.891
2.408	-4.819
2.012	-2.005
2.743	9.696
2.108	3.85
2.483	9.203
2.073	1.018
2.104	-3.892
2.661	13.868
1.803	-1.395
2.014	5.594
2.056	-1.643
2.681	1.343
2.25	0.87
2.591	-1.861
1.888	-1.099
2.114	-1.053
2.42	-4.295
2.577	10.326
2.733	0.836
2.565	-0.818
2.271	-2.201
2.305	0.536
2.103	-2.686
1.561	4.208
2.639	-6.53
2.323	3.304
1.979	11.97
2.281	-2.895
2.127	3.333
2.492	2.491
2.455	-3.147
2.065	-0.637
2.09	4.303
2.127	3.896
2.098	4.876
2.421	-5.212
2.395	7.104
2.02	3.258
2.71	16.001
2.719	0.943
2.178	16.492
2.322	8.703
2.304	4.32
2.164	7.355
2.669	2.542
2.483	1.359
2.381	1.476
1.887	10.882
1.979	3.763
1.846	0.269
2.174	-0.804
2.19	10.893
2.368	8.027
2.415	5.706
1.949	4.637
2.036	6.878
1.984	-0.063
2.102	9.704
1.831	14.251
2.167	0.68
1.66	0.428
2.524	18.702
2.828	0.868
2.607	5.025
2.62	-6.352
2.434	8.327
2.691	-0.92
2.564	-2.289
2.726	1.918
1.547	2.565
2.44	9.964
2.896	1.036
1.938	0.417
2.303	-4.095
2.413	0.083
1.191	-2.35
2.01	-0.885
2.017	8.374
2.301	-1.618
2.183	3.58
2.289	-6.976
2.492	-1.628
2.854	11.937
2.291	3.714
1.885	3.991
2.402	7.146
2.213	0.719
2.681	-1.032
1.641	-1.536
2.376	5.799
1.951	16.052
2.286	9.871
2.307	6.762
2.697	-2.899
2.186	11.352
2.604	9.332
2.591	6.364
2.285	1.62
2.124	3.12
1.955	15.4
2.293	-3.379
2.156	4.144
2.064	-1.756
2.262	-2.73
2.267	1.679
1.693	3.187
1.561	-1.665
2.843	2.326
1.547	6.199
1.934	1.072
2.377	4.084
2.601	-4.033
2.08	1.795
2.738	10.089
1.731	-0.766
1.81	9.502
2.719	-0.233
1.393	7.126
2.812	5.246
2.776	-1.099
2.525	18.569
3.121	-2.856
2.229	8.787
2.654	3.571
2.247	2.593
2.17	5.194
2.319	-2.061
2.519	20.688
1.755	3.168
2.201	0.618
2.282	5.427
1.636	-1.026
2.123	-0.803
2.37	16.319
2.82	-4.385
2.309	1.669
1.77	-0.375
1.964	3.811
2.617	0.103
2.253	-1.916
2.332	0.888
2.111	2.84
2.266	-1.141
2.006	5.007
2.561	-1.919
2.005	-2.652
1.961	3.817
1.848	8.477
1.892	-1.863
2.734	13.297
1.833	5.011
1.84	-0.838
1.987	4.679
2.192	1.656
2.933	7.804
1.625	0.754
2.505	6.125
2.28	1.301
2.3	3.729
2.265	1.28
2.263	-4.549
2.423	-3.029
1.737	-0.797
2.591	4.159
2.298	11.212
2.597	-2.443
2.307	1.158
2.52	2.831
1.552	0.898
2.645	24.824
2.394	9.762
1.928	0.501
2.282	-0.163
2.708	11.158
2.767	-6.652
2.641	1.365
2.073	-2.641
2.819	14.87
1.667	-0.163
1.897	7.738
2.051	4.41
2.617	2.667
2.449	-2.431
1.305	2.776
2.735	-0.162
2.003	-1.54
2.413	1.023
2.225	4.681
2.704	0.828
2.407	-3.008
2.46	-1.118
2.653	-0.349
1.071	2.636
2.448	3.065
2.475	8.817
1.583	6.086
1.547	13.353
2.185	0.018
2.431	2.542
2.832	1.656
1.848	8.904
2.568	-3.948
2.378	-0.746
2.816	5.74
2.632	1.314
2.303	1.599
2.333	0.064
2.417	-2.843
1.75	4.042
2.22	7.858
2.703	3.71
2.357	20.408
2.179	-1.391
2.761	6.315
2.633	5.029
2.322	-4.033
2.668	-2
2.253	-2.646
2.661	16.754
1.732	3.774
2.217	-1.977
2.443	-0.038
2.334	3.899
2.606	25.879
2.362	-3.218
2.561	-3.66
2.343	-0.556
2.273	2.054
2.611	4.596
2.127	7.754
2.784	0.784
2.341	0.826
2.207	6.959
1.838	8.642
2.188	0.156
2.048	3.357
1.624	2.07
2.589	-7.725
2.683	4.856
2.244	-0.241
2.598	5.126
2.601	-5.79
2.474	-2.883
2.013	-0.293
2.581	2.062
2.095	-1.111
2.506	6.205
2.26	4.441
2.196	-2.571
1.52	3.63
2.65	-0.191
2.018	1.586
2.2	3.713
2.681	-1.813
1.901	5.173
2.092	0.211
2.041	2.239
2.635	-2.887
1.786	0.302
1.902	0.463
2.472	-2.301
1.894	3.061
2.391	4.806
1.98	-0.269
2.313	-2.695
1.456	-1.623
2.434	2.457
2.297	5.36
1.888	4.983
2.371	-0.235
2.636	5.873
2.713	12.986
2.651	6.844
2.706	-2.993
1.617	14.274
2.601	6.074
2.341	-0.718
2.159	-1.245
2.157	-2.637
1.601	1.585
1.632	4.549
2.099	-0.842
2.534	-0.724
2.475	3.138
2.443	-5.008
2.184	-3.995
2.654	0.423
2.17	-2.394
2.208	-1.96
2.419	-2.164
2.55	0.562
2.352	3.638
2.631	8.307
1.967	0.969
2.671	-0.506
2.161	4.344
2.357	0.395
2.696	-1.628
2.698	-2.277
1.959	3.625
2.294	-0.83
2.459	2.649
1.802	4.305
2.596	3.826
2.176	9.529
1.718	8.185
2.45	-0.267
2.436	3.592
2.359	-2.903
2.013	10.862
1.88	2.805
2.161	0.972
1.658	4.838
2.313	8.375
3.046	0.56
2.388	0.862
1.956	-0.271
2.672	-1.973
2.432	14.832
2.628	-0.2
1.861	4.474
2.624	3.837
2.676	16.512
2.328	0.985
2.762	9.461
2.609	6.472
2.891	0.885
2.321	-0.318
2.367	8.148
2.457	11.019
1.725	-0.875
2.325	9.286
2.065	-2.819
1.695	2.607
2.369	-0.734
2.356	-1.042
2.06	1.609
2.182	-1.558
2.389	4.209
1.978	-3.272
2.201	5.086
2.449	5.073
2.754	7.567
2.304	5.372
2.441	8.071
2.556	6.785
2.334	5.095
2.138	4.965
2.303	8.788
2.233	-0.279
2.04	4.069
2.413	-3.515
2.696	-3.615
1.663	1.764
2.528	7.387
2.443	-1.583
1.468	7.665
2.292	3.382
2.153	-1.471
2.489	0.09
2.217	-0.343
2.252	4.673
1.987	-7.562
2.765	12.086
2.614	14.184
2.842	-4.028
2.241	4.639
2.484	1.492
2.324	2.156
2.298	9.816
2.622	-2.504
2.548	-1.533
1.995	2.899
2.443	4.217
2.652	-5.111
2.637	-2.981
1.952	8.951
2.132	-3.052
2.371	6.407
2.751	-1.383
1.648	-1.981
1.657	3.063
2.113	-1.844
2.675	-2.331
2.429	-1.076
2.42	4.116
1.884	-0.271
2.316	3.367
2.228	3.104
1.956	2.192
1.951	1.053
2.297	11.851
1.846	1.549
2.041	0.428
2.325	4.458
2.746	-1.766
2.426	0.551
1.943	-1.297
2.14	0.969
2.505	0.287
2.424	0.649
1.607	-1.058
2.527	1.887
1.78	-0.242
2.413	9.533
2.572	14.189
1.707	2.84
2.093	-0.54
2.395	4.186
2.492	-1.766
1.69	0.407
2.877	-10.272
1.99	-1.496
2.504	-1.163
2.584	3.044
2.295	3.061
2.18	0.743
1.841	1.717
2.592	0.421
1.613	3.339
2.217	0.348
2.015	2.397
2.339	8.694
1.599	-2.863
2.153	0.145
1.832	0.933
2.576	3.599
2.095	5.597
1.725	12.652
2.617	-2.142
2.445	0.407
2.88	4.14
2.486	6.278
2.859	4.742
2.802	5.584
2.478	1.835
1.876	2.54
2.419	5
2.65	14.914
1.709	0.894
2.053	-2.495
2.057	-3.307
1.782	10.939
2.512	11.246
2.893	1.907
2.326	-2.343
2.23	-1.033
2.547	22.391
2.195	4.548
2.632	2.971
2.081	-1.817
2.621	1.358
2.594	2.212
2.203	-1.307
2.373	-2.082
1.471	1.074
2.205	1.277
2.109	9.222
2.043	-0.551
1.624	1.537
2.267	-3.05
2.067	0.14
2.133	4.825
2.354	-0.874
2.105	9.928
2.314	-1.332
2.065	-0.529
2.65	0.963
1.668	-2.249
1.68	-1.358
2.734	0.147
2.426	1.128
1.755	0.56
2.765	11.694
2.603	9.88
2.245	1.574
2.23	3.292
2.192	2.077
1.753	4.144
2.405	-1.352
2.326	0.288
1.791	2.389
2.135	1.293
2.246	5.489
2.396	3.197
1.599	1.507
2.703	1.5
2.476	0.116
2.759	2.673
2.841	0.634
2.596	3.282
2.239	-3.676
2.431	-0.913
2.652	5.234
1.892	8.371
1.748	-2.233
2.279	2.001
2.045	-2.567
2.403	-0.931
1.998	7.412
1.896	3.333
2.175	-2
2.73	-4.967
2.061	-5.724
2.776	5.595
2.739	-0.529
2.218	-0.337
2.737	4.898
2.296	6.057
2.624	-0.749
1.463	4.82
2.865	1.092
2.446	16.282
2.736	-0.006
2.399	-1.863
2.16	-0.167
2.225	-0.322
2.364	-3.301
2.204	0.131
2.573	-0.213
1.624	2.985
1.589	4.627
2.54	-1.745
2.368	1.084
2.036	-1.122
1.875	7.91
2.633	-1.613
2.059	1.516
2.759	-6.525
2.138	8.24
2.754	8.881
1.711	0.783
1.965	-1.813
2.509	17.598
1.849	0.266
2.698	4.555
2.438	5.502
2.653	2.421
2.575	2.507
2.252	14.22
1.992	-2.495
2.335	4.015
2.164	6.425
2.713	-1.919
3.048	-1.343
2.182	1.099
2.181	-3.681
1.877	8.939
2.446	-0.954
2.271	1.415
2.004	2.201
2.87	5.455
2.723	9.007
2.395	-0.026
2.503	-1.443
1.723	-0.683
2.099	3.855
2.598	-1.607
2.654	2.772
1.953	-1.246
2.6	2.797
3.017	-1.221
2.15	0.291
2.826	-6.375
2.421	8.053
2.283	6.229
2.035	-1.147
2.829	0.751
1.787	-1.679
2.777	2.634
2.2	0.816
1.767	4.253
1.516	20.27
2.024	-1.234
2.475	1.017
2.688	-7.725
2.706	8.601
1.914	9.078
2.297	-1.882
2.135	-1.149
1.598	-0.867
2.069	-1.384
1.729	1.904
2.461	-2.8
2.114	-3.569
1.76	8.749
2.389	1.07
2.117	1.798
2.304	0.172
2.471	-3.083
2.14	3.055
2.463	6.995
2.307	-0.641
2.766	15.641
2.085	-0.133
2.133	2.38
1.632	-0.133
2.662	-0.608
2.215	0.683
2.744	9.001
2.092	-3.813
2.336	5.306
2.197	6.546
1.924	0.531
2.876	-10.607
1.575	2.531
2.408	-1.009
2.283	8.529
2.233	7.387
2.392	-2.059
2.628	-6.879
2.553	15.309
1.866	10.33
2.497	1.981
2.329	-5.195
1.865	0.211
2.262	-4.293
1.469	4.898
1.128	5.211
2.642	17.612
2.531	2.991
2.585	-0.133
2.257	8.056
2.396	6.13
1.897	8.638
2.274	12.744
2.3	2.814
1.595	-0.453
2.337	1.364
2.171	2.103
2.233	2.655
1.833	1.567
2.159	10.578
1.814	1.473
2.294	4.18
2.075	-0.855
2.619	0.603
2.643	5.449
2.443	14.837
1.778	4.891
2.764	0.88
2.613	18.357
2.551	8.234
1.975	1.938
2.319	6.096
2.59	3.007
2.183	-1.239
1.906	3.815
2.405	11.504
2.748	9.748
2.457	6.137
1.807	8.815
2.246	-0.317
2.158	1.465
2.191	-0.945
2.242	2.649
2.625	-2.944
2.201	6.565
2.778	2.201
2.158	4.412
2.273	0.166
2.505	-0.208
2.764	6.69
2.048	1.039
2.072	7.278
2.639	8.893
2.592	1.742
2.625	-3.74
2.678	-3.948
2.534	5.636
1.749	-0.095
2.745	4.514
2.391	-0.087
2.279	-1.398
2.66	1.776
2.405	1.523
2.595	-2.808
3.056	-0.106
1.609	-1.44
2.893	1.504
2.344	-1.783
2.33	0.397
2.398	2.946
2.75	0.303
2.179	3.73
2.02	-6.392
1.636	-0.149
2.553	-4.261
2.138	-6.037
2.694	4.876
2.272	5.368
1.694	6.001
2.23	1.626
1.847	3.328
2.774	-2.183
2.907	1.25
1.865	5.208
1.55	-0.388
2.248	4.661
1.694	6.939
2.371	0.062
1.543	-1.914
2.152	3.021
2.628	3.255
2.198	4.105
1.837	-0.683
2.531	1.87
1.707	-1.699
1.81	0.013
1.487	-1.49
1.594	3.985
2.079	8.006
2.441	8.692
1.919	12.857
1.801	8.144
1.683	5.683
2.684	8.48
2.032	6.042
2.274	11.879
2.151	7.288
1.464	1.518
1.585	-1.158
2.826	1.319
2.234	5.268
2.9	-9.245
2.1	11.452
2.362	-1.041
2.101	0.979
2.106	-0.895
2.353	0.622
2.25	3.964
2.047	12.573
1.796	-2.38
2.707	-3.133
1.735	4.159
2.371	-5.018
2.061	4.2
2.357	-3.082
2.038	3.602
2.177	-2.951
1.901	7.833
2.344	-0.753
2.961	-1.272
2.184	-2.696
2.603	2.107
2.399	13.978
1.871	0.144
2.401	6.168
2.227	2.325
1.463	2.024
2.238	7.253
2.142	2.101
2.471	6.118
2.348	4.767
2.395	-0.58
1.893	4.631
2.65	7.674
2.432	-0.785
2.317	1.892
2.406	-1.074
2.419	-0.785
2.768	1.017
2.361	-1.051
2.049	8.581
2.112	1.852
2.665	7.801
2.761	3.203
2.162	3.301
2.36	-1.03
2.035	0.261
2.567	-3.393
2.434	-0.938
1.893	-4.973
2.131	5.504
2.395	0.343
1.627	6.126
2.376	2.704
2.676	-5.247
2.127	7.044
2.259	-1.4
2.002	9.407
2.474	22.506
1.828	0.025
2.549	-2.973
2.406	-0.638
2.209	-4.459
2.652	-6.297
2.525	3.995
2.617	4.149
2.185	10.12
2.066	4.723
2.229	0.465
2.113	-0.245
1.62	13.948
2.178	5.879
2.721	2.883
2.392	4.103
2.038	8.988
1.739	3.064
2.001	8.342
3.098	4.811
2.57	8.278
2.513	-2.781
2.975	7.427
2.167	1.535
1.887	8.378
2.293	-3.457
2.373	4.523
2.224	1.825
2.053	-1.967
2.35	2.496
2.62	1.965
2.412	1.737
2.532	-0.343
2.281	-4.39
2.517	-1.015
2.938	2.458
2.306	9.993
2.094	-3.196
1.836	-1.161
1.996	4.504
1.592	-0.157
2.74	4.827
1.428	-1.799
2.153	0.949
2.573	-2.64
2.033	-0.499
2.34	0.376
1.755	7.474
1.859	3.25
2.683	3.963
2.237	2.579
2.328	0.764
2.163	1.125
2.135	-3.572
2.384	4.66
2.428	1.723
2.06	3.583
2.697	11.422
2.481	-0.329
2.651	0.19
2.754	-4.318
2.528	-3.905
2.111	1.894
2.529	-3.521
1.735	2.885
2.525	-0.267
2.513	6.661
2.488	-0.103
2.085	-3.482
2.53	0.323
1.913	-0.771
2.493	8.488
2.366	1.47
2.387	-1.525
1.766	2.139
2.041	8.095
2.673	-0.946
1.878	4.938
2.6	7.931
2.387	-4.458
2.459	8.734
2.089	0.3
2.105	0.537
2.819	4.676
1.506	2.404
2.243	0.856
2.586	6.25
2.794	-1.137
2.024	6.787
2.119	-1.391
2.283	3.114
2.094	-3.166
2.632	0.332
2.686	-2.585
2.421	6.304
2.184	1.987
2.557	1.538
2.299	-0.772
2.776	-5.782
2.447	-2.95
2.644	-3.561
2.621	3.235
1.764	5.813
2.112	0.27
1.492	-1.654
1.73	1.04
2.1	2.906
2.637	0.837
1.426	-4.721
2.083	-5.077
2.376	1.394
2.052	5.317
2.609	14.71
2.031	2.499
2.429	-1.489
2.039	20.101
1.937	6.215
2.677	4.843
2.207	0.64
2.478	1.568
2.058	-0.876
1.926	2.448
2.691	3.483
2.232	1.114
2.124	9.266
2.775	7.331
1.865	8.418
2.417	-1.961
2.653	12.289
2.272	0.381
2.508	1.84
1.994	-5.758
1.956	3.872
2.346	-0.001
2.133	-2.066
2.096	-3.757
1.719	7.099
2.244	-4.945
2.644	9.038
1.94	-3.684
1.693	2.258
2.613	-4.263
2.56	-1.24
2.218	-0.307
2.127	0.581
2.463	1.286
1.937	1.291
2.514	-5.643
2.478	2.142
2.614	3.833
1.754	2.736
2.612	-3.661
2.643	-0.372
2.092	-3.637
2.184	5.233
2.652	-0.303
2.386	0.707
1.983	4.589
2.183	2.202
1.64	-1.65
2.236	3.499
2.143	-5.086
2.597	5.394
2.551	1.14
2.07	0.139
2.042	40.023
2.387	3.085
2.564	-0.501
1.702	6.004
3.003	-3.248
1.713	-0.527
2.466	-3.211
2.244	10.876
2.153	-3.041
2.263	13.11
2.195	-0.364
2.09	4.129
2.761	2.515
2.854	6.565
2.106	3.477
2.387	-2.536
1.765	2.179
2.547	-1.785
2.021	-0.577
2.321	6.266
1.625	3.098
2.485	3.046
2.632	-0.774
2.689	-6.362
2.551	5.294
2.851	3.301
2.119	1.459
1.628	11.168
2.331	6.709
2.093	3.215
2.466	-2.387
2.094	-3.343
1.986	2.998
2.072	2.149
1.611	1.695
2.173	13.449
1.686	1.411
2.458	-5.557
1.731	-0.528
2.584	-0.69
2.738	18.374
2.05	1.52
2.561	4.181
2.104	4.853
2.195	-1.593
2.799	1.466
1.484	8.235
1.766	-1.544
2.232	-0.374
2.128	-2.869
2.29	8.353
2.736	10.475
2.77	1.401
1.791	-1.663
2.301	-3.3
2.455	-3.757
2.021	2.189
2.836	-0.433
2.215	-0.514
2.45	13.267
2.324	-4.028
2.773	1.073
2.505	-1.248
1.857	6.05
2.252	-0.661
1.706	0.259
2.855	8.153
2.176	-1.969
2.123	-0.813
1.697	13.81
2.221	2.038
2.026	10.481
1.743	1.305
2.167	1.814
2.57	0.81
1.433	-0.552
2.281	11.908
2.129	6.597
2.555	13.882
2.529	4.864
2.655	4.323
1.907	3.987
2.73	-0.731
1.702	1.416
2.598	-6.711
2.582	11.05
2.146	1.943
2.143	1.362
1.897	-1.945
3.015	-4.085
1.907	1.607
1.984	5.888
2.504	-2.268
2.489	11.327
2.297	-0.546
1.879	-3.622
2.634	5.262
2.581	2.902
2.427	-1.023
2.744	-6.56
2.502	-3.302
2.377	5.19
1.628	0.025
2.237	5.817
2.298	1.272
2.228	-0.104
2.245	10.589
2.7	3.885
1.5	3.022
3.12	1.214
1.685	6.864
2.417	3.902
2.661	5.009
2.428	13.853
2.391	1.243
2.73	4.64
2.424	7.068
2.1	1.694
2.244	3.887
2.254	0.721
1.927	7.632
2.123	2.669
2.44	-4.123
2.384	-0.224
2.488	-3.922
2.697	3.448
2.674	10.578
2.442	-1.719
1.71	4.703
2.621	-6.21
2.677	5.656
2.368	0.131
2.786	11.71
2.273	2.28
2.206	13.693
2.041	5.736
2.397	-0.915
2.019	-4.034
2.368	1.153
2.181	1.678
2.435	9.931
2.005	-3.133
2.155	-2.863
1.894	3.877
2.423	4.169
1.827	10.792
2.376	-2.803
2.201	0.045
2.972	2.297
2.371	16.247
2.129	-3.178
2.029	6.688
2.298	2.281
2.334	-0.626
2.291	-0.526
2.621	-8.267
2.776	-0.574
2.493	3.393
2.515	2.265
2.158	5.877
2.325	4.059
2.545	1.528
2.588	-0.583
2.341	-0.846
2.474	3.478
2.287	3.457
3.046	12.341
2.589	3.972
2.391	-4.933
1.861	6.509
1.647	-1.835
2.402	12.415
2.565	9.639
2.065	1.343
1.955	3.217
2.419	5.923
1.973	9.963
2.589	-0.159
2.312	10.696
2.589	5.389
2.386	-3.53
2.554	6.52
2.273	0.383
2.18	5.986
2.382	-0.449
2.313	-0.262
2.546	-0.428
2.532	1.004
2.725	2.765
2.121	14.173
2.2	0.672
2.196	6.349
2.797	3.702
1.708	0.51
1.867	1.681
2.006	-1.771
2.619	1.212
2.679	6.598
2.732	2.729
1.836	3.805
2.247	4.627
2.453	5.831
2.311	5.396
2.723	-0.473
2.085	-3.56
2.674	4.324
2.376	9.227
2.081	-4.566
2.691	0.169
2.269	-2.729
1.636	-1.087
2.453	3.441
2.368	1.68
2.116	-1.414
2.972	-10.522
1.842	-1.678
2.146	-2.256
2.512	1.247
2.909	0.263
1.797	-0.123
2.552	3.374
2.688	15.522
2.133	-1.546
2.091	8.88
1.7	7.327
2.002	3.955
2.387	8.886
2.361	1.266
2.434	-0.241
2.346	-0.628
2.454	1.157
2.756	1.253
2.276	5.953
2.372	6.131
2.244	4.887
2.191	3.609
2.527	6.888
2.196	8.303
1.779	-0.348
2.647	-7.665
1.796	-1.32
2.826	13.204
2.447	-4.449
1.781	7.696
1.609	-1.527
2.614	1.307
2.834	1.572
2.561	-3.449
2.615	-2.234
1.54	1.45
2.345	4.685
2.443	4.876
2.048	-2.798
2.396	3.398
1.809	0.894
2.59	2.719
2.654	-1.481
2.601	1.622
3.009	0.424
2.023	8.467
2.517	1.207
2.618	0.762
2.065	5.541
2.088	-1.528
2.448	10.631
2.914	-0.686
2.378	-4.244
2.642	6.202
1.657	-2.244
2.274	8.303
2.211	-2.759
1.638	5.544
2.218	2.689
2.712	2.4
1.831	-0.267
2.231	4.392
2.034	1.34
2.703	0.856
1.475	0.702
1.859	2.852
2.241	4.097
2.78	1.091
2.56	-1.86
2.33	-0.716
2.102	3.677
2.053	3.336
2.577	-0.069
1.836	-0.986
2.232	13.977
2.467	0.517
2.444	-4.139
2.076	-2.519
2.71	6.588
2.009	2.231
2.573	4.221
2.764	-2.31
1.722	4.527
2.421	4.529
2.394	1.748
2.517	-1.48
2.407	6.437
2.222	10.667
2.732	-0.403
3.075	-0.304
2.567	14.159
2.202	4.91
1.98	4.813
2.361	-3.229
2.35	7.304
1.925	2.189
2.654	1.52
2.234	5.342
2.368	-3.492
2.231	22.971
2.223	5.82
2.736	9.62
2.395	-0.125
2.268	-0.579
2.491	-4.641
2.463	-2.639
2.261	7.892
2.148	2.044
2.481	1.435
2.324	5.131
2.256	9.538
2.53	2.182
2.098	12.292
2.773	6.914
2.423	1.481
2.33	-1.753
2.366	1.165
2.641	0.649
2.664	7.583
2.632	0.301
2.322	7.504
2.207	2.223
2.311	2.136
2.797	7.881
2.288	-0.341
2.645	0.422
1.884	0.778
2.415	-4.317
2.334	4.184
1.669	-0.093
1.819	16.268
1.707	-4.257
2.551	-5.554
2.458	-4.479
2.716	5.348
2.128	0.58
2.631	-1.654
2.687	-0.879
2.094	0.579
2.379	4.85
2.196	5.001
2.421	0.214
1.303	4.904
2.607	11.741
2.806	0.936
2.37	3.852
2.766	6.374
1.694	2.523
2.18	2.646
2.098	2.888
1.74	2.3
2.118	-1.163
2.662	-0.839
2.316	9.656
2.394	0.136
2.153	18.339
1.862	10.325
2.595	1.993
2.649	-3.892
2.416	8.337
2.009	9.62
2.153	-4.69
2.171	12.223
1.922	-3.04
1.767	7.8
2.253	3.785
1.665	-0.048
2.539	0.866
2.198	3.139
2.381	6.052
2.206	0.151
2.621	0.054
2.181	0.591
2.282	1.814
2.68	1.329
2.855	5.676
2.166	6.966
1.88	1.918
2.349	1.449
2.67	-3.384
2.391	7.539
1.775	12.43
2.334	11.015
2.063	0.741
2.332	6.968
1.99	2.77
1.395	4.026
2.576	14.9
3.004	5.888
2.165	-6.131
2.618	-5.905
2.499	3.525
2.762	0.014
2.532	-4.052
2.427	0.625
2.708	-4.238
2.026	-1.908
2.156	-4.837
2.504	6.889
2.646	-3.462
2.822	3.799
1.876	5.26
2.053	16.789
2.664	-5.594
2.35	2.061
2.717	2.469
1.984	2.176
2.299	6.037
2.769	4.568
1.277	6.123
2.661	2.642
2.628	-3.727
1.667	2.18
2.064	7.49
2.085	-2.357
1.741	-0.231
2.078	5.989
1.703	1.417
3.013	0.278
2.306	14.541
2.554	12.924
2.559	1.975
2.603	2.303
1.993	-0.53
2.382	-3.908
2.296	2.579
2.18	-2.689
2.266	-1.447
2.051	4.638
2.118	-0.135
2.221	3.201
1.331	3.007
1.777	2.436
2.394	-0.964
1.653	1.599
2.709	-2.384
2.222	-0.986
1.722	3.537
2.289	-1.318
1.955	4.328
1.98	-0.476
2.39	2.773
1.777	0.578
2.104	6.784
2.39	5.653
2.755	-1.965
2.464	-2.868
2.616	0.078
2.361	1.973
2.246	0.279
2.16	2.853
2.31	-4.255
2.178	0.191
2.392	1.049
2.886	-3.313
2.361	-1.081
1.818	1.434
2.545	0.905
2.815	-7.544
2.167	4.659
2.057	5.907
2.725	0.351
2.937	3.346
2.349	-1.41
1.953	-1.027
1.817	4.519
2.394	1.254
1.866	6.289
2.114	-3.946
2.219	5.976
2.445	-3.923
2.549	6.157
2.499	10.265
1.69	7.622
2.401	-4.561
2.933	13.676
2.179	-0.614
2.513	-1.698
2.043	4.756
1.977	1.458
2.662	-5.26
1.779	0.264
2.688	-0.435
2.173	-5.005
2.569	4.705
2.328	3.25
2.253	3.277
1.55	8.908
2.287	10.886
2.156	5.905
2.432	-4.849
2.357	0.311
2.889	0.819
2.166	-2.287
2.161	-1.552
2.859	6.127
1.683	0.729
2.552	5.826
2.474	1.002
2.047	8.727
2.34	-0.974
1.921	13.672
1.656	7.47
1.764	11.568
1.903	0.928
2.265	-5.675
2.516	1.446
1.583	1.978
2.19	0.574
2.442	2.711
2.364	0.548
2.767	-1.667
2.04	2.118
1.696	-0.066
2.15	4.227
2.558	-2.017
2.226	8.872
2.143	2.139
2.526	1.518
2.453	16.35
2.133	-2.258
2.079	1.775
2.289	2.982
2.386	3.122
2.62	9.04
2.254	4.838
2.297	3.238
2.281	-4.043
2.131	6.23
1.259	5.721
2.255	2.845
2.245	9.35
2.136	1.204
1.8	0.919
2.335	2.122
2.254	-1.872
2.495	1.26
1.985	0.475
2.534	-1.88
2.435	-1.004
1.838	-1.335
2.401	-4.847
2.125	11.101
2.371	7.064
2.215	6.323
2.128	3.301
2.086	4.869
2.492	1.546
2.642	-0.483
1.342	5.671
2.053	2.163
2.703	5.241
2.012	-4.336
2.283	-0.413
1.426	-2.4
2.657	-0.732
1.346	-4.423
2.569	15.922
2.216	-5.165
2.607	3.1
2.701	-2.623
1.779	3.571
2.168	-0.03
2.747	-0.16
2.392	0.463
2.355	-1.112
2.16	9.729
2.337	4.434
1.989	-0.088
2.383	4.268
2.245	1.792
2.909	-3.652
2.097	1.221
2.539	10.326
1.852	9.861
1.975	2.991
2.876	2.485
2.182	3.03
2.386	-3.956
2.472	10.968
2.43	2.407
2.266	-4.718
2.105	1.093
2.379	2.233
2.507	6.298
2.322	-0.334
2.146	-2.237
2.139	-4.475
2.305	2.987
2.387	-4.802
2.309	7.44
2.411	13.053
2.138	0.302
1.924	5.647
2.808	21.551
1.971	3.602
2.158	2.493
2.53	1.634
2.659	2.717
2.137	-1.633
1.963	10.384
2.214	-2.788
1.588	-0.714
1.91	3.57
2.402	-5.108
2.194	4.177
2.622	-3.524
2.381	3.499
2.26	0.945
2.709	14.934
2.325	1.732
2.455	6.118
2.238	1.475
2.132	4.907
1.994	-2.587
2.546	0.574
2.141	0.475
1.89	1.548
2.216	-0.196
2.172	2.111
2.061	9.052
2.369	4.821
1.605	-0.018
2.414	-5.202
2.393	11.333
2.445	-2.79
2.314	-2.109
1.618	-2.916
2.43	3.235
2.058	-0.382
2.388	-0.306
1.796	3.911
2.371	7.244
2.394	8.018
2.063	7.864
2.569	-6.114
2.031	11.153
2.69	11.125
1.861	9.84
2.673	7.18
2.014	2.791
2.095	10.443
2.046	-1.449
2.282	4.047
1.775	3.406
2.232	-4.343
1.599	1.933
2.277	8.35
2.148	11.42
1.921	9.809
2.737	-4.374
2.159	1.13
2.313	-0.671
2.552	-0.203
2.742	5.844
2.251	11.717
2.737	4.35
2.432	6.359
2.413	1.595
2.046	-3.008
2.773	3.074
2.344	-1.455
2.553	-1.634
2.56	8.334
2.341	5.438
1.934	9.217
2.243	3.236
2.685	-2.607
1.945	-0.213
2.613	-0.028
2.032	4.444
2.609	13.987
2.059	2.218
2.645	7.245
2.717	-1.876
2.21	4.046
2.551	-4.908
2.055	-1.033
1.643	4.376
2.137	8.422
2.573	4.418
2.293	2.68
2.404	3.536
2.522	1.623
2.06	-1.045
2.762	14.087
1.924	1.559
2.345	2.339
2.203	4.745
1.931	-1.05
2.515	6.23
2.333	-0.41
1.985	2.906
2.993	11.892
1.948	3.208
2.188	2.342
2.699	1.042
2.594	7.89
2.253	5.478
1.654	1.061
2.147	4.439
2.239	-0.153
1.669	-0.204
2.175	-4.074
2.696	3.79
2.398	5.504
2.647	2.883
2.278	-0.144
2.093	1.134
2.126	0.733
2.305	4.094
2.605	-1.274
2.233	-0.827
2.52	0.166
2.552	5.64
2.514	-1.069
2.324	9.553
2.19	4.253
2.236	3.08
2.639	1.151
2.153	11.705
2.561	-2.743
2.533	3.231
2.467	2.393
1.714	8.887
1.902	0.051
1.65	-4.167
2.43	8.083
2.333	-0.529
2.548	-1.568
2.769	1.078
2.13	14.009
2.398	2.471
2.738	1.39
1.954	3.507
2.946	2.492
2.223	-0.415
2.266	-0.198
1.895	3.238
2.692	2.304
2.343	-3.808
2.676	-6.389
2.181	4.337
2.351	7.982
2.824	4.275
2.374	0.648
2.084	-1.074
2.142	1.762
1.919	2.343
2.569	-0.227
2.197	7.031
2.239	-2.28
2.611	10.927
2.3	-1.467
2.216	7.07
1.877	-0.637
2.546	1.617
1.823	2.557
1.768	0.081
1.785	11.744
1.663	0.365
2.896	0.406
2.592	-6.797
2.222	-0.823
2.073	-0.961
1.58	6.511
[truncated: 37,336 more rows]

## Sheet: des2.2.0
RMSD	Rosetta Score
2.95	8.06
1.687	6.785
1.656	6.498
3.105	7.07
3.485	8.126
2.983	8.41
3.284	-1.973
2.875	2.027
3.301	4.87
1.983	6.755
2.433	4.986
3.457	13.953
3.335	5.723
3.565	7.735
2.091	8.634
1.503	8.933
1.691	8.349
2.608	9.51
2.402	7.125
1.454	9.232
2.684	8.786
3.432	13.466
2.444	7.011
0.957	4.387
2.708	5.393
3.329	7.797
3.061	14.77
3.504	3.723
2.573	27.552
2.325	15.047
3.333	9.665
2.065	7.6
3.487	10.893
3.242	6.465
1.421	9.999
3.089	2.205
1.132	3.246
2.156	7.94
2.682	6.816
2.107	5.374
2.281	12.69
2.773	10.299
2.943	12.449
3.567	5.672
3.275	10.734
2.527	5.707
3.142	0.956
3.025	6.136
2.941	20.769
3.162	11.704
2.626	11.247
2.776	6.625
2.674	9.602
2.888	17.782
2.721	12.994
2.299	2.365
3.271	3.427
1.907	6.811
3.046	6.941
2.873	4.215
3.072	11.987
3.157	15.797
2.761	9.089
1.618	8.691
2.987	3.848
2.699	10.033
2.268	5.518
1.781	11.745
3.001	2.59
3.117	2.62
3.55	13.399
2.338	5.271
3.118	10.149
3.322	10.581
3.358	9.906
1.771	11.71
2.35	13.951
3.303	5.26
2.956	5.492
3.014	6.155
2.173	9.081
2.282	21.298
2.742	8.904
2.225	9.434
3.194	13.526
1.802	7.117
3.029	5.56
1.309	9.42
1.735	13.124
1.795	14.852
2.81	5.317
2.695	12.586
2.912	4.302
2.603	15.273
2.403	10.877
2.497	1.199
2.951	13.284
2.808	4.889
2.692	2.567
2.571	9.582
3.215	11.085
2.791	8.651
3.109	10.885
3.021	4.856
2.829	9.952
3.268	11.11
3.037	-0.473
1.977	8.06
2.23	5.907
3.056	11.904
2.693	9.161
3.112	15.172
2.56	8.795
3.037	3.936
2.554	9.411
2.667	4.31
2.86	3.602
0.953	7.037
2.26	12.274
3.322	16.497
2.657	5.738
2.3	-0.248
2.741	7.024
2.505	8.846
3.489	11.197
2.793	3.422
1.387	9.983
2.944	10.612
2.134	13.468
3.005	8.618
2.475	10.92
3.529	7.129
2.582	10.065
3.201	5.556
2.625	8.486
3.109	4.471
3.207	10.409
2.439	4.73
1.926	10.512
2.293	10.105
3.288	6.898
1.777	10.055
3.237	10.195
2.153	13.545
2.944	2.956
1.948	6.175
3.631	7.105
3.343	11.895
2.021	9.184
2.077	17.893
3.184	6.927
2.132	16.17
2.624	6.491
2.354	12.85
2.562	11.234
2.363	7.313
3.38	7.604
2.099	17.632
3.048	11.537
2.852	4.148
1.625	12.27
3.395	3.095
1.918	8.321
1.757	16.885
3.045	5.902
2.928	23.91
3.517	4.444
2.73	1.745
2.075	11.294
2.058	5.962
2.604	7.658
2.422	9.184
1.705	9.648
2.679	9.296
2.124	1.255
3.312	8.451
2.087	8.84
2.71	3.191
3.242	1.385
2.325	7.341
3.115	9.12
2.26	4.326
2.08	10.553
2.246	9.932
2.619	9.561
3.404	5.557
1.785	2.913
3.477	12.968
2.581	8.35
3.105	7.406
1.353	10.911
2.765	4.981
2.91	11.015
2.165	7.436
2.583	7.103
3.211	8.772
2.524	8.754
1.938	9.348
1.274	9.408
3.005	8.045
2.686	3.531
2.745	27.669
2.996	1.841
2.724	7.152
2.782	7.215
2.05	5.559
2.913	10.903
3.248	2.007
2.324	0.821
3.046	5.835
3.244	7.297
2.042	11.876
2.558	10.196
1.96	11.925
1.765	10.086
2.255	9.865
3.488	6.221
3.202	6.808
3.514	9.26
3.153	4.367
2.863	9.3
2.727	5.976
2.657	7.881
3.306	9.685
2.097	10.647
2.715	8.619
3.392	2.006
2.241	15.165
2.527	19.146
3.231	14.083
2.879	4.922
2.877	6.427
0.67	8.605
1.88	2.287
3.474	11.317
3.139	14.88
1.936	10.003
3.213	8.839
2.699	6.403
3.016	5.127
2.748	14.04
1.684	10.136
2.032	10.232
2.18	4.384
2.871	9.626
3.053	7.23
2.766	9.858
3.56	9.101
2.131	5.291
3.379	9.96
1.253	11.573
1.951	1.803
2.869	12.014
3.033	14.604
1.542	5.631
3.292	6.941
1.899	8.826
2.681	1.721
1.955	8.594
3.433	7.828
1.142	11.454
2.95	6.163
3.257	0.762
3.088	6.705
2.7	10.602
2.786	15.799
0.997	12.772
1.982	7.755
2.701	14.954
3.289	13.093
1.969	10.592
2.995	5.063
1.712	9.877
3.213	0.992
1.85	9.822
2.594	5.336
3.596	4.866
3.392	25.455
2.583	5.37
2.281	4.055
2.367	6.576
2.156	13.212
2.46	7.675
2.994	6.463
2.751	7.038
1.669	5.35
2.647	4.432
2.523	17.749
2.783	6.075
2.48	11.995
3.525	13.495
2.86	6.769
3.043	14.77
2.716	4.525
3.326	9.265
1.907	3.052
2.687	9.63
2.746	14.947
3.6	15.031
2.442	11.122
3.298	9.237
2.466	2.693
1.272	9.757
3.42	4.732
2.683	6.838
3.055	10.401
2.348	11.492
2.496	26.856
3.24	8.241
2.739	6.933
2.774	10.84
3.173	2.807
2.894	14.54
3.064	15.138
2.515	14.224
2.488	9.613
2.995	6.373
3.258	14.138
2.988	7.005
2.954	8.28
2.389	6.481
3.038	12.707
2.705	13.151
3.604	9.301
3.238	0.524
2.782	7.52
1.901	8.443
2.58	3.935
2.326	12.711
3.419	14.008
1.973	15.504
1.654	8.909
2.236	7.136
2.735	3.957
2.434	18.879
2.154	6.243
2.542	5.122
2.407	5.776
2.472	6.594
2.387	9.986
3.039	4.794
3.106	3.336
3.215	9.832
2.633	10.82
2.871	5.074
2.661	8.577
3.064	14.509
2.343	7.664
3.306	0.328
1.946	9.241
2.574	13.733
1.944	15.507
1.81	6.453
2.553	4.908
2.999	9.508
3.129	11.884
3.37	11.286
2.074	22.953
2.185	12.59
3.123	12.924
2.297	10.569
1.623	10.304
1.714	8.336
2.478	19.349
2.755	5.193
3.249	8.381
2.185	13.422
3.193	7.825
2.475	11.126
2.22	12.639
1.661	18.763
3.111	7.332
2.72	8.596
1.821	11.452
1.122	6.234
2.116	5.182
3.407	10.942
2.009	10.988
3.514	12.822
2.425	7.296
2.981	6.101
2.815	6.466
2.88	7.749
3.321	11.22
2.546	8.197
1.065	10.067
2.85	5.769
2.866	3.365
1.52	7.417
1.238	11.697
2.201	5.279
2.3	7.08
2.789	5.446
3.48	14.208
1.399	4.681
2.175	12.157
3.397	12.004
3.299	11.242
2.899	7.669
2.759	2.49
1.709	14.835
2.347	11.508
2.355	10.255
2.53	2.266
1.887	3.199
1.08	4.29
3.208	14.856
2.632	6.246
1.746	10.193
3.529	3.984
2.449	19.988
2.994	5.093
2.551	6.613
2.482	10.021
1.831	8.964
2.353	12.858
2.557	8.552
3.605	8.899
3.476	5.763
3.633	13.267
3.357	8.886
2.662	8.263
2.638	5.581
2.472	6.905
1.935	8.37
2.351	7.121
2.614	6.05
2.969	7.127
3.57	9.504
3.234	9.938
3.105	6.935
3.445	7.267
3.571	10.306
3.43	6.571
2.169	13.885
2.673	13.563
3.157	4.361
2.859	9.954
2.529	17.791
2.726	5.513
2.812	10.551
2.488	8.847
2.199	10.792
2.449	16.574
2.202	5.081
2.737	15.166
3.031	11.209
1.832	9.919
3.051	5.233
1.838	7.965
2.768	5.759
2.871	10.134
2.545	12.647
3.363	8.505
3.417	8.643
3.013	7.632
2.96	15.001
2.885	10.303
3.34	5.608
3.325	13.47
2.623	3.272
2.105	9.098
2.875	6.344
2.947	3.79
2.169	9.431
3.009	18.29
3.013	6.047
2.329	14.396
2.749	6.295
3.155	5.363
1.926	7.377
3.41	7.71
1.456	12.907
2.48	11.175
2.905	5.215
1.947	7.851
2.3	7.426
3.163	9.589
3.062	9.466
3.114	5.795
3.308	7.983
2.855	8.851
2.399	15.915
2.323	13.044
3.099	10.454
1.791	17.509
2.041	11.735
3.333	9.426
2.181	6.738
3.273	10.406
2.358	6.89
3.599	10.658
3.049	11.418
2.589	5.793
2.809	12.086
2.924	8.958
2.868	5.53
2.486	2.658
2.667	8.297
2.595	4.558
2.051	11.055
2.153	8.642
2.569	8.696
2.13	6.679
3.619	14.899
1.892	7.498
2.815	8.93
3.583	4.915
3.32	10.857
2.537	10.145
3.141	7.789
2.36	8.084
1.932	10.495
2.621	7.844
2.048	10.115
3.566	9.367
1.746	6.456
2.781	5.206
3.165	4.634
1.7	9.321
3.144	2.451
3.1	11.04
3.014	5.058
3.242	8.785
2.827	10.863
1.989	10.702
2.835	10.11
1.54	7.312
2.873	9.281
1.837	7.335
1.919	14.641
2.917	0.686
1.856	7.001
3.261	0.723
3.001	7.699
3.039	7.826
2.62	5.914
3.046	14.546
1.999	17.587
3.161	10.465
3.468	31.924
0.746	9.099
2.212	6.274
1.562	11.026
2.386	14.865
2.107	3.167
3.21	9.465
2.187	11.045
3.132	7.055
2.503	9.128
2.293	14.538
3.046	9.573
3.075	11.672
2.645	6.931
2.692	10.283
2.294	7.143
3.042	6.27
3.005	8.347
2.812	9.439
2.644	9.485
1.831	13.626
1.748	10.698
2.794	8.423
2.708	13.25
1.838	5.723
2.841	18.388
2.497	11.742
2.618	8.767
2.735	9.725
2.889	17.403
2.819	4.191
3.115	13.971
3.521	5.018
2.013	8.94
3.257	10.899
2.735	5.544
3.514	5.867
2.268	3.821
1.229	7.403
1.418	6.554
3.311	0.725
3.179	4.219
3.069	21.393
2.328	1.429
3.03	8.229
3.371	12.749
2.358	10.519
1.292	8.725
2.596	14.825
1.712	8.479
2.146	10.44
0.904	1.712
2.549	13.508
3.404	6.931
1.828	7.323
3.341	8.388
2.185	10.319
3.106	4.618
2.537	11.017
2.504	12.206
2.517	6.437
2.295	5.911
2.845	8.364
2.817	12.614
2.481	10.16
2.572	7.212
1.969	4.049
2.772	4.075
2.264	3.352
1.438	7.946
2.183	11.105
2.149	5.748
3.124	6.726
2.791	9.328
2.909	10.248
2.145	10.852
3.585	7.449
1.695	21.799
2.783	7.195
3.29	11.679
2.927	8.072
2.35	16.162
2.552	6.545
3.27	9.201
1.702	18.075
2.424	8.556
2.624	8.183
3.354	6.099
3.398	1.158
2.547	2.817
2.545	3.231
2.557	4.402
2.275	11.923
2.662	5.208
1.993	10.989
3.216	9.106
2.727	17.735
2.865	8.34
1.89	7.937
2.702	9.922
2.829	6.418
3.156	4.272
1.615	6.158
2.49	7.906
2.267	17.204
2.835	24.29
2.528	11.358
3.374	11.399
1.945	7.764
1.207	4.921
2.133	17.348
2.98	8.56
1.958	10.914
3.357	7.305
2.278	17.429
3.049	1.203
3.471	8.518
1.677	9.761
2.565	13.726
3.378	7.505
2.847	5.006
2.672	4.281
2.319	5.809
3.253	9.157
1.908	17.416
2.686	6.89
3.289	10.64
2.083	10.455
2.091	10.735
2.95	12.453
2.039	7.385
2.603	6.526
3.21	2.773
2.77	8.996
3.194	17.54
2.23	11.827
2.691	6.576
2.839	5.686
2.413	6.393
2.964	13.423
2.504	8.712
2.433	7.147
1.007	4.405
1.894	12.251
2.83	7.896
2.367	7.138
2.252	4.641
2.917	7.741
2.62	20.844
3.089	5.246
3.305	13.818
1.79	8.942
1.669	6.091
2.57	12.202
1.773	1.523
1.977	7.548
2.85	8.35
3.278	15.585
2.304	10.255
1.8	13.276
3.212	7.435
2.882	5.012
2.946	9.681
2.21	9.069
2.455	14.17
3.186	7.532
2.907	7.777
3.013	12.581
2.89	1.988
0.78	11.362
1.871	8.823
2.177	4.354
2.43	13.282
2.412	3.702
2.508	4.149
2.881	9.545
3.045	9.374
3.131	11.267
2.435	11.282
2.754	5.487
2.255	3.961
2.18	13.134
3.056	4.653
2.727	14.805
3.275	14.39
2.464	8.853
3.053	7.325
3.264	8.81
2.449	3.307
3.272	10.193
1.824	9.728
1.478	11.864
2.105	7.444
2.727	8.56
3.331	3.865
2.144	6.999
1.529	4.142
2.558	6.132
2.467	11.487
2.692	9.59
2.796	7.243
2.519	14.582
2.699	7.24
2.924	14.087
2.486	14.822
2.787	11.981
2.289	4.76
3.15	3.674
2.679	8.4
3.405	1.822
3.115	12.417
2.847	5.505
2.417	2.17
3.198	9.037
2.674	6.573
1.974	9.484
1.067	6.651
3.142	5.996
3.016	7.705
2.567	4.839
2.707	10.811
2.038	9.62
2.07	10.687
0.916	4.617
3.147	9.28
2.73	8.84
1.609	4.944
1.68	9.102
2.862	6.229
2.16	5.23
2.96	7.188
2.082	19.066
3.057	11.162
3.485	9.968
2.645	6.757
1.645	6.097
3.149	9.036
2.497	7.958
2.358	14.853
2.338	12.907
3.316	14.137
2.841	8.955
1.069	7.577
3.475	4.337
2.842	7.807
2.23	12.195
3.444	6.864
2.572	4.601
3.03	14.45
2.22	13.777
2.023	16.078
3.42	11.115
3.425	8.752
3.478	5.089
1.745	12.243
3.007	5.021
2.96	10.341
2.583	8.167
3.088	12.508
3.132	6.056
2.48	10.866
3.177	11.286
2.858	6.763
2.205	19.56
2.691	17.066
2.381	11.557
2.533	2.187
3.487	8.538
1.612	11.587
1.513	11.566
3.36	11.106
2.897	7.731
2.579	21.486
1.116	6.537
2.84	7.221
3.139	11.388
3.307	8.184
1.344	2.341
2.118	15.002
1.144	7.244
3.231	12.09
2.813	7.735
1.185	5.953
2.895	13.271
3.319	7.347
2.708	7.743
2.949	6.747
2.821	12.005
2.393	6.747
3.059	7.188
3.443	13.038
3.383	17.404
1.8	19.979
3.22	13.889
2.825	10.68
1.444	16.813
1.936	4.404
2.487	20.943
1.113	6.356
2.941	5.68
2.933	11.457
3.651	21.709
3.248	0.821
1.627	6.149
2.895	16.029
3.497	12.873
2.585	22.054
2.356	10.762
2.61	4.759
2.603	8.956
2.87	11.613
1.734	23.733
2.471	9.27
3.136	12.388
3.548	14.562
1.879	10.97
2.911	12.903
2.566	2.678
3.244	16.947
1.919	11.459
2.849	13.609
3.275	8.036
2.617	11.614
2.381	1.135
2.59	7.909
1.8	9.74
1.87	17.411
1.313	5.423
3.087	1.164
2.186	13.631
3.059	8.489
3.424	9.334
2.787	6.159
3.589	6.009
1.559	6.494
3.161	8.017
2.491	5.884
1.129	10.224
2.618	10.313
2.742	13.52
2.753	13.492
3.362	7.445
2.475	14.395
3.26	10.835
2.265	9.645
2.724	13.342
1.713	10.492
2.829	5.041
1.301	12.07
3.375	9.365
3.147	7.388
2.878	6.492
1.59	11.825
2.902	2.744
2.842	8.079
3.595	4.731
2.503	7.068
3.25	9.546
2.877	4.03
1.487	11.719
3.14	3.692
2.271	10.497
2.694	11.801
0.886	5.718
2.948	10.785
2.612	-1.668
2.375	4.18
1.54	5.964
2.34	3.843
3.525	15.067
2.465	4.54
3.454	4.13
3.271	3.339
3.142	2.855
3.285	13.048
2.925	6.514
1.448	7.918
2.273	2.315
3.001	6.251
3.039	3.582
2.729	9.341
2.883	6.953
2.702	19.162
3.315	14.4
3.177	19.034
2.739	7.821
3.082	11.113
3.201	6.856
2.331	-1.332
2.594	4.329
2.305	16.159
3.42	7.554
3.445	2.683
3.284	0.911
3.339	13.285
3.187	8.371
2.479	7.426
2.231	8.111
2.47	8.44
3.426	6.793
2.672	16.731
2.65	9.279
2.747	4.26
3.233	5.85
1.447	14.413
2.413	9.572
2.072	6.259
3.393	15.052
3.107	4.959
2.692	8.991
2.723	5.701
2.504	17.372
2.593	9.03
2.242	15.427
2.469	10.091
3.06	10.478
2.414	2.603
1.751	17.629
2.684	6.785
3.218	17.832
2.99	9.104
2.902	12.345
3.199	12.128
2.451	8.115
2.893	1.325
2.56	8.964
2.947	6.154
3.414	7.802
3.497	10.672
2.354	11.818
2.694	3.66
2.589	9.749
1.97	11.243
2.449	21.656
2.55	5.395
3.571	11.891
2.771	14.563
3.166	8.961
2.102	13.798
2.975	8.096
2.672	2.512
2.13	7.736
3.224	10.672
2.686	7.02
1.941	8.614
1.906	7.775
3.654	8.192
2.187	9.756
2.544	10.577
3.533	10.219
3.311	7.37
2.213	10.69
1.84	18.58
2.619	12.464
2.429	3.376
1.232	5.15
3.598	5.544
2.467	5.716
3.121	15.494
2.103	8.561
2.814	9.487
2.907	7.789
3.27	8.787
3.147	6.606
2.816	9.704
0.991	7.097
2.309	5.083
3.186	17.42
3.051	12.195
3.349	4.783
2.615	9.857
3.185	11.416
2.823	5.617
1.361	5.223
2.427	6.832
2.841	6.121
2.321	12.755
3.082	11.266
2.852	4.146
2.674	4.94
2.745	3.907
2.655	6.279
2.856	18.591
3.499	4.326
2.987	6.978
3.454	10.061
2.746	5.181
1.652	4.752
3.036	9.25
2.701	13.174
2.983	5.712
1.6	10.64
2.758	6.403
2.979	7.625
3.244	10.589
2.73	9.687
2.78	12.494
3.567	16.006
2.429	2.804
2.46	5.874
2.498	2.834
2.898	9.691
3.04	3.32
3.046	8.643
3.173	5.051
3.071	5.229
2.71	15.586
3.068	5.705
3.376	17.978
1.8	9.339
2.967	11.536
1.555	8.742
2.839	1.381
2.696	10.944
3.256	9.222
2.097	3.106
0.702	1.603
2.078	16.313
2.442	9.978
2.124	7.468
1.03	7.774
1.715	10.335
2.75	11.88
1.792	10.949
2.214	13.41
1.576	9.658
1.586	5.04
2.808	0.729
1.944	7.021
2.763	12.433
3.277	7.934
2.555	4.268
2.511	4.637
2.002	9.732
3.466	9.557
2.18	9.857
2.702	10.129
2.818	8.96
2.637	7.388
2.032	7.05
3.059	14.325
2.975	7.24
2.955	6.433
2.504	15.23
2.677	12.558
2.163	12.099
1.559	6.231
2.602	7.252
2.838	12.494
3.277	3.975
2.16	7.239
1.976	7.676
2.922	6.171
2.729	5.645
1.794	8.388
1.838	10.625
2.386	1.781
2.944	6.708
2.452	5.792
2.51	18.043
3.154	9.663
3.014	6.253
2.815	17.281
2.179	7.913
2.503	10.721
1.293	14.333
2.96	17.451
2.865	9.853
2.959	4.783
2.076	10.472
2.927	7.524
2.762	8.529
2.742	10.974
2.497	9.447
2.912	2.362
2.956	10.472
2.866	12.167
1.081	7.093
3.104	1.716
2.402	8.208
1.677	6.52
3.517	11.002
2.916	6.717
3.009	19.402
2.084	9.712
1.889	4.694
3.218	7.727
2.28	5.873
3.173	8.83
2.432	11.993
2.82	6.87
3.455	15.354
3.137	12.079
2.126	8.801
3.474	9.464
2.789	14.873
2.732	10.515
2.775	9.17
1.744	10.453
1.75	13.479
2.314	6.59
2.172	5.864
3.087	11.552
2.957	12.766
2.349	11.452
1.441	4.584
2.814	11.314
3.314	7.051
2.047	7.276
2.997	3.109
2.631	10.254
2.084	6.563
2.631	15.213
2.856	6.981
2.405	1.855
3.282	13.943
2.858	9.093
1.998	8.736
2.393	3.643
3.307	16.267
2.805	7.855
2.684	11.663
2.895	3.876
3.51	2.787
1.103	11.011
2.348	15.213
3.145	10.983
2.995	11.41
2.517	13.248
2.163	6.61
1.816	5.648
2.029	6.432
1.655	7.691
2.534	7.502
3.374	10.419
3.312	7.211
0.889	-1.815
2.729	6.245
2.488	14.056
2.184	1.33
0.994	10.6
3.693	8.239
1.359	6.759
2.776	7.864
1.947	8.935
3.151	17.401
3.176	11.579
3.281	8.609
2.994	7.314
1.279	12.095
2.65	6.983
1.908	22.621
1.828	6.408
2.993	11.217
2.135	9.637
2.49	13.185
2.831	4.349
1.93	14.255
3.136	4.47
2.953	10.098
1.241	1.872
1.899	6.806
3.248	7.807
3	4.94
2.775	10.462
1.934	8.672
2.773	3.739
2.378	14.461
3.073	8.267
3.455	7.805
2.818	9.773
1.912	7.146
1.984	5.678
3.171	6.056
1.804	9.748
3.128	9.604
2.958	19.304
2.531	-0.018
2.36	4.717
2.719	4.926
2.741	4.246
2.109	6.881
1.875	5.357
2.373	11.531
2.716	12.518
1.941	6.59
3.101	18.206
2.432	0.639
1.811	12.14
2.361	3.32
1.901	9.354
3.222	7.579
3.252	0.178
3.361	12.601
2.447	10.773
2.317	11.507
3.32	7.991
2.272	4.837
3.353	6.977
2.46	8.955
2.107	10.205
2.765	4.194
3.165	11.343
2.811	5.241
3.408	12.567
2.655	11.24
2.785	5.614
3.286	10.532
3.3	11.358
1.818	3.077
2.706	9.419
2.888	9.944
2.976	6.974
3.001	3.501
3.154	2.416
1.318	3.811
2.769	7.072
3.078	7.856
2.82	7.901
3.138	8.059
2.807	14.342
2.904	10.626
3.024	7.685
2.849	13.709
2.408	8.898
1.404	11.353
2.799	8.508
2.736	17.814
2.9	14.046
3.143	11.445
2.877	3.775
3.226	0.642
3.276	10.927
2.09	14.26
2.104	9.039
2.021	12.828
3.066	4.796
2.517	18.146
2.125	2.436
3.194	14.347
2.734	9.55
3.133	6.715
2.644	9.785
2.954	8.138
2.792	9.905
3.142	4.007
3.352	8.009
2.582	6.578
3.292	12.169
3.176	8.101
2.101	9.801
3.103	5.325
1.561	16.98
2.151	12.003
3.241	10.161
1.953	9.26
2.301	13.936
3.216	9.905
3.396	6.228
3.275	0.158
3.469	11.697
3.345	8.105
3.068	8.979
1.735	10.793
3.175	9.186
3.631	8.278
2.312	18.943
3.372	8.046
2.489	10.714
1.988	7.493
2.137	9.283
2.357	6.094
2.069	9.615
1.849	9.843
1.997	9.756
1.901	7.231
2.012	7.242
2.61	5.875
2.466	1.241
2.628	8.413
1.957	2.853
2.731	6.936
2.103	3.144
3.384	5.835
2.189	8.147
3.353	3.56
2.658	7.316
2.838	13.643
3.327	6.459
2.579	5.002
1.848	2.862
2.841	11.535
2.586	9.403
2.6	6.448
0.647	7.014
2.712	8.865
2.989	10.817
2.55	16.466
2.785	11.479
1.469	15.572
1.808	12.664
3.222	8.82
2.753	7.105
2.678	16.142
2.118	16.591
1.924	3.166
2.994	12.26
2.958	7.617
2.738	7.33
1.717	8.261
2.375	13.237
2.807	3.235
2.91	8.288
2.516	13.558
3.528	15.538
3.09	0.582
1.918	12.675
2.873	7.073
2.342	10.11
3.18	12.751
2.424	2.462
1.195	4.261
2.82	12.714
3.309	13.845
2.596	5.158
3.312	4.038
1.341	6.668
3.078	7.639
1.385	8.037
2.202	7.328
2.615	1.928
2.832	20.761
2.874	5.171
3.356	5.299
2.8	11.755
3.215	1.935
3.211	9.451
2.77	6.325
1.803	10.852
2.763	2.477
2.323	9.227
1.734	9.145
2.796	1.56
3.172	10.714
3.436	18.486
2.957	8.133
2.972	0.776
3.113	3.687
2.51	14.77
2.869	8.798
3.322	10.076
3.223	1.761
2.996	5.819
3.503	8.547
2.418	12.836
3.476	2.766
2.76	18.225
1.337	10.133
3.065	9.79
3.116	6.907
2.776	7.778
2.107	12.104
1.906	10.94
2.743	9.413
2.652	7.276
1.799	11.477
2.977	6.81
2.755	10.178
2.636	6.318
3.297	8.548
3.083	10.382
3.367	5.365
2.484	14.817
1.75	13.02
2.293	9.957
1.387	6.839
2.757	6.613
2.493	6.093
3.167	1.925
2.208	8.167
3.21	8.913
2.876	4.379
2.13	2.751
2.732	4.65
3.408	10.895
3.017	7.007
2.773	1.275
1.82	6.309
3.4	3.614
3.24	8.408
2.687	19.703
2.687	6.994
1.878	11.053
2.994	7.849
2.61	10.001
0.865	2.535
2.542	8.639
2.788	3.394
3.048	7.946
2.459	7.751
2.417	2.16
2.346	15.64
3.117	17.897
2.799	12.558
2.637	9.74
1.995	9.361
2.745	9.969
3.158	10.428
3.405	16.109
2.045	7.155
2.408	5.662
2.926	4.584
2.479	9.798
3.108	15.284
3.106	8.096
2.61	6.403
1.567	13.694
2.335	6.998
2.599	3.428
3.31	6.377
2.78	5.005
3.21	7.579
3.384	5.032
2.484	15.982
3.543	9.63
3.177	9.992
1.672	7.65
2.39	1.39
2.477	10.043
3.469	8.335
2.416	11.087
2.77	6.874
2.715	15.503
2.729	4.062
2.725	9.34
3.306	14.105
3.538	4.336
2.89	4.581
2.484	3.09
2.162	8.179
3.064	15.386
2.683	11.224
1.315	2.069
3.12	0.378
3.233	7.473
3.29	6.009
3.508	11.009
2.691	5.503
1.172	5.579
2.33	8.794
3.342	14.893
2.323	-0.855
2.479	4.658
2.824	0.527
2.439	13.553
1.333	5.432
1.52	1.117
3.291	6.084
3.392	9.86
2.537	17.436
2.485	10.158
2.618	4.128
3.114	9.361
3.614	9.972
3.401	6.397
1.774	1.921
2.205	13.819
3.08	4.581
2.499	12.445
2.794	11.447
2.408	13.783
2.009	12.789
2.687	6.13
1.418	12.641
1.109	4.745
2.605	9.544
2.293	6.987
1.244	4.922
3.653	3.064
2.23	8.915
3.117	9.489
3.433	3.752
2.598	11.119
2.496	7.714
2.445	14.096
2.324	10.788
3.302	13.215
2.764	7.585
3.049	9.969
2.853	4.672
2.709	8.422
2.513	6.091
1.802	17.976
2.396	19.756
3.039	17.23
2.54	13.821
2.338	12.572
3.339	11.109
2.447	8.431
1.618	13.976
3.295	0.683
1.71	11.027
2.68	8.249
3.362	9.152
1.989	9.22
2.526	9.858
2.026	7.598
3.503	7.03
2.62	11.806
3.119	5.632
2.095	11.042
3.008	11.439
2.215	2.062
3.199	2.505
2.702	2.48
2.86	13.474
2.838	4.322
3.097	21.521
2.125	14.129
2.552	3.479
2.871	10.686
2.944	10.137
1.19	8.159
2.642	3.805
2.671	12.201
3.357	6.874
2.258	9.492
2.075	5.124
2.584	6.835
2.68	8.419
1.451	4.719
2.65	6.413
1.84	8.648
2.775	5.589
2.736	12.241
1.149	6.684
2.796	7.242
2.565	19.554
2.887	19.751
2.827	9.479
1.715	12.495
1.479	6.052
3.291	4.097
2.956	8.494
3.318	7.8
2.323	9.626
2.593	8.343
1.812	5.487
3.026	8.85
1.759	13.578
3.121	7.158
3.291	-0.099
2.785	3.908
3.152	9.701
2.646	4.697
2.617	6.57
2.964	9.204
3.193	10.098
1.28	5.306
2.394	5.827
2.205	3.65
2.524	5.055
2.665	10.065
3.314	7.857
2.666	12.338
1.757	11.009
0.901	4.673
1.595	6.771
2.501	9.943
3.139	4.206
2.825	7.069
2.948	20.03
2.248	12.508
3.084	6.641
2.501	3.507
3.047	20.886
2.778	4.622
2.655	9.842
2.173	5.604
2.568	14.526
2.719	9.144
1.312	10.329
3.051	12.123
2.723	1.684
2.769	8.595
3.356	9.277
3.139	2.321
2.236	2.426
1.792	6.334
2.992	6.664
2.718	12.227
3.01	6.263
2.874	3.591
2.234	13.918
2.714	14.373
2.274	5.518
3.277	5.964
3.109	3.862
2.505	5.438
2.83	6.641
0.877	10.901
2.288	9.572
2.184	5.84
3.276	12.188
2.484	16.622
3.294	7.254
3.568	7.262
3.046	18.097
1.694	11.703
2.946	10.089
1.508	8.268
3.239	7.586
2.891	3.226
1.331	4.784
1.872	4.638
2.774	4.678
3.557	6.587
2.65	5.6
3.395	7.372
1.615	8.357
2.668	3.552
1.491	16.076
2.215	11.296
3.642	6.089
2.98	3.998
2.506	6.037
2.743	8.22
1.732	12.76
3.351	8.746
3.291	1.205
2.79	9.911
2.93	11.425
2.721	7.789
2.141	5.844
3.142	7.366
2.298	6.896
1.585	5.358
2.04	12.203
1.639	8.371
3.077	10.704
3.464	7.123
3.059	8.753
2.625	15.091
3.365	7.017
1.834	3.893
1.82	13.331
2.976	6.158
2.576	12.64
1.17	6.245
3.239	10.029
3.378	15.95
1.266	9
2.682	6.312
2.813	14.595
3.05	7.089
2.856	4.661
3.033	8.595
1.954	9.887
2.359	10.576
3.391	13.961
2.188	13.05
2.353	9.609
2.958	4.397
2.475	9.941
2.792	4.365
2.554	4.299
3.013	4.973
2.975	3.605
3.098	15.332
2.647	6.032
3.473	6.384
1.727	17.669
2.881	5.706
1.962	10.922
2.101	8.562
1.532	14.734
2.421	14.283
3.315	5.399
1.95	9.164
1.661	5.667
3.254	10.016
3.505	25.696
0.682	7.426
3.038	9.586
3.007	13.554
2.392	10.157
1.2	6.571
2.052	7.929
2.946	1.792
2.154	5.196
2.889	8.351
2.102	6.954
3.279	11.798
1.13	3.336
3.216	1.62
2.822	14.083
1.302	9.275
2.43	9.271
1.172	9.673
1.822	11.7
3.118	9.646
3.092	4.518
3.296	6.96
2.454	12.061
2.967	11.253
1.648	6.508
2.64	1.568
3.486	10.913
2.628	9.132
2.898	3.918
2.084	16.456
2.602	8.18
2.987	19.897
2.232	4.928
2.658	4.511
3.529	12.072
3.57	11.416
2.721	9.191
3.088	10.911
3.143	2.176
2.864	6.592
1.596	8.229
2.938	8.094
2.481	8.978
1.692	5.48
3.375	9.92
2.387	11.998
2.515	12.181
2.301	5.866
2.607	5.09
2.069	15.742
2.447	7.47
3.393	4.114
3.038	6.687
2.913	7.556
3.362	6.308
3.527	3.479
2.305	12.716
2.476	2.402
3.355	11.425
1.634	6.719
1.949	12.093
1.902	12
2.603	2.749
1.742	14.82
3.389	8.451
2.386	7.581
3.449	4.624
3.239	8.417
2.511	5.03
3.133	7.738
3.076	15.317
2.659	9.553
3.186	7.814
3.146	9.636
1.117	8.616
3.242	0.35
2.678	11.213
3.354	11.562
2.608	10.597
2.713	7.634
2.579	9.955
1.784	8.436
3.378	11.974
2.924	11.845
2.81	6.302
2.265	13.626
2.86	4.984
2.151	14.891
3.034	2.749
2.192	7.099
1.721	6.108
1.791	7.763
2.813	13.046
1.87	7.437
2.268	10.248
1.68	10.705
3.107	4.957
3.029	6.359
2.003	9.159
2.632	11.679
2.998	8.573
1.889	8.136
2.131	11.855
3.05	12.412
2.939	10.309
3.214	1.115
2.088	8.549
3.197	2.394
2.773	9.736
3.295	13.499
2.494	11.203
2.177	7.184
2.315	3.491
3.364	8.34
2.615	7.954
2.578	8.585
2.082	10.922
1.821	10.949
3.063	12.957
2.868	11.597
1.642	2.813
3.009	6.69
2.608	8.961
1.726	4.312
1.729	6.866
3.062	4.66
2.432	11.281
3.356	6.172
2.652	9.751
1.122	5.359
2.742	11.014
2.649	5.185
2.983	8.46
2.233	10.936
2.456	6.111
3.002	1.788
2.169	11.633
3.285	12.492
3.164	3.47
2.925	15.713
2.682	6.632
3.232	7.035
3.589	7.706
2.678	15.387
2.805	15.297
3.409	3.633
2.768	21.405
2.885	5.122
2.703	7.555
2.864	9.555
2.057	6.701
2.195	10.396
2.751	13.46
2.093	11.691
2.753	12.095
2.773	8.1
2.544	5.393
1.808	17.231
2.015	6.563
3.065	9.434
2.908	6.013
3.158	6.918
1.812	11.34
2.878	13.049
3.278	12.055
2.893	9.246
3.462	6.998
1.795	10.808
2.814	8.592
2.453	7.681
2.399	15.981
2.812	4.291
1.598	6.366
3.267	8.049
1.981	9.435
3.58	7.851
2.173	13.203
2.807	9.819
3.071	11.441
2.54	12.148
0.914	8.812
3.444	10.879
2.224	8.667
2.018	2.35
2.236	12.277
3.421	14.139
1.442	8.521
3.04	7.505
2.722	11.874
3.122	12.539
2.772	5.252
1.896	14.808
2.345	10.756
2.995	3.961
1.807	8.603
3.573	5.355
1.965	8.465
3.017	2.717
3.381	16.024
1.16	14.756
2.724	9.043
1.845	14.953
2.15	4.39
2.829	12.403
1.717	7.914
2.702	16.767
3.438	10.303
2.613	13.221
2.451	11.134
2.995	7.88
1.987	9.262
2.496	8.315
2.572	6.598
2.852	2.637
2.662	4.18
2.661	12.259
2.998	8.142
3.483	8.448
3.168	6.566
3.076	7.327
3.312	17.41
1.574	11.77
2.995	17.529
2.545	3.239
2.644	8.239
3.394	12.207
1.526	7.056
2.659	17.804
1.624	10.827
2.207	4.165
2.327	10.02
3.415	10.981
3.612	8.148
2.825	5.052
2.807	6.929
3.239	7.905
3.155	6.299
1.771	8.855
3.118	5.447
3.362	8.971
1.467	27.531
2.688	9.069
2.708	8.758
2.915	8.056
2.746	10.929
1.947	10.078
2.83	1.719
2.626	9.87
2.831	12.436
2.907	6.44
1.96	6.366
2.382	11.894
3.12	4.42
2.03	15.77
3.129	7.097
2.837	7.33
3.601	3.332
3.265	12.366
2.885	8.376
3.431	7.184
1.656	8.781
2.291	12.089
2.944	4.567
2.887	6.602
1.816	10.487
2.702	4.965
3.418	7.955
3.619	3.238
2.123	8.982
2.493	9.798
2.988	13.388
1.247	7.008
2.953	5.722
2.472	7.812
2.967	5.504
1.339	6.84
3.797	8.543
3.321	3.602
[truncated: 37,336 more rows]

## Sheet: des2.3.0
RMSD	Rosetta Score
2.699	11.203
2.443	20.41
2.145	14.609
3.208	11.17
2.652	15.005
2.565	13.094
2.411	24.327
2.042	28.577
2.596	20.638
1.984	18.683
2.435	13.923
2.434	19.411
2.903	19.802
3.281	8.388
3.526	25.178
3.133	13.059
2.199	18.869
2.567	11.633
2.29	23.421
2.739	21.032
2.184	12.538
2.533	18.57
3.449	13.99
3.163	14.055
2.663	18.879
2.193	11.98
2.636	13.413
2.914	16.223
3.053	15.232
1.763	9.821
3.192	21.015
2.081	15.382
3.243	16.394
3.22	11.686
2.305	21.689
3.248	11.539
3.051	10.144
3.181	16.98
3.403	25.332
3.118	12.68
2.846	11.945
3.324	19.815
3.04	14.13
2.062	16.255
3.126	15.4
3.03	13.032
2.454	11.709
2.334	13.503
3.412	22.593
3.556	16.408
2.075	10.846
2.328	22.181
3.334	11.661
2.581	15.835
1.666	14.545
2.838	16.819
3.311	13.718
3.216	11.928
2.4	12.048
2.304	16.534
2.936	18.906
3.458	13.184
2.446	16.219
1.761	9.694
3.611	18.363
3.387	22.076
2.681	13.481
3.332	10.826
3.001	23.517
2.754	12.024
2.838	16.635
2.999	10.315
1.709	9.025
3.39	7.406
3.243	12.879
3.263	18.622
2.525	19.421
3.164	23.35
2.731	15.206
1.971	24.168
3.455	17.644
2.846	9.31
3.218	12.671
2.585	20.99
3.711	13.364
1.672	8.175
3.281	13.889
2.675	13.948
2.981	11.401
3.682	21.891
3.289	7.48
3.323	13.495
2.97	13.131
3.158	11.922
3.162	18.519
3.031	19.372
2.908	13.458
2.762	12.496
2.949	12.111
2.949	17.311
2.115	15.943
2.912	12.359
3.343	14.456
2.849	26.155
2.41	17.854
3.441	7.27
3.457	18.678
3.124	13.228
3.255	18.441
3.394	15.501
2.771	9.336
3.048	22.935
2.878	15.985
2.416	10.52
2.135	26.288
2.309	13.18
3.308	13.005
2.676	15.694
2.989	15.868
2.608	19.454
3.407	16.423
2.391	14.78
2.588	13.517
2.791	9.644
3.376	12.649
3.086	16.997
2.994	13.599
2.058	14.578
3.371	16.621
3.384	18.699
1.891	12.991
3.605	16.29
2.903	7.844
2.3	17.071
2.313	18.453
2.758	13.12
2.878	21.713
3.061	12.4
2.639	9.416
3.378	9.824
1.683	8.517
3.411	12.001
2.566	23.418
1.371	21.667
2.816	15.35
2.949	19.204
2.299	19.908
3.198	18.783
3.407	12.957
3.199	13.219
1.957	9.107
3.351	18.342
3.022	19.805
2.761	19.13
3.251	9.318
2.668	12.985
2.653	19.094
2.736	16.549
3.051	14.671
2.434	12.26
2.986	18.488
2.663	23.935
3.63	13.524
2.436	28.891
1.665	17.79
3	10.998
3.05	13.97
3.492	13.142
3.265	17.794
3.26	14.429
3.152	15.312
2.224	13.451
2.789	15.131
3.046	11.823
3.118	16.878
2.781	12.211
2.822	14.295
2.61	16.593
2.994	16.717
2.803	24.455
3.167	10.695
3.119	14.199
2.986	10.52
3.446	12.652
1.671	15.917
1.733	14.529
3.337	13.365
2.257	16.772
3.034	17.265
3.223	17.475
2.979	13.568
2.95	11.693
2.527	16.157
2.887	6.657
2.295	11.049
2.717	13.993
2.147	13.53
2.853	13.556
2.65	21.463
3.015	12.383
3.098	19.295
3.134	12.459
3.049	15.567
2.954	9.579
2.543	16.582
3.196	16.091
3.437	16.169
2.202	12.903
1.849	19.274
2.961	12.317
3.452	19.683
2.566	14.838
3.457	17.525
2.333	9.149
3.134	25.008
2.882	12.356
3.121	11.913
2.624	23.686
3.149	18.07
2.961	15.242
2.38	12.03
2.823	12.032
2.162	8.421
3.063	22.649
3.233	20.473
3.031	18.512
2.948	15.928
3.538	19.893
2.988	13.03
3.674	13.947
3.458	10.759
2.23	17.337
2.736	14.305
2.957	16.932
3.264	19.582
3.3	15.692
3.399	7.943
2.372	18.939
3.242	17.037
1.964	21.775
3.114	19.972
2.725	17.272
1.162	7.79
2.988	13.339
2.475	10.808
1.94	11.896
3.138	21.563
1.952	21.893
2.602	16.243
3.056	15.266
3.247	10.997
3.148	7.954
1.854	7.86
2.633	16.324
3.119	14.949
3.129	14.494
2.633	14.798
3.546	16.566
3.104	20.813
1.872	12.637
3.213	16.702
3.094	20.94
2.917	6.786
2.502	10.535
2.758	13.769
2.961	15.124
1.683	8.388
3.115	12.012
3.435	22.162
2.104	20.147
2.336	13.955
3.422	8.951
2.437	11.729
2.628	18.621
3.254	22.627
2.621	11.677
1.666	14.333
2.753	16.306
2.616	13.105
2.911	15.476
3.613	18.53
3.02	26.853
2.439	15.834
2.943	11.226
3.06	13.968
2.838	14.404
3.459	19.337
2.709	13.131
3.575	13.61
2.502	11.267
2.186	15.819
2.945	13.809
1.884	17.301
3.21	20.913
3.597	18.609
3.402	13.99
2.344	21.658
3.089	12.359
2.992	14.164
3.289	13.915
3.01	15.967
3.15	20.424
2.541	20.983
2.911	21.341
2.961	10.517
3.592	14.957
2.903	23.701
2.486	16.393
1.971	12.955
3.535	11.298
2.309	14.466
3.118	19.135
2.967	13.143
2.985	13.211
3.034	12.619
2.291	13.29
2.907	13.317
1.717	9.338
2.937	11.918
3.195	27.173
3.039	14.092
1.632	5.849
3.145	14.646
2.808	9.608
3.185	12.852
3.422	18.95
3.285	6.985
3.124	12.735
2.468	12.684
2.349	14.821
3.406	12.153
2.447	7.642
3.117	10.543
2.088	11.52
2.604	17.624
1.813	11.92
2.715	15.259
3.288	10.543
2.964	11.533
2.362	10.988
2.557	9.079
3.395	15.659
2.499	14.619
3.645	19.254
3.178	17.212
2.908	10.754
3.077	11.968
3.223	12.812
3.162	14.467
2.547	18.641
3.377	15.755
2.71	15.761
3.434	11.113
3.108	18.083
2.188	17.214
2.201	11.84
3.028	10.227
2.044	13.452
2.72	18.835
2.89	13.595
2.318	20.196
3.533	11.025
3.48	8.009
3.049	13.435
3.145	16.069
2.466	11.086
2.807	13.469
3.454	26.994
3.437	11.63
1.879	13.887
2.613	13.478
3.089	15.187
3.331	14.234
3.223	12.038
2.958	22.626
3.449	12.69
2.34	14.327
3.36	13.518
3.181	15.678
3.469	14.993
2.166	10.164
2.326	23.413
2.917	8.366
3.374	23.991
3.296	10.934
3.137	17.224
2.726	12.037
2.484	20.861
2.793	14.045
3.741	14.292
2.414	24.125
2.417	14.47
2.923	17.515
2.71	13.296
3.065	7.499
2.167	14.148
3.314	21.213
2.755	26.604
2.397	22.374
2.6	9.358
2.945	13.563
2.882	10.331
3.301	14.68
1.724	13.555
2.655	11.479
2.947	13.967
2.676	9.908
2.768	13.962
3.387	14.095
2.326	11.419
3.161	18.219
2.627	13.119
2.284	10.55
2.961	14.181
3.007	18.168
1.032	11.001
3.351	9.585
3.464	20.635
2.882	15.356
3.587	19.741
2.658	16.85
3.478	14.333
3.317	15.058
2.481	10.641
2.951	12.745
3.144	19.646
1.615	17.036
3.099	11.303
3.398	14.401
2.905	14.243
2.583	15.543
2.818	23.196
2.694	17.01
3.484	17.899
3.238	10.493
2.61	11.348
3.338	15.781
2.275	14.513
2.962	15.662
2.965	15.774
3.027	12.911
3.31	24.093
2.626	13.051
3.149	18.04
3.229	10.344
2.806	10.884
3.183	17.308
3.022	17.554
3.265	18.831
3.369	13.821
3.625	12.233
3.492	15.17
2.772	14.541
2.733	11.669
3.305	19.752
2.726	19.336
3.032	18.815
2.58	13.63
2.946	20.402
1.925	8.004
2.571	18.304
3.072	12.156
3.633	11.697
2.158	7.097
3.514	12.348
3.228	20.076
3.395	18.312
2.43	15.54
2.49	35.774
2.132	20.187
2.915	13.938
2.796	14.206
2.081	10.85
2.304	14.408
2.867	19.1
3.057	25.902
2.452	15.15
3.525	13.712
2.977	15.73
2.902	20.62
3.156	14.135
3.531	13.875
2.99	10.064
3.629	12.315
2.691	13.527
3.207	13.942
3.196	11.011
3.489	17.726
2.142	16.735
2.48	14.318
3.454	20.589
3.224	10.061
2.532	25.179
2.65	10.057
2.126	20.653
2.051	13.363
2.988	15.814
3.304	19.42
3.345	17.915
2.367	16.998
3.192	12.885
2.831	17.167
1.516	17.971
3.338	19.135
2.934	17.663
3.201	16.67
2.279	12.859
3.153	16.426
3.535	17.255
3.466	15.421
2.637	10.97
2.262	20.563
3.38	13.595
1.53	13.41
2.647	7.491
1.88	11.386
2.195	18.355
2.505	18.046
2.888	18.282
2.76	15.846
2.41	11.599
3.304	14.936
3.506	20.818
2.742	25.537
2.205	15.76
3.192	17.233
3.553	12.308
3.026	14.8
3.062	26.198
3.431	12.183
2.47	11.83
3.531	20.24
1.675	5.122
2.435	15.768
1.968	15.971
3.04	18.752
2.854	12.208
1.935	16.301
2.897	15.459
2.688	17.822
2.128	11.638
1.957	8.548
2.926	18.784
3.087	16.973
2.725	16.402
3.279	12.121
2.931	21.373
2.832	17.676
2.522	20.182
3.383	10.516
2.485	14.538
3.674	13.96
2.648	25.434
2.222	16.83
3.384	22.067
2.907	20.245
2.008	11.04
2.995	9.703
2.892	9.737
3.327	14.988
2.988	15.554
3.262	9.92
3.146	15.811
1.418	17.762
2.96	15.145
3.341	16.21
1.889	13.765
3.465	15.301
3.347	9.6
3.058	14.271
2.758	22.046
3.207	12.971
2.773	15.021
2.282	10.092
1.667	28.002
3.21	10.057
2.952	14.228
1.469	4.695
1.628	11.73
3.286	16.349
2.661	13.416
2.5	21.203
3.093	22.486
3.53	15.748
3.56	21.263
3.188	9.966
1.954	13.06
2.748	27.339
2.606	14.459
2.973	21.888
3.259	14.285
2.633	16.066
2.366	16.854
2.181	20.01
1.568	10.92
2.066	15.62
3.246	12.096
2.844	27.194
2.022	9.959
2.561	20.276
3.236	16.594
3.246	20.52
3.353	12.764
2.761	11.641
2.988	15.25
3.507	10.457
3.146	16.068
3.173	16.233
3.223	7.005
2.757	11.898
3.353	18.227
2.821	17.104
3.179	12.11
3.063	14.358
3.238	15.941
0.958	9.654
3.419	16.956
3.449	13.658
1.936	8.12
1.068	11.484
3.277	21.064
3.347	18.229
3.143	17.294
2.646	15.143
3.208	19.018
3.155	20.705
3.452	17.421
3.385	16.835
3.239	21.422
1.972	7.517
3.334	18.65
1.508	11.027
3.068	16.972
3.539	14.572
3.097	10.785
3.306	12.356
2.873	15.644
2.952	17.03
3.179	17.45
2.977	10.594
2.824	8.481
3.548	19.056
2.726	29.602
2.47	8.491
3.038	12.807
0.94	8.601
3.058	18.113
2.736	12.793
3.309	14.758
3.431	12.217
2.677	22.521
3.006	15.996
3.009	11.407
3.186	17.892
2.864	7.733
3.428	14.122
2.028	9.544
1.809	11.911
2.378	20.636
3.11	21.675
1.072	9.487
3.024	16.333
2.28	24.3
3.153	15.73
2.671	9.829
2.155	27.726
3.146	11.353
3.165	14.631
3.179	15.768
2.497	17.241
2.95	7.388
2.424	10.662
3.221	14.811
2.643	16.381
3.136	14.227
3.33	13.154
2.797	16.552
2.215	15.868
3.204	14.594
2.864	14.226
2.765	13.154
3.357	17.874
3.142	12.798
2.968	19.391
2.505	13.333
3.151	18.208
3.062	16.318
1.7	14.133
2.756	20.02
2.769	9.569
3.035	18.462
2.849	18.008
3.319	18.462
2.999	14.997
3.069	18.072
2.954	10.521
3.003	21.166
2.283	15.185
3.144	13.784
3.074	14.016
2.113	15.357
3.127	13.055
2.739	16
2.88	14.427
1.788	7.974
3.692	13.629
3.414	17.972
3.044	13.409
3.064	13.685
3.297	16.271
2.988	15.49
1.63	11.216
3.036	18.081
2.104	16.211
3.243	16.653
3.395	16.546
2.713	19.252
3.168	22.13
2.49	16.138
2.943	8.228
2.213	18.161
3.58	19.405
2.731	12.741
1.737	12.418
3.409	15.256
1.62	18.096
2.777	15.396
3.634	13.368
3.722	16.679
3.419	9.892
2.124	13.433
1.644	13.103
3.051	15.483
3.046	16.305
2.747	11.501
2.903	13.568
3.302	9.003
2.75	13.058
1.244	17.504
2.029	8.249
3.454	17.052
2.216	8.335
1.363	16.422
2.007	18.799
2.599	13.308
2.294	20.19
3.25	12.914
2.58	16.178
2.84	14.013
3.006	13.81
3.339	12.623
3.442	10.665
3.425	14.286
1.685	13.81
2.833	15.466
3.48	20.082
1.962	10.116
3.088	16.276
2.532	10.095
3.428	21.287
2.52	16.606
3.282	10.532
2.891	13.346
3.209	15.683
2.811	14.718
3.038	13.127
2.563	18.224
2.458	17.4
3.166	12.837
3.155	16.044
2.677	19.366
3.216	21.281
1.759	20.826
3.215	18.308
2.998	9.958
1.721	9.67
3.189	10.978
3.028	15.665
3.379	16.068
2.742	25.064
3.429	15.511
3.189	20.758
2.931	9.201
2.57	14.116
3.009	17.975
3.046	14.7
3.388	18.305
3.272	24.242
2.126	9.978
2.463	16.041
2.079	26.164
3.321	14.45
2.654	12.9
1.911	12.884
3.456	13.376
2.975	13.363
2.397	14.959
2.297	15.036
2.541	13.894
2.54	32.348
3.335	13.469
3.168	11.37
3.382	12.273
3.105	16.333
3.264	11.166
3.378	18.151
3.19	25.084
2.05	11.481
3.345	13.109
3.002	12.445
2.556	17.81
2.69	16.242
2.427	14.465
2.403	5.729
2.875	13.834
2.872	18.248
2.013	12.977
2.725	11.682
3.14	15.073
2.034	7.99
3.024	13.05
2.493	13.285
2.013	15.122
1.98	13.338
3.199	11.371
3.308	11.035
3.024	17.341
2.212	11.293
2.931	16.597
3.581	23.552
3.365	20.202
2.78	15.098
2.928	13.948
3.037	13.537
2.47	13.884
2.625	15.711
3.371	14.016
1.955	24.286
3.065	13.176
2.754	12.114
3.423	10.096
2.912	9.244
3.484	13.91
2.692	16.486
3.001	23.519
3.3	12.282
3.024	11.077
2.455	24.132
2.627	13.855
1.979	15.703
2.655	8.423
2.314	16.755
2.685	15.313
3.482	14.771
2.834	24.737
2.939	24.54
3.181	13.852
3.512	8.976
2.636	15.049
2.378	19.129
1.893	9.798
2.998	20.647
3.132	15.771
2.612	14.638
3.446	15.481
2.1	16.135
2.561	13.416
3.343	10.678
2.975	14.816
3.357	9.291
3.108	21.436
3.341	17.777
1.893	18.23
2.886	17.314
2.908	16.631
3.256	15.118
2.589	17.96
2.528	17.627
3.206	16.317
2.922	13.953
2.991	12.622
3.021	16.236
1.755	16.895
2.648	14.583
2.956	16.134
1.623	21.003
3.151	13.392
2.737	12.878
3.214	13.58
3.193	11.472
3.128	11.361
3.025	16.068
3.505	20.88
2.701	10.154
1.997	21.191
3.177	8.74
3.319	13.023
3.059	15.808
3.13	15.85
3.337	13.569
3.177	15.123
2.718	11.966
2.465	15.433
2.895	13.037
2.859	14.473
3.087	16.083
2.91	12.036
2.831	15.301
3.425	20.678
3.09	13.501
2.946	9.897
2.993	15.469
2.974	14.022
2.269	19.279
3.172	14.941
3.134	17.319
2.198	20.041
2.88	15.763
2.644	16.092
2.382	17.356
2.074	13.457
3.061	15.173
1.779	11.404
2.287	15.966
2.961	20.123
3.483	8.071
2.814	10.568
3.431	19.443
2.216	25.862
2.805	14.059
2.538	23.047
3.532	14.273
3.183	18.994
3.69	15.679
3.249	17.417
2.509	16.759
3.279	10.239
3.14	12.576
3.197	18.656
2.874	11.658
3.623	21.272
2.348	21.662
2.274	16.897
2.71	17.773
2.696	22.21
2.314	9.992
2.976	13.869
2.038	14.783
2.175	14.978
2.468	15.901
3.406	15.795
2.886	23.229
3.403	15.523
1.976	16.635
3.01	16.095
3.362	12.045
2.905	16.451
2.105	12.459
2.627	17.465
3.048	17.78
3.288	14.632
2.263	12.824
2.126	13.768
2.567	10.426
1.927	14.061
3.399	7.478
2.55	15.924
2.63	15.63
3.3	16.385
1.84	10.643
2.192	19.594
2.083	14.488
3.011	13.186
3.111	14.693
3.187	28.682
3.182	12.728
2.711	17.81
2.049	11.694
2.808	16.968
3.23	14.683
2.482	13.011
2.65	21.354
2.469	21.174
2.06	15.303
2.791	17.703
3.412	6.632
3.139	16.57
3.313	17.249
3.583	18.066
2.913	13.491
3.472	13.281
3.375	6.112
3.074	13.613
2.935	18.272
1.94	22.26
2.697	15.954
3.029	11.998
3.325	19.957
3.111	20.869
3.659	15.251
2.487	19.112
2.841	21.219
3.428	18.425
3.797	17.434
2.142	10.474
3.483	5.75
2.723	12.646
2.868	13.47
3.33	16.74
1.822	14.443
2.856	11.408
1.925	13.153
2.518	21.614
3.198	17.833
3.025	12.023
2.489	11.701
2.139	14.809
2.748	17.403
3.03	18.971
3.294	16.017
3.005	14.815
3.241	17.886
3.151	21.229
3.198	15.313
2.295	15.222
2.454	17.882
2.812	17.173
3.062	14.201
2.068	14.905
2.803	12.058
3.303	24.84
3.287	23.139
1.506	16.739
3.158	23.79
1.6	11.902
1.626	9.703
1.725	14.165
3.161	19.078
2.791	11.1
2.776	15.807
2.237	13.65
3.064	18.812
3.654	17.201
2.226	8.728
2.667	12.235
3.121	11.297
3.414	23.083
2.552	15.536
3.337	20.171
2.526	14.662
2.985	24.135
3.485	15.161
3.025	16.846
2.963	15.457
3.351	13.806
3.437	9.197
3.611	19.978
2.684	12.996
3.308	13.452
2.335	18.454
2.957	15.766
3.5	15.81
2.735	10
3.184	18.542
2.459	16.18
2.555	15.486
2.985	12.389
3.426	16.332
3.05	15.591
2.249	16.694
3.233	15.937
3.193	13.263
2.703	11.637
2.634	15.175
2.431	19.938
3.11	12.326
3.52	19.947
2.755	3.178
1.823	5.437
2.885	14.609
3.443	11.749
3.344	21.623
3.244	10.738
2.716	6.705
2.778	10.835
3.091	12.826
2.541	10.753
2.078	10.203
2.571	14.293
2.828	10.322
2.977	16.043
2.616	27.532
2.62	16.823
3.406	14.751
2.068	9.89
1.763	8.621
2.035	10.817
2.839	12.035
2.382	10.901
3.456	12.334
3.478	12.132
3.23	11.544
2.798	9.184
3.063	20.132
3.378	18.842
3.258	14.164
3.253	14.7
2.969	16.09
3.061	16.593
1.662	13.317
2.22	18.573
2.819	22.448
2.834	14.962
1.65	19.716
3.02	14.334
3.277	12.97
3.159	12.026
3.113	20.873
3.138	13.685
3.089	12.873
2.544	18.785
3.184	20.157
3.075	17.842
2.777	22.64
3.208	13.908
2.981	16.837
2.718	10.425
2.416	22.543
2.276	11.503
3.204	20.042
3.388	5.71
2.352	15.218
3.318	14.458
3.294	20.691
1.729	20.408
2.738	20.733
3.388	12.966
3.229	17.982
1.882	6.932
3.577	8.178
3.023	14.088
0.974	16.313
3.432	7.819
2.804	12.671
1.671	21.773
2.998	12.83
3.482	6.763
3.126	14.456
2.327	14.497
2.985	11.553
3.437	16.166
1.85	13.855
1.534	10.384
2.746	10.465
3.086	18.298
2.669	12.971
2.398	16.513
3.138	18.645
3.186	19.813
2.422	16.142
3.167	20.274
3.37	17.905
2.412	15.166
2.939	12.884
2.693	18.135
3.136	26.819
2.985	15.239
2.894	9.878
1.787	12.133
3.122	9.299
1.765	16.615
2.642	16.74
3.25	15.167
1.91	8.13
2.601	9.345
2.996	12.723
3.573	20.988
2.899	13.988
3.312	13.931
3.318	15.365
3.427	15.028
3.002	14.65
2.185	18.639
2.294	11.006
1.656	14.055
3.614	16.459
3.184	11.876
3.008	7.045
2.264	36.772
2.542	20.216
3.217	18.444
2.95	10.865
2.934	11.43
3.378	11.659
1.865	15.5
2.452	19.657
2.237	15.547
3.046	13.455
3.429	16.587
3.413	9.721
3.263	22.57
2.313	12.79
2.808	15.95
3.154	12.99
2.946	22.823
3.059	14.874
3.208	15.777
2.645	19.677
2.565	18.685
1.795	23.193
3.152	23.027
3.039	13.323
2.986	25.57
2.644	13.996
3.378	17.779
2.938	15.776
2.998	16.2
3.25	11.922
3.322	10.703
3.284	20.672
3.266	22.757
3.076	13.735
3.401	10.564
3.165	10.346
3.008	28.565
2.055	10.45
2.329	12.39
3.5	18.066
2.175	18.625
3.386	13.152
2.982	10.41
2.891	12.785
3.211	22.53
3.35	19.599
3.436	17.935
3.399	11.103
1.353	13.828
2.788	20.474
3.051	26.028
3.103	14.799
3.485	12.211
2.673	16.607
2.5	16.153
2.797	17.618
2.594	17.322
1.731	18.596
2.564	16.432
3.26	9.696
3.105	11.029
2.757	11.733
3.567	27.878
3.068	16.992
2.664	8.658
3.222	5.905
2.943	13.501
3.229	14.167
3.256	20.021
2.669	26.754
3.188	15.266
2.689	19.589
2.433	11.099
3.16	16.369
3.021	22.718
2.568	9.431
3.176	10.36
3.179	24.75
2.601	21.63
2.425	12.831
2.793	18.999
2.96	15.951
2.575	14.223
3.486	6.173
3.256	18.049
2.663	18.047
2.91	23.099
3.055	14.581
3.411	11.506
3.114	8.858
2.604	13.219
3.591	14.583
2.985	15.436
2.099	18.64
2.833	24.02
3.137	14.688
2.55	12.338
3.31	23.187
3.377	18.825
3.331	21.523
2.629	18.202
3.05	11.289
3.385	11.037
2.53	13.519
2.801	14.238
2.689	11.623
3.834	12.642
2.337	18.92
2.617	22.044
3.125	18.964
2.253	11.369
2.617	15.747
2.792	17.211
2.899	23.084
3.173	15.876
2.6	19.866
3.358	8.051
3.371	14.714
3.297	18.14
3.051	12.376
2.365	13.662
3.177	18.897
3.266	14.433
2.816	11.281
2.676	21.219
2.64	13.645
2.816	12.178
3.114	10.6
1.917	12.857
1.942	15.484
3.332	21.754
2.75	13.018
2.856	19.872
2.307	14.318
3.342	6.187
3.429	15.787
3.221	13.44
2.144	20.293
2.933	18.823
3.43	15.139
2.919	12.267
2.398	19.6
2.963	17.21
2.895	15.875
1.849	16.715
2.834	15.978
3.05	14.572
2.333	19.579
3.039	17.782
1.988	3.635
3.52	20.786
3.09	19.439
2.234	19.945
3.167	14.433
2.438	12.376
1.413	14.643
1.528	11.748
3.347	12.003
2.882	18.225
2.952	6.14
2.237	24.502
2.11	18.352
3.025	15.673
3.079	16.03
2.898	13.87
2.787	18.281
1.688	7.99
2.103	7.749
3.147	12.226
3.412	14.593
2.711	9.857
1.551	13.598
2.406	8.791
1.52	13.161
1.935	9.926
2.538	12.252
3.392	13.974
2.848	14.195
2.803	10.908
2.461	16.736
3.43	14.331
3.744	12.394
2.903	20.083
3.156	7.147
3.417	21.458
2.796	6.61
3.196	16.678
3.444	13.915
2.961	13.108
3.476	12.202
3.1	15.275
2.1	13.278
3.055	19.179
3.071	22.842
2.423	21.257
2.061	11.22
2.612	12.915
1.477	18.048
1.504	23.265
1.888	13.023
2.523	12.659
2.295	14.6
3.458	14.998
1.923	15.717
3.347	14.497
2.921	15.342
2.813	11.425
3.353	15.074
3.041	18.686
2.404	15.181
3.121	15.852
2.996	12.713
3.711	12.784
2.89	8.608
2.385	16.269
2.082	14.621
2.237	11.683
2.168	14.87
3.235	15.499
2.362	19.997
2.139	14.207
3.234	13.828
3.167	14.089
1.53	11.11
3.206	20.17
3.248	12.628
2.847	14.562
2.593	17.304
2.105	12.613
2.978	15.16
2.926	13.293
3.236	21.103
3.021	22.481
3.229	22.377
1.499	14.089
2.834	10.84
3.042	9.269
2.41	12.439
3.078	13.069
3.378	17.62
2.736	10.769
2.677	17.772
2.136	21.081
2.827	11.194
2.81	11.742
2.499	33.047
3.26	15.554
3.219	11.721
3.049	12.31
3.174	16.055
2.943	15.06
2.046	11.677
2.28	8.212
2.786	11.57
2.865	18.577
2.01	16.385
2.405	12.083
2.901	13.894
2.125	5.759
3.635	13.839
3.28	14.025
3.094	16.031
3.098	20.246
3.393	14.252
3.183	21.422
2.356	14.918
2.334	11.799
2.751	11.792
2.799	15.031
3.251	16.843
2.815	14.122
3.201	18.05
2.278	21.871
2.886	11.436
2.389	15.76
3.131	18.433
3.262	12.019
2.732	22.585
2.822	14.667
2.865	9.871
3.304	13.684
2.851	16.678
2.983	15.963
2.013	8.677
2.406	27.222
1.894	18.525
3.536	12.99
3.363	14.806
3.544	10.948
2.47	16.719
3.073	21.736
3.177	10.03
3.359	13.395
3.082	10.308
3.365	15.361
2.805	13.403
3.231	16.234
3.073	15.364
2.935	12.989
3.465	16.729
1.808	8.247
1.682	12.387
3.369	16.547
2.995	16.308
3.312	20.51
3.126	22.173
2.866	17.23
2.328	14.813
2.066	12.171
3.112	11.088
3.737	12.129
3.062	24.274
2.726	10.149
1.885	10.994
2.059	11.994
2.739	10.224
3.281	12.219
3.313	15.323
2.855	23.563
2.577	12.792
3.67	19.403
3.237	15.322
3.135	17.791
3.851	14.003
3.372	9.373
2.965	16.529
3.522	11.351
3.113	22.998
2.326	14.914
2.982	24.671
3.06	18.604
3.035	19.587
2.059	21.962
3.451	10.173
3.114	14.794
1.756	7.718
2.252	15.59
2.52	16.813
2.998	13.413
2.065	17.502
3.662	12.065
2.722	14.543
2.244	7.361
3.05	19.322
1.726	13.588
2.487	13.077
3.153	15.626
3.312	13.136
2.648	17.147
2.1	14.713
1.617	16.243
2.694	12.41
3.088	12.569
2.219	31.229
3.354	13.862
3.322	14.174
2.988	9.354
3.414	12.403
2.104	8.936
2.827	16.734
2.705	23.894
3.29	22.323
2.236	24.322
2.132	12.964
2.733	17.303
3.174	15.692
2.355	17.16
3.129	14.085
2.446	20.967
3.255	26.203
2.43	21.66
2.962	18.475
3.145	26.403
3.074	21.32
3.182	13.686
2.781	11.098
3.474	13.09
3.279	16.341
3.177	19.495
3.401	7.69
2.485	20.387
2.031	21.786
3.347	19.062
2.884	13.441
2.847	15.894
2.332	13.119
3.334	23.092
3.451	15.352
3.077	11.749
3.166	10.692
3.132	13.568
2.883	16.506
3.065	11.605
1.97	13.791
3.289	17.968
2.333	10.655
2.606	20.982
2.096	13.158
1.934	8.456
3.402	7.521
3.74	21.092
3.456	15.59
3.508	12.112
3.481	15.56
3.37	11.753
2.589	12.675
2.193	16.976
3.337	21.261
2.741	16.545
2.455	13.213
3.217	20.215
2.688	14.051
1.681	14.145
3.592	12.806
2.7	10.457
3.356	17.025
3.405	15.985
2.551	18.095
3.322	22.443
2.383	18.001
2.848	9.317
3.268	19.472
2.662	15.485
2.489	14.76
2.084	16.646
3.353	23.316
2.79	16.856
3.165	16.675
3.068	13.577
3.28	13.347
2.312	12.942
1.307	14.309
2.708	16.041
3.489	25.858
3.176	14.553
2.774	17.551
2.591	9.027
3.008	16.162
2.766	12.075
2.426	18.45
1.984	5.822
2.657	12.293
2.635	11.622
2.869	18.112
2.686	18.323
2.65	17.036
2.317	13.192
3.025	17.319
2.849	17.657
3.209	11.885
3.313	17.404
3.148	19.616
3.343	22.24
3.277	15.885
2.942	7.641
2.156	19.961
3.642	25.545
2.446	9.938
3.621	23.194
2.273	8.585
3.396	20.884
2.683	14.516
3.225	14.562
2.848	18.308
1.911	11.838
2.17	13.611
3.64	15.661
2.434	26.335
2.326	25.01
1.69	12.324
3.329	10.464
2.613	14.288
2.081	10.115
3.192	13.666
3.069	11.523
2.742	11.573
2.057	11.911
2	11.644
2.773	12.982
1.27	19.578
2.112	19.617
3.229	10.352
2.969	17.179
2.652	18.788
2.007	7.486
3.11	9.34
2.78	19.038
3.333	17.025
3.32	17.497
3.105	15.081
3.013	18.164
2.847	14.582
3.355	16.727
2.492	13.02
2.193	13.905
2.87	19.38
3.064	18.816
3.121	15.015
2.922	14.045
2.682	17.487
2.718	3.558
2.624	17.501
2.923	13.82
3.153	16.408
1.512	13.092
3.181	7.158
2.158	14.929
3.465	15.687
2.52	14.892
3.263	19.039
3.184	13.009
3.282	11.291
3.183	20.917
2.328	11.583
3.313	12.718
3.091	18.361
2.247	12.04
3.439	15.717
2.126	14.122
2.639	20.601
3.137	20.227
3.501	18.481
2.716	9.861
2.456	15.557
3.585	25.383
1.664	16.206
3.188	18.519
3.442	22.694
3.031	13.822
2.979	11.906
3.037	13.468
3.158	16.404
2.345	19.902
3.41	12.323
3.027	14.868
3.302	6.772
1.292	13.46
3.533	11.989
2.68	26.38
2.388	12.976
3.682	17.779
3.056	11.856
2.802	14.904
2.862	11.77
1.301	25.567
2.628	16.755
3.176	13.913
3.03	11.371
2.453	33.266
3.419	13.11
3.245	19.703
2.47	11.57
2.589	23.832
3.04	12.462
2.866	14.455
2.468	15.271
3.065	14.512
2.174	8.321
2.513	12.04
3.095	13.151
2.763	14.566
3.165	14.118
3.384	19.466
2.816	15.442
3.253	17.72
3.212	7.778
2.63	18.099
3.215	15.916
1.398	13.656
2.71	16.714
1.534	9.462
1.9	15.428
2.817	14.335
3.496	18.209
1.974	9.254
3.284	16.224
1.922	16.502
3.437	7.464
3.251	14.777
2.89	12.078
3.487	7.308
3.61	16.916
1.898	14.975
2.053	20.942
3.296	15.978
3.215	34.015
2.651	14.403
2.276	8.16
3.157	19.811
1.736	9.149
2.505	11.663
2.954	18.285
1.921	17.453
3.069	17.595
2.618	13.18
2.859	14.066
2.918	14.712
3.4	16.043
1.887	15.025
1.64	25.974
3.086	12.653
2.916	10.555
3.369	16.722
2.327	17.21
2.045	12.523
2.97	15.593
2.015	11.002
2.897	14.753
1.398	13.954
3.001	13.114
3.366	13.462
2.666	16.494
3.065	23.319
3.048	18.834
2.422	15.106
3.328	19.236
3.375	10.987
2.953	11.902
2.622	12.21
2.36	16.604
2.981	11.589
3.043	14.22
3.466	14.396
2.991	14.15
2.437	20.663
1.967	8.143
3.178	12.369
2.55	29.92
2.158	15.652
3.509	12.206
2.323	17.114
3.202	12.439
3.12	12.383
2.899	6.556
3.484	16.553
2.292	17.529
2.686	18.551
2.899	8.324
2.728	11.869
2.389	5.883
3.503	18.652
3.16	28.122
3.138	11.034
3.295	20.371
2.956	13.594
2.902	17.006
2.85	21.519
2.913	17.488
2.489	19.939
2.637	17.171
2.468	23.819
3.062	15.597
2.79	13.445
2.301	11.077
3.031	15.898
2.989	13.344
2.229	17.236
1.705	8.862
2.587	20.291
2.486	17.696
2.822	11.656
3.107	16.245
3.249	17.804
3.243	15.801
2.526	13.272
1.873	20.937
2.976	15.078
3.144	16.931
1.466	14.058
3.184	17.036
3.455	16.826
2.626	13.756
3.138	14.243
2.934	8.858
1.655	7.318
2.918	17.426
3.177	12.087
2.949	23.367
2.836	7.522
1.719	13.104
2.703	16.878
3.077	15.433
2.966	11.41
3.265	19.646
3.116	18.717
1.858	15.536
3.031	19.463
0.885	8.718
2.926	6.143
3.242	11.451
2.787	12.153
2.426	15.776
3.012	13.734
3.296	25.497
3.276	16.126
1.617	6.997
3.299	14.051
2.698	23.058
1.81	15.785
2.583	10.529
3.125	12.832
1.603	15.394
2.223	5.065
1.983	11.702
3.186	18.706
3.449	6.074
2.39	14.68
3.076	14.581
2.653	15.488
2.331	15.594
2.917	25.407
2.95	16.049
2.993	25.273
1.63	11.619
2.959	23.269
3.266	15.524
2.633	12.68
3.112	16.129
2.797	10.654
2.418	18.784
3.302	11.134
3.048	16.701
3.122	14.548
3.392	20.128
2.098	17.018
1.931	7.464
3.149	14.816
3.183	16.777
2.517	18.075
3.212	12.293
2.481	6.448
3.377	20.134
1.894	8.06
2.935	14.335
1.988	12.874
3.457	14.674
3.187	17.675
3.318	22.482
2.285	9.518
3.455	25.27
3.159	15.54
2.455	17.749
2.725	14.507
3.689	18.503
2.808	14.629
3.073	13.638
1.811	7.594
2.851	12.431
3.18	11.045
2.345	20.494
2.012	5.953
3.469	19.187
2.66	16.671
2.975	12.418
2.418	15.733
2.73	11.602
3.28	16.762
2.498	12.084
1.854	7.782
3.213	18.095
1.74	12.73
2.793	21.096
3.52	15.69
2.727	15.54
3.293	18.138
2.989	14.144
3.463	20.272
1.981	15.224
2.845	18.098
2.333	13.303
2.18	12.779
2.921	11.576
2.98	12.252
2.838	12.299
2.655	23.096
3.328	12.758
2.477	21.812
2.29	15.947
2.469	23.137
3.465	18.204
2.935	19.374
1.7	22.817
2.441	15.856
3.427	13.784
3.086	20.465
2.772	12.05
3.185	20.592
2.253	18.418
2.699	14.903
3.383	10.198
2.202	12.863
3.313	13.641
2.573	14.78
3.405	11.983
2.89	13.965
2.226	13.141
2.9	22.879
1.743	8.922
2.794	12.904
2.757	21.388
2.991	15.969
2.962	18.829
3.006	13.986
2.326	12.422
2.496	26.786
2.955	18.626
2.809	14.887
3.497	6.042
3.024	15.28
2.021	14.355
1.726	7.432
[truncated: 18,409 more rows]

## Sheet: StructuredDesign
RMSD	Rosetta Score
1.451	-3.397
2.57	12.208
2.708	-4.469
2.411	16.32
3.223	3.506
2.414	-9.521
2.302	16.063
1.556	-5.7
2.534	17.507
1.84	11.864
2.752	0.921
2.068	14.194
3.322	-7.464
1.6	3.092
2.215	-6.08
3.204	4.567
2.212	11.198
2.576	-4.319
2.059	-1.769
1.995	12.959
2.393	0.954
2.046	6.28
2.594	10.745
1.991	-2.638
2.212	6.648
1.711	0.456
2.483	3.361
2.202	2.07
2.613	9.592
2.342	8.432
2.936	7.887
2.349	12.443
1.946	-2.146
2.359	1.485
2.15	14.387
2.002	-6.868
3.314	9.18
2.859	1.994
3.022	11.184
1.674	12.12
2.599	2.484
1.912	4.798
2.576	15.566
2.138	0.927
3.233	-1.65
2.121	7.65
2.328	-9.406
3.136	15.431
1.346	5.919
1.457	-4.795
2.858	10.036
2.326	4.399
2.616	11.371
2.368	7.837
1.954	3.922
2.145	0.025
1.556	-9.652
0.919	-5.839
1.854	-10.155
3.004	13.529
2.683	12.746
2.684	3.238
2.737	8.699
2.554	-1.322
2.404	4.794
2.471	7.904
2.904	9.151
2.613	6.982
1.905	8.922
1.784	-0.602
2.353	-8.339
1.939	-1.998
2.404	6.814
2.285	9.241
2.577	14.878
1.99	-2.547
2.534	7.319
2.224	7.558
2.72	-1.028
2.863	14.206
2.869	9.661
1.957	-7.726
2.506	27.138
2.306	8.678
2.142	1.47
2.341	13.444
2.392	11.113
2.535	22.658
2.142	26.153
2.603	23.437
1.012	-2.625
1.9	-0.281
3.013	1.494
2.973	6.881
3.214	-3.2
2.13	17.606
2.409	5.628
1.388	-9.263
2.258	25.219
2.151	1.439
2.357	14.142
2.965	-10.539
1.709	-3.177
2.727	6.845
2.041	-9.526
2.614	0.631
2.496	1.127
3.278	5.451
2.51	0.61
2.298	0.803
2.135	16.369
1.959	3.41
2.888	3.326
2.74	-4.731
2.201	-5.869
2.607	-1.66
1.806	-8.401
2.594	3.871
1.449	-6.37
2.833	11.581
2.532	0.156
2.423	13.363
1.971	-12.083
2.433	7.17
3.113	20.694
2.653	0.18
2.092	17.797
2.431	42.9
2.725	-0.155
3.045	23.569
2.243	0.98
3.056	3.313
1.965	1.984
2.158	-0.647
2.772	-1.318
2.787	15.494
2.31	3.256
3.02	9.081
2.242	-7.434
2.644	11.867
2.949	13.191
2.475	17.104
2.269	-4.292
2.333	3.696
2.903	26.873
2.43	-1.324
2.637	1.963
2.347	-3.586
2.523	2.881
2.529	-7.139
2.321	14.289
2.591	-0.898
1.777	-6.848
2.637	-5.346
2.805	0.85
2.909	3.645
2.607	6.639
2.851	-0.357
2.165	-5.387
3.013	27.533
1.567	-0.993
2.513	2.052
2.863	30.321
3.093	3.765
2.777	10.848
3.13	42.682
2.283	0.589
2.045	-6.818
2.655	1.795
2.074	4.515
2.194	2.889
2.057	0.627
3.25	4.41
2.953	8.7
1.905	29.218
2.384	13.354
2.931	-0.924
2.941	6.936
2.527	-4.944
2.634	3.603
2.554	3.89
2.975	-0.548
2.937	4.694
2.795	13.575
2.438	11.508
2.502	0.964
2.552	-1.969
2.686	13.018
2.606	13.778
2.468	-3.037
2.877	15.417
2.169	20.402
2.607	34.572
2.774	-1.129
2.486	-1.915
1.741	-2.575
2.37	5.926
2.472	2.194
2.399	-4.318
1.63	-5.434
2.694	13.475
2.748	32.747
2.163	6.283
1.777	-2.176
2.191	-4.401
2.555	10.032
2.608	13.31
1.867	7.769
2.814	0.126
2.074	4.382
2.874	37.712
2.35	1.007
2.814	2.674
2.339	-0.452
3.069	10.008
3.096	1.335
2.366	10.922
2.376	7.858
2.504	2.132
1.924	0.595
2.387	10.938
3.096	21.173
2.895	10.881
2.94	2.176
2.794	76.16
1.655	-8.697
2.565	-1.273
2.598	-2.457
2.666	-1.8
2.976	0.278
2.631	-2.266
2.62	-9.753
2.645	0.819
2.047	-1.541
2.441	7.451
2.194	6.916
2.393	-1.456
3.098	16.159
2.736	3.646
2.272	5.297
1.91	4.508
1.743	-2.701
1.834	-6.321
3.283	-3.559
1.696	-4.249
1.623	-3.437
2.193	-2.274
1.887	-7.918
2.709	-1.632
3.163	19.012
2.569	-7.36
2.36	3.497
2.861	4.935
2.61	1.323
2.834	15.241
3.305	-1.463
2.741	7.826
2.115	-8.148
2.497	-1.471
1.851	0.133
1.85	5.721
2.025	-1.931
3.241	-6.972
1.622	-11.203
2.312	2.665
2.534	3.057
2.273	7.499
2.889	3.407
2.604	-10.664
2.779	5.938
1.938	1.209
3.199	1.383
2.02	-0.351
2.92	3.142
1.972	4.088
2.169	8.774
1.633	-6.222
2.709	7.997
3.022	33.091
1.755	-8.205
2.882	1.985
2.958	4.489
1.566	-3.732
2.507	-12.995
1.577	-2.241
1.759	3.506
2.175	14.139
1.693	3.326
1.143	-7.734
1.802	-10.421
2.282	14.014
2.87	19.613
1.967	5.477
2.373	11.757
2.064	-7.279
1.675	0.225
2.409	-5.883
2.276	23.315
2.395	13.045
2.522	10.921
2.506	16.111
3.102	0.294
2.769	23.415
2.425	0.591
2.913	22.01
2.416	0.325
2.382	-0.668
2.583	9.153
2.976	1.135
2.155	-4.311
2.039	-10.887
1.616	-8.164
2.774	-3.659
2.785	6.712
2.454	3.776
2.667	0.462
2.666	11.807
2.444	8.628
2.191	2.338
1.579	-7.079
2.349	18.47
2.677	-3.972
2.466	12.15
2.395	3.152
1.508	-7.43
2.365	16.683
2.084	11.057
1.691	-11.297
2.539	19.538
1.718	-2.582
1.355	-0.535
1.487	-4.288
2.946	27.559
1.001	-6.354
2.22	3.335
2.58	2.105
2.567	22.732
2.052	1.413
1.912	-0.52
2.347	16.332
1.919	6.491
2.467	14.025
2.519	41.705
2.828	14.107
2.883	8.857
1.384	2.147
2.625	9.662
1.15	-1.022
2.696	15.577
3.197	-2.622
1.475	-10.221
2.682	4.936
2.574	-9.569
2.3	13.455
1.457	-5.484
2.366	-7.377
2.685	1.025
1.792	11.257
2.537	-1.358
2.674	37.554
1.704	2.395
2.28	3.686
1.978	6.952
1.166	0.039
2.762	4.295
1.853	19.09
1.983	15.597
1.563	-4.511
2.586	8.107
2.375	1.066
3.163	59.445
2.678	-1.29
1.155	-4.455
2.544	11.789
2.65	7.392
1.664	-7.08
2.267	-1.605
2.575	1.014
2.307	8.473
1.096	-7.739
1.977	-7.709
2.512	7.938
2.054	4.33
2.325	5.984
2.35	-1.573
3.044	2.911
2.763	12.367
2.608	3.445
2.647	27.643
2.359	-2.942
2.98	9.005
2.629	-2.579
2.635	-6.93
2.287	-7.186
1.912	-6.819
3.358	8.438
1.806	1.007
1.078	-6.163
2.42	2.59
2.302	12.794
2.231	-2.996
2.434	6.978
1.452	-10.882
2.2	-9.647
2.667	14.994
1.496	-13.998
2.773	-9.144
1.525	-4.992
2.038	6.318
1.495	-2.007
2.762	11.119
1.54	-12.424
2.021	-0.519
1.539	-15.233
1.133	-13.019
2.793	-1.565
1.657	-3.225
2.328	6.264
1.225	-3.679
1.447	-1.454
2.14	-14.876
2.58	3.702
2.371	-10.782
2.388	3.914
2.685	2.93
1.856	-9.261
3.191	14.823
0.764	-18.087
1.382	-7.869
1.657	-7.106
2.015	-0.494
0.726	-18.725
0.717	-13.941
1.843	-2.883
2.386	7.598
2.204	0.075
3.027	-1.218
2.239	0.924
2.282	7.634
1.606	-6.275
2.311	5.672
2.016	3.6
1.68	12.182
2.963	10.706
1.282	11.142
3.158	-1.712
1.944	5.693
2.545	18.549
1.767	1.404
1.631	2.33
1.68	4.005
2.582	-10.459
2.27	9.753
0.911	-19.707
2.391	13.477
2.646	29.641
2.242	2.139
2.914	3.093
1.703	1.694
3.028	6.459
1.639	-10.319
2.837	3.843
1.281	-6.466
2.998	6.465
1.632	-2.962
2.219	4.489
2.117	-1.992
1.312	-2.509
3.011	1.032
1.707	3.862
1.309	3.343
1.941	3.033
3.254	-3.02
1.93	-3.189
2.982	1.925
2.698	22.828
1.696	-7.717
2.945	15.746
2.447	-6.97
2.899	1.569
2.639	4.316
1.959	-7.068
1.658	9.766
1.812	-3.003
1.996	-5.129
1.521	1.267
2.542	-2.359
2.831	0.732
2.527	-10.713
0.314	-26.653
1.723	5.943
1.111	-3.256
2.156	-4.019
2.896	-1.694
2.26	2.514
1.617	-2.114
1.516	-1.28
1.431	-7.704
1.639	29.703
1.621	12.684
1.748	-12.169
2.409	17.01
1.726	0.944
2.908	4.753
1.262	-4.465
2.733	-0.914
1.369	-4.182
2.138	23.902
1.826	-10.124
2.277	-10.191
1.336	-6.686
1.672	-3.915
3	30.955
1.634	-3.666
1.896	0.996
2.161	14.711
1.556	-13.266
1.882	-0.562
0.637	-15.648
3.188	2.065
2.026	-4.553
0.945	-12.26
0.393	-25.242
2.403	33.896
2.523	-5.886
1.333	-5.722
1.637	-3.261
0.936	-2.924
2.66	13.169
1.864	-4.757
2.212	0.95
1.665	-12.717
1.502	-6.729
2.394	10.645
1.734	-3.808
2.646	-3.139
3.344	20.137
2.157	-7.837
1.734	-6.144
1.838	2.061
2.86	22.992
1.631	-2.762
2.701	5.905
1.594	-0.216
2.098	24.946
1.328	-17.368
0.275	-24.96
2.421	-1.04
0.932	-7.038
1.022	-10.759
1.819	-4.636
1.356	-5.512
1.981	-4.909
0.672	-22.98
1.273	-7.456
0.527	-20.75
0.324	-24.296
1.429	3.846
0.874	-10.318
1.55	5.852
0.233	-27.406
1.035	-9.618
1.432	7.462
2.793	0.612
1.645	-8.281
2.614	-6.721
1.642	-13.678
1.403	-7.255
1.894	-0.652
3.132	13.994
0.116	-27.037
1.802	-5.639
0.26	-27.512
1.454	3.753
2.186	0.455
2.766	0.337
1.369	-9.963
0.103	-28.82
1.459	-12.61
0.674	-24.259
0.714	-24.5
1.958	-4.281
1.607	-9.788
0.11	-28.4
0.763	-15.613
2.062	-1.211
2.031	3.408
1.747	0.114
1.17	-20.561
1.818	-14.562
0.164	-23
1.492	-1.999
0.45	-21.768
1.95	6.245
1.603	-7.791
0.09	-27.516
1.815	8.44
1.142	-4.062
0.855	-15.897
1.582	-10.403
2.533	6.219
1.603	-5.27
1.157	-3.725
0.708	-24.78
1.536	-21.245
2.578	11.544
0.659	-21.805
0.466	-17.483
1.834	-9.683
2.265	2.732
1.273	-11.989
1.271	1.064
2.152	-3.632
1.312	-21.139
1.731	1.07
1.587	-5.239
2.836	4.651
0.258	-21.935
1.606	0.526
0.603	-9.431
1.015	-1.037
1.859	0.831
0.404	-18.946
0.343	-23.074
1.886	11.041
1.718	8.891
1.361	-2.744
1.856	-11.748
0.859	-17.713
3.046	2.845
2.259	-1.788
2.505	-6.147
1.534	-2.008
1.879	-4.173
1.443	-9.149
1.331	-15.728
1.691	2.291
0.632	-17.045
0.714	-21.597
0.445	-17.893
1.529	-12.26
2.319	-0.466
1.156	-18.897
1.563	-5.579

## Sheet: FunctionalDesign
RMSD	Rosetta Score
1.818	4.392
1.26	-2.331
2.274	12.27
1.667	8.298
2.581	1.066
1.343	1.374
1.374	-0.154
1.285	0.149
1.635	3.301
1.237	-1.02
1.332	-0.168
1.244	-3.236
3.035	26.271
1.25	-6.625
1.574	10.99
1.428	4.736
2.548	120.489
2.647	18.404
1.15	-2.764
1.887	17.568
2.338	19.3
0.887	-4.717
1.264	-0.324
1.11	5.192
1.506	4.073
1.192	-1.695
2.365	-1.818
2.5	8.25
2.169	7.759
2.818	1.685
2.058	2.966
2.1	10.55
2.459	-1.175
1.669	-0.015
3.114	289.942
1.249	6.229
2.079	5.249
2.415	5.961
1.327	-2.196
1.377	-3.557
1.466	-3.933
1.232	0.472
2.346	10.312
1.602	4.69
1.582	8.871
1.533	9.117
2.384	242.345
2.04	17.054
1.117	2.697
1.944	4.415
1.483	0.156
2.856	25.684
1.162	-0.496
2.113	29.946
1.885	0.826
2.391	4.919
2.119	2.838
1.568	1.606
2.534	7.453
2.544	2.447
1.971	-1.274
1.372	-5.224
1.988	10.242
1.225	-4.955
2.071	23.295
1.279	-5.644
1.659	-0.787
1.459	0.259
1.722	2.684
2.513	-0.647
1.885	0.381
1.527	5.431
1.941	-4.04
1.89	5.91
1.075	-4.31
2.829	4.064
1.859	10.808
2.471	25.112
1.12	-2.38
2.553	6.219
1.822	6.255
1.584	9.379
1.658	1.47
1.538	-3.388
2.341	4.9
1.824	6.349
0.969	7.314
2.029	4.304
1.716	1.349
1.567	4.36
2.079	-4.516
1.869	327.065
2.731	6.724
1.487	2.579
1.299	0.615
2.478	6.429
2.079	1.389
2.522	14.521
1.671	0.736
2.331	5.835
1.199	-2.343
1.301	3.037
1.35	3.507
1.726	-2.956
2.313	1.753
1.056	-9.852
1.058	1.655
1.42	0.618
1.647	-5.928
0.88	-6.194
1.509	-0.401
1.787	3.683
1.125	-2.174
1.052	-6.997
1.828	6.74
2.266	26.523
1.381	1.268
2.938	9.356
2.517	2.808
2.296	10.37
1.67	58.59
1.866	22.291
2.57	18.258
1.802	1.795
0.957	4.448
1.269	0.121
1.991	12.847
1.617	3.815
2.015	4.079
1.808	-0.921
0.975	-2.175
1.972	14.821
1.543	4.558
2.47	11.507
1.369	-0.985
1.92	1.891
2.669	11.997
1.398	6.656
1.909	-1.185
2.154	1.807
1.475	5.51
1.415	5.955
0.984	10.891
1.664	-4.682
2.085	11.721
1.582	0.543
0.977	-3.491
2.406	7.7
1.146	-0.976
2.222	10.03
1.581	11.074
1.099	-4.762
1.609	19.296
1.611	3.547
2.113	5.897
1.466	-0.611
1.426	-1.788
1.74	15.228
1.618	5.063
1.753	2.516
2.148	8.168
1.769	10.37
2.133	6.199
2.613	1.262
2.413	0.651
1.06	0.593
1.545	2.362
1.313	6.446
1.24	3.493
2.104	45.191
1.753	1.643
2.232	14.022
1.959	6.865
1.575	0.935
2.517	-0.244
1.695	12.489
1.14	-4.784
2.457	7.468
1.218	-1.538
1.756	10.797
1.575	-1.31
1.115	-6.378
2.304	3.725
2.558	9.091
2.323	3.548
1.977	4.441
1.206	-0.376
1.21	8.368
1.247	0.195
1.954	44.857
1.71	6.194
1.366	2.162
2.995	12.765
2.152	23.359
1.318	4.542
2.537	8.193
0.969	-6.976
1.72	4.229
1.536	8.625
1.78	6.387
1.498	3.413
2.036	6.685
1.571	4.711
1.568	1.268
1.812	-1.979
2.446	7.035
1.85	2.078
1.137	-1.399
1.263	-3.857
2.802	24.43
2.671	12.827
1.026	-3.585
1.884	-0.949
2.864	4.804
2.641	6.384
1.031	-3.61
2.589	47.68
1.069	6.317
1.671	-4.363
2.644	6.103
2.301	-1.158
2.581	13.1
2.342	2.745
1.201	-1.748
1.222	-2.57
1.39	0.961
1.525	2.745
2.1	12.283
1.842	21.903
2.13	5.619
0.892	3.827
1.312	5.071
1.122	-6.142
1.849	12.357
1.724	6.155
1.457	2.579
1.134	-1.627
1.899	15.647
1.976	7.964
1.479	2.62
2.899	7.433
1.936	6.285
1.449	-1.622
1.061	-2.045
1.962	-0.196
2.865	4.233
2.217	12.289
1.436	-5.796
1.57	4.339
1.953	20.208
0.982	0.87
1.675	12.04
1.515	3.311
2.223	5.35
2.351	-1.103
2.156	5.664
1.446	3.097
1.521	0.338
2.452	-1.74
2.42	5.598
2.306	8.249
1.333	24.643
1.652	12.797
1.867	-0.152
2.273	9.815
2.137	9.905
1.194	-0.467
1.229	-2.072
1.775	-3.443
1.721	-4.498
0.933	-8.43
1.802	2.411
1.1	-1.625
1.343	1.058
1.799	14.559
2.12	1.175
1.593	-0.775
2.033	2.043
1.943	4.944
2.933	6.073
2.122	6.202
1.846	2.192
2.696	8.14
1.986	19.493
2.098	3.61
2.702	2.713
1.202	7.772
1.562	9.216
2.045	25.929
1.328	-3.9
2.371	0.944
1.921	7.034
2.318	0.849
1.851	1.084
1.559	7.422
1.091	-2.347
2.283	33.198
2.558	90.895
2.27	15.825
2.698	18.462
1.368	-5.172
0.958	-3.693
2.283	2.5
1.854	3.377
1.341	5.212
1.439	2.538
1.673	9.802
2.172	10.633
1.742	10.291
2.025	3.788
1.983	7.774
1.046	7.046
1.692	0.04
0.961	-1.554
1.738	3.914
1.546	10.28
1.373	-3.351
1.112	-6.259
1.292	-0.139
1.632	0.921
2.308	-0.486
1.607	10.216
1.125	-7.109
2.214	10.654
1.255	-1.349
1.472	4.769
2.295	8.69
2.704	9.493
1.377	-6.015
2.185	3.72
1.339	1.185
1.398	2.162
1.782	3.808
1.319	5.038
1.453	-0.641
1.552	9.149
1.83	1.108
1.274	-2.48
1.193	-0.912
2.199	63.936
1.434	0.655
2.466	10.929
2.557	1.416
1.837	1.691
1.204	0.489
1.879	8.984
2.525	6.87
1.895	0.873
0.996	6.044
1.574	5.625
1.312	4.169
1.964	7.512
2.859	1.992
1.807	11.137
1.183	-2.426
2.546	6.347
2.494	26.472
2.198	7.835
1.251	-1.293
1.992	13.56
1.422	1.229
2.982	7.582
2.506	13.322
2.367	2.963
2.467	7.117
2.331	13.306
2.024	12.815
1.394	-0.207
1.591	1.656
1.928	17.586
2.079	-5.069
1.56	1.001
1.589	0.119
1.872	-2.022
1.613	2.828
2.248	3.71
2.514	0.549
2.185	7.683
1.661	0.949
2.783	12.924
1	2.369
1.29	-0.924
2.206	4.067
0.747	-2.204
1.562	40.839
1.518	8.942
2.83	11.774
0.962	6.294
2.169	0.665
0.828	-9.257
1.846	6.424
1.302	-1.508
2.111	1.302
1.664	-1.195
1.754	-1.225
1.496	-9.654
2.439	12.675
1.652	3.727
1.616	3.298
1.61	2.332
1.26	6.306
1.475	-1.07
1.551	1.014
1.266	-3.162
1.232	7.605
2.054	19.135
1.574	2.667
1.853	7.319
2.249	-5.195
1.234	1.852
1.77	15.246
1.479	-1.333
2.079	-0.14
1.98	-0.128
1.458	16.914
1.991	17.182
1.805	5.038
1.579	6.66
2.17	5.881
1.016	-7.761
2.18	-1.424
1.93	4.126
2.345	1.096
1.591	1.866
1.257	0.221
2.096	1.166
2.005	1.798
1.378	4.459
2.623	9.419
1.761	-2.417
1.24	0.2
2.575	7.324
1.835	-4.142
2.46	0.136
1.65	0.314
1.182	-3.586
2.109	10.705
1.653	-2.097
1.049	1.247
1.608	6.284
2.691	15.748
1.25	0.192
2.531	2.01
2.522	-1.23
2.602	10.684
1.489	-9.409
1.063	3.906
1.602	4.026
2.02	3.81
1.732	3.433
2.562	13.828
1.142	-2.971
2.357	14.631
2.665	312.816
2.466	-0.193
1.427	-3.253
1.921	-0.066
1.444	1.655
1.334	-4.552
1.689	13.353
1.917	2.551
1.592	0.464
2.468	34.161
1.339	-0.764
2.365	26.537
1.063	-0.952
2.441	8.3
1.631	5.317
1.764	0.996
1.643	3.993
1.552	2.249
1.608	11.367
1.849	-0.622
2.651	4.221
2.344	0.903
2.359	2.269
1.326	1.284
1.294	0.149
2.137	10.204
2.76	13.417
1.776	8.517
2.149	12.421
2.343	10.1
2.993	3.425
1.746	-0.032
2.07	-0.467
2.523	6.764
2.248	9.21
1.311	5.31
2.657	-0.671
1.858	-0.593
1.925	2.899
1.717	2.287
2.145	7.395
1.515	5.874
1.719	1.618
2.169	5.966
1.621	2.741
1.641	2.819
1.537	5.213
1.052	1.5
1.567	0.883
2.389	10.355
0.967	2.485
1.496	-9.584
1.659	4.623
1.259	-0.024
1.825	16.756
1.781	5.104
1.557	2.361
1.831	8.183
0.874	33.864
1.193	3.366
1.677	1.484
1.484	7.029
2.393	3.148
2.317	1.479
2.371	1.835
2.389	9.403
2.353	22.543
2.877	5.739
1.715	-0.413
1.828	-1.467
2.494	2.336
1.598	-2.218
1.705	0.615
2.543	8.867
1.148	-2.525
1.141	-3.034
1.427	1.148
1.138	0.607
2.576	4.396
2.762	2.689
1.754	2.393
2.001	63.26
1.799	8.359
2.427	7.457
2.497	21.167
1.212	0.594
1.653	15.362
1.143	-4.556
2.065	121.629
1.576	5.856
1.274	-2.027
1.8	4.533
1.443	3.351
1.765	11.354
1.83	17.228
1.034	-3.404
1.978	0.214
1.778	9.583
1.303	0.862
2.512	18.543
2.495	6.91
1.466	5.343
2.031	4.233
1.601	9.048
1.291	8.534
1.066	6.531
1.744	10.683
1.979	13.298
2.344	4.819
1.369	2.772
1.63	-6.496
2.777	18.526
1.286	2.506
1.573	2.692
1.78	-0.682
2.397	17.772
1.173	0.527
2.801	13.195
2.202	12.953
1.446	-0.017
2.838	4.712
1.662	-0.565
1.242	0.307
1.876	-1.983
1.127	-3.795
1.836	-1.366
2.38	12.364
1.09	-2.35
1.655	0.082
1.945	5.699
1.947	4.905
1.61	-6.211
1.456	1.919
1.498	22.625
2.255	-4.047
1.785	4.567
2.172	11.453
1.937	5.105
2.531	200.213
1.603	3.779
2.342	0.916
2.073	7.261
1.413	-3.582
2.341	3.806
1.659	0.645
1.139	1.626
1.676	0.844
1.72	3.024
1.531	5.124
1.726	-0.402
1.315	2.822
0.952	-3.702
1.297	-0.303
2.146	-2.456
1.894	18.059
1.663	15.371
1.543	0.787
2.171	26.656
1.871	8.136
1.194	-2.559
1.84	2.004
1.687	13.554
1.143	-1.701
2.424	2.003
1.576	17.116
2.084	6.135
2.034	-0.816
2.071	4.967
2.681	5.809
1.49	9.348
1.354	0.096
1.397	3.232
1.47	0.031
1.83	8.383
1.52	21.207
2.558	-1.404
2.303	0.296
1.6	1.279
1.752	0.673
1.912	-1.86
1.669	25.469
1.902	5.652
1.313	1.012
0.723	-4.767
2.454	6.917
2.492	9.977
2.591	4.018
2.485	1.097
1.034	-6.951
2.483	10.908
2.364	19.626
2.38	6.309
2.043	8.535
1.093	2.634
1.989	3.227
1.663	10.053
2.004	9.616
1.765	-1.077
2.465	-0.854
1.798	13.489
2.448	-1.621
2.127	-2.655
2.332	1.928
1.126	-6.168
2.072	8.191
1.663	9.778
1.468	-2.251
2.852	9.142
1.539	2.806
1.093	-5.447
1.776	-1.56
1.614	15.5
0.939	-4.799
1.257	-0.664
0.918	2.732
1.157	-1.897
2.526	12.13
1.468	0.251
2.833	10.506
1.231	0.503
2.861	14.051
2.218	24.074
1.653	1.25
1.757	5.673
1.64	9.874
1.787	-3.972
2.229	10.689
0.928	-9.267
1.641	0.114
1.868	13.322
1.588	-0.149
1.678	24.086
1.78	10.238
1.665	29.096
2.365	12.434
1.999	19.963
1.645	6.873
1.203	3.769
2.496	2.446
1.092	-9.45
2.375	-1.311
2.002	8.815
2.313	2.198
2.821	4.139
1.995	1.572
1.908	1.882
2.36	5.763
1.733	4.393
2.314	12.946
1.579	0.938
2.557	0.785
1.75	7.431
1.475	4.069
2.639	3.42
1.381	0.53
2.446	2.529
2.541	2.874
1.19	-1.532
1.395	-1.779
2.153	0.75
1.184	-4.799
1.797	9.392
1.453	1.429
0.972	-4.974
1.796	4.73
1.859	15.126
1.473	-5.978
2.36	-0.833
1.623	2.291
1.129	0.223
2.231	0.598
2.534	19.628
2.569	-0.676
2.742	5.293
2.211	-0.235
1.162	-1.833
1.259	7.811
2.598	2.243
1.32	-3.659
1.809	2.044
1.964	21.812
2.367	-0.932
2.256	34.563
1.183	0.424
2.489	10.083
1.327	-3.506
1.449	0.83
1.822	-1.151
2.559	4.943
2.109	15.073
2.294	-0.244
1.674	7.532
1.027	0.926
2.132	34.251
0.878	-3.477
2.34	35.894
2.354	-1.817
1.995	16.62
2.587	5.245
2.712	10.453
1.665	-0.729
2.182	0.106
1.541	-0.184
2.556	-0.493
1.542	2.857
1.851	6.206
1.484	5.006
1.726	1.154
1.671	-0.19
1.636	-1.565
2.158	4.939
1.544	4.64
1.682	5.034
2.106	15.108
1.589	3.681
1.64	-0.224
1.661	35.444
1.236	0.137
2.586	0.907
1.901	12.493
2.295	0.784
2.183	9.294
2.424	-0.108
1.272	8.248
1.568	1.367
2.014	3.035
2.158	4.038
1.508	-2.806
2.533	7.302
2.508	-3.299
2.333	5.004
2.82	1.863
1.38	2.254
2.429	4.897
2.446	14.02
1.908	5.527
1.682	19.239
1.747	1.247
1.591	1.726
2.403	23.186
2.26	-4.71
2.444	25.991
1.472	-2.823
2.236	0.559
2.208	7.369
2.911	16.053
1.555	1.204
2.713	6.408
1.663	2.676
1.647	2.14
2.591	-4.655
1.944	2.835
2.117	5.613
2.56	22.542
1.616	14.554
0.747	-5.657
1.768	8.772
1.422	5.891
1.203	-0.922
1.626	-0.323
2.464	6.837
1.276	3.757
1.334	-0.756
1.521	-6.955
1.802	-2.72
1.926	7.637
1.847	2.687
1.363	6.566
2.732	32.281
2.25	29.057
2.823	6.476
2.426	18.521
1.821	2.305
1.666	-4.321
2.076	20.046
1.009	4.529
1.164	8.396
2.08	5.982
1.897	0.652
1.524	5.431
2.324	20.388
0.99	0.618
2.432	-1.443
2.687	16.963
1.615	2.999
2.862	4.392
1.23	1.671
1.594	2.881
1.207	-2.103
2.647	6.925
2.264	12.175
2.129	5.591
2.13	10.244
2.344	9.086
1.908	5.747
1.685	2.101
2.57	1.737
1.935	4.454
1.52	0.13
1.178	-3.851
1.396	8.235
1.484	-9.268
1.972	6.199
1.584	10.743
1.619	-1.7
1.471	16.535
2.395	15.043
2.535	-0.92
1.469	17.288
1.573	0.126
2.531	107.668
1.707	10.601
1.741	0.785
1.305	1.1
1.685	1.819
1.182	-2.862
1.941	6.912
1.735	2.038
0.976	-2.078
2.148	10.495
2.184	12.888
2.272	21.185
1.244	-0.729
1.46	-2.986
1.09	-0.387
2.633	21.525
2.223	12.978
1.638	1.745
1.821	5.505
2.282	2.499
2.044	2.096
1.258	3.155
2.976	10.405
0.699	-11.514
1.819	8.042
1.744	5.915
1.339	4.41
1.622	0.925
1.634	2.555
2.263	7.047
1.648	8.34
1.38	-0.418
1.323	2.601
1.579	8.686
0.894	-4.493
2.37	111.727
2.19	2.669
1.524	1.212
2.289	-1.375
2.221	8.103
2.844	14.085
1.762	8.239
2.306	10.187
2.535	-0.085
1.045	-3.952
1.182	-7.362
2.223	10.305
2.227	20.487
0.734	-3.338
1.906	2.175
1.919	10
2.113	-4.682
1.699	-3.751
1.242	-0.108
2.324	5.275
2.558	4.79
2.802	3.646
2.076	4.576
1.854	3.736
1.159	-1.535
1.154	-0.816
2.284	2.583
1.924	-2.163
2.338	13.3
2.386	24.258
1.477	-9.526
2.047	23.066
1.733	4.602
2.493	19.133
1.055	-0.671
0.767	-3.527
1.053	2.078
2.006	10.959
1.897	1.087
1.365	-3.234
2.248	7.134
1.443	0.712
0.878	-4.627
2.239	0.296
1.845	6.684
1.844	11.489
1.052	-2.474
1.339	4.596
2.493	1.099
1.903	0.919
2.321	-1.426
1.592	2.503
2.302	2.414
2.526	1.906
1.708	-0.553
1.991	17.972
1.63	1.027
1.357	3.388
2.335	2.463
1.316	-3.018
1.019	-3.424
1.955	-4.903
2.334	9.755
2.214	22.927
1.157	-5.906
1.581	0.941
1.104	-4.245
1.352	-3.214
1.588	3.863
2.046	18.281
2.068	3.635
1.935	12.345
1.71	6.353
2.41	1.047
1.845	0.027
1.803	16.569
2.297	24.547
1.777	1.443
1.207	-2.938
2.4	4.64
1.431	-2.513
2.223	-1.531
1.842	-1.33
1.599	4.078
2.436	27.723
1.269	10.234
1.773	-2.372
2.067	3.866
1.89	9.647
1.49	15.806
1.353	-0.665
1.969	6.112
1.489	-9.017
1.834	2.408
1.208	-2.112
0.978	27.628
2.441	15.909
0.684	-5.631
1.445	4.285
1.021	0.987
1.782	-5.439
1.127	-2.216
2.551	9.212
1.109	4.934
2.586	11.803
1.641	-1.473
2.153	3.661
1.858	14.793
1.773	-3.137
1.398	9.521
1.461	-0.502
0.844	3.228
2.221	9.463
1.084	-4.695
1.248	3.984
1.647	1.694
2.953	-1.291
1.509	-6.662
1.201	0.832
1.575	1.5
2.155	3.81
2.468	-0.681
1.451	6.126
0.891	-2.112
1.619	1.511
1.727	7.888
1.389	6.694
2.425	2.773
2.383	115.679
1.446	19.968
2.507	8.785
1.368	0.144
1.929	4.064
1.738	4.275
1.18	-2.72
2.009	18.14
1.287	1.596
2.277	11.519
2.279	-5.049
2.233	-3.622
1.903	1.571
1.555	3.18
2.275	16.598
1.575	0.778
1.857	6.614
2.704	19.045
1.539	2.914
1.92	3.88
1.317	-2.27
1.527	-2.676
2.764	3.233
1.749	8.099
2.054	17.108
1.674	12.926
1.616	4.264
2.342	17.804
1.42	-3.318
1.874	5.488
1.332	7.243
2.701	0.474
1.908	18.335
2.379	7.433
1.942	4.815
1.83	3.417
2.53	1.594
1.362	-1.075
2.294	2.494
1.994	1.685
1.983	3.609
1.633	44.19
1.086	-0.041
1.327	1.043
1.635	1.703
1.97	7.55
1.52	6.639
1.339	2.042
2.51	11.402
1.886	3.532
1.065	0.232
2.378	10.336
1.58	2.899
1.562	2.313
1.58	-2.013
1.369	-3.688
1.743	1.922
1.49	4.314
1.11	6.999
1.361	-2.56
1.584	6.654
1.186	4.291
1.683	-0.041
1.453	14.443
2.546	1.786
1.591	6.625
2.569	0.864
1.633	3.306
1.353	3.509
1.74	5.713
1.553	0.776
0.865	6.511
1.707	6.079
1.419	-2.43
1.165	-4.37
1.545	-0.694
2.61	2.342
2.364	14.897
2.136	0.07
1.491	0.498
1.283	2.923
1.912	12.85
2.135	-0.465
2.283	14.216
1.797	-1.509
2.279	-2.952
1.686	12.214
1.585	10.633
2.161	10.891
2.389	14.397
1.306	-0.798
2.242	21.034
2.25	5.125
1.113	-2.242
1.647	2.441
1.704	-1.467
1.391	-5.186
1.641	5.089
2.015	-3.136
1.575	3.961
2.791	0.736
2.089	-1.971
1.81	4.37
2.057	7.14
1.643	5.734
1.098	-7.97
2.468	4.718
1.305	-1.342
2.27	-3.359
1.619	7.828
2.818	6.658
1.101	-0.049
2.34	-1.086
1.289	-2.288
2.194	12.957
1.639	12.357
2.852	0.949
1.525	28.294
1.825	7.357
2.43	3.756
1.858	2.146
2.094	4.303
2.31	3.744
1.935	24.452
1.135	-3.289
1.579	11.712
2.513	-4.5
0.615	9.793
1.976	7.473
1.621	7.422
2.252	1.201
2.332	0.602
1.513	6.384
1.436	-1.336
1.517	14.443
1.824	18.378
2.558	-1.912
1.297	-3.649
1.764	13.526
1.778	0.813
2.696	5.698
1.593	6.637
1.45	5.716
1.405	-4.627
1.497	2.431
1.928	4.22
1.652	3.052
2.873	15.109
2.849	8.376
1.422	7.476
2.249	-4.665
1.517	6.626
2.131	8.687
1.38	-3.767
2.539	-0.327
1.561	22.242
1.917	2.768
2.42	43.86
1.814	3.526
1.963	0.002
1.696	-0.493
1.005	-1.554
1.838	1.821
1.616	-0.078
2.199	7.066
2.404	7.556
2.04	3.501
1.567	1.123
1.181	-1.835
1.355	0.918
2.322	4.062
0.791	2.817
1.117	1.233
1.947	4.201
2.711	4.915
1.397	18.867
1.943	-5.851
2.147	-0.247
1.999	5.389
1.828	12.642
1.859	2.867
1.256	2.664
2.732	19.495
1.674	0.268
1.29	-3.437
1.24	-2.503
1.527	-1.823
2.369	-5.846
2.102	9.884
1.603	-0.523
1.539	4.315
1.167	-4.17
2.553	5.482
2.478	7.275
1.251	2.753
2.28	11.151
1.694	1.474
1.221	-0.031
2.337	7.614
1.854	6.871
1.802	2.747
1.51	5.194
2.537	3.157
2.54	1.725
1.415	6.08
2.778	5.345
1.552	25.448
1.606	-6.226
2.586	13.996
1.117	-1.778
1.037	0.985
2.162	7.894
1.171	-3.241
1.533	9.29
1.859	12.686
1.838	11.039
1.584	-1.799
2.156	3.928
2.84	13.794
1.049	-4.491
2.167	2.876
2.233	3.029
1.195	5.941
1.293	0.959
1.713	3.417
1.749	10.731
1.642	4.319
1.098	-5.519
1.813	2.161
2.566	2.442
1.23	-6.227
1.605	4.573
2.776	-0.535
1.875	2.145
2.339	10.239
2.455	-1.142
2.465	2.09
2.894	0.643
1.266	-0.957
1.82	11.313
1.197	-1.483
2.261	-3.694
1.885	5.282
1.048	-10.557
2.68	1.354
1.61	4.833
1.714	28.431
1.552	5.792
1.683	2.8
2.467	18.077
1.731	4.763
1.79	1.616
1.478	-9.451
2.496	12.603
1.12	3.587
1.763	12.383
2.368	5.261
1.321	-0.468
2.443	-1.402
2.593	9.397
1.159	-6.005
1.647	2.441
1.608	7.326
1.534	6.631
1.605	3.229
1.792	12.488
2.107	1.796
1.58	-2.224
2.575	-0.771
1.297	0.987
2.45	-0.876
2.438	2.835
2.304	13.037
2.063	-3.181
1.305	8.803
0.741	-4.861
2.44	8.574
1.737	1.375
2.545	17.938
1.633	-2.045
1.709	2.239
2.08	-7.725
1.085	-0.491
2.069	18.365
2.86	20.662
1.476	-1.387
1.801	7.594
1.622	-1.221
1.381	-2.699
1.888	4.334
2.304	6.178
1.795	6.187
2.245	-1.64
1.112	-1.132
1.524	19.114
2.185	7.909
1.153	-0.725
1.381	6.523
1.5	2.721
2.142	3.232
2.54	13.641
2.232	12.419
1.721	13.998
1.485	-2.368
1.694	7.225
1.865	9.198
2.406	7.359
1.746	5.735
1.736	-0.11
0.965	-3.343
1.402	-1.412
1.944	5.971
1.33	-1.543
1.773	9.19
1.165	-1.185
1.787	-2.82
0.79	-5.641
2.306	5.424
2.772	13.03
2.006	12.414
2.009	19.47
2.249	-4.668
1.55	4.452
2.256	0.266
2.054	11.24
1.677	-0.754
0.812	-2.839
1.453	3.162
2.229	8.863
1.897	7.326
0.874	-3.778
1.132	-0.32
2.054	14.788
1.501	18.42
2.337	0.032
2.498	10.934
1.577	2.897
2.645	-2.915
1.629	4.209
2.748	2.963
1.82	2.191
2.019	2.622
1.59	2.645
1.965	10.792
1.173	-4.343
1.931	5.968
2.123	11.613
1.575	0.725
1.487	-0.043
1.049	-5.126
1.503	-8.797
1.927	4.977
1.316	-3.706
2.1	19.503
2.383	4.811
1.752	3.297
1.527	8.288
1.791	7.069
2.642	7.191
2.035	-4.732
1.857	4.382
0.937	-0.619
1.786	8.054
2.814	18
2.124	6.82
1.886	15.248
1.321	2.389
2.354	21.571
1.907	0.262
1.789	24.03
2.297	-0.263
1.757	13.703
1.456	2.421
1.638	9.616
1.139	3.163
1.096	-7.699
2.549	-1.656
1.737	2.094
1.211	-1.055
1.7	8.284
0.72	-3.374
2.236	8.567
1.547	21.824
1.521	5.525
2.075	2.767
1.55	-5.98
2.181	12.928
1.108	4.482
0.874	-0.58
2.33	3.545
2.096	0.777
1.938	7.705
2.812	13.644
1.61	0.89
1.789	4.578
1.827	9.061
1.747	4.941
1.602	3.365
1.764	4.155
1.3	-6.706
1.316	3.626
2.571	10.01
1.384	6.253
0.942	-1.816
2.591	5.472
1.604	14.573
1.776	3.176
1.79	10.922
1.663	1.845
2.394	27.373
2.633	4.974
2.261	-4.561
1.919	-2.162
2.058	3.246
2.65	2.662
2.352	116.908
2.513	25.347
0.976	0.601
2.001	10.144
1.945	7.385
1.819	7.682
1.407	5.698
2.128	-0.063
1.88	1.516
1.611	9.931
1.702	0.692
1.117	-2.99
1.475	-1.888
1.808	-4.635
0.785	-2.63
1.52	7.019
1.807	12.176
1.245	-0.963
1.781	12.289
2.071	4.959
1.813	2.268
2.876	1.064
2.147	21.084
1.072	3.485
2.444	9.276
1.304	0.394
2.561	4.582
2.083	2.337
2.172	7.33
1.07	3.97
1.308	-0.607
1.844	2.4
2.649	-1.881
1.616	3.397
1.776	7.686
2.876	22.938
1.798	-1.344
1.255	0.278
2.457	10.59
2.083	-3.013
1.729	-1.509
1.543	4.919
1.647	8.427
1.625	32.239
2.284	20.072
2.502	2.567
1.599	3.481
1.261	-0.16
1.424	8.062
2.073	18.475
1.838	9.761
0.736	-0.975
1.791	6.608
2.388	22.006
1.5	-9.012
1.746	5.531
1.933	16.3
1.103	-3.559
2.675	28.283
2.876	12.75
2.078	7.353
2.361	10.832
1.701	-2.44
1.27	-2.542
1.148	-3.41
1.403	-1.376
2.516	3.33
1.037	10.541
1.425	4.647
1.487	-8.759
2.507	-0.171
1.943	-1.438
2.03	3.029
1.956	35.688
2.48	1.019
2.401	6.152
1.289	6.54
1.853	10.645
2.264	1.221
2.526	-3.048
2.082	20.491
2.284	11.565
2.199	6.558
1.661	3.005
1.983	5.85
1.549	1.667
1.149	1.72
1.726	3.701
2.315	10.151
2.468	16.05
2.177	13.07
1.631	4.032
1.459	0.092
1.98	5.611
1.668	-0.865
2.411	166.802
2.312	0.823
1.664	-3.805
1.458	3.729
2.818	7.737
1.324	-0.497
1.605	2.328
1.181	21.098
1.637	0.428
2.445	8.267
1.266	0.788
2.333	15.045
1.686	2.052
2.436	6.144
2.423	-0.042
2.074	3.007
1.076	-1.295
1.647	5.561
2.42	1.681
0.755	-5.844
1.854	7.638
1.56	0.391
1.983	3.101
1.345	0.301
1.809	1.248
1.595	-5.064
1.457	-4.791
2.303	2.161
1.311	4.638
2.641	18.465
1.688	2.664
1.976	11.138
1.348	-5.295
2.824	2.873
2.287	8.218
2.131	-0.228
1.248	1.561
2.097	7.201
1.484	-0.215
1.672	1.188
2.915	5.227
1.24	4.927
1.604	10.68
2.084	4.805
2.691	2.381
1.301	0.834
1.463	5.653
2.19	9.125
1.146	-3.679
2.82	3.322
1.272	-2.652
2.494	4.939
1.361	0.41
1.081	0.09
0.717	28.631
2.223	12.061
2.08	8.105
1.933	-0.977
2.14	2.609
1.43	4.417
1.662	3.02
1.381	6.891
2.004	2.852
1.535	-0.956
1.335	19.356
1.258	-3.044
2.013	4.747
1.399	5.935
2.682	1.611
1.618	5.749
2.533	1.419
2.223	2.072
1.636	11.398
1.94	1.749
1.924	14.956
1.527	3.258
1.219	-1.975
2.289	3.44
1.774	14.207
1.373	-4.675
2.17	1.219
1.579	7.872
1.443	-1.245
1.245	3.811
2.486	3.378
2.033	16.277
2.158	4.176
1.268	0.657
1.512	-4.054
1.611	2.162
2.434	-0.769
2.862	7.498
2.469	2.624
2.539	29.05
1.062	-3.786
1.007	1.862
1.428	1.457
1.556	2.558
1.387	-1.978
1.041	14.807
2.141	26.319
2.324	6.028
1.373	-4.024
1.378	48.632
1.933	-3.75
1.917	2.977
2.318	5.62
2.411	-0.4
1.511	-0.249
2.269	6.499
1.839	0.676
0.926	-7.422
1.807	4.876
1.195	5.257
1.808	5.253
2.427	0.686
1.609	-1.83
2.334	4.578
2.243	5.045
0.639	-1.748
1.386	-0.173
1.79	-1.183
1.942	4.991
2.436	19.792
2.326	4.823
1.632	6.408
1.727	4.135
1.767	9.487
1.834	4.342
2.485	0.084
1.634	9.471
2.228	-1.505
2.368	7.958
1.76	13.537
1.644	0.968
2.028	-1.071
1.531	-2.776
2.407	0.979
2.005	9.212
1.539	17.118
1.601	-2.195
1.271	-0.864
1.342	-1.952
2.857	22.087
0.7	-4.657
2.192	14.163
2.064	7.581
1.821	5.049
1.638	9.164
1.666	2.701
1.586	4.805
1.781	3.795
2.57	1.061
1.358	-3.657
1.217	5.109
2.701	1.067
1.844	10.272
1.807	4.322
2.28	3.367
2.488	22.267
1.966	10.047
2.115	6.536
1.689	8.602
1.906	6.708
2.415	11.396
1.999	1.175
1.089	8.483
1.855	10.08
1.639	9.785
1.85	9.11
2.519	7.167
2.794	9.37
0.886	-3.775
2.258	7.744
1.672	217.204
1.32	6.872
2.323	9.673
1.806	2.357
1.525	7.914
1.035	0.334
1.572	17.575
1.896	-1.66
1.083	34.086
2.122	-0.258
1.24	-1.165
1.077	-0.969
2.338	1.753
1.072	-0.491
1.756	6.819
1.558	5.42
2.249	1.92
1.375	-1.01
1.106	-1.324
1.887	-3.298
1.599	14.083
0.951	-7.236
1.172	-5.006
1.57	7.752
1.513	14.181
2.007	2.113
2.637	7.749
2.748	0.621
1.513	1.776
1.5	-2.001
2.464	2.806
1.822	5.137
1.43	-2.226
1.778	4.431
1.642	-4.419
1.162	2.842
1.175	6.878
1.424	7.832
2.233	11.09
2.615	15.765
1.365	0.098
2.174	10.461
1.674	19.519
1.608	2.105
2.055	4.407
1.495	6.945
2.483	1.049
1.816	1.068
2.364	13.804
1.552	-3.15
1.461	57.772
1.016	-3.712
0.851	0.178
1.382	-3.129
2.237	1.334
1.427	4.245
2.737	11.911
1.312	-0.266
1.858	-0.604
1.903	28.492
1.5	-3.441
1.963	-2.885
1.873	13.746
1.448	-1.506
1.397	-1.106
2.541	16.436
1.6	-2.259
1.159	2.273
1.434	2.197
1.881	1.913
2.327	0.323
1.583	4.061
1.623	5.28
2.563	-5.53
2.306	29.093
1.645	0.015
2.012	2.265
2.151	-6.32
2.32	0.859
2.831	6.463
1.816	10.766
2.413	2.483
1.599	4.348
1.417	2.232
2.667	8.228
1.593	2.865
2.103	14.903
2.517	3.277
2.157	1.424
2.553	3.688
1.935	13.408
1.796	5.034
2.595	4.152
1.405	5.147
2.49	1.894
1.793	4.942
2.535	1.807
1.055	-5.71
2.346	-1.216
1.883	0.266
1.729	4.012
1.27	-2.474
1.745	8.109
2.919	194.403
2.072	2.582
1.604	-1.447
1.935	3.328
2.206	22.056
0.854	-8.168
1.804	2.966
2.388	2.699
2.123	7.357
2.768	15.966
1.19	-2.76
1.696	12.678
2.706	10.056
0.995	30.699
2.473	5.92
2.102	4.059
1.735	12.684
1.329	-0.586
2.432	-1.723
1.12	-5.679
1.485	-8.346
2.753	5.163
1.691	5.101
1.638	10.704
2.694	4.13
1.824	2.007
2.119	-8.094
2.615	0.433
1.027	-0.361
1.877	1.709
1.505	-8.808
1.456	0.27
1.48	0.279
1.218	-0.272
1.015	2.17
1.291	-0.721
1.568	2.771
1.146	0.885
1.149	-6.316
1.574	2.548
1.864	2.561
1.758	3.009
1.689	7.604
1.75	-0.863
2.011	23.278
1.241	9.071
1.573	2.384
1.751	6.755
2.003	25.691
1.909	10.364
1.579	-2.568
1.051	6.344
2.336	5.421
2.139	16.354
1.643	18.091
1.145	35.697
2.026	14.248
2.149	104.516
1.133	-2.22
2.539	18.694
2.25	5.338
1.153	0.805
2.015	1.286
1.79	4.062
2.436	3.926
2.082	11.58
2.258	-2.818
2.565	3.73
1.494	-10.07
2.505	50.371
2.296	3.274
1.343	11.323
1.544	4.229
2.47	8.173
2.345	26.943
1.633	14.665
1.765	0.773
1.68	1.13
2.173	10.184
1.094	-5.074
1.738	-0.939
1.606	1.07
2.455	0.617
1.794	33.024
2.31	12.928
1.521	2.656
1.911	24.446
1.22	-1.499
1.094	-4.102
2.223	6.048
2.277	1.535
2.518	3.052
2.217	-3.211
1.761	8.579
1.559	0.136
1.716	6.894
2.549	24.257
1.585	0.335
1.745	14.456
1.792	7.796
2.628	7
1.562	3.254
2.018	6.426
2.637	20.292
0.831	-2.601
1.808	4.021
2.788	18.194
2.509	-3.511
1.202	-6.899
1.678	63.869
1.555	-0.09
1.485	10.438
1.99	-2.417
2.098	-1.666
2.327	28.623
2.666	1.016
0.566	-6.54
1.622	2.338
1.602	-3.994
1.724	4.108
2.522	3.433
1.458	0.933
1.105	3.094
2.399	7.217
1.821	7.83
1.052	1.145
2.533	0.734
2.5	5.586
1.893	-0.683
2.501	-0.544
1.665	5.058
1.173	-4.177
1.961	4.711
1.43	5.152
1.981	17.943
1.55	-0.118
1.639	0.012
1.495	6.315
1.158	-1.847
1.974	22.058
1.928	3.336
1.698	16.596
2.798	2.561
2.386	1.975
2.169	-3.19
2.705	-2.569
1.477	9.206
1.419	3.438
0.946	-1.539
1.991	4.543
1.764	9.041
1.126	0.788
1.238	-2.331
1.589	2.44
2.156	14.234
2.554	-1
1.744	5.01
1.514	26.101
1.742	12.172
1.744	3.126
1.971	14.548
1.674	1.245
2.184	27.798
2.597	0.456
2.411	11.793
1.165	-0.272
2.097	6.488
1.603	0.448
2.725	5.343
2.76	6.627
1.659	4.368
1.698	5.449
1.171	-2.031
2.11	12.018
2.425	18.436
1.158	-2.942
2.272	10.861
1.759	5.948
1.584	1.615
1.636	0.62
2.369	0.897
1.67	1.535
1.658	-0.661
2.512	10.166
1.573	3.241
2.235	2.306
[truncated: 35,262 more rows]

## Sheet: des1.1.0_chB_Xtal
RMSD	Rosetta Score
2.649	28.781
2.084	0.012
1.664	10.652
1.801	11.632
2.199	5.689
2.531	8.35
1.877	1.473
2.124	26.373
1.307	13.478
1.824	1.47
2.343	6.672
2.088	6.58
1.329	-1.848
2.896	10.514
2.554	9.477
2.62	11.973
1.543	1.754
1.697	5.591
1.448	10.836
1.18	9.349
2.134	9.302
1.403	6.678
1.142	2.939
1.503	4.576
2.447	10.757
2.682	17.309
2	2.383
2.637	14.648
2.766	14.924
1.477	10.633
1.242	2.569
1.864	14.831
2.801	11.291
2.248	3.208
2.22	18.498
2.375	10.211
2.31	7.302
3.002	8.004
2.378	28.997
2.641	14.592
2.349	6.093
2.317	12.531
1.923	14.048
1.076	7.077
2.115	12.099
1.54	11.355
2.505	56.8
1.092	-3.542
1.902	10.022
2.699	11.398
1.268	3.843
1.924	-0.855
2.128	5.177
1.401	7.963
1.828	6.326
1.844	8.746
1.958	3.854
1.577	5.074
1.943	2.635
2.815	17.841
2.321	14.153
1.558	7.085
2.569	11.61
1.734	12.942
1.65	8.852
2.743	17.142
2.769	24.12
0.901	6.827
2.443	20.679
2.055	2.735
2.727	13.686
1.166	7.452
1.83	6.199
2.402	19.958
0.483	-0.634
2.582	9.917
2.182	15.52
1.583	4.793
2.163	4.245
0.926	5.619
1.386	4.069
3.03	5.618
2.286	10.176
1.944	7.264
2.138	14.045
1.733	10.322
2.342	179.635
2.381	7.128
1.075	3.179
2.549	7.678
2.846	9.042
2.516	11.582
1.596	6.239
1.666	12.749
1.598	2.541
1.938	-0.22
2.629	8.73
1.911	5.185
2.704	10.792
2.68	12.114
1.929	6.196
1.799	0.044
2.826	11.748
2.81	8.174
1.43	20.992
2.034	6.64
1.809	4.51
1.703	-4.049
2.86	19.189
0.675	0.596
1.986	2.1
1.784	11.071
2.571	20.974
2.666	20.86
2.796	15.374
1.838	6.814
2.682	17.134
2.567	15.396
1.689	6.522
1.341	1.289
2.121	7.524
2.066	36.053
2.385	16.317
2.115	8.156
2.494	16.786
2.774	10.965
0.507	-0.131
1.755	4.655
1.406	2.475
1.889	10.978
1.862	3.993
1.444	5.703
2.08	10.333
1.946	8.322
2.56	18.007
1.472	2.804
2.396	15.989
2.662	10.89
2.59	9.411
2.254	34.573
1.855	4.364
1.76	3.708
1.691	-3.755
1.088	3.246
1.603	4.769
2.285	10.511
2.636	18.162
1.484	5.703
1.088	3.326
2.745	10.443
2.165	10.202
2.348	9.054
1.832	17.246
2.673	13.897
1.992	-0.604
1.832	11.038
2.293	10.892
2.829	5.056
2.642	19.389
1.621	6.973
2.469	23.324
2.688	11.982
2.355	11.311
1.437	6.634
1.892	8.56
1.264	1.078
1.746	9.956
1.494	8.934
1.819	0.277
1.97	7.662
1.217	3.963
2.12	13.937
2.685	20.548
2.706	16.502
2.712	20.492
0.676	4.413
1.707	5.574
2.04	8.036
2.368	18.291
2.163	7.41
2.285	11.689
2.198	8.589
2.59	26.672
1.387	1.769
0.527	-1.876
2.703	14.321
1.836	2.741
1.389	5.834
2.856	10.07
1.327	0.78
1.886	3.673
2.163	6.124
2.221	6.503
1.418	1.511
1.71	16.441
1.289	1.494
2.991	8.817
1.679	13.669
2.598	21.413
2.325	6.232
1.419	10.45
2.828	12.69
2.378	13.269
1.893	6.471
2.479	25.916
1.915	11.974
1.628	5.384
2.49	10.077
2.789	14.353
2.238	11.467
1.378	12.532
1.337	5.582
1.413	1.144
1.954	17.505
2.784	10.665
2.305	9.026
0.532	-2.676
2.84	13.504
2.641	39.464
2.783	13.897
2.532	25.447
1.366	4.768
1.813	1.051
2.108	20.326
1.338	12.546
2.75	25.614
2.252	0.321
2.795	14.297
2.215	7.03
2.051	8.067
2.517	16.427
2.813	7.768
2.346	10.974
2.476	15.421
2.147	4.607
2.244	13.064
1.328	2.873
2.138	15.435
1.739	6.708
2.732	14.159
1.212	0.096
1.958	3.584
2.451	13.715
2.69	9.064
1.75	20.03
1.497	8.316
2.76	14.89
1.574	6.337
2.291	23.435
2.659	13.864
3.35	8.52
2.313	10.815
1.335	3.016
1.331	2.667
2.815	9.674
1.64	6.553
1.578	1.64
1.93	1.921
3.178	8.373
2.658	18.035
2.682	14.032
2.487	318.624
2.404	12.036
1.824	4.631
2.698	9.615
1.097	4.723
2.462	12.72
2.214	8.475
2.63	40.102
2.319	9.779
2.23	11.802
2.861	9.467
1.957	10.224
1.657	0.738
2.391	121.898
1.427	7.637
2.349	12.132
1.401	2.637
1.294	-1.067
0.917	3.057
2.777	26.419
1.434	4.61
2.664	14.999
1.863	7.702
2.524	17.911
2.899	11.953
1.707	14.339
1.668	3.051
2.122	4.772
1.769	8.845
1.249	-0.85
1.42	7.413
0.398	-2.506
2.018	20.167
2.682	9.657
2.673	9.736
2.953	7.498
1.621	11.05
1.217	2.647
1.79	3.737
0.464	-2.09
0.577	-1.307
1.472	2.976
0.446	1.158
1.877	8.083
2.235	14.51
2.578	11.224
2.202	16.608
1.427	11.588
1.967	2.518
2.298	19.418
2.641	11.555
2.712	19.183
1.664	2.319
1.885	6.041
1.526	4.907
2.207	8.126
1.066	5.655
1.181	2.952
2.613	14.791
1.665	8.971
2.258	107.021
2.261	4.194
2.767	11.471
1.634	5.436
1.124	-2.351
2.188	10.763
2.554	42.015
1.905	12.264
1.748	-0.247
1.372	11.398
2.695	19.797
1.792	0.82
1.646	5.579
2.349	6.995
1.53	3.975
1.756	11.671
2.557	26.066
1.453	11.098
1.399	6.744
2.145	16.094
1.974	2.182
2.766	9.376
2.309	7.532
3.008	15.134
1.927	11.046
2.436	15.591
2.486	180.952
2.151	10.494
2.662	15.434
2.415	21.136
1.545	2.878
2.269	4.614
2.434	11.105
2.373	11.098
2.307	6.821
2.975	8.555
2.448	36.034
3.041	5.426
1.362	13.758
2.161	6.705
2.038	26.504
3.174	19.793
2.875	14.039
1.628	5.18
2.278	9.479
2.135	9.404
1.918	11.962
2.781	9.84
2.443	162.317
1.818	2.963
0.412	-3.238
2.311	16.809
2.337	18.989
2.8	14.56
1.58	5.889
1.985	0.353
1.748	0.448
1.711	6.931
0.826	5.309
1.172	11.824
1.786	5.639
2.607	23.553
2.485	19.274
1.299	3.238
2.026	2.722
1.517	4.758
1.689	3.549
2.552	9.708
2.208	4.051
2.53	15.551
1.654	4.993
2.863	8.785
2.168	11.342
1.272	3.633
1.749	6.105
1.741	4.771
2.044	15.117
2.146	17.641
1.809	-0.124
2.879	9.43
2.757	7.965
1.683	11.175
2.223	9.951
2.11	15.998
1.549	5.949
2.478	14.823
2.335	9.579
2.073	13.947
1.919	-0.227
0.682	0.395
2.841	6.084
0.753	6.395
2.71	17.19
1.805	4.83
2.912	11.081
2.505	12.016
1.089	3.502
2.231	10.282
1.424	5.659
1.128	-1.231
0.582	0.309
2.035	9.681
2.728	9.028
1.616	6.914
1.987	10.038
1.552	11.914
2.015	0.639
1.943	8.204
3.319	12.879
2.045	10.29
2.364	8.02
1.398	2.721
1.569	17.356
2.747	15.758
2.931	15.571
2.722	16.675
1.525	6.145
2.293	7.743
2.853	9.384
2.013	6.816
2.626	10.568
2.957	7.392
2.805	12.526
2.979	28.841
1.485	-1.072
3.38	31.764
1.694	-1.149
1.409	2.385
1.421	14.574
2.702	13.29
2.473	18.473
2.633	13.069
2.477	21.012
2.328	12.836
2.378	6.455
1.157	0.133
2.532	10.317
2.885	29.156
1.595	3.194
2.094	307.882
1.475	6.47
2.774	15.74
2.763	24.3
1.083	10.502
1.498	5.325
1.455	4.214
2.409	192.168
2.042	4.676
2.607	12.447
2.656	11.074
1.209	0.597
2.374	9.577
2.5	12.322
2.254	8.657
2.608	10.563
1.71	3.39
0.392	-5.37
1.993	24.053
1.69	7.526
3.291	6.159
1.819	8.415
2.517	17.811
2.536	15.074
2.618	13.004
1.895	3.347
1.731	2.848
1.605	2.661
1.548	15.401
1.969	-0.282
2.235	4.807
1.772	1.748
2.548	22.764
3.011	11.846
2.191	21.181
1.429	6.222
2.732	8.654
1.412	6.286
1.729	12.142
2.242	1.881
1.369	16.742
1.418	6.209
2.324	13.82
2.177	4.885
2.579	25.825
2.673	10.452
2.131	5.249
1.429	2.423
2.195	7.196
1.742	1.815
2.361	20.702
1.439	2.811
2.663	10.024
2.805	10.035
1.37	3.622
1.819	1.909
2.072	10.724
2.073	4.409
1.928	14.063
1.766	-4.082
1.928	1.711
2.28	4.135
1.418	4.764
1.771	2.103
1.83	7.559
1.527	7.117
2.147	10.763
1.902	9.675
1.83	8.461
0.531	4.665
1.924	6.981
1.994	5.386
1.921	10.453
0.889	1.137
2.226	19.852
2.642	9.235
1.757	8.216
2.074	6.717
1.97	0.136
2.452	14.845
1.726	11.041
2.309	15.23
0.654	0.498
2.011	5.21
2.174	9.817
2.823	17.942
1.922	-0.051
3.407	28.944
2.722	13.477
2.472	19.657
1.29	1.508
2.552	59.182
1.932	1.3
2.629	14.451
1.597	14.741
2.103	12.723
2.113	38.551
2.297	20.088
2.747	13.577
2.689	17.01
2.284	5.599
2.951	6.011
2.304	29.369
2.661	10.001
2.366	13.626
2.67	13.22
2.09	11.698
2.517	12.989
2.008	5.298
1.75	3.484
2.126	1.654
1.702	7.861
1.965	4.076
2.687	10.78
2.52	14.139
2.229	8.759
2.922	13.302
1.714	10.754
1.894	15.203
3.269	21.388
1.092	3.387
2.028	-0.067
1.664	8.521
2.681	15.607
2.562	20.218
2.773	14.725
1.28	-1.196
2.388	18.325
2.356	14.945
2.411	17.454
2.098	11.511
2.68	21.44
2.858	13.192
2.203	10.211
2.671	20.657
2.597	9.346
2.697	16.03
2.882	16.685
1.878	14.938
1.538	6.747
2.433	9.913
1.637	4.819
2.814	14.591
2.51	22.585
2.115	6.405
2.415	14.623
2.338	16.274
2.594	20.837
1.263	2.986
2.478	30.196
2.279	9.976
2.851	11.565
2.777	7.337
1.641	4.634
0.825	7.866
2.985	11.37
1.074	3.726
1.948	12.368
1.534	6.542
1.581	6.873
1.536	2.37
2.302	12.499
2.408	7.406
1.632	6.3
2.548	17.013
2.203	11.773
2.094	3.169
1.518	6.675
1.165	5.997
1.777	6.15
2.664	27.114
2.85	19.894
2.879	14.941
2.438	16.797
2.088	10.805
1.923	10.246
1.462	13.247
2.804	17.549
1.526	2.045
1.212	8.325
1.596	5.277
1.407	10.945
0.432	-3.633
1.812	5.781
1.481	3.523
1.44	8.475
2.343	8.292
2.095	6.045
1.56	1.049
1.855	-0.903
1.634	5.815
0.406	-4.857
2.609	12.467
2.364	7.74
2.768	8.265
1.079	-1.857
2.305	7.355
2.024	15.325
2.117	27.119
2.017	5.073
1.885	9.797
2.012	9.067
1.411	1.805
2.346	14.942
2.964	12.153
2.383	65.181
2.42	9.005
2.62	17.938
2.172	12.421
2.01	8.973
1.982	2.968
2.148	6.985
2.946	6.102
2.436	7.246
2.151	22.399
2.826	19.332
2.301	10.848
2.137	4.902
2.098	13.681
1.964	1.011
2.86	12.22
2.49	11.78
1.651	16.82
2.672	20.311
1.391	3.477
2.658	10.939
2.199	13.215
2.312	19.867
2.2	4.357
2.536	7.457
1.751	7.69
1.652	4.321
2.034	222.651
2.597	9.606
2.536	18.57
2.159	10.197
1.912	6.177
1.475	-0.964
2.25	2.473
2.596	19.621
1.689	5.312
1.542	13.782
2.294	19.938
2.333	15.869
2.38	12.858
2.822	8.154
2.519	19.299
1.711	1.618
2.162	14.388
1.687	18.289
1.588	10.093
1.775	2.435
1.774	14.427
2.653	13.06
2.129	9.072
2.492	17.524
2.785	11.518
2.197	6.557
1.348	11.472
2.341	8.502
1.12	-1.3
0.622	-2.083
2.344	16.028
1.971	28.53
2.594	112.927
0.951	2.729
2.362	215.414
2.203	13.446
1.93	6.515
2.496	15.152
1.493	5.264
1.976	1.645
1.786	1.378
2.406	13.986
2.078	5.788
1.681	8.24
2.567	10.025
2.126	9
1.786	14.238
1.359	1.981
1.497	5.364
0.348	-4.373
0.985	4.505
2.217	2.793
1.701	6.05
2.079	10.28
1.501	2.86
2.296	7.02
2.734	10.433
2.495	19.63
2.572	15.583
2.34	18.129
2.168	1.324
2.295	6.081
2.308	8.722
1.306	9.78
1.991	18.254
1.296	15.037
2.871	19.335
1.75	-0.187
2.354	10.63
1.701	3.253
2.686	20.694
2.358	9.575
2.853	9.417
1.333	6.604
2.517	12.01
2.919	10.507
2.288	10.044
2.259	0.335
1.994	-0.008
1.354	5.471
1.985	2.211
1.79	5.598
1.329	16.352
2.638	8.959
2.11	6.675
2.186	4.687
0.334	-1.42
2.499	31.354
1.551	1.883
2.494	14.588
2.251	4.205
1.93	2.886
1.085	-2.03
1.63	9.922
2.647	23.176
1.438	5.855
0.946	2.94
2.475	30.529
0.34	-3.805
2.041	22.753
2.451	6.167
0.951	5.159
2.979	9.405
2.102	9.418
1.011	7.025
1.853	7.766
1.952	-0.22
1.014	6.094
1.649	4.257
2.642	10.849
1.839	8.322
1.063	8.767
0.94	4.039
2.255	14.684
1.076	3.91
2.181	3.371
1.656	4.79
2.875	21.847
2.16	21.953
1.356	4.509
1.73	4.84
2.412	118.489
1.272	10.66
2.435	8.1
1.947	21.157
1.852	131.638
2.686	13.013
2.716	15.627
2.247	18.482
2.162	9.655
2.724	8.213
1.692	2.585
2.294	18.069
1.411	3.53
2.437	8.878
2.467	11.143
2.237	10.875
2.85	20.116
1.791	264.456
2.64	26.656
1.71	11.288
0.931	2.522
2.404	253.152
1.243	5.948
2.863	5.856
2.886	18.756
1.788	4.061
1.962	7.619
2.186	24.069
2.424	14.488
2.144	29.346
2.337	11.785
1.372	2.866
1.722	-0.08
2.611	11.549
2.067	13.328
2.373	7.891
1.851	4.72
3.105	14.375
2.039	-0.993
1.735	3.514
0.466	-2.156
2.408	11.976
2.896	9.962
2.619	10.881
2.515	31.642
2.177	3.396
2.378	18.955
1.569	7.326
2.689	5.335
1.623	1.181
1.986	17.422
1.993	8.159
1.904	3.792
1.677	9.308
1.168	-3.911
2.459	13.89
2.329	6.503
2.636	15.139
1.647	12.933
2.523	6.842
2.055	24.762
3.208	10.384
2.767	11.475
2.864	14.346
2.655	9.114
1.372	-0.247
0.701	0.802
2.44	39.677
0.479	-2.342
0.697	5.381
2.084	190.146
2.712	7.662
1.738	6.639
2.251	10.441
2.617	25.566
2.391	14.1
2.298	116.766
1.969	4.141
2.874	11.069
1.823	6.528
2.515	10.844
2.149	20.816
2.133	9.816
1.694	2.752
1.218	7.622
2.268	11.393
2.723	16.486
1.574	7.18
2.398	16.799
0.891	1.175
1.596	3.474
2.028	-1.06
2.741	13.803
1.957	24.558
1.399	18.016
2.577	10.638
2	6.394
2.124	17.455
1.814	5.481
1.988	8.204
0.855	1.761
2.612	10.046
1.577	9.443
2.337	8.211
3.008	6.658
2.594	10.847
1.802	5.393
2.513	19.488
2.538	74.703
1.868	-0.12
2.537	12.717
2.256	14.758
2.312	29.06
1.445	8.317
1.493	1.572
1.912	9.107
2.17	-3.079
1.731	4.843
2.028	6.7
2.608	110.979
1.98	3.495
2.164	10.674
2.719	7.608
1.505	3.168
2.824	13.098
2.902	13.333
2.366	11.111
1.453	2.74
1.18	1.627
1.908	12.148
2.031	9.14
2.353	13.9
1.713	9.043
2.323	16.431
1.87	28.761
1.926	11.315
2.755	14.343
2.113	6.843
1.532	7.268
1.916	1.388
1.518	6.286
1.35	3.313
2.931	12.667
1.809	347.047
2.566	11.744
2.273	5.41
1.415	0.782
2.31	4.634
1.589	23.64
1.935	2.995
1.706	2.868
1.272	6.186
0.953	2.955
1.747	27.621
1.954	9.187
2.205	3.491
2.606	11.168
1.704	5.366
2.528	26.752
2.349	16.707
2.75	11.989
2.666	16.909
2.587	26.887
2.23	14.907
2.714	15.387
1.786	7.095
2.685	13.211
2.173	5.76
1.814	11.114
1.824	1.583
1.294	7.536
2.639	17.471
2.314	16.733
2.849	13.288
1.76	2.897
2.775	9.544
1.663	0.129
2.033	11.634
1.979	11.179
2.075	40.434
2.688	26.252
2.814	11.589
2.003	5.842
2.216	4.473
2.1	12.547
1.677	10.378
3.141	9.792
1.066	3.301
2.879	17.882
2.022	6.091
2.743	19.262
3.026	7.065
1.611	2.434
2.74	10.899
2.088	10.129
2.83	12.596
1.648	12.261
1.973	2.577
1.678	11.97
1.369	4.103
1.469	4.318
1.71	1.794
1.915	8.001
2.548	8.996
1.472	1.445
2.432	14.432
2.801	14.386
2.375	8.774
3.091	6.953
2.18	14.154
1.729	6.925
2.058	5.899
1.465	7.078
2.596	10.278
3.003	9.18
1.418	3.096
2.178	9.385
2.342	15.75
1.365	1.82
1.023	6.899
2.664	8.212
2.252	6.846
2.124	2.297
2.753	8.323
2.743	39.184
2.908	34.177
1.991	3.926
2.861	8.478
1.514	9.86
1.313	2.251
2.569	8.219
2.084	5.426
1.72	11.366
1.641	9.158
1.722	-0.477
2.136	14.573
2.182	4.472
2.476	12.588
1.465	21.718
1.664	3.09
2.617	9.669
1.766	9.951
1.382	3.865
2.166	11.637
2.851	9.145
2.606	19.604
2.106	2.268
1.861	3.955
2.284	10.965
0.639	1.864
2.541	20.516
1.45	9.071
2.405	11.51
1.872	0.397
1.366	5.298
2.583	17.787
2.027	2.522
1.914	6.958
1.719	11.145
1.482	2.614
1.756	12.012
1.506	3.134
1.754	-0.683
2.543	33.34
2.714	16.378
0.471	4.332
2.299	12.721
1.569	6.64
2.375	13.158
2.183	11.183
2.39	6.55
1.045	8.775
2.789	11.04
2.319	23.243
1.754	10.624
2.55	12.165
1.373	12.432
2.439	24.996
1.86	-0.353
0.953	3.386
1.467	9.468
2.019	17.847
2.148	-2.75
2.744	16.116
2.051	7.068
2.604	17.777
1.839	6.065
1.147	8.027
2.017	0.632
1.278	6.79
1.319	1.333
1.683	6.291
1.273	-2.146
2.212	11.93
2.632	12.599
2.181	11.085
1.604	2.776
2.652	284.179
2.697	10.951
1.757	9.226
2.697	12.532
2.478	14.614
1.977	10.152
2.528	15.679
2.719	16.846
2.518	12.112
1.641	8.414
1.771	-2.865
2.942	7.537
2.622	27.006
2.828	7.137
2.283	9.302
1.495	4.615
1.384	6.372
2.121	4.949
0.505	1.425
2.02	5.825
1.224	1.368
1.98	6.931
2.633	21.844
0.476	0.272
1.653	8.2
1.592	11.997
2.088	17.963
1.729	12.029
0.866	4.664
1.249	7.557
2.155	6.204
2.816	5.443
1.935	5.499
2.119	17.582
2.014	249.911
2.255	11.452
1.996	13.296
1.963	1.358
2.083	19.482
2.52	8.04
2.04	8.203
2.778	8.139
2.647	13.457
2.103	10.211
1.935	6.54
1.957	20.208
1.949	7.155
1.807	7.471
2.463	8.09
2.124	8.892
1.929	6.606
1.75	6.637
1.465	1.732
2.026	13.28
2.895	10.005
2.183	10.311
1.574	16.525
2.362	55.871
1.766	4.935
2.664	12.495
1.369	0.936
2.816	21.923
2.122	10.999
1.597	4.979
2.31	15.584
1.815	13.646
2.651	17.016
2.781	9.487
1.55	14.634
0.435	-2.969
2.151	12.356
1.98	8.377
1.862	-1.064
2.309	16.092
1.901	5.539
2.494	15.163
2.018	16.636
2.317	32.899
2.657	17.807
1.775	4.519
1.753	3.683
2.642	9.742
2.745	8.667
1.274	1.705
2.507	11.118
2.727	8.54
1.933	6.55
2.399	5.005
1.239	2.24
2.105	2.85
1.981	7.337
2.971	10.993
2.075	21.946
2.526	14.628
2.404	12.52
2.599	26.82
1.788	3.115
2.29	15.229
2.636	12.905
0.407	-4.676
2.884	12.83
1.935	1.411
1.953	14.125
2.708	16.666
2.949	16.939
1.969	0.847
2.627	9.815
1.666	8.263
2.049	-1.021
1.44	12.022
2.684	14.613
2.544	89.408
2.727	13.792
2.648	15.252
2.586	20.32
2.152	6.232
1.343	1.58
2.481	24.744
1.769	3.933
2.811	9.685
2.835	16.724
0.954	6.062
2.927	11.069
2.002	4.074
2.371	8.476
2.705	214.663
1.923	11.726
1.489	-1.072
1.979	0.645
2.708	12.746
2.513	13.539
2.703	14.303
1.731	6.124
2.558	9.648
1.721	5.392
2.324	11.307
2.546	13.199
2.67	125.583
2.91	7.303
2.571	12.246
1.32	-1.093
2.569	16.122
2.505	24.255
2.63	12.229
2.4	14.748
1.906	3.273
2.912	18.146
1.862	1.896
2.031	11.266
1.701	0.508
2.339	12.015
1.901	2.915
2.142	4.587
2.066	4.11
1.507	2.92
1.942	11.107
1.546	4.361
1.355	1.785
2.128	16.046
2.949	6.449
0.533	0.348
1.82	6.183
2.765	10.719
2.001	11.769
2.36	13.912
2.181	10.343
2.047	3.328
2.097	13.335
2.398	7.797
2.663	18.793
2.329	6.806
2.417	19.023
1.215	-0.581
2.14	0.46
2.475	20.454
1.282	4.788
1.982	4.704
2.345	11.874
2.379	14.753
2.289	14.841
1.399	2.726
1.695	13.416
2.881	9.566
2.239	5.294
2.171	1.873
2.884	14.586
0.54	-1.106
2.896	13.365
1.689	10.376
2.173	113.358
0.527	1.315
1.344	8.545
1.954	7.857
2.479	10.756
0.962	3.188
1.993	3.126
1.523	3.395
2.467	9.827
2.094	8.9
1.497	3.413
1.403	2.924
2.724	13.152
2.623	18.119
2.467	29.973
1.843	10.327
1.626	13.649
2.725	7.761
2.017	9.546
2.318	10.767
1.285	3.59
2.36	298.358
2.663	8.966
2.438	15.492
2.547	8.794
2.823	13.863
2.085	11.429
3.098	15.723
2.667	9.426
2.742	12.053
2.648	12.388
2.103	16.136
2.278	8.554
2.026	4.994
2.123	6.928
1.657	2.519
3.065	24.86
2.028	18.59
1.801	6.58
1.75	5.079
2.993	14.104
2.76	15.835
2.283	32.156
2.023	6.356
1.984	8.065
2.39	5.109
1.947	-0.719
2.595	18.625
2.459	15.17
2.127	9.117
1.097	11.185
2.739	15.855
2.694	18.908
1.769	5.98
2.309	21.965
2.31	14.831
1.72	10.204
3.059	11.978
3.015	13.585
1.75	6.876
2.503	10.976
0.458	-2.017
2.201	4.606
2.218	0.755
0.489	-1.503
1.894	6.357
1.893	6.424
2.709	20.126
0.956	-2.022
1.594	10.16
2.773	22.865
1.365	3.065
0.51	-0.98
1.381	3.016
2.203	12.048
1.32	-1.266
2.633	11.792
2.407	26.321
2.155	9.706
2.061	2.992
2.185	2.59
1.957	12.896
1.71	7.765
1.221	0.871
1.677	6.595
0.911	4.335
2.275	5.319
1.4	2.451
1.661	4.716
1.386	5.227
1.704	6.144
2.849	10.506
1.928	3.833
2.142	64.388
1.438	9.17
2.673	14.279
1.373	7.149
2.009	9.606
1.94	8.27
2.447	10.721
2.436	22.618
2.324	8.003
2.949	9.72
1.937	18.647
1.891	17.901
1.17	4.762
1.654	10.52
1.488	9.015
1.522	4.629
2.686	13.432
1.526	11.868
1.321	5.598
2.855	13.783
0.888	8.26
1.489	9.569
2.679	115.196
2.883	12.158
1.662	9.371
2.762	10.369
2.106	5.747
1.794	6.608
1.203	-0.331
2.42	14.869
1.361	3.604
2.499	19.959
1.898	4.397
2.331	27.109
1.724	3.763
2.268	27.572
1.698	3.687
2.658	10.847
1.933	3.455
2.161	7.444
0.96	4.47
2.958	13.853
2.115	34.525
2.301	7.734
2.29	14.062
2.478	20.623
3.042	20.821
1.698	3.378
3.392	15.616
2.371	13.67
2.01	13.039
2.503	18.996
1.895	10.716
2.087	10.875
1.642	2.99
1.97	11.191
2.156	3.144
2.719	14.197
2.595	22.596
2.24	13.983
1.914	1.717
2.721	18.996
2.631	15.873
1.824	19.582
1.755	5.749
1.389	7.057
2.028	1.951
0.409	-3.658
2.384	18.629
1.458	3.103
1.351	3.864
1.565	2.039
2.481	16.058
1.935	16.667
2.642	12.672
1.821	6.347
2.684	18.735
1.848	6.765
2.506	16.552
2.235	11.955
1.303	1.01
1.992	13.375
2.472	13.15
1.09	4.486
2.09	11.963
2.513	15.467
2.737	10.877
2.707	9.098
2.761	15.237
2.32	7.148
1.472	4.731
2.696	25.047
2.799	8.325
2.331	16.235
1.953	14.452
1.307	10.051
1.617	6.873
0.466	-3.201
2.608	16.366
2.064	2.366
2.59	10.257
2.472	15.434
1.292	7.846
2.332	12.145
2.192	2.443
2.331	13.321
0.709	0.618
1.646	1.11
1.658	4.835
2.203	10.355
2.715	23.581
1.672	2.993
1.11	7.34
2.419	13.005
2.57	13.115
0.38	-5.686
1.05	6.694
1.461	3.997
1.729	6.392
1.772	3.345
1.343	6.068
2.161	24.892
1.61	2.215
1.693	7.666
2.506	21.11
2.144	6.471
2.192	24.543
1.708	9.63
1.504	5.67
1.846	5.804
1.679	7.476
0.474	-4.328
2.142	9.455
2.273	14.638
2.37	20.966
2.596	11.832
1.599	10.018
1.399	2.537
2.46	13.146
1.773	-0.304
1.52	1.988
1.762	3.253
1.697	9.474
1.774	6.98
1.382	3.594
1.501	10.613
2.181	10.745
1.916	6.789
1.837	1.697
2.617	18.84
0.945	4.458
1.873	12.444
1.248	6.391
2.395	5.671
2.295	6.466
1.845	17.159
2.302	28.221
1.188	3.044
0.9	-0.246
2.902	20.419
2.775	11.56
2.372	12.831
2.448	12.46
2.089	5.697
2.384	15.294
1.567	4.568
2.429	21.781
2.901	9.531
2.278	11.212
2.075	7.089
1.755	9.109
1.629	6.4
2.748	18.354
2.705	14.289
2.908	11.023
0.977	10.09
2.474	11.874
2.291	12.367
2.52	16.816
1.02	5.751
2.158	6.749
2.89	13.663
2.606	12.191
2.239	11.908
1.358	6.788
2.596	10.474
1.473	7.498
3.027	5.752
2.443	14.983
0.469	-2.254
1.766	3.598
2.34	13.843
3.022	7.07
1.481	-1.213
2.044	-1.45
1.167	9.262
3.141	6.312
2.877	10.98
2.756	10.858
1.383	2.756
2.697	9.371
2.625	17.675
2.224	9.394
1.656	10.822
2.007	2.453
2.613	15.015
2.815	8.507
2.67	15.31
2.369	17.229
2.63	12.411
1.907	10.876
1.396	2.045
3.042	13.555
2.719	19.01
2.469	14.417
1.777	242.686
1.44	6.433
2.323	19.334
2.381	23.181
2.147	13.193
1.64	7.671
1.581	2.572
3.509	38.651
2.548	16.346
1.928	11.104
2.756	11.186
2.3	13.098
1.838	14.606
2.205	11.834
1.981	3.131
2.009	10.184
1.752	3.302
2.232	7.143
1.927	2.376
2.383	31.507
1.919	2.155
2.442	22.715
1.579	6.345
2.719	9.235
1.975	2.373
1.315	9.775
1.39	5.205
1.45	6.274
1.717	4.255
1.582	2.962
0.889	1.14
2.827	9.543
1.818	3.022
2.323	13.148
1.44	3.643
2.506	9.568
2.973	18.187
2.13	10.462
2.659	12.307
2.681	12.804
1.91	13.557
1.748	5.208
1.814	9.668
2.088	20.769
2.743	7.525
2.213	4.727
1.626	13.725
2.845	15.146
1.554	3.684
1.632	3.016
2.059	4.208
2.371	15.687
0.711	1.715
2.781	9.375
2.082	8.213
1.833	10.212
1.786	13.948
1.985	-0.354
1.432	1.492
1.468	3.845
2.459	19.882
1.523	4.101
1.656	-0.487
2.328	8.102
3.04	14.982
1.847	5.692
2.046	11.073
2.204	4.068
2.284	11.778
2.352	6.78
1.177	20.113
1.546	6.575
2.36	11.893
2.031	9.131
2.685	5.134
2.386	6.661
2.84	15.423
2.41	26.979
1.472	11.564
1.891	4.058
2.898	5.163
2.396	29.548
2.348	17.141
2.312	20.745
2.522	7.94
2.821	9.4
2.112	13.082
2.068	16.459
2.654	78.66
2.866	34.983
2.383	9.733
2.175	28.375
2.259	2.084
1.839	20.022
0.383	-2.465
2.587	10.404
2.272	9.844
2.761	9.366
2.366	10.149
2.235	9.875
1.497	2.613
1.065	3.433
1.158	-2.368
0.549	-0.155
2.212	25.035
1.804	6.16
1.602	6.138
1.997	2.934
1.826	8.918
3.139	5.76
2.09	17.209
2.061	4.2
2.279	2.101
1.823	4.61
2.513	394.137
2.776	7.965
2.636	9.783
2.154	6.743
2.227	11.291
2.666	14.264
1.281	10.572
1.68	9.401
2.464	11.209
1.913	7.257
2.664	7.694
2.169	12.022
1.768	5.572
1.202	-0.354
2.271	11.858
2.807	8.042
1.432	5.266
2.451	24.346
1.713	13.025
3.045	22.773
2.692	14.119
2.963	21.344
3.12	7.853
2.076	33.26
1.452	12.408
1.968	2.601
1.235	11.398
3.037	5.834
2.383	14.261
2.455	68.784
1.072	3.133
1.892	14.953
3.048	5.376
2.232	11
2.742	14.186
2.513	25.351
2.856	22.724
2.298	6.391
1.81	12.449
1.629	7.562
1.701	1.552
2.689	16.269
0.393	-5.536
2.796	13.333
2.115	10.817
1.129	6.012
1.924	5.989
2.502	23.766
2.896	8.762
2.086	20.052
2.006	17.479
2.036	4.302
2.23	9.204
1.791	-0.324
2.289	14.903
2.345	10.095
2.61	113.319
2.664	16.313
1.657	5.767
1.696	1.783
2.506	9.082
1.965	9.335
2.907	1.898
2.333	15.881
1.324	11.018
2.459	19.317
2.907	18.177
1.471	5.577
2.122	5.413
2.366	9.459
2	17.867
2.33	10.425
1.49	3.933
1.503	3.238
2.286	12.204
1.808	2.26
2.38	20.875
1.708	13.091
2.031	7.15
2.31	16.216
1.333	25.096
0.549	-1.91
1.446	5.945
3.146	5.352
1.591	2.422
2.451	10.309
2.085	13.426
1.221	159.889
2.665	20.119
2.023	-0.88
2.654	9.496
1.186	1.898
2.647	13.013
2.598	16.379
1.091	5.009
1.309	2.288
2.473	16.21
1.656	9.919
1.372	3.939
1.086	5.99
0.452	-3.471
2.157	-1.158
1.22	0.837
2.509	13.435
2.239	27.932
2.613	12.281
2.003	20.884
2.666	18.978
1.696	4.517
2.501	12.359
1.39	5.229
2.836	8.978
2.945	7.725
1.164	2.862
1.519	5.785
1.724	10.687
2.834	13.942
1.352	2.177
1.731	2.983
2.58	22.795
2.642	15.714
1.599	2.258
2.276	21.25
1.388	3.574
3.134	5.008
0.647	3.17
2.598	12.636
1.903	10.958
1.452	11.988
2.84	9.922
2.732	10.388
1.277	1.212
0.415	-3.044
2.023	20.087
2.193	13.149
1.157	5.852
1.8	-0.81
1.972	10.504
2.013	244.659
2.83	29.469
1.162	15.692
1.382	3.605
2.681	13.374
1.899	2.724
1.396	13.987
1.168	12.378
2.31	10.249
0.89	0.157
2.798	9.86
1.964	5.479
1.955	11.221
2.051	23.683
1.733	6.026
2.576	16.811
1.966	8.348
1.582	0.227
1.654	8.729
1.369	3.226
1.732	-4.693
2.704	15.713
0.536	0.535
2.044	8.164
2.758	19.129
1.516	6.224
1.998	0.093
2.457	28.129
2.486	13.54
2.141	0.904
1.558	3.041
2.214	6.091
1.349	7.242
2.068	34.319
1.045	0.42
2.641	25.571
0.914	8.175
1.438	9.683
2.108	6.559
2.186	12.536
1.89	17.912
2.866	18.955
2.643	8.596
2.619	9.184
3.02	4.96
2.769	9.098
1.334	9.525
2.928	37.752
1.151	1.849
2.006	11.304
2.22	8.461
1.41	2.568
2.733	18.918
1.32	4.991
1.473	11.996
3.021	5.148
2.298	22.102
2.012	2.462
2.712	15.977
2.109	11.72
1.845	6.817
2.72	26.673
2.051	-2.144
1.694	-1.036
1.601	1.729
1.416	5.177
1.695	5.722
2.423	14.407
2.335	9.521
2.053	-2.304
2.885	7.915
2.155	12.742
2.518	19.344
1.645	5.199
2.991	13.055
2.58	26.016
3.021	6
1.715	5.306
2.101	15.688
2.252	10.648
2.859	10.304
1.262	4.786
2.287	14.321
1.247	10.492
2.01	10.307
2.426	15.253
1.911	4.639
1.99	13.12
1.893	22.37
1.86	1.426
0.841	0.464
2.57	15.447
0.877	0.897
2.305	38.617
1.584	5.288
1.354	3.161
2.119	8.718
2.296	10.073
1.864	18.458
2.22	5.057
2.724	21.88
1.732	2.489
1.329	4.735
2.699	18.103
2.256	18.65
2.059	10.691
2.661	173.129
1.465	5.617
1.68	12.016
1.69	13.373
2.032	-0.026
2.941	5.33
2.751	8.372
2.737	15.998
1.09	4.341
2.775	8.25
2.486	10.965
2.145	11.395
1.744	6.973
2.61	22.059
1.662	5.165
1.825	7.753
2.902	103.509
2.054	23.634
2.378	14.19
2.644	19.875
2.49	270.962
1.887	11.948
3.025	96.175
2.661	16.269
1.335	13.302
2.826	10.82
0.443	-2.882
2.525	19.867
1.725	5.682
1.911	7.553
1.326	1.215
1.767	6.346
1.476	3.474
1.247	1.644
[truncated: 6,340 more rows]

## Sheet: des4.3.1_DtoLArg
RMSD	Rosetta Score
1.88	-0.759
2.71	3.33
1.9	8.104
2.103	8.163
2.086	13.722
2.32	1.805
2.352	3.878
2.182	2.078
2.687	8.917
2.149	10.254
2.064	3.726
1.874	4.611
1.575	7.15
2.494	6.286
2.365	1.7
1.972	17.635
1.956	18.764
2.282	3.861
1.606	9.536
1.761	13.321
1.592	10.509
2.084	3.754
0.981	6.264
2.081	9.581
2.226	2.605
2.053	5.125
2.532	7.068
2.252	7.35
2.173	10.702
2.45	0.037
2.371	1.538
2.282	6.329
2.49	6.396
2.153	6.061
2.576	0.145
2.034	6.877
2.408	9.223
2.82	3.414
1.868	11.785
1.505	8.489
2.461	7.036
2.23	7.339
1.099	4.768
2.128	8.464
2.141	2.956
2.471	10.368
1.799	10.901
2.316	3.082
2.091	15.684
2.257	2.815
2.203	4.123
1.768	5.566
2.338	0.665
1.839	3.756
1.759	16.62
1.956	1.163
2.304	1.843
2.381	5.448
2.653	-1.581
1.6	7.034
1.797	7.688
2.209	3.328
2.113	10.367
2.079	3.215
1.282	11.022
1.802	8.216
2.255	7.662
2.275	19.901
2.364	7.471
1.809	1.938
2.238	9
1.953	5.174
2.673	2.754
2.109	12.767
2.498	17.928
2.17	10.065
1.793	9.982
1.198	6.599
2.309	1.977
1.598	9.252
2.256	4.353
1.877	6.892
2.295	11.101
1.766	13.667
1.93	6.439
2.29	5.369
2.313	7.321
1.995	9.038
1.653	6.039
2.141	14.654
2.014	14.66
1.936	7.336
1.821	9.602
2.257	9.663
2.481	9.084
2.706	3.371
1.224	7.269
2.411	14.729
2.339	9.383
1.899	14.871
2.562	15
2.033	6.585
2	9.061
1.615	8.326
2.461	0.769
1.967	10.655
2.313	6.478
1.983	0.942
2.258	14.11
1.847	12.888
1.109	4.213
2.64	3.251
1.167	4.266
2.343	3.884
2.431	5.368
2.134	3.105
2.052	3.755
2.254	3.967
2.086	5.03
1.715	4.304
1.066	7.23
1.305	9.241
1.832	8.908
2.332	2.656
2.028	11.915
1.62	14.472
2.646	3.131
2.35	7.202
2.815	7.295
1.963	-0.248
2.2	7.021
2.286	6.763
1.165	3.519
2.01	1.695
2.329	4.357
1.965	8.203
2.09	5.192
1.836	-1.75
2.228	0.133
2.174	2.709
2.221	11.75
2.683	0.049
2.338	5.15
1.907	8.346
2.109	24.977
2.091	9.193
2.334	7.058
1.736	3.228
2.409	7.817
2.205	1.523
2.162	2.565
2.512	7.576
1.793	11.744
2.037	8.504
2.317	6.344
2.409	12.901
1.817	13.691
1.737	12.664
2.037	3.936
2.681	6.845
2.37	4.662
2.123	3.637
2.709	-0.988
2.686	14.12
1.688	12.719
1.926	5.896
1.883	3.721
2.059	7.894
2.211	8.374
2.321	2.581
2.631	0.908
2.655	-0.823
1.183	3.174
2.275	8.725
2.154	9.7
2.126	6.899
2.07	9.747
1.626	4.639
2.82	4.317
1.918	12.999
1.701	6.19
2.005	7.473
2.272	5.379
2.1	3.582
1.395	6.261
1.813	3.441
1.819	7.506
2.475	8.731
2.345	3.013
2.239	7.194
2.561	-0.256
2.694	1.551
1.045	9.073
2.507	4.007
2.716	10.986
1.92	13.007
2.159	6.587
2.013	2.792
2.69	10.878
2.668	3.214
1.581	10.968
2.387	3.737
1.639	2.435
2.222	6.265
2.242	11.953
2.183	2.055
2.389	5.935
1.039	6.847
2.291	5.715
1.505	8.738
0.605	12.072
1.7	12.118
1.171	3.301
2.255	7.903
2.533	9.057
2.127	-2.075
2.109	17.061
2.391	3.665
2.251	8.447
1.984	6.084
2.54	22.717
1.875	0.745
2.589	3.704
2.379	4.083
2.373	4.074
2.25	8.083
2.265	16.327
2.015	10.291
2.197	7.506
2.205	4.658
2.263	1.355
2.648	7.117
1.996	9.176
2.17	0.494
2.489	5.493
2.654	-0.295
2.8	5.236
2.342	4.328
1.225	3.768
2.051	10.255
1.71	6.706
1.935	12.352
2.13	7.315
2.008	7.076
2.087	11.846
2.061	4.825
1.929	10.285
1.869	-1.535
2.214	3.828
2.292	5.647
2.695	2
2.502	8.702
1.168	7.624
1.501	5.624
2.231	10.241
1.839	13.656
2.221	5.051
2.184	3.767
2.381	15.392
1.63	9.549
1.705	6.238
2.198	1.674
2.693	18.546
2.124	2.755
2.184	14.901
2.315	2.138
2.385	1.304
2.108	8.034
1.224	3.335
2.236	0.88
2.329	7.405
1.755	4.515
2.354	7.229
2.743	10.784
2.301	4.013
2.255	4.791
2.027	7.201
1.856	3.088
1.565	7.632
1.237	8.264
1.103	4.522
1.545	7.942
2.2	4.756
2.027	10.385
2.252	7.116
1.882	8.521
1.803	5.118
2.316	10.002
2.057	-0.994
1.567	7.557
2.345	5.664
1.071	7.434
2.173	1.615
2.424	8.625
1.727	16.634
2.127	4.33
2.263	2.768
0.965	7.842
1.376	4.126
1.69	5.78
1.734	9.509
2.208	3.324
1.598	4.332
2.658	8.509
1.215	1.048
1.403	7.412
1.932	2.172
1.902	6.087
2.1	10.325
2.208	3.042
2.355	8.154
2.527	4.134
1.569	5.841
1.796	11.871
2.183	5.392
2.01	10.695
2.705	2.095
1.634	9.606
2.297	15.349
2.419	7.587
1.17	3.821
2.422	8.216
2.036	4.401
2.227	8.568
2.293	3.832
2.12	5.351
1.77	11.929
2.219	2.556
2.286	6.507
1.158	5.466
2.028	2.804
2.511	3.26
2.15	8.444
2.159	3.764
1.395	13.88
2.326	-0.567
1.472	2.901
1.783	8.146
2.17	3.515
2.248	10.928
2.317	9.661
1.764	17.993
2.098	5.466
2.231	3.281
2.503	7.663
2.291	7.896
2.636	4.256
2.164	10.798
1.818	6.951
1.564	12.243
2.007	3.383
2.119	6.734
1.107	5.268
1.864	7.122
1.735	14.036
1.639	7.514
2.802	3.01
1.062	6.658
1.731	5.049
2.588	1.176
2.348	6.423
2.588	10.876
1.722	2.222
2.62	5.284
1.799	10.915
1.524	8.239
2.337	4.863
1.963	1.218
2.111	9.477
1.626	6.367
2.088	10.2
2.039	7.273
2.492	5.72
1.442	4.052
2.592	-0.432
1.731	20.3
1.722	2.19
2.268	6.507
1.881	0.566
1.628	5.271
1.959	6.049
2.049	5.49
2.862	13.563
1.991	12.821
2.262	9.045
2.05	6.231
1.874	8.506
2.056	6.147
2.133	5.696
2.371	3.24
2.285	12.96
2.02	7.182
2.207	0.616
2.884	4.397
2.321	5.034
2.365	4.673
1.253	6.19
1.619	8.045
1.676	14.035
2.786	6.605
2.274	9.763
1.628	1.31
2.271	4.296
2.137	2.831
2.465	0.695
2.1	11.238
2.027	14.032
2.764	10.554
1.767	1.818
2.019	8.497
1.979	5.011
2.473	14.583
2.499	11.262
2.327	4.411
2.528	0.828
1.089	6.712
2.234	1.567
2.58	3.207
2.076	11.472
1.639	5.332
1.888	15.718
1.638	18.273
2.051	7.854
2.593	2.802
1.636	9.356
2.47	9.26
2.442	6.321
1.766	3.153
2.7	3.665
1.946	3.847
2.733	3.96
2.464	2.389
2.472	6.305
2.061	6.208
2.23	3.752
1.191	11.726
2.396	2.222
1.984	6.031
0.619	9.394
2.397	13.592
2.384	3.323
1.186	5.737
2.339	7.865
1.759	9.168
1.912	6.912
1.228	1.931
1.83	10.494
2.204	6.188
2.092	10.047
2.347	-0.712
2.236	7.784
2.18	8.592
0.985	8.754
2.085	9.057
2.415	10.91
2.358	10.988
1.772	3.404
2.308	4.738
2.024	-1.158
1.588	10.451
1.583	5.862
2.057	12.502
2.833	4.281
0.986	2.894
2.367	1.422
2.698	-0.53
1.425	10.833
2.384	10.689
2.688	4.876
1.972	0.162
1.351	12.721
2.367	4.07
1.02	1.037
1.26	11.936
2.018	15.077
2.384	2.155
1.652	2.75
1.648	10.722
1.961	13.818
1.923	4.56
2.136	6.815
2.104	3.858
2.299	2.814
2.37	6.803
1.971	5.033
1.131	2.899
2.174	2.81
2.499	11.983
2.337	2.732
2.194	5.783
1.91	3.4
2.562	3.243
1.96	17.894
2.48	8.992
2.787	7.077
2.222	9.543
2.518	5.322
2.029	21.481
2.048	6.826
2.107	4.121
1.655	2.482
1.715	13.299
2.356	3.264
2.539	1.388
1.785	3.283
1.698	6.312
1.728	2.04
2.155	3.169
1.77	7.312
1.798	-0.612
2.003	7.732
2.18	9.253
2.096	4.294
2.232	4.384
2.096	21.911
2.29	15.525
1.884	14.887
2.212	7.796
1.453	6.89
2.68	0.69
2.225	1.799
2.346	2.217
2.145	4.714
1.965	8.121
1.691	7.845
1.24	5.029
2.426	1.677
2.345	4.371
2.293	6.072
2.535	3.674
2.063	-2.002
2.198	10.545
2.153	21.103
2.201	1.86
2.368	-0.457
2.02	4.461
2.01	8.821
2.644	2.644
1.718	6.88
1.27	4.746
1.93	13.249
1.568	5.372
2.033	4.831
2.354	3.621
2.106	5.619
2.168	4.802
2.374	0.661
2.714	9.92
2.081	8.205
2.241	6.07
1.034	7.75
1.648	5.408
1.843	5.333
1.179	7.55
2.314	5.438
1.814	3.135
2.538	5.191
2.253	6.099
1.634	3.407
2.347	12.679
2.304	3.614
2.332	3.442
2.671	4.7
2.404	0.374
2.595	-1.033
2.185	5.15
2.342	3.816
1.726	3.415
2.242	4.554
2.168	3.982
2.396	5.892
1.952	2.607
2.131	4.29
2.266	9.843
2.311	6.973
2.281	6.636
2.112	11.796
2.101	5.749
2.694	-1.199
2.395	2.939
1.701	7.77
2.113	6.411
1.174	3.536
1.917	0.507
2.883	7.704
1.745	5.193
2.414	17.622
2.324	2.888
2.128	12.299
1.92	15.962
2.202	10.375
1.893	3.507
1.538	8.552
2.232	9.872
1.934	9.658
2.384	2.305
2.072	4.074
2.006	11.696
2.207	2.739
1.825	15.045
1.647	3.745
1.751	10.753
1.195	4.734
2.431	6.003
1.933	7.631
1.243	8.228
2.277	7.783
2.29	2.196
1.169	2.138
1.794	22.244
2.375	5.506
2.027	4.041
2.227	3.926
2.62	3.138
2.77	3.576
2.469	6.564
1.971	4.18
2.107	4.247
1.684	6.14
1.874	9.984
2.075	8.88
2.294	7.842
1.542	8.284
1.915	24.481
2.655	11.778
1.244	5.406
2.249	4.711
1.494	6.109
2.776	9.761
2.119	5.218
1.985	7.899
1.392	12.106
2.141	7.439
1.962	2.14
2.526	2.354
2.276	-0.213
2.739	4.187
2.331	4.075
1.698	4.078
1.568	8.201
2.32	5.827
2.115	3.245
2.214	13.734
2.117	5.671
2.233	4.436
1.167	6.531
2.211	12.183
2.226	4.572
2.276	6.393
1.324	1.9
1.588	2.3
2.565	3.579
2.283	3.826
2.258	8.6
2.291	2.969
2.053	5.206
1.756	4.996
1.792	10.535
0.971	6.609
1.819	0.065
2.436	6.446
2.382	1.814
2.395	11.166
2.128	13.289
2.71	8.011
1.781	5.553
2.09	4.659
1.905	1.207
2	0.512
1.622	4.978
2.31	3.704
2.118	5.91
2.226	12.329
2.693	17.629
2.556	9.609
2.067	1.122
2.207	3.91
2.086	4.818
2.43	6.883
2.206	7.277
1.263	10.323
2.69	5.15
1.292	9.612
2.48	7.477
2.351	4.701
2.304	7.758
1.998	13.273
1.177	3.036
1.616	11.862
2.063	7.607
2.311	12.361
2.639	1.524
2.229	3.588
2.398	3.104
2.357	-0.58
2.503	4.809
1.866	13.032
1.854	3.864
2.585	14.18
1.972	3.5
2.218	10.273
2.127	6.106
2.399	9.99
2.751	6.322
2.333	12.652
1.826	16.856
2.277	5.214
2.392	5.706
1.799	5.724
2.526	10.854
2.044	4.439
2.268	6.009
2.505	2.333
2.346	9.229
1.686	7.184
1.907	11.826
2.171	7.627
1.104	13.867
1.084	5.753
1.959	4.078
1.586	4.773
1.768	16.499
2.125	9.015
2.192	-0.412
2.19	4.708
2.025	2.47
2.216	5.078
1.244	9.229
1.595	7.713
2.824	4.043
2.824	-1.453
2.081	6.408
1.985	4.321
1.904	6.963
2.35	7.747
2.534	4.818
2.489	1.582
2.098	8.339
2.133	13.932
1.673	2.55
1.585	8.081
2.098	9.668
1.185	4.284
2.175	14.894
1.13	3.451
2.721	5.924
1.477	7.718
1.24	8.942
2.642	7.818
1.125	5.429
2.209	4.278
2.119	13.444
1.889	4.123
2.087	6.633
1.901	15.021
1.864	10.962
2.342	3.058
2.66	-0.22
1.707	10.337
2.167	3.974
2.024	4.159
2.194	0.553
2.228	5.694
2.181	8.56
2.646	2.018
2.354	11.834
1.33	0.914
1.911	-2.842
2.028	4.746
1.619	21.759
2.151	3.252
2.533	11.535
1.493	10.292
1.64	2.525
2.411	5.629
2.272	11.456
2.144	6.944
2.354	6.358
2.135	4.637
2.468	8.105
2.326	2.733
2.095	5.731
2.333	3.034
2.156	7.306
2.392	3.375
2.084	4.696
2.946	9.524
2.272	11.146
1.54	7.625
0.971	7.467
2.53	2.693
2.672	2.933
2.038	4.335
1.244	4.191
2.344	5.291
1.802	3.779
1.281	10.519
2.258	7.579
1.614	5.585
1.689	4.429
1.794	14.947
1.698	4.133
2.431	3.08
2.128	14.669
1.908	9.884
2.31	5.697
2.232	8.996
2.131	9.599
2.055	8.113
2.234	5.588
1.699	7.907
2.037	6.33
1.737	11.697
1.015	1.141
2.165	0.435
1.806	3.016
1.808	6.024
2.22	6.656
2.34	5.084
2.319	11.045
2.089	16.062
1.18	7.24
1.971	16.525
2.404	11.066
1.02	7.582
1.836	11.917
2.362	3.823
1.161	9.338
1.679	2.147
2.717	6.121
1.555	10.278
2.204	4.607
1.692	5.514
2.311	2.936
2.89	2.47
2.117	6.954
2.206	4.746
2.231	2.232
2.621	-0.544
2.073	5.321
2.206	7.606
2.214	3.197
2.745	4.146
2.101	5.92
1.978	6.91
1.976	8.505
2.218	-0.028
2.548	5.71
1.581	5.592
1.141	7.403
1.891	8.92
1.839	10.519
2.237	8.97
2.665	1.174
1.281	6.418
1.096	5.614
1.27	1.104
1.209	1.833
2.11	3.549
1.988	4.085
1.589	9.897
1.942	8.044
2.052	7.377
1.806	5.551
2.233	1.53
2.283	2.915
1.544	7.873
1.192	2.998
2.129	14.015
2.337	4.523
1.796	7.441
1.84	7.767
2.283	3.356
1.035	8.111
1.819	6.902
2.189	3.388
2.181	2.292
1.925	14.329
1.349	7.829
1.685	4.422
2.294	6.67
1.55	9.038
2.768	10.379
2.12	32.933
2.515	3.361
2.426	5.651
1.159	5.214
1.16	7.075
2.38	19.398
1.153	5.743
2.095	5.339
2.356	1.508
2.326	19.092
2.19	5.921
1.773	16.63
2.276	12.198
2.11	11.183
2.638	0.738
1.938	4.704
1.835	0.824
1.196	3.316
1.782	1.044
2.255	4.255
1.991	6.801
2.244	4.69
2.299	5.156
2.344	4.36
2.702	3.643
2.004	12.195
2.447	4.214
2.226	-0.232
2.17	10.137
1.08	6.498
1.019	9.161
2.401	9.717
2.065	9.948
1.312	0.647
2.28	3.885
2.443	20.343
1.156	4.97
2.118	11.95
1.915	8.198
2.38	1.907
2.565	5.357
1.89	7.721
1.137	3.768
2.359	10.059
1.589	6.392
1.006	7.093
2.385	5.278
2.63	1.141
2.505	4.285
2.449	1.565
1.006	8.628
1.817	8.536
2.237	7.551
1.367	13.384
2.054	5.624
2.18	1.207
2.095	5.273
2.076	1.581
1.036	9.061
2.592	-0.405
2.552	2.338
1.71	1.521
1.589	4.235
1.598	10.446
2.199	5.124
1.211	2.101
2.396	10.607
2.031	3.773
1.865	4.402
1.622	5.301
2.005	6.39
1.379	9.145
2.196	10.23
2.222	1.539
2.976	0.708
2.44	3.3
0.801	3.355
2.459	7.151
2.43	0.935
2.048	12.006
2.114	4.978
1.773	6.314
1.939	18.734
2.199	3.196
2.663	2.043
2.012	-0.006
2.327	1.054
2.17	7.904
1.634	2.291
0.994	11.363
2.438	15.182
2.254	6.041
2.272	4.862
2.331	2.287
2.304	8.749
1.73	4.203
2.426	7.428
2.24	16.389
2.142	5.887
2.06	12.217
2.165	4.411
2.76	2.39
1.968	3.558
2.255	3.872
2.291	-0.271
1.608	8.967
2.776	16.197
2.179	12.347
1.047	7.63
1.62	8.044
2.667	3.419
1.272	10.254
2.114	9.235
1.127	5.874
2.101	1.337
2.341	3.652
1.813	1.289
2.441	8.303
2.168	2.649
1.973	8.867
2.359	9.642
2.327	4.979
2.008	8.015
2.774	3.11
2.732	15.156
2.317	3.063
2.142	4.468
2.317	6.665
1.621	8.958
1.497	10.683
2.19	4.815
2.049	8.677
1.438	14.292
2.682	-0.363
2.351	11.433
2.359	6.702
1.972	3.877
2.126	8.336
2.65	1.302
2.488	12.472
1.774	2.87
1.667	2.413
2.024	6.723
2.252	6.738
2.691	-2.047
1.509	6.694
2.337	0.834
1.934	-0.989
1.075	10.508
1.514	8.228
2.343	2.932
1.917	9.182
2.494	7.868
2.575	10.065
2.258	6.198
2.191	3.234
1.827	6.041
2.568	-1.495
2.47	2.571
2.204	5.578
2.405	4.726
2.211	5.654
2.183	9.831
2.449	10.839
1.133	12.17
2.308	7.655
1.489	11.87
2.175	4.421
1.704	12.969
1.377	12.468
1.27	4.129
1.095	7.266
1.585	15.947
2.467	3.277
1.134	7.998
1.743	8.603
2.204	3.195
1.88	8.983
1.215	22.53
2.025	3.231
1.984	4.378
1.109	14.038
1.467	0.319
2.453	8.023
1.522	8.401
2.085	10.405
1.934	18.607
2.17	12.189
1.811	11.443
2.259	5.994
2.592	9.37
2.14	6.463
2.339	6.279
2.117	11.894
2.059	4.919
2.499	14.649
2.826	9.5
2.119	9.056
1.159	15.908
2.211	-0.272
2.311	9.59
2.485	3.016
2.646	-1.292
2.181	8.913
1.753	4.276
1.977	1.499
1.213	2.913
2.356	2.739
1.703	14.493
1.863	9.328
2.591	1.236
2.606	7.988
1.835	0.058
2.477	9.634
1.297	1.744
2.287	6.542
0.948	-0.356
2.293	4.411
2.677	11.854
2.222	2.854
2.374	4.462
2.531	9.715
2.035	10.582
2.154	5.322
1.29	2.396
2.114	9.069
1.973	8.452
2.128	16.656
2.003	7.814
2.256	7.105
2.318	16.331
2.009	4.859
1.968	8.846
2.793	13.622
1.987	7.535
2.5	12.17
1.925	13.752
1.26	9.327
1.189	2.313
1.484	3.079
2.205	4.515
2.436	2.694
1.188	2.632
1.439	18.773
1.573	4.706
2.521	2.976
2.089	5.624
2.025	6.836
1.66	14.087
1.157	5.091
2.092	4.441
1.067	7.051
1.461	7.648
1.112	4.868
1.785	8.109
1.05	10.861
1.134	3.091
2.155	12.898
2.012	6.766
2.367	5.689
2.4	13.557
2.798	3.424
2.069	8.799
1.688	5.322
2.238	2.767
2.078	7.892
2.136	2.835
1.967	6.866
2.345	8.002
2.248	5.025
2.435	9.727
2.334	18.409
2.952	0.798
1.876	11.028
2.165	8.602
2.289	6.218
2.64	0.779
1.864	11.922
2.029	3.858
2.516	9.797
2.632	0.793
2.081	1.702
2.552	6.246
2.142	5.339
2.036	4.81
1.597	12.556
2.085	4.449
1.905	11.715
2.363	4.718
2.272	1.999
2.435	8.759
2.12	1.913
2.158	6.041
1.711	7.292
1.913	6.966
2.483	14.43
1.095	4.284
1.975	16.763
1.963	6.856
2.104	3.681
1.043	8.151
2.297	1.163
2.53	9.049
1.713	19.237
2.123	2.464
2.74	3.453
1.16	8.04
1.088	5.836
2.267	1.315
2.21	5.336
1.703	2.872
1.977	18.82
2.148	3.998
2.366	5.848
2.606	12.263
2.214	0.753
2.192	2.307
1.85	7.206
1.156	9.265
1.858	18.869
1.938	14.003
2.109	19.318
2.151	9.904
0.992	7.652
1.961	11.075
1.976	4.756
2.303	1.755
2.214	3.779
1.612	8.448
2.181	9.943
1.611	4.802
1.152	6.658
2.818	1.508
2.28	6.873
2	11.927
1.135	4.634
1.605	12.722
1.927	10.947
2.276	9.244
2.326	-0.347
1.745	17.612
2.301	6.548
2.21	1.646
1.838	12.204
1.768	3.965
2.136	6.012
2.43	5.108
2.192	3.659
1.556	9.974
2.339	4.041
2.527	2.495
2.222	4.623
1.878	8.451
2.15	12.08
1.904	6.563
2.11	5.52
1.165	8.748
1.81	8.033
2.062	1.885
1.504	10.166
2.306	7.221
1.589	7.45
1.92	1.524
2.077	10.711
1.768	6.295
1.503	4.726
2.036	15.796
1.693	5.61
1.797	4.232
2.569	20.604
1.241	4.808
2.166	2.485
2.254	6.725
2.146	2.794
1.878	15.466
2.149	7.142
1.089	9.232
2.102	8.808
2.343	-0.239
2.344	8.79
1.798	12.786
1.225	11.399
2.35	2.743
2.367	4.742
1.603	3.787
2.313	3.14
1.24	1.783
2.202	3.032
1.739	9.793
1.182	4.649
2.135	10.183
1.984	8.644
2.809	11.188
1.634	9.216
2.236	2.975
0.937	10.73
2.204	4.664
1.899	6.908
2.145	8.437
1.785	4.056
1.564	7.927
1.273	11.44
2.185	8.206
2.252	8.645
2.323	14.916
2.216	3.432
2.041	9.985
0.972	7.933
2.232	2.028
2.874	8.903
1.177	2.759
2.205	6.738
2.271	11.721
2.083	3.513
2.051	3.29
2.2	6.428
2.132	4.209
1.924	15.125
1.634	6.268
0.981	5.052
2.789	7.698
1.828	9.845
2.409	4.281
1.763	8.258
2.175	8.497
2.179	4.483
2.397	8.833
2.131	8.218
1.51	20.522
1.986	2.226
2.061	10.65
2.111	3.036
2.372	6.958
2.141	7.868
2.207	3.169
1.756	10.317
1.745	8.229
2.363	6.535
2.512	20.417
1.755	9.505
2.382	3.524
2.643	11.442
1.873	6.508
2.467	2.997
1.701	8.013
2.148	5.943
2.22	7.932
0.988	11.832
1.56	9.66
1.737	2.176
2.312	7.249
2.269	7.289
2.063	0.068
1.916	6.354
2.142	12.893
2.735	12.913
2.322	1.488
2.511	10.173
2.073	5.907
2.1	10.004
2.439	10.571
1.387	20.787
2.23	-0.081
2.25	0.806
2.326	-1.344
2.399	4.442
1.776	11.001
2.105	11.063
2.285	13
2.232	5.196
2.081	6.766
1.547	18.018
1.935	7.7
1.774	13.796
1.813	0.55
1.129	6.321
2.383	9.146
2.117	8.753
2.818	12.845
1.882	1.24
1.82	7.261
2.49	6.856
2.42	13.905
2.187	4.586
2.047	7.235
1.271	2.204
2.378	1.394
2.019	11.31
2.626	11.708
1.795	4.059
1.207	4.91
1.899	12.767
1.809	1.378
1.887	9.377
2.233	3.267
2.206	0.742
1.941	9.625
2.209	2.721
2.265	2.565
2.016	-0.183
2.234	5.357
2.278	0.075
2.168	7.061
1.958	16.2
1.737	7.462
1.215	7.381
2.442	10.335
1.671	-0.412
2.655	0.863
2.006	4.919
1.191	8.366
1.953	15.086
1.71	2.354
1.867	8.234
2.378	0.862
2.023	9.98
2.998	10.348
2.77	8.427
2.341	2.97
2.278	8.702
1.535	10.686
2.069	4.41
2.368	6.892
1.621	3.235
2.248	3.292
2.156	2.93
1.934	0.845
2.194	4.834
1.695	3.096
2.816	5.798
2.286	4.5
1.808	3.16
2.622	3.387
2.293	6.523
1.715	13.03
2.107	11.333
1.972	4.282
2.059	22.576
1.59	8.637
2.213	7.354
1.763	13.198
2.093	3.122
1.816	12.759
2.021	11.406
1.113	3.258
2.728	9.337
2.268	0.145
2.231	13.798
1.88	7.672
2.227	6.395
2.88	9.182
1.815	18.605
2.275	6.167
2.408	3.128
2.112	4.719
1.988	6.4
2.17	4.388
1.009	8.657
2.226	8.526
2.294	5.059
1.788	6.361
2.225	7.668
1.847	15.605
2.21	4.589
2.223	4.665
2.188	4.649
2.37	5.336
2.102	6.116
1.251	6.532
2.501	3.919
2.395	4.257
1.16	4.956
2.014	3.667
2.312	5.174
2.26	1.045
2.275	4.44
1.905	11.304
1.21	9.323
2.68	0.499
1.655	5.489
1.873	5.822
1.693	16.196
1.856	6.615
1.16	10.087
2.386	5.839
2.185	8.232
2.044	4.266
1.757	1.49
2.121	3.959
2.179	12.61
2.677	1.077
2.201	6.845
1.161	7.648
1.665	8.311
1.635	10.721
2.089	3.246
1.991	5.662
1.756	14.14
2.824	10.348
2.153	4.793
2.453	0.65
2.306	4.027
1.028	10.994
2.407	-0.773
1.915	13.082
0.925	7.907
2.388	6.961
2.562	4.706
2.481	5.088
1.763	5.568
1.755	6.953
2.28	15.988
2.014	3.957
1.155	3.495
2.104	7.226
1.02	2.341
2.231	4.967
2.344	6.141
1.011	10.066
1.978	5.28
2.526	2.525
2.33	6.353
2.166	2.1
1.845	12.064
2.135	1.917
1.987	1.437
2.212	4.331
2.389	-0.516
2.093	2.133
1.98	18.371
1.621	10.429
1.896	6.533
2.133	0.578
2.294	7.368
1.999	3.832
1.93	11.109
1.701	8.119
2.015	3.679
1.886	12.731
2.654	-2.09
2.23	4.063
0.959	6.127
1.673	8.198
2.13	15.643
2.323	6.769
2.331	-0.156
2.539	5.943
1.827	4.757
1.624	1.2
2.714	5
2.083	9.959
1.989	12.308
1.445	8.114
1.601	16.078
1.833	10.025
2.192	6.626
2.758	5.792
2.046	5.71
1.979	11.143
1.678	3.879
2.256	4.125
2.128	3.845
1.988	8.63
1.143	10.461
2.344	2.491
2.19	8.73
1.962	-1.544
1.68	-0.176
2.266	4.979
1.888	0.436
2.157	4.873
2.352	6.982
1.868	5.302
1.038	8.91
2.234	9.38
2.327	4.133
1.732	5.72
2.299	7.481
2.124	13.475
1.136	9.577
1.875	10.356
2.363	9.092
2.103	15.054
2.211	2.186
1.593	4.988
2.254	12.84
1.379	3.226
2.148	5.764
2.3	6.634
2.099	4.287
2.167	5.311
2.029	15.263
1.789	0.936
1.404	11.327
2.373	13.522
2.384	7.71
1.059	13.511
2.652	2.277
2.026	1.225
2.317	2.248
1.356	2.004
2.38	20.663
1.966	16.113
2.028	10.813
1.173	7.498
2.264	16.238
2.441	6.663
1.862	10.731
2.736	3.958
1.074	6.861
2.185	2.08
2.187	4.703
1.792	9.162
1.711	12.231
2.083	-0.665
2.469	1
1.732	9.897
2.495	2.119
1.194	5.267
2.129	11.83
2.486	14.63
2.022	5.636
1.178	7.478
2.517	1.019
1.161	3.868
2.336	4.43
2.191	1.309
1.864	9.255
2.129	8.282
1.98	15.862
2.193	8.382
1.205	12.995
2.832	5.065
2.209	6.098
2.145	3.181
1.813	10.686
2.047	5.375
2.329	3.965
1.69	1.559
1.728	13.002
2.087	11.4
1.474	8.313
1.854	15.755
1.34	3.255
2.363	4.095
2.196	9.717
2.585	0.202
1.692	0.84
1.443	4.999
1.748	9.856
2.117	4.255
2.072	4.288
2.038	8.845
2.565	16.773
2.176	4.028
2.695	11.215
2.378	17.413
1.074	7.535
2.002	7.408
2.218	3.964
1.582	9.073
1.19	10.543
2.248	1.661
2.058	6.809
1.732	6.838
1.569	6.919
1.87	4.314
2.683	0.677
2.188	2.117
2.787	17.65
2.368	8.076
2.139	4.632
1.742	10.751
1.632	2.655
1.865	16.342
1.937	12.117
1.687	0.633
2.488	9.541
2.451	7.116
1.685	4.729
1.96	8.633
1.981	6.408
2.367	14.162
1.65	5.685
1.114	10.114
2.509	6.026
2.204	12.052
2.01	5.084
1.476	-2.155
2.182	7.259
1.191	2.639
2.183	4.217
2.176	5.716
0.961	6.158
1.727	0.224
2.308	11.951
1.879	9.902
2.039	5.311
1.542	18.145
2.155	0.58
1.304	3.172
1.435	-0.274
1.776	4.552
1.628	19.066
1.874	0.565
1.204	4.231
2.309	10.335
2.591	3.412
1.221	8.526
1.136	7.606
1.284	5.147
2.225	2.593
2.158	13.236
1.88	15.748
2.784	7.951
2.17	0.795
2.438	3.552
2.602	3.637
2.059	10.405
2.788	7.334
2.365	6.499
1.704	6.371
1.16	3.587
2.336	13.211
2.424	9.892
1.271	5.844
2.343	12.896
1.765	9.136
2.196	5.631
2.671	-0.355
1.679	21.307
2.082	18.257
0.929	5.952
2.682	0.404
1.691	14.608
1.217	7.563
2.843	3.65
2.145	10.489
2.616	2.172
1.903	8.543
1.187	6.942
2.209	2.874
2.024	5.209
2.286	-0.065
2.126	3.646
2.437	7.184
2.368	3.854
2.184	-0.185
1.167	5.472
2.368	3.474
1.783	8.349
2.177	4.358
1.87	4.7
1.953	-0.836
1.194	6.07
2.21	4.885
1.937	14.082
2.351	2.887
2.139	4.501
1.656	6.021
2.173	6.812
1.911	17.221
2.071	8.804
2.041	-0.656
2.754	7.633
2.103	7.512
1.739	9.951
2.391	1.003
1.751	7.002
2.044	-1.912
2.055	6.18
2.321	6.525
2.108	11.126
2.224	6.833
2.456	3.065
2.39	6.629
2.065	5.138
2.342	13.451
2.253	0.939
1.075	6.115
1.505	7.21
1.036	9.962
2.691	14.846
2.296	4.881
2.342	13.055
2.607	4.528
2.475	22.158
1.997	7.277
2.218	7.566
2.282	3.852
2.287	5.664
2.642	5.097
2.382	0.904
1.037	8.712
2.107	7.663
1.519	10.19
2.008	15.709
1.661	4.219
2.306	8.233
2.253	4.585
2.536	2.938
1.967	5.872
2.677	-0.658
2.601	5.514
1.357	1.362
2.231	13.021
1.633	7.284
1.43	1.983
1.961	8.343
2.216	-0.266
1.06	5.702
1.844	11.451
2.305	16.712
2.189	11.95
1.946	11.567
2.291	2.9
2.226	4.78
1.7	3.792
2.097	9.477
1.751	5.661
2.049	5.464
2.394	8.386
2.344	5.894
2.162	5.216
2.328	1.415
1.33	4.643
2.617	1.058
2.335	3.104
2.259	5.949
2.03	10.715
2.018	6.08
2.295	6.262
1.149	5.58
2.518	17.501
1.939	10.175
2.287	3.93
2.406	14.527
1.789	8.009
2.208	9.099
2.144	5.315
2.135	5.43
2.544	10.977
2.373	7.271
2.182	10.097
1.163	2.143
2.401	17.038
2.23	4.709
1.67	10.194
2.282	4.132
2.168	2.767
2.335	11.37
1.784	9.428
1.686	2.082
2.382	7.861
1.842	11.013
2.212	10.71
2.162	5.684
1.073	8.014
1.828	2.48
1.663	3.897
2.182	9.902
2.16	4.73
1.759	5.401
2.729	12.935
2.186	4.056
1.932	17.733
2.587	0.663
1.817	2.773
2.21	3.285
2.098	3.05
2.217	1.088
2.284	14.366
2.188	1.483
2.445	1.875
2.614	0.26
2.001	10.933
1.529	10.18
1.844	15.495
2.747	0.796
2.51	4.239
2.318	3.61
2.073	3.007
1.771	14.146
2.26	5.941
2.198	6.341
1.19	3.423
1.182	7.195
1.893	11.779
2.227	1.863
2.575	12.997
2.155	4.398
2.218	2.916
1.203	10.349
1.64	5.644
2.116	7.192
2.02	4.743
1.212	3.612
2.174	5.239
2.503	4.897
1.738	26.223
1.929	9.605
1.765	8.713
2.222	4.917
1.624	4.723
2.203	4.192
2.096	8.765
1.2	11.856
2.312	6.398
1.13	8.595
1.838	15.084
2.055	3.7
1.965	10.918
2.145	2.252
1.189	8.107
2.33	9.137
2.443	3.623
1.166	12.27
2.004	7.765
1.651	5.978
2.695	10.44
2.221	6.19
1.852	7.867
2.236	7.032
2.184	12.301
2.194	6.738
2.226	6.703
2.048	6.1
2.81	4
1.204	3.208
2.174	6.639
2.517	2.825
1.293	7.794
2.219	4.429
1.082	9.892
1.194	7.25
2.316	8.342
2.224	4.84
2.14	3.929
2.018	6.353
2.096	9.273
1.18	18.64
2.302	3.708
2.135	4.412
1.506	8.015
2.134	4.489
2.216	6.851
2.064	16.701
2.611	6.189
1.389	3.008
2.166	0.614
1.75	3.063
2.429	9.392
1.934	5.932
1.134	8.889
2.002	8.434
2.218	0.78
2.383	7.868
2.129	3.03
2.388	1.318
2.099	14.644
1.795	11.132
2.388	7.596
2.243	17.168
2.272	6.079
2.239	3.318
2.354	3.461
2.35	2.684
2.362	2.734
1.198	5.318
2.856	4.298
1.704	2.572
2.381	9.972
1.57	2.272
2.021	4.188
2.297	2.831
2.443	1.646
1.923	0.677
2.169	2.963
2.498	2.442
2.08	15.071
1.629	5.813
1.975	1.059
2.527	2.066
2.592	-0.484
2.092	5.599
2.571	0.126
2.233	7.255
1.648	0.918
2.484	0.418
2.418	23.696
2.391	13.673
2.279	6.22
1.839	6.854
2.036	4.601
2.502	14.348
2.091	10.71
1.864	14.488
1.02	3.451
2.572	4.401
1.745	5.638
2.237	5.431
1.059	11.224
2.023	7.419
2.171	11.805
2.143	4.773
2.752	4.644
1.172	14.527
2.418	11.395
2.63	6.103
2.062	-2.512
1.81	8.899
1.797	19.782
2.191	2.8
2.414	3.245
1.779	14.925
2.222	7.968
[truncated: 5,715 more rows]
