# Supplementary material for: Anchor extension: a structure-guided approach to design cyclic peptides targeting enzyme active sites
Source: Nat Commun. 2021 Jun 7;12:3384. doi: 10.1038/s41467-021-23609-8 (PMC8185074; doi:10.1038/s41467-021-23609-8)
Supplement: Supplementary file 7 — Source Data [file 41467_2021_23609_MOESM7_ESM.zip › HDACActivity_RawData.xlsx]

## Sheet: HDAC1
Round 1
Conc. (M)	des1.1.0_t1	des1.1.0_t2	des1.1.1_t1	des1.1.1_t2	des1.1.2_t1	des1.1.1_t2
1e-05	20784.2	14494.2	15448.9	6031	76959.2	75756.2
3.33333e-06	63841.2	53160.2	53776.9	31360	193861	212785
1.11111e-06	173781	153537	152129	83277	410794	394690
3.7037e-07	422237	392419	243491	191722	669526	674314
1.23457e-07	723204	656726	509662	396625	886094	871898
4.11523e-08	1.03912e+06	863645	677146	657201	1.03992e+06	1.0686e+06
1.37174e-08	1.17473e+06	1.0372e+06	648866	876365	1.04835e+06	1.09174e+06
4.57247e-09	1.18203e+06	1.06538e+06	723834	981941	1.10675e+06	1.14674e+06
1.52416e-09	1.28341e+06	1.08414e+06	760286	1050479	1.17828e+06	1.15622e+06
5.08053e-10	1.23994e+06	1.1111e+06	712167	1083035	1.17709e+06	1.17957e+06
DMSO	1.15202e+06	1.07975e+06	894077	1072049	1.15362e+06	1.13007e+06
Round2
Conc. (M)	des2.1.0_t1	des2.1.0_t2	des2.1.1_t1	des2.1.1_t2	des2.2.0_t1	des2.2.0_t2
1e-05	2361.18	-1066.82	-3296	-5	393754	398456
3.33333e-06	10147.2	8024.18	5417	8523	631956	567009
1.11111e-06	35066.2	30452.2	15027	19517	771529	714587
3.7037e-07	106445	96156.2	47109	41206	777508	771678
1.23457e-07	229823	221730	121250	94143	815475	811874
4.11523e-08	447049	424224	257706	221039	776525	821518
1.37174e-08	719453	647364	426941	417070	879707	762845
4.57247e-09	905513	862794	716596	664253	820973	805068
1.52416e-09	1.05452e+06	936834	888087	854689	835131	788807
5.08053e-10	1.05626e+06	1.08029e+06	1042274	995234	825935	859992
DMSO	1.06264e+06	1.09154e+06	1092881	1030876	691279	759833
Round3
Conc. (M)	des3.1.0_t1	des3.1.0_t2	des3.2.0_t1	des3.2.0_t2	des3.3.0_t1	des3.3.0_t2	des3.3.2_t1	des3.3.2_t2		Conc. (M)	des3.3.1_t1	des3.3.1_t2
1e-05	22305.3	40732.3	6879.1	13195.1	-4800	-3873	-3669.82	-2353.82		1e-06	15410	7555
3.33333e-06	76346.3	86885.3	5414.1	71512.1	607	-4309	-145.818	553.182		3.33333e-07	46006	42579
1.11111e-06	248828	188355	15681.1	17023.1	2177	-253	4782.18	9955.18		1.11111e-07	112128	105674
3.7037e-07	352482	387684	43835.1	48469.1	15634	12015	23030.2	25866.2		3.7037e-08	265387	253770
1.23457e-07	589648	563314	105768	119634	54275	48573	57665.2	65603.2		1.23457e-08	518542	461507
4.11523e-08	725312	693516	232687	230743	135964	127321	135985	145018		4.11523e-09	789498	714925
1.37174e-08	723592	777320	394902	405998	293429	283035	319280	328811		1.37174e-09	889775	866345
4.57247e-09	787632	874002	541760	549964	497448	506253	501172	529388		4.57247e-10	1015951	1019110
1.52416e-09	783325	856547	661171	675285	733525	695262	720477	765761		1.52416e-10	1024825	1088311
5.08053e-10	778120	831348	765071	710125	818613	835140	876093	923871		5.08053e-11	1072870	1116290
DMSO	783943	819176	918672	837464	1019522	1039060	1.06214e+06	1.0641e+06		DMSO	1098544	1122311
Round 4
Conc. (M)	des4.1.0_t1*	des4.1.0_t2*	des4.2.0_t1	des4.2.0_t2	des4.3.1_t1	des4.3.1_t2
1e-05	764.556	42.5556	11630	12995	61311.6	56615.6
3.33333e-06	17701.6	11849.6	45545	50745	212161	198550
1.11111e-06	72646.6	40073.6	76613	123433	524367	474109
3.7037e-07	193534	155666	212662	215699	878996	808933
1.23457e-07	531723	406309	411114	418507	1.05166e+06	1.03659e+06
4.11523e-08	733473	658176	634511	682055	1.14721e+06	1.2352e+06
1.37174e-08	925044	865901	880188	934141	1.21595e+06	1.29596e+06
4.57247e-09	1.01586e+06	988230	995614	978150	1.22493e+06	1.14857e+06
1.52416e-09	1.0998e+06	1.07223e+06	1108126	1086586	1.35121e+06	1.24067e+06
5.08053e-10	1.22539e+06	1.04199e+06	1100683	1179300	1.21933e+06	1.17174e+06
DMSO	1.14691e+06	1.04659e+06	1132850	1205028	1.25772e+06	1.17405e+06
* Peptide was dissolved in water due to instability in DMSO

## Sheet: HDAC2
Round1
Conc.(M)	des1.1.0_t1	des1.1.0_t2	des1.1.1_t1	des1.1.1_t2	des1.1.2_t1	des1.1.1_t2
1e-05	26927	32005	51388.9	14968	101836	125805
3.33333e-06	102737	85727	91274.9	50966	281419	290733
1.11111e-06	219707	218492	176321	126866	502310	538470
3.7037e-07	469170	506124	346891	278378	724069	721273
1.23457e-07	761586	802228	517115	516299	836305	894066
4.11523e-08	943203	906297	680634	655155	1007771	1006085
1.37174e-08	1027147	1098979	670648	890041	962979	1053583
4.57247e-09	1010930	1048769	833526	959526	1082856	1006135
1.52416e-09	1105616	1105020	768698	986775	1015460	1075763
5.08053e-10	1134293	1187103	761364	1054303	1067045	1109287
DMSO	1034309	1076724	801636	956985	1073053	1109251
Round2
Conc. (M)	des2.1.0_t1	des2.1.0_t2	des2.1.1_t1	des2.1.1_t2	des2.2.0_t1	des2.2.0_t2
1e-05	8775	5752	-452	-1036	686926	755168
3.33333e-06	26370	19470	19780	13124	690169	996724
1.11111e-06	59204	55653	33890	38279	808545	1.10076e+06
3.7037e-07	153888	158440	88233	84596	822571	1.06138e+06
1.23457e-07	287500	296559	186095	182790	837329	1.00569e+06
4.11523e-08	557731	531503	374430	356371	840443	955487
1.37174e-08	771007	731853	599694	552663	715440	821926
4.57247e-09	870100	861014	827090	782443	679123	728514
1.52416e-09	900838	951179	969892	886346	554743	656599
5.08053e-10	1022928	990162	1119506	1036443	632244	668167
DMSO	956173	1002816	1089661	1057393	663448	642240
Round3
Conc.(M)	des3.1.0_t1	des3.1.0_t2	des3.2.0_t1	des3.2.0_t2	des3.3.0_t1	des3.3.0_t2	des3.3.2_t1	des3.3.2_t2		Conc. (M)	des3.3.1_t1	des3.3.1_t2		Conc.(M)	des3.2.1	des3.2.2	des3.2.3	des3.2.4	des3.2.5
1e-05	59407.6	72666.6	1511.6	-1142.4	477	1675	-5196.38	9434.62		1e-06	33408	20115		0.0001	-15289.6	-4268.6	-5450.6	-2072.6	-10023.6
3.33333e-06	217345	176595	7083.6	9791.6	4470	4608	42113.6	42191.6		3.33333e-07	99662	91701		3.33333e-05	-16790.6	2475.4	-6485.6	-5430.6	-4060.6
1.11111e-06	433904	343376	21462.6	39151.6	14603	9309	108774	107186		1.11111e-07	236730	242180		1.11111e-05	-23951.6	-14366.6	9351.4	877.4	-3663.6
3.7037e-07	565181	599514	67288.6	90335.6	36800	36170	220788	241649		3.7037e-08	494195	473509		3.7037e-06	-24224.6	-4938.6	14111.4	-8110.6	7985.4
1.23457e-07	657996	873444	159256	200880	97029	94020	463268	483276		1.23457e-08	774356	764329		1.23457e-06	-21365.6	11038.4	43089.4	16887.4	23341.4
4.11523e-08	715436	918076	298250	342467	225523	228691	723125	714066		4.11523e-09	948142	1005576		4.11523e-07	-11556.6	53554.4	108020	83192.4	87059.4
1.37174e-08	729280	826208	434544	493190	435696	450995	957627	945143		1.37174e-09	1033572	1142758		1.37174e-07	10893.4	208896	221246	156676	186535
4.57247e-09	697486	737052	549019	681459	666850	663042	1.1533e+06	1.14608e+06		4.57247e-10	1113632	1221209		4.57247e-08	57386.4	251462	311212	254992	320609
1.52416e-09	589537	821627	637642	703440	854281	868338	1.18228e+06	1.15158e+06		1.52416e-10	1093848	1228270		1.52416e-08	141189	334941	372915	359436	378556
5.08053e-10	616136	674996	711005	778161	966651	952144	1.22216e+06	1.30356e+06		5.08053e-11	1186904	1232500		5.08053e-09	238262	385412	432193	399941	410566
DMSO	639827	672850	694590	771732	1006977	1089863	1.28174e+06	1.30105e+06		DMSO	1140952	1129124		DMSO	435018	481288	492349	485918	473865
Round4
Conc. (M)	des4.1.0_t1*	des4.1.0_t2*	des4.2.0_t1	des4.2.0_t2	des4.3.1_t1	des4.3.1_t2	des4.3.1.1_t1	des4.3.1.1_t2	des4.3.1.2_t1	des4.3.1.2_t2	des4.3.1.3_t1	des4.3.1.3_t2
1e-05	-10518.8	-26564.8	20394.2	38836.2	97978.6	118920	1283086	1486401	1.14884e+06	1.12493e+06	193929	207672
3.33333e-06	20013.2	16353.2	208395	205670	321418	369190	1631295	1725891	1.48965e+06	1.39711e+06	507679	555133
1.11111e-06	79842.2	48499.2	480221	475819	710265	678505	1660902	1799195	1.65473e+06	1.70457e+06	922315	983057
3.7037e-07	220224	182542	726508	767311	905304	972905	1679365	1920676	1.73366e+06	1.63922e+06	1.32333e+06	1.3969e+06
1.23457e-07	872533	734242	1.08394e+06	1.07363e+06	1.05089e+06	1.07362e+06	1764651	1879798	1.69469e+06	1.70826e+06	1.47359e+06	1.60075e+06
4.11523e-08	1.42119e+06	1.35542e+06	1.35843e+06	1.26265e+06	1.00298e+06	1.2043e+06	1853084	2007168	1.74308e+06	1.73277e+06	1.56937e+06	1.73847e+06
1.37174e-08	1.71555e+06	1.67466e+06	1.58633e+06	1.58037e+06	1.08928e+06	1.1887e+06	1818162	1980324	1.88333e+06	1.68521e+06	1.73602e+06	1.72138e+06
4.57247e-09	1.96926e+06	1.79337e+06	1.67902e+06	1.64613e+06	1.15815e+06	1.12791e+06	1817065	1855125	1.82864e+06	1.69819e+06	1.70659e+06	1.63256e+06
1.52416e-09	1.95564e+06	1.83894e+06	1.73089e+06	1.74545e+06	1.28358e+06	1.14676e+06	1787655	1860263	1.92022e+06	1.7702e+06	1.80731e+06	1.80931e+06
5.08053e-10	1.86528e+06	1.80763e+06	1.77585e+06	1.81658e+06	1.18581e+06	1.1379e+06	1872757	1875796	1.91689e+06	1.8626e+06	1.69834e+06	1.73001e+06
DMSO	1.67242e+06	1.78983e+06	1.76406e+06	1.80718e+06	1.1877e+06	1.16897e+06	1861610	1842505	1.80058e+06	1.77472e+06	1.68253e+06	1.65817e+06
* Peptide was dissolved in water due to instability in DMSO

## Sheet: HDAC3
Round 1
Conc. (M)	des1.1.0_t1	des1.1.0_t2	des1.1.1_t1	des1.1.1_t2	des1.1.2_t1	des1.1.1_t2
1e-05	5470.5	9473.5	45805.9	14608.5	22366	28036
3.33333e-06	23718.5	26033.5	128090	52785.5	60464	75311
1.11111e-06	58801.5	66089.5	200334	152988	160146	169863
3.7037e-07	182062	201748	393148	276336	337153	370273
1.23457e-07	406610	410292	623414	515218	601268	647315
4.11523e-08	761010	799166	758574	884894	888364	955001
1.37174e-08	1.18182e+06	1.19787e+06	834270	1.06363e+06	1087451	1180450
4.57247e-09	1.24953e+06	1.27748e+06	936051	1.21743e+06	1250419	1366716
1.52416e-09	1.43299e+06	1.44807e+06	943875	1.41661e+06	1408573	1435816
5.08053e-10	1.53786e+06	1.47235e+06	935427	1.31526e+06	1404307	1501165
DMSO	1.43004e+06	1.4814e+06	940193	1.3153e+06	1409242	1525526
Round2
Conc. (M)	des2.1.0_t1	des2.1.0_t2	des2.1.1_t1	des2.1.1_t2	des2.2.0_t1	des2.2.0_t2
1e-05	14718.5	13800.5	7144	5841	556301	606764
3.33333e-06	35859.5	35980.5	22832	23560	841514	795799
1.11111e-06	92062.5	96956.5	51390	54678	913376	1.01607e+06
3.7037e-07	254332	260454	127387	114572	980314	1.162e+06
1.23457e-07	462932	478168	246556	273031	993017	1.39146e+06
4.11523e-08	754530	801620	487885	457810	1.03328e+06	1.09401e+06
1.37174e-08	1.05471e+06	1.11413e+06	687389	738917	1.02064e+06	1.08509e+06
4.57247e-09	1.23552e+06	1.31911e+06	1034207	1052923	1.03253e+06	1.05072e+06
1.52416e-09	1.36885e+06	1.24634e+06	1292643	1253696	1.0129e+06	1.05904e+06
5.08053e-10	1.39067e+06	1.40966e+06	1393662	1455609	965053	1.02218e+06
DMSO	1.34176e+06	1.4445e+06	1491742	1521425	868387	958537
Round3
Conc. (M)	des3.1.0_t1	des3.1.0_t2	des3.2.0_t1	des3.2.0_t2	des3.3.0_t1	des3.3.0_t2	des3.3.1_t1	des3.3.1_t2	des3.3.2_t1	des3.3.2_t2		Conc.(M)	des3.2.1	des3.2.2	des3.2.3	des3.2.4	des3.2.5
1e-05	46435.6	68833.6	12580.1	9877.11	2512	-2896	-3009.92	-2974.92	1349.08	13033.1		0.0001	4945.4	-6053.6	-2516.6	-9401.6	-14417.6
3.33333e-06	127237	217535	37971.1	897.111	6604	4461	-4594.92	4931.08	5615.08	11348.1		3.33333e-05	-1823.6	-4226.6	-3077.6	-3893.6	-3998.6
1.11111e-06	407446	414242	20339.1	15819.1	18262	16341	-3311.92	10427.1	13241.1	19338.1		1.11111e-05	1345.4	-11160.6	10652.4	593.4	6191.4
3.7037e-07	580195	672322	33414.1	39475.1	-1088	44993	9528.08	17560.1	31912.1	36843.1		3.7037e-06	1502.4	1558.4	21718.4	11659.4	13003.4
1.23457e-07	842197	849517	66046.1	97510.1	113234	112802	21751.1	40450.1	65851.1	70894.1		1.23457e-06	4901.4	10756.4	53241.4	35444.4	36941.4
4.11523e-08	931839	959771	137717	160200	285521	280463	66179.1	74103.1	99537.1	110677		4.11523e-07	31783.4	52473.4	159039	78893.4	93966.4
1.37174e-08	932057	998355	231172	243376	535137	533324	79797.1	111435	115835	143049		1.37174e-07	80070.4	132602	318946	204357	210610
4.57247e-09	999086	1.03784e+06	300960	318436	812603	802282	114353	144441	154723	175250		4.57247e-08	124103	225323	356298	259781	285917
1.52416e-09	936917	1.04018e+06	348722	363589	1037429	1029882	143913	186935	212215	246619		1.52416e-08	199714	309763	410939	337866	383928
5.08053e-10	932822	1.01327e+06	462606	403263	1210469	1229594	223427	239829	237575	253034		5.08053e-09	272690	395913	448538	427232	409923
DMSO	899048	985696	504882	504882	1406647	1452038	285885	278696	282993	280637		DMSO	477801	464330	528746	514230	516995
Round 4
Conc. (M)	des4.1.0_t1*	des4.1.0_t2*	des4.2.0_t1	des4.2.0_t2	des4.3.1_t1	des4.3.1_t2
1e-05	-1388.44	156.556	26421.5	22358.5	46114.8	35377.8
3.33333e-06	16524.6	4897.56	71799.5	63218.5	172249	152173
1.11111e-06	49543.6	53051.6	160928	163740	372696	416274
3.7037e-07	191695	162137	296380	296142	787295	779442
1.23457e-07	403506	392664	525206	581690	1.04537e+06	1.0707e+06
4.11523e-08	681441	656036	806772	863980	1.31825e+06	1.24917e+06
1.37174e-08	878874	905094	1.07694e+06	1.11127e+06	1.25044e+06	1.30053e+06
4.57247e-09	1.00745e+06	1.02266e+06	1.18273e+06	1.31351e+06	1.27868e+06	1.13644e+06
1.52416e-09	1.05153e+06	1.00976e+06	1.18606e+06	1.35985e+06	1.12142e+06	1.27497e+06
5.08053e-10	1.09468e+06	1.12952e+06	1.34582e+06	1.39491e+06	1.0993e+06	1.14087e+06
DMSO	1.14308e+06	1.19823e+06	1.39723e+06	1.40101e+06	1.20436e+06	1.17445e+06
* Peptide was dissolved in water due to instability in DMSO

## Sheet: HDAC6
Round1
Conc.(M)	des1.1.0_t1	des1.1.0_t2	des1.1.1_t1	des1.1.1_t2	des1.1.2_t1	des1.1.1_t2
1e-05	8262.45	-131.545	2105	2140.45	10576.5	8871.45
3.33e-06	12160.5	5788.45	30608	8907.45	16992.5	18043.5
1.11e-06	22357.5	16681.5	66521	22362.5	35009.5	36097.5
3.7e-07	52219.5	39167.5	121302	45275.5	72135.5	69469.5
1.23e-07	128420	107875	195275	111620	150676	160752
4.12e-08	251632	228170	327835	217932	256776	258484
1.37e-08	427941	374868	384422	355429	391207	369626
4.57e-09	511649	482006	470518	472349	497632	480374
1.52e-09	599157	570644	513045	553965	551447	564641
5.08e-10	622162	563120	541421	570888	597163	586309
DMSO	635596	622164	606297	592536	646482	682379
Round2
Conc. (M)	des2.1.0_t1	des2.1.0_t2	des2.1.1_t1	des2.1.1_t2	des2.2.0_t1	des2.2.0_t2
1e-05	11243.5	1739.45	-77	-1621	16305.4	24452.4
3.33333e-06	12962.5	9723.45	6654	2213	43855.4	31435.4
1.11111e-06	28172.5	21097.5	12750	10889	83235.4	80880.4
3.7037e-07	70613.5	63583.5	27729	16335	128192	121991
1.23457e-07	158713	131097	59972	56137	144589	161069
4.11523e-08	283586	230477	104749	101798	140481	177888
1.37174e-08	435775	375237	194975	185826	141422	164330
4.57247e-09	537641	486475	322592	306483	138901	160834
1.52416e-09	580209	526073	455139	435218	132716	164682
5.08053e-10	609077	536924	505663	482059	128639	162548
DMSO	619176	577049	541227	512209	159179	156122
Round3
Conc. (M)	des3.1.0_t1	des3.1.0_t2	des3.2.0_t1	des3.2.0_t2	des3.3.0_t1	des3.3.0_t2	des3.3.1_t1	des3.3.1_t2	des3.3.2_t1	des3.3.2_t2		Conc.(M)	des3.2.1	des3.2.2	des3.2.3	des3.2.4	des3.2.5
1e-05	11537.4	13038.4	114	-3304	1082	3074	557.364	-138.636	4919.36	11160.4		0.0001	645.5	-3876.5	-2581.5	-2800.5	-6595.5
3.33333e-06	37434.4	38190.4	2585	8382	6067	9160	4544.36	5827.36	17058.4	23664.4		3.33333e-05	-369.5	-7055.5	-4051.5	-562.5	-7166.5
1.11111e-06	76742.4	90822.4	6770	26478	14761	9138	10535.4	12694.4	36358.4	57664.4		1.11111e-05	1149.5	-6539.5	-3977.5	-1848.5	-4176.5
3.7037e-07	143033	130317	23887	44892	29113	24903	20428.4	19976.4	56911.4	59137.4		3.7037e-06	4903.5	-2767.5	-155.5	-1988.5	1735.5
1.23457e-07	159657	168002	65193	95673	69569	67625	31520.4	38979.4	87292.4	92313.4		1.23457e-06	16938.5	6037.5	13035.5	4373.5	2488.5
4.11523e-08	144961	163766	144965	197722	127794	146369	50772.4	68185.4	109987	139345		4.11523e-07	21781.5	9147.5	35302.5	12735.5	17453.5
1.37174e-08	160112	166776	281132	277436	247820	256494	82998.4	93685.4	132924	147128		1.37174e-07	59209.5	41114.5	88974.5	43764.5	40407.5
4.57247e-09	147758	164399	425362	424182	371807	344156	115536	120171	154595	159113		4.57247e-08	115236	67151.5	190802	97832.5	101146
1.52416e-09	119928	158551	546207	494131	442155	444666	115704	134545	139794	160971		1.52416e-08	207278	150172	277186	190706	187930
5.08053e-10	111941	129043	540754	545860	503155	502833	151999	154121	159574	170452		5.08053e-09	328836	263904	349652	278124	300972
DMSO	159997	158802	580811	561681	530373	524787	149547	164119	153395	164092		DMSO	446960	469750	414558	422384	414704
Round4
Conc. (M)	des4.1.0_t1*	des4.1.0_t2*	des4.2.0_t1	des4.2.0_t2	des4.3.1_t1	des4.3.1_t2	des4.3.1.1_t1	des4.3.1.1_t2	des4.3.1.2_t1	des4.3.1.2_t2	des4.3.1.3_t1	des4.3.1.3_t2
1e-05	7877.25	-8059.75	-7054.75	-3081.75	5753.75	4633.75	121881	130414	342990	304678	-1434.8	8169.2
3.33333e-06	8242.25	-3633.75	43007.2	45218.2	6045.75	6919.75	268413	332099	689811	662211	-1404.8	24989.2
1.11111e-06	16871.2	12343.2	103285	106610	10292.8	17465.8	580651	615445	1.09132e+06	1.07898e+06	31133.2	32571.2
3.7037e-07	49535.2	45420.2	181567	190636	48260.8	37033.8	971918	981413	1.44031e+06	1.36784e+06	60632.2	66340.2
1.23457e-07	204372	163263	299609	290391	97344.8	90887.8	1.295e+06	1.44054e+06	1.594e+06	1.55604e+06	145819	156860
4.11523e-08	772837	534957	459108	432840	179198	202702	1.45908e+06	1.64861e+06	1.63014e+06	1.64916e+06	363100	336992
1.37174e-08	1.87146e+06	1.63365e+06	820280	820159	307015	326589	1.52001e+06	1.75681e+06	1.69012e+06	1.6412e+06	703698	730719
4.57247e-09	2.46611e+06	2.16807e+06	1.11158e+06	1.10794e+06	433664	442171	1.57033e+06	1.72894e+06	1.71053e+06	1.67115e+06	1.0717e+06	1.05181e+06
1.52416e-09	2.51883e+06	2.65529e+06	1.55805e+06	1.5273e+06	510826	490649	1.62837e+06	1.67737e+06	1.701e+06	1.77085e+06	1.27843e+06	1.35464e+06
5.08053e-10	2.60317e+06	2.40161e+06	1.90436e+06	1.82875e+06	531205	556727	1.62058e+06	1.73362e+06	1.7978e+06	1.73938e+06	1.59763e+06	1.55494e+06
DMSO	2.27039e+06	2.34908e+06	2.28471e+06	2.34173e+06	528886	633676	1.58074e+06	1.73825e+06	1.67452e+06	1.70664e+06	1.56722e+06	1.57168e+06
* Peptide was dissolved in water due to instability in DMSO

## Sheet: HDAC8
Round 1
Conc. (M)	des1.1.0_t1	des1.1.0_t2	des1.1.1_t1	des1.1.1_t2	des1.1.2_t1	des1.1.1_t2
1e-05	1.0237e+07	1.0258e+07	258617	8.33374e+06	2.12134e+07	2.03225e+07
3.33333e-06	2.2601e+07	2.08914e+07	289575	1.81053e+07	3.19725e+07	2.81062e+07
1.11111e-06	2.97478e+07	2.81027e+07	532680	2.64551e+07	3.76324e+07	3.28279e+07
3.7037e-07	3.98097e+07	3.99724e+07	559845	3.44404e+07	4.32403e+07	4.31577e+07
1.23457e-07	4.29946e+07	4.07262e+07	587120	3.89045e+07	4.22119e+07	3.83412e+07
4.11523e-08	4.37064e+07	4.53105e+07	916202	4.34413e+07	4.73479e+07	4.0723e+07
1.37174e-08	4.73287e+07	4.60726e+07	802422	4.4804e+07	4.80618e+07	4.17264e+07
4.57247e-09	4.68407e+07	4.60726e+07	928568	4.75801e+07	4.94711e+07	4.15211e+07
1.52416e-09	5.3395e+07	4.60726e+07	956971	4.97542e+07	5.24703e+07	4.32542e+07
5.08053e-10	5.42625e+07	4.60726e+07	688133	5.09302e+07	5.45142e+07	4.36691e+07
DMSO	4.73529e+07	4.60726e+07	884934	4.50906e+07	4.79903e+07	4.02284e+07
Round2
Conc. (M)	des2.1.0_t1	des2.1.0_t2	des2.1.1_t1	des2.1.1_t2	des2.2.0_t1	des2.2.0_t2
1e-05	3.31728e+06	3.22577e+06	964380	738285	365553	330727
3.33333e-06	8.08528e+06	7.91002e+06	6524465	5933628	572630	528648
1.11111e-06	1.43509e+07	1.32743e+07	17568030	18194235	850929	824009
3.7037e-07	2.49735e+07	2.31105e+07	36548840	38514186	865883	851036
1.23457e-07	2.97337e+07	2.97919e+07	56084359	53955732	979654	1.0065e+06
4.11523e-08	3.91798e+07	3.8239e+07	62692187	60959948	959123	1.00349e+06
1.37174e-08	3.96494e+07	3.96391e+07	68600267	68709597	1.07201e+06	1.10124e+06
4.57247e-09	4.5086e+07	4.0241e+07	71596500	73045422	938538	927098
1.52416e-09	4.83729e+07	4.36236e+07	73629892	68940487	927307	984830
5.08053e-10	4.64683e+07	4.34516e+07	76849547	76232042	862623	898356
DMSO	4.11182e+07	4.37428e+07	74838477	74560604	813005	840288
Round3
Conc. (M)	des3.1.0_t1	des3.1.0_t2	des3.2.0_t1	des3.2.0_t2	des3.3.0_t1	des3.3.0_t2	des3.3.1_t1	des3.3.1_t2	des3.3.2_t1	des3.3.2_t2
1e-05	177071	217357	72943.1	56701.1	3368853	3591149	1.76481e+06	2.65034e+06	1.76481e+06	2.65034e+06
3.33333e-06	396779	364112	112664	115087	9237748	9924968	5.82527e+06	6.93513e+06	5.82527e+06	6.93513e+06
1.11111e-06	702584	678372	250170	285593	19092710	19245769	1.27092e+07	1.04507e+07	1.27092e+07	1.04507e+07
3.7037e-07	821171	831364	541430	601781	32318430	31976749	2.14285e+07	1.88091e+07	2.14285e+07	1.88091e+07
1.23457e-07	829409	942877	1.01212e+06	1.07982e+06	48753362	48185288	2.69462e+07	2.64507e+07	2.69462e+07	2.64507e+07
4.11523e-08	888545	997244	1.33689e+06	1.5534e+06	62006469	64172920	3.40705e+07	3.45267e+07	3.40705e+07	3.45267e+07
1.37174e-08	914161	1.06522e+06	1.54705e+06	1.6874e+06	66023846	73287325	3.97694e+07	3.76099e+07	3.97694e+07	3.76099e+07
4.57247e-09	750196	946901	1.66687e+06	1.77661e+06	70239530	73342716	4.23506e+07	4.36466e+07	4.23506e+07	4.36466e+07
1.52416e-09	932207	1.00224e+06	1.70011e+06	1.78233e+06	77143657	77901554	4.68873e+07	4.42778e+07	4.68873e+07	4.42778e+07
5.08053e-10	807432	990498	1.73919e+06	1.84683e+06	76131362	83199448	4.54586e+07	4.6659e+07	4.54586e+07	4.6659e+07
DMSO	830859	943466	1.65458e+06	1.84176e+06	73038600	79095279	4.6236e+07	4.27814e+07	4.6236e+07	4.27814e+07
Round 4
Conc. (M)	des4.1.0_t1*	des4.1.0_t2*	des4.2.0_t1	des4.2.0_t2	des4.3.1_t1	des4.3.1_t2
1e-05	100967	38752.3	92279.3	81671.3	-1.07831e+06	-204031
3.33333e-06	100659	171679	190039	213758	928811	1.73262e+06
1.11111e-06	234716	226734	396585	434279	952629	3.74995e+06
3.7037e-07	597298	553055	540901	562035	8.41053e+06	1.08862e+07
1.23457e-07	803512	713240	727023	752193	2.48458e+07	3.25101e+07
4.11523e-08	940975	825924	828599	842494	5.94681e+07	5.69994e+07
1.37174e-08	943537	964221	1.10764e+06	1.03141e+06	7.17328e+07	7.38425e+07
4.57247e-09	958670	869070	599790	1.02639e+06	7.93266e+07	7.81704e+07
1.52416e-09	948817	953073	1.11598e+06	1.07825e+06	7.09547e+07	8.02703e+07
5.08053e-10	1.02612e+06	927553	1.08563e+06	1.12855e+06	8.15598e+07	8.42029e+07
DMSO	908225	824350	1.08127e+06	1.0898e+06	8.3859e+07	8.01962e+07
* Peptide was dissolved in water due to instability in DMSO

## Sheet: SHA
Conc.(M)	HDAC1	HDAC2	HDAC3	HDAC4	HDAC5	HDAC6	HDAC7	HDAC8	HDAC9	HDAC10	HDAC11
1e-05	155805	210566	305013	1.81803e+06	673421	33328	490633	485885	866095	78534.6	857709
3.33333e-06	525567	523867	650146	1.65112e+06	650638	100537	551905	572309	1.25311e+06	158362	847001
1.11111e-06	648714	643731	772070	1.58904e+06	815210	230710	609377	715893	1.32419e+06	200617	1.07357e+06
3.7037e-07	713862	682189	835487	1.66179e+06	757112	381738	580293	755715	1.49525e+06	217828	1.07716e+06
1.23457e-07	748850	728862	916440	1.68292e+06	790981	527992	577915	664184	1.42405e+06	227566	1.09466e+06
4.11523e-08	763721	772929	896484	1.86301e+06	716396	574853	536345	855669	1.36264e+06	237632	1.06404e+06
1.37174e-08	768411	787686	1.02352e+06	1.56964e+06	671078	589576	439997	813063	1.25293e+06	231393	1.20932e+06
4.57247e-09	780017	735698	995503	1.55486e+06	610467	596934	413084	817878	1.40056e+06	278288	1.13403e+06
1.52416e-09	737474	708004	969054	1.60406e+06	600695	605039	431089	850527	1.32731e+06	230961	1.05104e+06
5.08053e-10	759317	743884	959845	1.55529e+06	252249	614098	366480	743919	1.25838e+06	236379	1.06117e+06
DMSO	738693	791984	874708	1.6341e+06	561545	605986	513934	811721	1.27772e+06	234300	918883
