# Supplementary material for: Anchor extension: a structure-guided approach to design cyclic peptides targeting enzyme active sites
Source: Nat Commun. 2021 Jun 7;12:3384. doi: 10.1038/s41467-021-23609-8 (PMC8185074; doi:10.1038/s41467-021-23609-8)
Supplement: Supplementary file 7 — Source Data [file 41467_2021_23609_MOESM7_ESM.zip › PeptideHPLC_RawData.xlsx]

## Sheet: des1.1.0
Time	AU
0.0053	-5.57292
0.0119667	-5.6358
0.0186333	-5.69797
0.0253	-5.75942
0.0319667	-5.82033
0.0386333	-5.88083
0.0453	-5.94103
0.0519667	-6.00111
0.0586333	-6.06114
0.0653	-6.12134
0.0719667	-6.18172
0.0786333	-6.24251
0.0853	-6.30385
0.0919667	-6.36584
0.0986333	-6.4286
0.1053	-6.49208
0.111967	-6.55633
0.118633	-6.62118
0.1253	-6.68657
0.131967	-6.75255
0.138633	-6.81907
0.1453	-6.8863
0.151967	-6.95431
0.158633	-7.02316
0.1653	-7.09295
0.171967	-7.16376
0.178633	-7.23541
0.1853	-7.30789
0.191967	-7.38102
0.198633	-7.45463
0.2053	-7.52854
0.211967	-7.60269
0.218633	-7.67696
0.2253	-7.75141
0.231967	-7.82603
0.238633	-7.90066
0.2453	-7.97528
0.251967	-8.04979
0.258633	-8.12399
0.2653	-8.19784
0.271967	-8.27122
0.278633	-8.34417
0.2853	-8.41671
0.291967	-8.48907
0.298633	-8.56131
0.3053	-8.63367
0.311967	-8.70633
0.318633	-8.77929
0.3253	-8.85266
0.331967	-8.92651
0.338633	-9.00066
0.3453	-9.07522
0.351967	-9.15003
0.358633	-9.22501
0.3653	-9.30011
0.371967	-9.37527
0.378633	-9.4505
0.3853	-9.52578
0.391967	-9.60118
0.398633	-9.67669
0.4053	-9.75251
0.411967	-9.82863
0.418633	-9.90504
0.4253	-9.98181
0.431967	-10.0589
0.438633	-10.1365
0.4453	-10.2143
0.451967	-10.2925
0.458633	-10.3711
0.4653	-10.4501
0.471967	-10.5294
0.478633	-10.6091
0.4853	-10.6894
0.491967	-10.7698
0.498633	-10.8506
0.5053	-10.9314
0.511967	-11.0124
0.518633	-11.0933
0.5253	-11.1743
0.531967	-11.2554
0.538633	-11.3367
0.5453	-11.4182
0.551967	-11.5001
0.558633	-11.5822
0.5653	-11.6647
0.571967	-11.7474
0.578633	-11.8302
0.5853	-11.9129
0.591967	-11.9954
0.598633	-12.0776
0.6053	-12.1595
0.611967	-12.2409
0.618633	-12.3218
0.6253	-12.4022
0.631967	-12.482
0.638633	-12.5614
0.6453	-12.6401
0.651967	-12.7181
0.658633	-12.7954
0.6653	-12.872
0.671967	-12.9477
0.678633	-13.0225
0.6853	-13.0962
0.691967	-13.1687
0.698633	-13.2399
0.7053	-13.3098
0.711967	-13.3783
0.718633	-13.4456
0.7253	-13.5117
0.731967	-13.5767
0.738633	-13.6408
0.7453	-13.7041
0.751967	-13.7665
0.758633	-13.828
0.7653	-13.8886
0.771967	-13.9481
0.778633	-14.0066
0.7853	-14.0638
0.791967	-14.1199
0.798633	-14.1749
0.8053	-14.2289
0.811967	-14.2822
0.818633	-14.3348
0.8253	-14.3871
0.831967	-14.4392
0.838633	-14.4914
0.8453	-14.5438
0.851967	-14.5966
0.858633	-14.6497
0.8653	-14.7033
0.871967	-14.7572
0.878633	-14.8112
0.8853	-14.865
0.891967	-14.9187
0.898633	-14.9719
0.9053	-15.0247
0.911967	-15.0768
0.918633	-15.1283
0.9253	-15.1792
0.931967	-15.2295
0.938633	-15.2789
0.9453	-15.3274
0.951967	-15.3748
0.958633	-15.4208
0.9653	-15.4653
0.971967	-15.5079
0.978633	-15.5488
0.9853	-15.5878
0.991967	-15.625
0.998633	-15.6606
1.0053	-15.6945
1.01197	-15.7269
1.01863	-15.7577
1.0253	-15.787
1.03197	-15.8147
1.03863	-15.8409
1.0453	-15.8654
1.05197	-15.8882
1.05863	-15.9092
1.0653	-15.9283
1.07197	-15.9453
1.07863	-15.9599
1.0853	-15.9717
1.09197	-15.9803
1.09863	-15.9853
1.1053	-15.9858
1.11197	-15.9814
1.11863	-15.9715
1.1253	-15.9553
1.13197	-15.932
1.13863	-15.9011
1.1453	-15.8617
1.15197	-15.813
1.15863	-15.7542
1.1653	-15.6845
1.17197	-15.6032
1.17863	-15.5098
1.1853	-15.4035
1.19197	-15.2839
1.19863	-15.1505
1.2053	-15.0029
1.21197	-14.841
1.21863	-14.6646
1.2253	-14.4737
1.23197	-14.2683
1.23863	-14.0484
1.2453	-13.8143
1.25197	-13.5664
1.25863	-13.3051
1.2653	-13.0309
1.27197	-12.7444
1.27863	-12.4463
1.2853	-12.1374
1.29197	-11.8183
1.29863	-11.4902
1.3053	-11.1537
1.31197	-10.8098
1.31863	-10.4593
1.3253	-10.103
1.33197	-9.7419
1.33863	-9.37659
1.3453	-9.00805
1.35197	-8.63707
1.35863	-8.2646
1.3653	-7.89154
1.37197	-7.51871
1.37863	-7.14707
1.3853	-6.77729
1.39197	-6.41006
1.39863	-6.04582
1.4053	-5.68515
1.41197	-5.32824
1.41863	-4.97544
1.4253	-4.62693
1.43197	-4.28295
1.43863	-3.94362
1.4453	-3.6093
1.45197	-3.28004
1.45863	-2.95621
1.4653	-2.63786
1.47197	-2.32518
1.47863	-2.01845
1.4853	-1.71787
1.49197	-1.42378
1.49863	-1.1366
1.5053	-0.856757
1.51197	-0.584781
1.51863	-0.32115
1.5253	-0.0662804
1.53197	0.179529
1.53863	0.416219
1.5453	0.64373
1.55197	0.862181
1.55863	1.07157
1.5653	1.27149
1.57197	1.46055
1.57863	1.63633
1.5853	1.7947
1.59197	1.92994
1.59863	2.0349
1.6053	2.10166
1.61197	2.1227
1.61863	2.09212
1.6253	2.00754
1.63197	1.87135
1.63863	1.69146
1.6453	1.48183
1.65197	1.26201
1.65863	1.05512
1.6653	0.886083
1.67197	0.778735
1.67863	0.752926
1.6853	0.822365
1.69197	0.992775
1.69863	1.26147
1.7053	1.61767
1.71197	2.04396
1.71863	2.51859
1.7253	3.0179
1.73197	3.51876
1.73863	4.00066
1.7453	4.4474
1.75197	4.84771
1.75863	5.19526
1.7653	5.48846
1.77197	5.7292
1.77863	5.92202
1.7853	6.07288
1.79197	6.18839
1.79863	6.27506
1.8053	6.33878
1.81197	6.38461
1.81863	6.41686
1.8253	6.43885
1.83197	6.4531
1.83863	6.46144
1.8453	6.4652
1.85197	6.46532
1.85863	6.46317
1.8653	6.46091
1.87197	6.46287
1.87863	6.47765
1.8853	6.52015
1.89197	6.61379
1.89863	6.79213
1.9053	7.09897
1.91197	7.58666
1.91863	8.31217
1.9253	9.33075
1.93197	10.6884
1.93863	12.4132
1.9453	14.5078
1.95197	16.9432
1.95863	19.6558
1.9653	22.5488
1.97197	25.4971
1.97863	28.3565
1.9853	30.9753
1.99197	33.2084
1.99863	34.9299
2.0053	36.0456
2.01197	36.5013
2.01863	36.2877
2.0253	35.4402
2.03197	34.0352
2.03863	32.1822
2.0453	30.0133
2.05197	27.6707
2.05863	25.2932
2.0653	23.0045
2.07197	20.9031
2.07863	19.0563
2.0853	17.4979
2.09197	16.2306
2.09863	15.2308
2.1053	14.4563
2.11197	13.856
2.11863	13.3798
2.1253	12.9903
2.13197	12.6811
2.13863	12.5134
2.1453	12.6708
2.15197	13.5125
2.15863	15.5913
2.1653	19.6021
2.17197	26.2535
2.17863	36.0926
2.1853	49.3339
2.19197	65.7368
2.19863	84.5464
2.2053	104.5
2.21197	123.906
2.21863	140.805
2.2253	153.221
2.23197	159.481
2.23863	158.523
2.2453	150.099
2.25197	134.819
2.25863	114.026
2.2653	89.5665
2.27197	63.5034
2.27863	37.8497
2.2853	14.3346
2.29197	-5.77456
2.29863	-21.7735
2.3053	-33.5231
2.31197	-41.3529
2.31863	-45.8941
2.3253	-47.8935
2.33197	-48.0605
2.33863	-46.9773
2.3453	-45.0703
2.35197	-42.6255
2.35863	-39.8237
2.3653	-36.7792
2.37197	-33.5692
2.37863	-30.2546
2.3853	-26.8897
2.39197	-23.5271
2.39863	-20.2191
2.4053	-17.0162
2.41197	-13.9654
2.41863	-11.108
2.4253	-8.47799
2.43197	-6.09946
2.43863	-3.98684
2.4453	-2.14398
2.45197	-0.565469
2.45863	0.762522
2.4653	1.86008
2.47197	2.75183
2.47863	3.46446
2.4853	4.0251
2.49197	4.45956
2.49863	4.7912
2.5053	5.04047
2.51197	5.22453
2.51863	5.3575
2.5253	5.45096
2.53197	5.5142
2.53863	5.55474
2.5453	5.57894
2.55197	5.59229
2.55863	5.59932
2.5653	5.60403
2.57197	5.60981
2.57863	5.61929
2.5853	5.63467
2.59197	5.65743
2.59863	5.68855
2.6053	5.72842
2.61197	5.777
2.61863	5.8338
2.6253	5.898
2.63197	5.96851
2.63863	6.04379
2.6453	6.12241
2.65197	6.20252
2.65863	6.28263
2.6653	6.36101
2.67197	6.43641
2.67863	6.50769
2.6853	6.5738
2.69197	6.63424
2.69863	6.68842
2.7053	6.73628
2.71197	6.77764
2.71863	6.81281
2.7253	6.8419
2.73197	6.86526
2.73863	6.88344
2.7453	6.89691
2.75197	6.90645
2.75863	6.91271
2.7653	6.91646
2.77197	6.91825
2.77863	6.91867
2.7853	6.91831
2.79197	6.91748
2.79863	6.91652
2.8053	6.91563
2.81197	6.91491
2.81863	6.9145
2.8253	6.91432
2.83197	6.9145
2.83863	6.91491
2.8453	6.91563
2.85197	6.91652
2.85863	6.91766
2.8653	6.91897
2.87197	6.92028
2.87863	6.92159
2.8853	6.92278
2.89197	6.92391
2.89863	6.92487
2.9053	6.92576
2.91197	6.92672
2.91863	6.92791
2.9253	6.92958
2.93197	6.93214
2.93863	6.93601
2.9453	6.9415
2.95197	6.94895
2.95863	6.95872
2.9653	6.97106
2.97197	6.98602
2.97863	7.00372
2.9853	7.02405
2.99197	7.04682
2.99863	7.07179
3.0053	7.0985
3.01197	7.12639
3.01863	7.15482
3.0253	7.18307
3.03197	7.21031
3.03863	7.23588
3.0453	7.25901
3.05197	7.27916
3.05863	7.29585
3.0653	7.3089
3.07197	7.31832
3.07863	7.32416
3.0853	7.32672
3.09197	7.3263
3.09863	7.32327
3.1053	7.31796
3.11197	7.31093
3.11863	7.30246
3.1253	7.29299
3.13197	7.28273
3.13863	7.27183
3.1453	7.2605
3.15197	7.2487
3.15863	7.2366
3.1653	7.2242
3.17197	7.21163
3.17863	7.19899
3.1853	7.18641
3.19197	7.17407
3.19863	7.16215
3.2053	7.15083
3.21197	7.1401
3.21863	7.12997
3.2253	7.12043
3.23197	7.11131
3.23863	7.10261
3.2453	7.09438
3.25197	7.08652
3.25863	7.07906
3.2653	7.07215
3.27197	7.06571
3.27863	7.05981
3.2853	7.05463
3.29197	7.0501
3.29863	7.04622
3.3053	7.043
3.31197	7.04044
3.31863	7.03865
3.3253	7.03758
3.33197	7.03728
3.33863	7.0377
3.3453	7.03871
3.35197	7.04026
3.35863	7.04211
3.3653	7.04426
3.37197	7.04658
3.37863	7.04914
3.3853	7.052
3.39197	7.0551
3.39863	7.05856
3.4053	7.0622
3.41197	7.06607
3.41863	7.07012
3.4253	7.07412
3.43197	7.07799
3.43863	7.08157
3.4453	7.08485
3.45197	7.08789
3.45863	7.09069
3.4653	7.09331
3.47197	7.09581
3.47863	7.09808
3.4853	7.10011
3.49197	7.10166
3.49863	7.10267
3.5053	7.1032
3.51197	7.10326
3.51863	7.10285
3.5253	7.10201
3.53197	7.10088
3.53863	7.09957
3.5453	7.09796
3.55197	7.09623
3.55863	7.0942
3.5653	7.09188
3.57197	7.08914
3.57863	7.0858
3.5853	7.08199
3.59197	7.07769
3.59863	7.07304
3.6053	7.06804
3.61197	7.06279
3.61863	7.05731
3.6253	7.05159
3.63197	7.04569
3.63863	7.03967
3.6453	7.03353
3.65197	7.02721
3.65863	7.02077
3.6653	7.0141
3.67197	7.0073
3.67863	7.00039
3.6853	6.99353
3.69197	6.98674
3.69863	6.98018
3.7053	6.97392
3.71197	6.96814
3.71863	6.9629
3.7253	6.95837
3.73197	6.95437
3.73863	6.95097
3.7453	6.94788
3.75197	6.94501
3.75863	6.94227
3.7653	6.93953
3.77197	6.93667
3.77863	6.93375
3.7853	6.93065
3.79197	6.92743
3.79863	6.92409
3.8053	6.92064
3.81197	6.917
3.81863	6.91319
3.8253	6.90913
3.83197	6.90484
3.83863	6.90043
3.8453	6.8959
3.85197	6.89149
3.85863	6.88744
3.8653	6.88398
3.87197	6.88136
3.87863	6.87975
3.8853	6.87933
3.89197	6.8801
3.89863	6.88201
3.9053	6.88493
3.91197	6.88863
3.91863	6.89286
3.9253	6.89745
3.93197	6.90204
3.93863	6.90663
3.9453	6.91122
3.95197	6.91581
3.95863	6.92046
3.9653	6.92523
3.97197	6.93005
3.97863	6.935
3.9853	6.93977
3.99197	6.94442
3.99863	6.94865
4.0053	6.95252
4.01197	6.95592
4.01863	6.95884
4.0253	6.96141
4.03197	6.96361
4.03863	6.96558
4.0453	6.96731
4.05197	6.96874
4.05863	6.96975
4.0653	6.97017
4.07197	6.96993
4.07863	6.96892
4.0853	6.96725
4.09197	6.96486
4.09863	6.96182
4.1053	6.95825
4.11197	6.95419
4.11863	6.94972
4.1253	6.94489
4.13197	6.93971
4.13863	6.93417
4.1453	6.92832
4.15197	6.92225
4.15863	6.91599
4.1653	6.90979
4.17197	6.90359
4.17863	6.89757
4.1853	6.89161
4.19197	6.88583
4.19863	6.88022
4.2053	6.8748
4.21197	6.86955
4.21863	6.86455
4.2253	6.85972
4.23197	6.85507
4.23863	6.85054
4.2453	6.84619
4.25197	6.84178
4.25863	6.83737
4.2653	6.83272
4.27197	6.82789
4.27863	6.82282
4.2853	6.81758
4.29197	6.81227
4.29863	6.80685
4.3053	6.80143
4.31197	6.79594
4.31863	6.79022
4.3253	6.7842
4.33197	6.77776
4.33863	6.77085
4.3453	6.7634
4.35197	6.75541
4.35863	6.74713
4.3653	6.73866
4.37197	6.73032
4.37863	6.72221
4.3853	6.7147
4.39197	6.70785
4.39863	6.70177
4.4053	6.69646
4.41197	6.69193
4.41863	6.68812
4.4253	6.6849
4.43197	6.68234
4.43863	6.68031
4.4453	6.67894
4.45197	6.67816
4.45863	6.6781
4.4653	6.67876
4.47197	6.68019
4.47863	6.6824
4.4853	6.68538
4.49197	6.68901
4.49863	6.69318
4.5053	6.69789
4.51197	6.70302
4.51863	6.70844
4.5253	6.71422
4.53197	6.72024
4.53863	6.72638
4.5453	6.73276
4.55197	6.73926
4.55863	6.7457
4.5653	6.75201
4.57197	6.75809
4.57863	6.76376
4.5853	6.769
4.59197	6.77371
4.59863	6.778
4.6053	6.78182
4.61197	6.78509
4.61863	6.78784
4.6253	6.79004
4.63197	6.79165
4.63863	6.7926
4.6453	6.79284
4.65197	6.79237
4.65863	6.79111
4.6653	6.78903
4.67197	6.78623
4.67863	6.78277
4.6853	6.7789
4.69197	6.7746
4.69863	6.77001
4.7053	6.76531
4.71197	6.76066
4.71863	6.75607
4.7253	6.75178
4.73197	6.74778
4.73863	6.74409
4.7453	6.74069
4.75197	6.73753
4.75863	6.73449
4.7653	6.73145
4.77197	6.72841
4.77863	6.72525
4.7853	6.72191
4.79197	6.71822
4.79863	6.71417
4.8053	6.70969
4.81197	6.70493
4.81863	6.6998
4.8253	6.69438
4.83197	6.68865
4.83863	6.68281
4.8453	6.67697
4.85197	6.67131
4.85863	6.66577
4.8653	6.66046
4.87197	6.6554
4.87863	6.65057
4.8853	6.64592
4.89197	6.64145
4.89863	6.6371
4.9053	6.63298
4.91197	6.62917
4.91863	6.62583
4.9253	6.62309
4.93197	6.62094
4.93863	6.61939
4.9453	6.61844
4.95197	6.6179
4.95863	6.61772
4.9653	6.61778
4.97197	6.61808
4.97863	6.61862
4.9853	6.61951
4.99197	6.62076
4.99863	6.62249
5.0053	6.62464
5.01197	6.6272
5.01863	6.63
5.0253	6.63292
5.03197	6.63567
5.03863	6.63811
5.0453	6.64014
5.05197	6.64181
5.05863	6.64318
5.0653	6.64437
5.07197	6.64538
5.07863	6.64639
5.0853	6.64741
5.09197	6.64848
5.09863	6.64955
5.1053	6.65063
5.11197	6.6517
5.11863	6.65265
5.1253	6.65355
5.13197	6.65438
5.13863	6.65528
5.1453	6.65617
5.15197	6.65724
5.15863	6.65849
5.1653	6.65992
5.17197	6.66153
5.17863	6.66332
5.1853	6.66535
5.19197	6.66761
5.19863	6.67
5.2053	6.67256
5.21197	6.6753
5.21863	6.67804
5.2253	6.68079
5.23197	6.68353
5.23863	6.68615
5.2453	6.68848
5.25197	6.69062
5.25863	6.69247
5.2653	6.69414
5.27197	6.69557
5.27863	6.69688
5.2853	6.69807
5.29197	6.69926
5.29863	6.70046
5.3053	6.70165
5.31197	6.70278
5.31863	6.70391
5.3253	6.70493
5.33197	6.70594
5.33863	6.70689
5.3453	6.70797
5.35197	6.70934
5.35863	6.71113
5.3653	6.71357
5.37197	6.71667
5.37863	6.7206
5.3853	6.72525
5.39197	6.73068
5.39863	6.73676
5.4053	6.74343
5.41197	6.75064
5.41863	6.75827
5.4253	6.76626
5.43197	6.77449
5.43863	6.78289
5.4453	6.79123
5.45197	6.7994
5.45863	6.80715
5.4653	6.81418
5.47197	6.82038
5.47863	6.82569
5.4853	6.82998
5.49197	6.83337
5.49863	6.83588
5.5053	6.83767
5.51197	6.83856
5.51863	6.83868
5.5253	6.8379
5.53197	6.83618
5.53863	6.83331
5.5453	6.82938
5.55197	6.82437
5.55863	6.81829
5.5653	6.81138
5.57197	6.80375
5.57863	6.79564
5.5853	6.78718
5.59197	6.77866
5.59863	6.77007
5.6053	6.76167
5.61197	6.75339
5.61863	6.74534
5.6253	6.73759
5.63197	6.73008
5.63863	6.72281
5.6453	6.71571
5.65197	6.7088
5.65863	6.70195
5.6653	6.69521
5.67197	6.68848
5.67863	6.68192
5.6853	6.67548
5.69197	6.66922
5.69863	6.66314
5.7053	6.65724
5.71197	6.65152
5.71863	6.6458
5.7253	6.64014
5.73197	6.63447
5.73863	6.62887
5.7453	6.62333
5.75197	6.61802
5.75863	6.61308
5.7653	6.60849
5.77197	6.60437
5.77863	6.60068
5.7853	6.5974
5.79197	6.59436
5.79863	6.59162
5.8053	6.58906
5.81197	6.58673
5.81863	6.58476
5.8253	6.58321
5.83197	6.58226
5.83863	6.58196
5.8453	6.58244
5.85197	6.58363
5.85863	6.58536
5.8653	6.58739
5.87197	6.58959
5.87863	6.59162
5.8853	6.59341
5.89197	6.59472
5.89863	6.59555
5.9053	6.59597
5.91197	6.59591
5.91863	6.59567
5.9253	6.59537
5.93197	6.59519
5.93863	6.59537
5.9453	6.59591
5.95197	6.59704
5.95863	6.59871
5.9653	6.60104
5.97197	6.60408
5.97863	6.60777
5.9853	6.61212
5.99197	6.61719
5.99863	6.62303
6.0053	6.62965
6.01197	6.63698
6.01863	6.64502
6.0253	6.65373
6.03197	6.66285
6.03863	6.67232
6.0453	6.6821
6.05197	6.69199
6.05863	6.70207
6.0653	6.71232
6.07197	6.72281
6.07863	6.73366
6.0853	6.74498
6.09197	6.75684
6.09863	6.76924
6.1053	6.78223
6.11197	6.7957
6.11863	6.80959
6.1253	6.82378
6.13197	6.83808
6.13863	6.85251
6.1453	6.86699
6.15197	6.88148
6.15863	6.89608
6.1653	6.91092
6.17197	6.92606
6.17863	6.94174
6.1853	6.95807
6.19197	6.97517
6.19863	6.99317
6.2053	7.01195
6.21197	7.0315
6.21863	7.05159
6.2253	7.07203
6.23197	7.09265
6.23863	7.11334
6.2453	7.13408
6.25197	7.15482
6.25863	7.17574
6.2653	7.1969
6.27197	7.21842
6.27863	7.24036
6.2853	7.26283
6.29197	7.28571
6.29863	7.30896
6.3053	7.33238
6.31197	7.35599
6.31863	7.37953
6.3253	7.40308
6.33197	7.42662
6.33863	7.45016
6.3453	7.47365
6.35197	7.49707
6.35863	7.52032
6.3653	7.54344
6.37197	7.56639
6.37863	7.58922
6.3853	7.61193
6.39197	7.63458
6.39863	7.65717
6.4053	7.6797
6.41197	7.70217
6.41863	7.7244
6.4253	7.74628
6.43197	7.76774
6.43863	7.78842
6.4453	7.80833
6.45197	7.82734
6.45863	7.84534
6.4653	7.86227
6.47197	7.87818
6.47863	7.89297
6.4853	7.90662
6.49197	7.91901
6.49863	7.9301
6.5053	7.93988
6.51197	7.94846
6.51863	7.95603
6.5253	7.96258
6.53197	7.96843
6.53863	7.97349
6.5453	7.9779
6.55197	7.98166
6.55863	7.98464
6.5653	7.98678
6.57197	7.9881
6.57863	7.98851
6.5853	7.98798
6.59197	7.98666
6.59863	7.9847
6.6053	7.98219
6.61197	7.97945
6.61863	7.97665
6.6253	7.97403
6.63197	7.9717
6.63863	7.96998
6.6453	7.9689
6.65197	7.96878
6.65863	7.96962
6.6653	7.97147
6.67197	7.97433
6.67863	7.9782
6.6853	7.98297
6.69197	7.98857
6.69863	7.99495
6.7053	8.00204
6.71197	8.00973
6.71863	8.01796
6.7253	8.02648
6.73197	8.0353
6.73863	8.04412
6.7453	8.05289
6.75197	8.06141
6.75863	8.06957
6.7653	8.07732
6.77197	8.08465
6.77863	8.09163
6.7853	8.09836
6.79197	8.10486
6.79863	8.11124
6.8053	8.11744
6.81197	8.12346
6.81863	8.12942
6.8253	8.13532
6.83197	8.14128
6.83863	8.14742
6.8453	8.15392
6.85197	8.16089
6.85863	8.1684
6.8653	8.17645
6.87197	8.18509
6.87863	8.19427
6.8853	8.20392
6.89197	8.21394
6.89863	8.22437
6.9053	8.23504
6.91197	8.246
6.91863	8.25727
6.9253	8.26883
6.93197	8.28058
6.93863	8.29232
6.9453	8.30394
6.95197	8.31521
6.95863	8.32611
6.9653	8.3366
6.97197	8.34674
6.97863	8.35645
6.9853	8.36593
6.99197	8.37517
6.99863	8.38435
7.0053	8.39353
7.01197	8.40276
7.01863	8.41212
7.0253	8.42166
7.03197	8.43132
7.03863	8.44121
7.0453	8.45146
7.05197	8.46201
7.05863	8.47292
7.0653	8.48418
7.07197	8.49581
7.07863	8.50785
7.0853	8.52025
7.09197	8.53312
7.09863	8.54641
7.1053	8.55994
7.11197	8.57353
7.11863	8.58712
7.1253	8.60029
7.13197	8.61275
7.13863	8.62432
7.1453	8.63463
7.15197	8.64345
7.15863	8.65078
7.1653	8.6565
7.17197	8.66073
7.17863	8.66336
7.1853	8.66455
7.19197	8.66437
7.19863	8.66282
7.2053	8.66014
7.21197	8.65644
7.21863	8.65197
7.2253	8.64691
7.23197	8.6416
7.23863	8.63618
7.2453	8.63099
7.25197	8.6261
7.25863	8.62163
7.2653	8.6177
7.27197	8.6143
7.27863	8.6115
7.2853	8.60929
7.29197	8.60775
7.29863	8.60691
7.3053	8.60691
7.31197	8.60786
7.31863	8.60977
7.3253	8.61263
7.33197	8.61645
7.33863	8.62122
7.3453	8.62682
7.35197	8.6332
7.35863	8.64029
7.3653	8.64804
7.37197	8.65632
7.37863	8.6652
7.3853	8.67462
7.39197	8.68464
7.39863	8.69519
7.4053	8.70627
7.41197	8.71789
7.41863	8.72999
7.4253	8.74251
7.43197	8.75527
7.43863	8.76808
7.4453	8.78078
7.45197	8.79312
7.45863	8.8051
7.4653	8.81666
7.47197	8.82787
7.47863	8.83883
7.4853	8.84962
7.49197	8.86041
7.49863	8.8712
7.5053	8.88211
7.51197	8.89325
7.51863	8.90452
7.5253	8.91602
7.53197	8.9277
7.53863	8.93968
7.5453	8.95208
7.55197	8.96496
7.55863	8.97843
7.5653	8.99255
7.57197	9.00733
7.57863	9.02277
7.5853	9.03893
7.59197	9.05561
7.59863	9.07296
7.6053	9.0909
7.61197	9.1095
7.61863	9.12863
7.6253	9.14824
7.63197	9.16815
7.63863	9.18823
7.6453	9.2082
7.65197	9.22781
7.65863	9.24695
7.6653	9.26518
7.67197	9.28253
7.67863	9.29874
7.6853	9.3137
7.69197	9.32735
7.69863	9.33969
7.7053	9.35048
7.71197	9.35978
7.71863	9.36741
7.7253	9.37343
7.73197	9.37778
7.73863	9.38046
7.7453	9.38147
7.75197	9.38088
7.75863	9.37873
7.7653	9.3751
7.77197	9.37009
7.77863	9.36401
7.7853	9.35686
7.79197	9.34905
7.79863	9.34076
7.8053	9.33224
7.81197	9.32384
7.81863	9.31573
7.8253	9.30798
7.83197	9.30083
7.83863	9.29433
7.8453	9.28861
7.85197	9.28384
7.85863	9.28009
7.8653	9.2774
7.87197	9.27591
7.87863	9.27544
7.8853	9.27591
7.89197	9.27705
7.89863	9.27848
7.9053	9.27997
7.91197	9.2811
7.91863	9.28164
7.9253	9.28152
7.93197	9.2805
7.93863	9.27871
7.9453	9.27609
7.95197	9.27269
7.95863	9.26858
7.9653	9.26358
7.97197	9.25767
7.97863	9.25082
7.9853	9.24277
7.99197	9.23353
7.99863	9.22304
8.0053	9.21124
8.01197	9.19813
8.01863	9.18376
8.0253	9.16827
8.03197	9.15164
8.03863	9.13411
8.0453	9.11576
8.05197	9.09674
8.05863	9.07713
8.0653	9.05716
8.07197	9.0369
8.07863	9.01645
8.0853	8.99613
8.09197	8.97598
8.09863	8.95625
8.1053	8.93706
8.11197	8.9187
8.11863	8.90136
8.1253	8.88515
8.13197	8.87018
8.13863	8.85653
8.1453	8.8442
8.15197	8.83305
8.15863	8.82316
8.1653	8.81439
8.17197	8.80688
8.17863	8.80057
8.1853	8.79556
8.19197	8.79174
8.19863	8.78924
8.2053	8.78793
8.21197	8.78787
8.21863	8.78912
8.2253	8.79157
8.23197	8.79532
8.23863	8.80033
8.2453	8.80671
8.25197	8.81439
8.25863	8.82345
8.2653	8.83383
8.27197	8.84539
8.27863	8.85791
8.2853	8.87126
8.29197	8.88532
8.29863	8.89993
8.3053	8.91501
8.31197	8.93044
8.31863	8.94618
8.3253	8.96209
8.33197	8.97801
8.33863	8.9938
8.3453	9.00924
8.35197	9.02414
8.35863	9.03845
8.3653	9.05204
8.37197	9.06509
8.37863	9.07761
8.3853	9.08965
8.39197	9.10127
8.39863	9.11254
8.4053	9.12338
8.41197	9.1337
8.41863	9.14335
8.4253	9.15217
8.43197	9.16004
8.43863	9.16684
8.4453	9.17262
8.45197	9.17745
8.45863	9.18144
8.4653	9.1846
8.47197	9.18704
8.47863	9.18865
8.4853	9.18955
8.49197	9.18972
8.49863	9.18913
8.5053	9.18782
8.51197	9.18573
8.51863	9.18293
8.5253	9.17935
8.53197	9.17512
8.53863	9.17023
8.5453	9.16463
8.55197	9.15837
8.55863	9.15158
8.5653	9.14431
8.57197	9.13668
8.57863	9.12887
8.5853	9.12106
8.59197	9.11331
8.59863	9.1058
8.6053	9.09859
8.61197	9.09185
8.61863	9.0856
8.6253	9.07975
8.63197	9.07439
8.63863	9.06944
8.6453	9.06497
8.65197	9.06086
8.65863	9.05716
8.6653	9.05383
8.67197	9.05085
8.67863	9.04822
8.6853	9.04602
8.69197	9.04417
8.69863	9.04286
8.7053	9.0422
8.71197	9.0422
8.71863	9.04298
8.7253	9.04465
8.73197	9.04727
8.73863	9.05097
8.7453	9.05573
8.75197	9.06163
8.75863	9.06867
8.7653	9.0766
8.77197	9.0853
8.77863	9.09466
8.7853	9.10431
8.79197	9.11421
8.79863	9.1241
8.8053	9.13388
8.81197	9.14347
8.81863	9.15301
8.8253	9.16243
8.83197	9.17172
8.83863	9.1809
8.8453	9.18978
8.85197	9.19831
8.85863	9.20612
8.8653	9.21309
8.87197	9.21911
8.87863	9.224
8.8853	9.22763
8.89197	9.23014
8.89863	9.23157
8.9053	9.23193
8.91197	9.23139
8.91863	9.22996
8.9253	9.22763
8.93197	9.22447
8.93863	9.22036
8.9453	9.21541
8.95197	9.20969
8.95863	9.20326
8.9653	9.19622
8.97197	9.18877
8.97863	9.18114
8.9853	9.17345
8.99197	9.166
8.99863	9.15897
9.0053	9.15265
9.01197	9.14711
9.01863	9.14252
9.0253	9.139
9.03197	9.13668
9.03863	9.13548
9.0453	9.13548
9.05197	9.13662
9.05863	9.13888
9.0653	9.14222
9.07197	9.14639
9.07863	9.1514
9.0853	9.15712
9.09197	9.1635
9.09863	9.17035
9.1053	9.17757
9.11197	9.18502
9.11863	9.19259
9.1253	9.20016
9.13197	9.20773
9.13863	9.2153
9.1453	9.22287
9.15197	9.23032
9.15863	9.23777
9.1653	9.2451
9.17197	9.25237
9.17863	9.25958
9.1853	9.26673
9.19197	9.27383
9.19863	9.28086
9.2053	9.28795
9.21197	9.29517
9.21863	9.30256
9.2253	9.31019
9.23197	9.31799
9.23863	9.32604
9.2453	9.33445
9.25197	9.34321
9.25863	9.35227
9.2653	9.36186
9.27197	9.37188
9.27863	9.38255
9.2853	9.39381
9.29197	9.40567
9.29863	9.41819
9.3053	9.43124
9.31197	9.44477
9.31863	9.45884
9.3253	9.47344
9.33197	9.4887
9.33863	9.50468
9.3453	9.52148
9.35197	9.53919
9.35863	9.5579
9.3653	9.57745
9.37197	9.59784
9.37863	9.61882
9.3853	9.6401
9.39197	9.66161
9.39863	9.68319
9.4053	9.70471
9.41197	9.72611
9.41863	9.74751
9.4253	9.76896
9.43197	9.79048
9.43863	9.81224
9.4453	9.83435
9.45197	9.85676
9.45863	9.87953
9.4653	9.9026
9.47197	9.92584
9.47863	9.94921
9.4853	9.97269
9.49197	9.99618
9.49863	10.0197
9.5053	10.0433
9.51197	10.0668
9.51863	10.0904
9.5253	10.1138
9.53197	10.1373
9.53863	10.1606
9.5453	10.1836
9.55197	10.2062
9.55863	10.2284
9.5653	10.25
9.57197	10.2711
9.57863	10.2916
9.5853	10.3118
9.59197	10.3315
9.59863	10.3507
9.6053	10.3695
9.61197	10.3878
9.61863	10.4056
9.6253	10.4228
9.63197	10.4392
9.63863	10.4549
9.6453	10.4698
9.65197	10.4839
9.65863	10.497
9.6653	10.5091
9.67197	10.5199
9.67863	10.5293
9.6853	10.5368
9.69197	10.5423
9.69863	10.5456
9.7053	10.5466
9.71197	10.5453
9.71863	10.542
9.7253	10.5371
9.73197	10.5312
9.73863	10.5246
9.7453	10.5179
9.75197	10.5115
9.75863	10.5057
9.7653	10.5008
9.77197	10.4969
9.77863	10.494
9.7853	10.492
9.79197	10.491
9.79863	10.4908
9.8053	10.4915
9.81197	10.493
9.81863	10.4953
9.8253	10.4983
9.83197	10.502
9.83863	10.5065
9.8453	10.5116
9.85197	10.5175
9.85863	10.524
9.8653	10.5313
9.87197	10.5392
9.87863	10.5477
9.8853	10.5568
9.89197	10.5662
9.89863	10.5759
9.9053	10.5857
9.91197	10.5955
9.91863	10.6052
9.9253	10.6148
9.93197	10.6243
9.93863	10.6339
9.9453	10.6437
9.95197	10.6539
9.95863	10.6645
9.9653	10.6757
9.97197	10.6876
9.97863	10.7001
9.9853	10.713
9.99197	10.7261
9.99863	10.7391
10.0053	10.752
10.012	10.7643
10.0186	10.7762
10.0253	10.7876
10.032	10.7987
10.0386	10.8095
10.0453	10.8204
10.052	10.8315
10.0586	10.843
10.0653	10.8548
10.072	10.8672
10.0786	10.88
10.0853	10.8932
10.092	10.9069
10.0986	10.921
10.1053	10.9354
10.112	10.9501
10.1186	10.9649
10.1253	10.9797
10.132	10.9942
10.1386	11.0081
10.1453	11.0214
10.152	11.0337
10.1586	11.0447
10.1653	11.0545
10.172	11.0629
10.1786	11.0697
10.1853	11.0748
10.192	11.0781
10.1986	11.0796
10.2053	11.0792
10.212	11.0767
10.2186	11.0722
10.2253	11.0657
10.232	11.0571
10.2386	11.0468
10.2453	11.035
10.252	11.022
10.2586	11.0082
10.2653	10.9938
10.272	10.9794
10.2786	10.965
10.2853	10.9512
10.292	10.938
10.2986	10.9256
10.3053	10.9141
10.312	10.9035
10.3186	10.8938
10.3253	10.885
10.332	10.8771
10.3386	10.8701
10.3453	10.864
10.352	10.8588
10.3586	10.8545
10.3653	10.8511
10.372	10.8483
10.3786	10.8463
10.3853	10.8446
10.392	10.8434
10.3986	10.8424
10.4053	10.8417
10.412	10.8413
10.4186	10.8412
10.4253	10.8415
10.432	10.8422
10.4386	10.8433
10.4453	10.8449
10.452	10.8468
10.4586	10.849
10.4653	10.8515
10.472	10.8543
10.4786	10.8574
10.4853	10.8609
10.492	10.8648
10.4986	10.8693
10.5053	10.8743
10.512	10.8799
10.5186	10.8861
10.5253	10.8929
10.532	10.9
10.5386	10.9076
10.5453	10.9156
10.552	10.9239
10.5586	10.9325
10.5653	10.9415
10.572	10.9507
10.5786	10.9603
10.5853	10.9701
10.592	10.9801
10.5986	10.9903
10.6053	11.0008
10.612	11.0114
10.6186	11.0222
10.6253	11.0333
10.632	11.0446
10.6386	11.056
10.6453	11.0675
10.652	11.0791
10.6586	11.0905
10.6653	11.1017
10.672	11.1127
10.6786	11.1236
10.6853	11.1342
10.692	11.1447
10.6986	11.1552
10.7053	11.1659
10.712	11.1769
10.7186	11.1883
10.7253	11.2003
10.732	11.213
10.7386	11.2264
10.7453	11.2403
10.752	11.2549
10.7586	11.27
10.7653	11.2855
10.772	11.3013
10.7786	11.3174
10.7853	11.3339
10.792	11.3509
10.7986	11.3683
10.8053	11.3863
10.812	11.4049
10.8186	11.4241
10.8253	11.4439
10.832	11.4641
10.8386	11.4846
10.8453	11.5054
10.852	11.5263
10.8586	11.5474
10.8653	11.5687
10.872	11.5902
10.8786	11.6122
10.8853	11.6347
10.892	11.6578
10.8986	11.6816
10.9053	11.7059
10.912	11.7307
10.9186	11.7559
10.9253	11.7815
10.932	11.8071
10.9386	11.8328
10.9453	11.8585
10.952	11.8841
10.9586	11.9097
10.9653	11.9352
10.972	11.9604
10.9786	11.9854
10.9853	12.01
10.992	12.0342
10.9986	12.0577
11.0053	12.0806
11.012	12.1025
11.0186	12.1237
11.0253	12.1441
11.032	12.1636
11.0386	12.1825
11.0453	12.2009
11.052	12.2188
11.0586	12.2365
11.0653	12.2541
11.072	12.2716
11.0786	12.2892
11.0853	12.3069
11.092	12.3247
11.0986	12.3425
11.1053	12.3604
11.112	12.3782
11.1186	12.396
11.1253	12.4138
11.132	12.4316
11.1386	12.4494
11.1453	12.4673
11.152	12.4854
11.1586	12.504
11.1653	12.5232
11.172	12.5434
11.1786	12.5648
11.1853	12.5878
11.192	12.6125
11.1986	12.6392
11.2053	12.6678
11.212	12.6985
11.2186	12.7311
11.2253	12.7655
11.232	12.8017
11.2386	12.8394
11.2453	12.8787
11.252	12.9191
11.2586	12.9607
11.2653	13.0032
11.272	13.0465
11.2786	13.0902
11.2853	13.1341
11.292	13.178
11.2986	13.2216
11.3053	13.2649
11.312	13.3078
11.3186	13.3502
11.3253	13.3923
11.332	13.4339
11.3386	13.4752
11.3453	13.5159
11.352	13.5563
11.3586	13.5962
11.3653	13.6354
11.372	13.674
11.3786	13.712
11.3853	13.7497
11.392	13.7872
11.3986	13.8247
11.4053	13.8625
11.412	13.9008
11.4186	13.9397
11.4253	13.9796
11.432	14.0204
11.4386	14.0623
11.4453	14.1054
11.452	14.1498
11.4586	14.1956
11.4653	14.2431
11.472	14.2926
11.4786	14.3444
11.4853	14.399
11.492	14.4567
11.4986	14.518
11.5053	14.5832
11.512	14.6527
11.5186	14.7268
11.5253	14.8055
11.532	14.8892
11.5386	14.9781
11.5453	15.0722
11.552	15.1718
11.5586	15.2772
11.5653	15.3886
11.572	15.5064
11.5786	15.6308
11.5853	15.7617
11.592	15.8991
11.5986	16.0423
11.6053	16.1906
11.612	16.3426
11.6186	16.4967
11.6253	16.6507
11.632	16.8018
11.6386	16.9472
11.6453	17.0836
11.652	17.2079
11.6586	17.3166
11.6653	17.4072
11.672	17.4773
11.6786	17.5253
11.6853	17.5507
11.692	17.554
11.6986	17.5369
11.7053	17.5017
11.712	17.4519
11.7186	17.3913
11.7253	17.3241
11.732	17.2547
11.7386	17.187
11.7453	17.1248
11.752	17.0712
11.7586	17.0287
11.7653	16.9991
11.772	16.9836
11.7786	16.9826
11.7853	16.9963
11.792	17.0241
11.7986	17.0655
11.8053	17.1194
11.812	17.1848
11.8186	17.2604
11.8253	17.3452
11.832	17.4381
11.8386	17.538
11.8453	17.6441
11.852	17.7556
11.8586	17.8717
11.8653	17.9918
11.872	18.1155
11.8786	18.2423
11.8853	18.3718
11.892	18.5037
11.8986	18.6379
11.9053	18.7741
11.912	18.9123
11.9186	19.0525
11.9253	19.1947
11.932	19.339
11.9386	19.485
11.9453	19.6325
11.952	19.7809
11.9586	19.9289
11.9653	20.0751
11.972	20.2174
11.9786	20.3533
11.9853	20.4801
11.992	20.5949
11.9986	20.6949
12.0053	20.7779
12.012	20.8423
12.0186	20.8871
12.0253	20.9126
12.032	20.9199
12.0386	20.9109
12.0453	20.8885
12.052	20.8561
12.0586	20.8172
12.0653	20.7757
12.072	20.735
12.0786	20.6985
12.0853	20.6687
12.092	20.6478
12.0986	20.6369
12.1053	20.6369
12.112	20.6477
12.1186	20.6687
12.1253	20.6991
12.132	20.7377
12.1386	20.7829
12.1453	20.8335
12.152	20.8877
12.1586	20.9444
12.1653	21.0021
12.172	21.0598
12.1786	21.1164
12.1853	21.1714
12.192	21.224
12.1986	21.274
12.2053	21.3215
12.212	21.3666
12.2186	21.4099
12.2253	21.4519
12.232	21.4936
12.2386	21.5355
12.2453	21.5787
12.252	21.6238
12.2586	21.6712
12.2653	21.7215
12.272	21.7746
12.2786	21.8305
12.2853	21.8891
12.292	21.9499
12.2986	22.0127
12.3053	22.0769
12.312	22.1421
12.3186	22.2077
12.3253	22.2736
12.332	22.3393
12.3386	22.4047
12.3453	22.4694
12.352	22.5334
12.3586	22.5965
12.3653	22.6588
12.372	22.72
12.3786	22.7802
12.3853	22.8394
12.392	22.8978
12.3986	22.9552
12.4053	23.0119
12.412	23.0678
12.4186	23.123
12.4253	23.1776
12.432	23.2314
12.4386	23.2846
12.4453	23.3368
12.452	23.3881
12.4586	23.4384
12.4653	23.4874
12.472	23.5351
12.4786	23.581
12.4853	23.6251
12.492	23.6667
12.4986	23.7054
12.5053	23.7405
12.512	23.7714
12.5186	23.7973
12.5253	23.8174
12.532	23.8312
12.5386	23.8382
12.5453	23.8378
12.552	23.8299
12.5586	23.8146
12.5653	23.7919
12.572	23.7623
12.5786	23.7262
12.5853	23.6844
12.592	23.6376
12.5986	23.5866
12.6053	23.5324
12.612	23.4758
12.6186	23.4178
12.6253	23.359
12.632	23.3003
12.6386	23.2421
12.6453	23.185
12.652	23.1294
12.6586	23.0756
12.6653	23.024
12.672	22.9744
12.6786	22.927
12.6853	22.8819
12.692	22.8388
12.6986	22.7976
12.7053	22.7584
12.712	22.7209
12.7186	22.6851
12.7253	22.6508
12.732	22.6182
12.7386	22.5872
12.7453	22.558
12.752	22.5306
12.7586	22.5051
12.7653	22.4816
12.772	22.4599
12.7786	22.4401
12.7853	22.4218
12.792	22.4047
12.7986	22.3882
12.8053	22.3719
12.812	22.3552
12.8186	22.3373
12.8253	22.3176
12.832	22.2954
12.8386	22.2703
12.8453	22.2416
12.852	22.209
12.8586	22.1723
12.8653	22.131
12.872	22.0849
12.8786	22.0339
12.8853	21.978
12.892	21.9172
12.8986	21.8518
12.9053	21.7823
12.912	21.7091
12.9186	21.6329
12.9253	21.5542
12.932	21.4738
12.9386	21.3922
12.9453	21.3097
12.952	21.2271
12.9586	21.1442
12.9653	21.0615
12.972	20.9791
12.9786	20.897
12.9853	20.8155
12.992	20.7347
12.9986	20.6547
13.0053	20.5756
13.012	20.4974
13.0186	20.4203
13.0253	20.3441
13.032	20.2687
13.0386	20.1942
13.0453	20.1203
13.052	20.047
13.0586	19.9742
13.0653	19.9017
13.072	19.8295
13.0786	19.7575
13.0853	19.6857
13.092	19.614
13.0986	19.5425
13.1053	19.4709
13.112	19.3992
13.1186	19.3273
13.1253	19.2551
13.132	19.1823
13.1386	19.109
13.1453	19.035
13.152	18.9602
13.1586	18.8847
13.1653	18.8084
13.172	18.7313
13.1786	18.6536
13.1853	18.5751
13.192	18.4957
13.1986	18.4153
13.2053	18.3338
13.212	18.2508
13.2186	18.1663
13.2253	18.0799
13.232	17.9917
13.2386	17.9015
13.2453	17.8095
13.252	17.7158
13.2586	17.6205
13.2653	17.5241
13.272	17.427
13.2786	17.3299
13.2853	17.2336
13.292	17.139
13.2986	17.047
13.3053	16.9588
13.312	16.8757
13.3186	16.7987
13.3253	16.7288
[truncated: 6,251 more rows]

## Sheet: des1.1.1
Time	AU
0.0051	-5.51242
0.0117667	-5.57643
0.0184333	-5.64075
0.0251	-5.70554
0.0317667	-5.77098
0.0384333	-5.83714
0.0451	-5.90426
0.0517667	-5.97239
0.0584333	-6.04159
0.0651	-6.11204
0.0717667	-6.18368
0.0784333	-6.25658
0.0851	-6.33067
0.0917667	-6.40595
0.0984333	-6.48224
0.1051	-6.55967
0.111767	-6.63805
0.118433	-6.7175
0.1251	-6.79791
0.131767	-6.87927
0.138433	-6.96141
0.1451	-7.04426
0.151767	-7.12764
0.158433	-7.21133
0.1651	-7.29513
0.171767	-7.37888
0.178433	-7.46244
0.1851	-7.54565
0.191767	-7.6285
0.198433	-7.71081
0.2051	-7.79265
0.211767	-7.87401
0.218433	-7.95496
0.2251	-8.03542
0.231767	-8.11553
0.238433	-8.19528
0.2451	-8.27467
0.251767	-8.35383
0.258433	-8.43263
0.2651	-8.51089
0.271767	-8.58861
0.278433	-8.66562
0.2851	-8.7418
0.291767	-8.81708
0.298433	-8.89146
0.3051	-8.96496
0.311767	-9.03779
0.318433	-9.10997
0.3251	-9.1818
0.331767	-9.25338
0.338433	-9.32491
0.3451	-9.39649
0.351767	-9.46826
0.358433	-9.54026
0.3651	-9.61262
0.371767	-9.6854
0.378433	-9.75871
0.3851	-9.83268
0.391767	-9.90725
0.398433	-9.98247
0.4051	-10.0583
0.411767	-10.135
0.418433	-10.2124
0.4251	-10.2905
0.431767	-10.3695
0.438433	-10.4495
0.4451	-10.5306
0.451767	-10.6127
0.458433	-10.6959
0.4651	-10.78
0.471767	-10.8652
0.478433	-10.951
0.4851	-11.0376
0.491767	-11.1247
0.498433	-11.2122
0.5051	-11.3003
0.511767	-11.3888
0.518433	-11.4778
0.5251	-11.5672
0.531767	-11.657
0.538433	-11.7471
0.5451	-11.8375
0.551767	-11.9282
0.558433	-12.0191
0.5651	-12.1101
0.571767	-12.2014
0.578433	-12.293
0.5851	-12.385
0.591767	-12.4773
0.598433	-12.57
0.6051	-12.6628
0.611767	-12.7558
0.618433	-12.8487
0.6251	-12.9415
0.631767	-13.0339
0.638433	-13.1261
0.6451	-13.2179
0.651767	-13.3095
0.658433	-13.4009
0.6651	-13.492
0.671767	-13.5831
0.678433	-13.674
0.6851	-13.7648
0.691767	-13.8553
0.698433	-13.9456
0.7051	-14.0354
0.711767	-14.1247
0.718433	-14.2133
0.7251	-14.3011
0.731767	-14.3881
0.738433	-14.4742
0.7451	-14.5594
0.751767	-14.6436
0.758433	-14.7269
0.7651	-14.8093
0.771767	-14.8907
0.778433	-14.9711
0.7851	-15.0506
0.791767	-15.1292
0.798433	-15.2067
0.8051	-15.2832
0.811767	-15.3587
0.818433	-15.4333
0.8251	-15.507
0.831767	-15.5799
0.838433	-15.6521
0.8451	-15.7236
0.851767	-15.7946
0.858433	-15.8651
0.8651	-15.9352
0.871767	-16.005
0.878433	-16.0745
0.8851	-16.1437
0.891767	-16.2128
0.898433	-16.2816
0.9051	-16.3502
0.911767	-16.4186
0.918433	-16.4866
0.9251	-16.5544
0.931767	-16.6217
0.938433	-16.6886
0.9451	-16.7549
0.951767	-16.8207
0.958433	-16.8858
0.9651	-16.9501
0.971767	-17.0134
0.978433	-17.0756
0.9851	-17.1365
0.991767	-17.1959
0.998433	-17.2539
1.0051	-17.3104
1.01177	-17.3655
1.01843	-17.4192
1.0251	-17.4717
1.03177	-17.523
1.03843	-17.5731
1.0451	-17.6221
1.05177	-17.6697
1.05843	-17.7162
1.0651	-17.7614
1.07177	-17.8055
1.07843	-17.8483
1.0851	-17.8902
1.09177	-17.931
1.09843	-17.9709
1.1051	-18.0097
1.11177	-18.0475
1.11843	-18.0839
1.1251	-18.1187
1.13177	-18.1515
1.13843	-18.182
1.1451	-18.2098
1.15177	-18.2343
1.15843	-18.2551
1.1651	-18.2714
1.17177	-18.2829
1.17843	-18.2889
1.1851	-18.2887
1.19177	-18.2818
1.19843	-18.2674
1.2051	-18.2449
1.21177	-18.2136
1.21843	-18.1728
1.2251	-18.1217
1.23177	-18.0596
1.23843	-17.9855
1.2451	-17.899
1.25177	-17.7994
1.25843	-17.6862
1.2651	-17.5593
1.27177	-17.4183
1.27843	-17.2634
1.2851	-17.0944
1.29177	-16.9115
1.29843	-16.7147
1.3051	-16.504
1.31177	-16.2796
1.31843	-16.0417
1.3251	-15.7905
1.33177	-15.5264
1.33843	-15.2498
1.3451	-14.9615
1.35177	-14.6623
1.35843	-14.3529
1.3651	-14.0342
1.37177	-13.7072
1.37843	-13.3724
1.3851	-13.0308
1.39177	-12.6832
1.39843	-12.3302
1.4051	-11.9725
1.41177	-11.6111
1.41843	-11.2464
1.4251	-10.8792
1.43177	-10.5103
1.43843	-10.1402
1.4451	-9.7698
1.45177	-9.39965
1.45843	-9.0304
1.4651	-8.66258
1.47177	-8.29667
1.47843	-7.93314
1.4851	-7.57259
1.49177	-7.21532
1.49843	-6.86175
1.5051	-6.51222
1.51177	-6.16705
1.51843	-5.82641
1.5251	-5.4906
1.53177	-5.1598
1.53843	-4.83412
1.5451	-4.51362
1.55177	-4.19843
1.55843	-3.88879
1.5651	-3.58504
1.57177	-3.28785
1.57843	-2.99793
1.5851	-2.71618
1.59177	-2.44349
1.59843	-2.18076
1.6051	-1.92851
1.61177	-1.68711
1.61843	-1.45662
1.6251	-1.23656
1.63177	-1.02657
1.63843	-0.82624
1.6451	-0.635683
1.65177	-0.456154
1.65843	-0.290394
1.6651	-0.142872
1.67177	-0.0199676
1.67843	0.0707507
1.6851	0.121117
1.69177	0.12368
1.69843	0.0734329
1.7051	-0.031054
1.71177	-0.185788
1.71843	-0.380933
1.7251	-0.600696
1.73177	-0.824153
1.73843	-1.02723
1.7451	-1.18512
1.75177	-1.275
1.75843	-1.27882
1.7651	-1.18518
1.77177	-0.991225
1.77843	-0.702262
1.7851	-0.331283
1.79177	0.102878
1.79843	0.577867
1.8051	1.07038
1.81177	1.5586
1.81843	2.02382
1.8251	2.45184
1.83177	2.83355
1.83843	3.16447
1.8451	3.44443
1.85177	3.67689
1.85843	3.86781
1.8651	4.0257
1.87177	4.161
1.87843	4.28617
1.8851	4.41521
1.89177	4.56297
1.89843	4.74364
1.9051	4.96888
1.91177	5.24569
1.91843	5.575
1.9251	5.94991
1.93177	6.35588
1.93843	6.77133
1.9451	7.16937
1.95177	7.52127
1.95843	7.79963
1.9651	7.98261
1.97177	8.05688
1.97843	8.01939
1.9851	7.87729
1.99177	7.6468
1.99843	7.35027
2.0051	7.01344
2.01177	6.66195
2.01843	6.31863
2.0251	6.00129
2.03177	5.72193
2.03843	5.48631
2.0451	5.29516
2.05177	5.14555
2.05843	5.03254
2.0651	4.95046
2.07177	4.89396
2.07843	4.8582
2.0851	4.83906
2.09177	4.83298
2.09843	4.83692
2.1051	4.84782
2.11177	4.86284
2.11843	4.8793
2.1251	4.89444
2.13177	4.90594
2.13843	4.91202
2.1451	4.9116
2.15177	4.90427
2.15843	4.8908
2.1651	4.87244
2.17177	4.85098
2.17843	4.82816
2.1851	4.80556
2.19177	4.78411
2.19843	4.76426
2.2051	4.74662
2.21177	4.73225
2.21843	4.72391
2.2251	4.72665
2.23177	4.74811
2.23843	4.79805
2.2451	4.88722
2.25177	5.02509
2.25843	5.21779
2.2651	5.46575
2.27177	5.7618
2.27843	6.09076
2.2851	6.42991
2.29177	6.75112
2.29843	7.02447
2.3051	7.22206
2.31177	7.32201
2.31843	7.31158
2.3251	7.18915
2.33177	6.96397
2.33843	6.65474
2.3451	6.28686
2.35177	5.88858
2.35843	5.48768
2.3651	5.108
2.37177	4.7676
2.37843	4.4778
2.3851	4.24314
2.39177	4.06265
2.39843	3.93146
2.4051	3.84241
2.41177	3.7877
2.41843	3.75998
2.4251	3.75295
2.43177	3.76153
2.43843	3.78168
2.4451	3.81023
2.45177	3.84456
2.45843	3.88235
2.4651	3.92133
2.47177	3.95942
2.47843	3.99435
2.4851	4.02403
2.49177	4.04668
2.49843	4.06069
2.5051	4.06492
2.51177	4.05884
2.51843	4.04257
2.5251	4.01676
2.53177	3.98254
2.53843	3.94171
2.5451	3.89647
2.55177	3.84927
2.55843	3.80272
2.5651	3.75974
2.57177	3.72308
2.57843	3.69543
2.5851	3.67928
2.59177	3.67671
2.59843	3.68947
2.6051	3.7185
2.61177	3.76409
2.61843	3.82566
2.6251	3.90172
2.63177	3.98982
2.63843	4.08667
2.6451	4.18848
2.65177	4.29088
2.65843	4.3897
2.6651	4.48078
2.67177	4.56089
2.67843	4.62753
2.6851	4.67944
2.69177	4.71658
2.69843	4.73982
2.7051	4.75109
2.71177	4.75258
2.71843	4.74703
2.7251	4.7369
2.73177	4.72456
2.73843	4.71181
2.7451	4.69989
2.75177	4.68969
2.75843	4.68147
2.7651	4.67545
2.77177	4.67151
2.77843	4.66949
2.7851	4.66913
2.79177	4.67026
2.79843	4.67259
2.8051	4.67592
2.81177	4.68004
2.81843	4.68487
2.8251	4.69029
2.83177	4.69637
2.83843	4.70304
2.8451	4.71032
2.85177	4.71807
2.85843	4.72629
2.8651	4.73481
2.87177	4.74334
2.87843	4.75162
2.8851	4.75937
2.89177	4.76635
2.89843	4.77242
2.9051	4.77737
2.91177	4.78119
2.91843	4.78387
2.9251	4.78554
2.93177	4.78619
2.93843	4.7859
2.9451	4.78488
2.95177	4.78321
2.95843	4.78119
2.9651	4.77916
2.97177	4.77749
2.97843	4.7766
2.9851	4.7769
2.99177	4.77874
2.99843	4.78244
3.0051	4.78816
3.01177	4.79597
3.01843	4.8058
3.0251	4.81731
3.03177	4.83024
3.03843	4.84431
3.0451	4.85903
3.05177	4.87405
3.05843	4.88907
3.0651	4.90367
3.07177	4.91774
3.07843	4.93121
3.0851	4.94403
3.09177	4.95619
3.09843	4.96787
3.1051	4.9789
3.11177	4.98945
3.11843	4.9994
3.1251	5.00876
3.13177	5.01746
3.13843	5.02545
3.1451	5.0326
3.15177	5.03886
3.15843	5.04416
3.1651	5.04857
3.17177	5.05209
3.17843	5.05483
3.1851	5.05668
3.19177	5.05769
3.19843	5.05775
3.2051	5.05686
3.21177	5.05495
3.21843	5.05197
3.2251	5.04798
3.23177	5.04297
3.23843	5.03689
3.2451	5.0298
3.25177	5.02181
3.25843	5.01299
3.2651	5.00345
3.27177	4.99332
3.27843	4.98277
3.2851	4.97186
3.29177	4.96078
3.29843	4.94963
3.3051	4.93848
3.31177	4.9274
3.31843	4.91655
3.3251	4.906
3.33177	4.89587
3.33843	4.88627
3.3451	4.87739
3.35177	4.86934
3.35843	4.86225
3.3651	4.85623
3.37177	4.85122
3.37843	4.84729
3.3851	4.84431
3.39177	4.84216
3.39843	4.84073
3.4051	4.83996
3.41177	4.83978
3.41843	4.84008
3.4251	4.84091
3.43177	4.84216
3.43843	4.84371
3.4451	4.84556
3.45177	4.84759
3.45843	4.84967
3.4651	4.85188
3.47177	4.85402
3.47843	4.85629
3.4851	4.85849
3.49177	4.8607
3.49843	4.8629
3.5051	4.86499
3.51177	4.86696
3.51843	4.86869
3.5251	4.87006
3.53177	4.87107
3.53843	4.87173
3.5451	4.87214
3.55177	4.8725
3.55843	4.87298
3.5651	4.87369
3.57177	4.87471
3.57843	4.87626
3.5851	4.87828
3.59177	4.88079
3.59843	4.88365
3.6051	4.88681
3.61177	4.89008
3.61843	4.89324
3.6251	4.89622
3.63177	4.89891
3.63843	4.90111
3.6451	4.90278
3.65177	4.90391
3.65843	4.90451
3.6651	4.90463
3.67177	4.90433
3.67843	4.90361
3.6851	4.90254
3.69177	4.90117
3.69843	4.89944
3.7051	4.8973
3.71177	4.89485
3.71843	4.89205
3.7251	4.88889
3.73177	4.88544
3.73843	4.88186
3.7451	4.87816
3.75177	4.87453
3.75843	4.87095
3.7651	4.86737
3.77177	4.86386
3.77843	4.86028
3.7851	4.85665
3.79177	4.85295
3.79843	4.84926
3.8051	4.84556
3.81177	4.84192
3.81843	4.83841
3.8251	4.83513
3.83177	4.83215
3.83843	4.82935
3.8451	4.82684
3.85177	4.8244
3.85843	4.82213
3.8651	4.81981
3.87177	4.81755
3.87843	4.81516
3.8851	4.81266
3.89177	4.80998
3.89843	4.807
3.9051	4.80372
3.91177	4.80014
3.91843	4.79627
3.9251	4.79221
3.93177	4.78798
3.93843	4.78369
3.9451	4.77934
3.95177	4.77499
3.95843	4.77076
3.9651	4.76664
3.97177	4.76259
3.97843	4.75872
3.9851	4.75502
3.99177	4.75144
3.99843	4.74805
4.0051	4.74489
4.01177	4.74197
4.01843	4.73934
4.0251	4.73708
4.03177	4.73499
4.03843	4.73326
4.0451	4.73183
4.05177	4.7307
4.05843	4.72987
4.0651	4.72939
4.07177	4.72915
4.07843	4.72915
4.0851	4.72927
4.09177	4.72945
4.09843	4.72981
4.1051	4.73017
4.11177	4.73058
4.11843	4.73112
4.1251	4.73177
4.13177	4.73249
4.13843	4.73332
4.1451	4.73416
4.15177	4.73505
4.15843	4.73595
4.1651	4.73678
4.17177	4.73756
4.17843	4.73839
4.1851	4.73928
4.19177	4.74042
4.19843	4.74173
4.2051	4.74322
4.21177	4.74489
4.21843	4.74674
4.2251	4.74864
4.23177	4.75073
4.23843	4.75287
4.2451	4.7552
4.25177	4.75782
4.25843	4.76074
4.2651	4.76408
4.27177	4.76784
4.27843	4.77201
4.2851	4.77642
4.29177	4.78101
4.29843	4.78566
4.3051	4.79031
4.31177	4.79496
4.31843	4.7996
4.3251	4.80437
4.33177	4.80926
4.33843	4.81445
4.3451	4.81999
4.35177	4.82607
4.35843	4.83263
4.3651	4.83978
4.37177	4.84753
4.37843	4.85569
4.3851	4.86428
4.39177	4.8731
4.39843	4.88198
4.4051	4.89068
4.41177	4.89902
4.41843	4.90683
4.4251	4.91387
4.43177	4.92007
4.43843	4.92525
4.4451	4.92942
4.45177	4.93246
4.45843	4.93443
4.4651	4.93515
4.47177	4.93467
4.47843	4.93282
4.4851	4.92966
4.49177	4.92525
4.49843	4.91953
4.5051	4.91261
4.51177	4.90469
4.51843	4.89581
4.5251	4.88603
4.53177	4.87542
4.53843	4.86416
4.5451	4.85229
4.55177	4.8399
4.55843	4.82702
4.5651	4.81385
4.57177	4.8005
4.57843	4.78721
4.5851	4.77415
4.59177	4.76164
4.59843	4.74989
4.6051	4.73905
4.61177	4.72933
4.61843	4.72087
4.6251	4.71389
4.63177	4.70847
4.63843	4.70477
4.6451	4.70281
4.65177	4.70263
4.65843	4.70406
4.6651	4.70698
4.67177	4.71121
4.67843	4.71652
4.6851	4.72265
4.69177	4.72939
4.69843	4.7366
4.7051	4.74393
4.71177	4.75127
4.71843	4.75854
4.7251	4.76563
4.73177	4.77254
4.73843	4.77922
4.7451	4.78572
4.75177	4.79192
4.75843	4.79776
4.7651	4.8033
4.77177	4.80837
4.77843	4.8129
4.7851	4.81665
4.79177	4.81957
4.79843	4.82136
4.8051	4.82213
4.81177	4.82178
4.81843	4.82041
4.8251	4.81814
4.83177	4.81528
4.83843	4.812
4.8451	4.80849
4.85177	4.80485
4.85843	4.80133
4.8651	4.79794
4.87177	4.79472
4.87843	4.79168
4.8851	4.78882
4.89177	4.78601
4.89843	4.78321
4.9051	4.78029
4.91177	4.77731
4.91843	4.77403
4.9251	4.77058
4.93177	4.76688
4.93843	4.76307
4.9451	4.75913
4.95177	4.75526
4.95843	4.75156
4.9651	4.74811
4.97177	4.74495
4.97843	4.74209
4.9851	4.73958
4.99177	4.73732
4.99843	4.73529
5.0051	4.73338
5.01177	4.73166
5.01843	4.73005
5.0251	4.72856
5.03177	4.72713
5.03843	4.72581
5.0451	4.7245
5.05177	4.72313
5.05843	4.72182
5.0651	4.72057
5.07177	4.71956
5.07843	4.7189
5.0851	4.71896
5.09177	4.71985
5.09843	4.72188
5.1051	4.72504
5.11177	4.72957
5.11843	4.73535
5.1251	4.74226
5.13177	4.75019
5.13843	4.75883
5.1451	4.76795
5.15177	4.77725
5.15843	4.78643
5.1651	4.79531
5.17177	4.80372
5.17843	4.81135
5.1851	4.81826
5.19177	4.8244
5.19843	4.8297
5.2051	4.83435
5.21177	4.83841
5.21843	4.8418
5.2251	4.84467
5.23177	4.84687
5.23843	4.84842
5.2451	4.8492
5.25177	4.8492
5.25843	4.8483
5.2651	4.84657
5.27177	4.84407
5.27843	4.84085
5.2851	4.83704
5.29177	4.83263
5.29843	4.82774
5.3051	4.82231
5.31177	4.81641
5.31843	4.80998
5.3251	4.80306
5.33177	4.79567
5.33843	4.78798
5.3451	4.77988
5.35177	4.77153
5.35843	4.76289
5.3651	4.75407
5.37177	4.74501
5.37843	4.73589
5.3851	4.72671
5.39177	4.71759
5.39843	4.70871
5.4051	4.70024
5.41177	4.69232
5.41843	4.68522
5.4251	4.67902
5.43177	4.67378
5.43843	4.66949
5.4451	4.66609
5.45177	4.66341
5.45843	4.6615
5.4651	4.66019
5.47177	4.65959
5.47843	4.65965
5.4851	4.66043
5.49177	4.66198
5.49843	4.66448
5.5051	4.66806
5.51177	4.67265
5.51843	4.67843
5.5251	4.68522
5.53177	4.69303
5.53843	4.70173
5.5451	4.71109
5.55177	4.72099
5.55843	4.73124
5.5651	4.74173
5.57177	4.75222
5.57843	4.76271
5.5851	4.77314
5.59177	4.78345
5.59843	4.79364
5.6051	4.80366
5.61177	4.81343
5.61843	4.82297
5.6251	4.83221
5.63177	4.84115
5.63843	4.84973
5.6451	4.85802
5.65177	4.866
5.65843	4.87375
5.6651	4.88132
5.67177	4.88853
5.67843	4.89545
5.6851	4.90183
5.69177	4.90767
5.69843	4.91273
5.7051	4.91703
5.71177	4.92054
5.71843	4.92328
5.7251	4.92525
5.73177	4.92656
5.73843	4.92728
5.7451	4.9274
5.75177	4.92698
5.75843	4.92609
5.7651	4.92465
5.77177	4.92281
5.77843	4.92048
5.7851	4.91786
5.79177	4.91482
5.79843	4.91148
5.8051	4.90785
5.81177	4.90391
5.81843	4.89956
5.8251	4.89485
5.83177	4.88979
5.83843	4.88436
5.8451	4.8787
5.85177	4.87298
5.85843	4.8672
5.8651	4.86153
5.87177	4.85605
5.87843	4.8508
5.8851	4.84586
5.89177	4.84115
5.89843	4.83686
5.9051	4.83292
5.91177	4.82935
5.91843	4.82619
5.9251	4.82351
5.93177	4.82136
5.93843	4.81981
5.9451	4.81886
5.95177	4.81856
5.95843	4.8191
5.9651	4.82059
5.97177	4.82321
5.97843	4.82714
5.9851	4.83245
5.99177	4.8393
5.99843	4.84771
6.0051	4.85772
6.01177	4.86928
6.01843	4.88234
6.0251	4.89688
6.03177	4.91285
6.03843	4.9302
6.0451	4.94874
6.05177	4.9684
6.05843	4.98897
6.0651	5.01019
6.07177	5.03176
6.07843	5.05328
6.0851	5.0745
6.09177	5.09506
6.09843	5.11473
6.1051	5.13333
6.11177	5.15074
6.11843	5.16665
6.1251	5.18095
6.13177	5.19347
6.13843	5.20396
6.1451	5.21243
6.15177	5.21857
6.15843	5.22256
6.1651	5.22429
6.17177	5.22405
6.17843	5.22196
6.1851	5.21833
6.19177	5.2135
6.19843	5.20766
6.2051	5.2011
6.21177	5.19425
6.21843	5.18733
6.2251	5.1809
6.23177	5.17541
6.23843	5.17154
6.2451	5.16987
6.25177	5.171
6.25843	5.17553
6.2651	5.18394
6.27177	5.19669
6.27843	5.21392
6.2851	5.23567
6.29177	5.2619
6.29843	5.29242
6.3051	5.32699
6.31177	5.36531
6.31843	5.40704
6.3251	5.45192
6.33177	5.49954
6.33843	5.54979
6.3451	5.6023
6.35177	5.6569
6.35843	5.71328
6.3651	5.7711
6.37177	5.82999
6.37843	5.88953
6.3851	5.9492
6.39177	6.00863
6.39843	6.06734
6.4051	6.12485
6.41177	6.1807
6.41843	6.23459
6.4251	6.28608
6.43177	6.33478
6.43843	6.38044
6.4451	6.4227
6.45177	6.46108
6.45843	6.49548
6.4651	6.52558
6.47177	6.55138
6.47843	6.5729
6.4851	6.59025
6.49177	6.6036
6.49843	6.61319
6.5051	6.61916
6.51177	6.6219
6.51843	6.62154
6.5251	6.61838
6.53177	6.61266
6.53843	6.60455
6.5451	6.5943
6.55177	6.58214
6.55843	6.56831
6.5651	6.55305
6.57177	6.53648
6.57843	6.51878
6.5851	6.50018
6.59177	6.48087
6.59843	6.46096
6.6051	6.44082
6.61177	6.42055
6.61843	6.40064
6.6251	6.38115
6.63177	6.3625
6.63843	6.3448
6.6451	6.32823
6.65177	6.31279
6.65843	6.29866
6.6651	6.28591
6.67177	6.27458
6.67843	6.26475
6.6851	6.2564
6.69177	6.24961
6.69843	6.2443
6.7051	6.24049
6.71177	6.23822
6.71843	6.23739
6.7251	6.23798
6.73177	6.23989
6.73843	6.24311
6.7451	6.24752
6.75177	6.253
6.75843	6.25944
6.7651	6.26671
6.77177	6.27452
6.77843	6.28281
6.7851	6.29151
6.79177	6.30063
6.79843	6.31016
6.8051	6.32036
6.81177	6.33126
6.81843	6.34313
6.8251	6.35606
6.83177	6.37013
6.83843	6.38533
6.8451	6.40166
6.85177	6.41912
6.85843	6.43766
6.8651	6.45727
6.87177	6.47789
6.87843	6.49941
6.8851	6.5217
6.89177	6.54453
6.89843	6.5676
6.9051	6.59043
6.91177	6.61266
6.91843	6.63376
6.9251	6.65331
6.93177	6.67089
6.93843	6.68621
6.9451	6.69891
6.95177	6.7088
6.95843	6.71571
6.9651	6.71953
6.97177	6.72007
6.97843	6.71738
6.9851	6.71154
6.99177	6.70278
6.99843	6.6914
7.0051	6.67787
7.01177	6.66273
7.01843	6.64657
7.0251	6.63012
7.03177	6.61385
7.03843	6.59841
7.0451	6.58423
7.05177	6.57177
7.05843	6.56134
7.0651	6.55335
7.07177	6.54799
7.07843	6.54554
7.0851	6.5462
7.09177	6.54995
7.09843	6.55699
7.1051	6.56718
7.11177	6.58041
7.11843	6.59651
7.1251	6.6151
7.13177	6.6359
7.13843	6.65855
7.1451	6.68269
7.15177	6.70785
7.15843	6.73372
7.1651	6.75994
7.17177	6.78629
7.17843	6.81251
7.1851	6.83832
7.19177	6.86359
7.19843	6.88803
7.2051	6.91152
7.21177	6.93381
7.21843	6.95467
7.2251	6.97398
7.23177	6.99151
7.23843	7.00724
7.2451	7.02107
7.25177	7.03317
7.25843	7.04348
7.2651	7.05212
7.27177	7.05916
7.27843	7.0647
7.2851	7.06881
7.29177	7.07161
7.29843	7.07322
7.3051	7.07382
7.31177	7.07364
7.31843	7.07299
7.3251	7.07209
7.33177	7.07126
7.33843	7.0709
7.3451	7.07114
7.35177	7.07215
7.35843	7.07412
7.3651	7.0771
7.37177	7.08115
7.37843	7.08616
7.3851	7.09218
7.39177	7.09903
7.39843	7.10654
7.4051	7.11471
7.41177	7.12317
7.41843	7.13181
7.4251	7.14046
7.43177	7.14898
7.43843	7.15715
7.4451	7.16484
7.45177	7.17199
7.45843	7.17854
7.4651	7.18433
7.47177	7.18933
7.47843	7.19351
7.4851	7.19678
7.49177	7.19929
7.49843	7.20102
7.5051	7.20209
7.51177	7.20274
7.51843	7.20304
7.5251	7.20304
7.53177	7.20292
7.53843	7.20263
7.5451	7.20221
7.55177	7.20149
7.55843	7.20054
7.5651	7.19929
7.57177	7.19786
7.57843	7.19631
7.5851	7.19476
7.59177	7.19333
7.59843	7.19219
7.6051	7.19136
7.61177	7.19106
7.61843	7.19136
7.6251	7.19225
7.63177	7.19386
7.63843	7.19619
7.6451	7.19941
7.65177	7.20346
7.65843	7.20841
7.6651	7.21419
7.67177	7.2208
7.67843	7.2282
7.6851	7.23612
7.69177	7.24471
7.69843	7.25389
7.7051	7.2636
7.71177	7.27385
7.71843	7.28458
7.7251	7.29585
7.73177	7.30747
7.73843	7.31945
7.7451	7.33143
7.75177	7.34329
7.75843	7.35468
7.7651	7.36541
7.77177	7.37524
7.77843	7.38412
7.7851	7.39181
7.79177	7.39843
7.79843	7.40391
7.8051	7.40838
7.81177	7.41184
7.81843	7.41428
7.8251	7.41589
7.83177	7.41649
7.83843	7.41619
7.8451	7.41482
7.85177	7.41243
7.85843	7.40892
7.8651	7.40415
7.87177	7.39813
7.87843	7.39086
7.8851	7.38227
7.89177	7.37238
7.89843	7.36111
7.9051	7.34842
7.91177	7.33429
7.91843	7.31868
7.9251	7.30157
7.93177	7.28309
7.93843	7.26342
7.9451	7.24262
7.95177	7.22092
7.95843	7.19857
7.9651	7.17568
7.97177	7.1525
7.97843	7.12907
7.9851	7.10547
7.99177	7.08175
7.99843	7.05796
8.0051	7.03418
8.01177	7.01058
8.01843	6.98745
8.0251	6.96498
8.03177	6.94358
8.03843	6.92356
8.0451	6.90514
8.05177	6.88863
8.05843	6.87414
8.0651	6.86187
8.07177	6.85179
8.07843	6.84398
8.0851	6.83832
8.09177	6.83486
8.09843	6.83331
8.1051	6.83367
8.11177	6.83576
8.11843	6.83933
8.1251	6.84446
8.13177	6.85102
8.13843	6.85883
8.1451	6.86795
8.15177	6.87814
8.15843	6.8894
8.1651	6.90156
8.17177	6.91456
8.17843	6.92815
8.1851	6.94203
8.19177	6.9561
8.19843	6.97011
8.2051	6.984
8.21177	6.99764
8.21843	7.01094
8.2251	7.02393
8.23177	7.03657
8.23843	7.04879
8.2451	7.06053
8.25177	7.07173
8.25843	7.08222
8.2651	7.09194
8.27177	7.1007
8.27843	7.10839
8.2851	7.11489
8.29177	7.12001
8.29843	7.12377
8.3051	7.12615
8.31177	7.12717
8.31843	7.12687
8.3251	7.1255
8.33177	7.12323
8.33843	7.12007
8.3451	7.11626
8.35177	7.11173
8.35843	7.10648
8.3651	7.1004
8.37177	7.09343
8.37843	7.08538
8.3851	7.0762
8.39177	7.06589
8.39843	7.05457
8.4051	7.04247
8.41177	7.02971
8.41843	7.01654
8.4251	7.00307
8.43177	6.98942
8.43843	6.97559
8.4451	6.9617
8.45177	6.9477
8.45843	6.93357
8.4651	6.91956
8.47177	6.90567
8.47843	6.89209
8.4851	6.87903
8.49177	6.86663
8.49843	6.85501
8.5051	6.84422
8.51177	6.83427
8.51843	6.82509
8.5251	6.8168
8.53177	6.80929
8.53843	6.80262
8.5451	6.79678
8.55177	6.79171
8.55843	6.78742
8.5651	6.78384
8.57177	6.7808
8.57843	6.77818
8.5851	6.77586
8.59177	6.77365
8.59843	6.77145
8.6051	6.76906
8.61177	6.76656
8.61843	6.76382
8.6251	6.76078
8.63177	6.75738
8.63843	6.7535
8.6451	6.74921
8.65177	6.74456
8.65843	6.73956
8.6651	6.73431
8.67177	6.72907
8.67843	6.72382
8.6851	6.71881
8.69177	6.71411
8.69843	6.70987
8.7051	6.70618
8.71177	6.70296
8.71843	6.70016
8.7251	6.6976
8.73177	6.69509
8.73843	6.69265
8.7451	6.69003
8.75177	6.68722
8.75843	6.68424
8.7651	6.68097
8.77177	6.67757
8.77843	6.67417
8.7851	6.67083
8.79177	6.66785
8.79843	6.66523
8.8051	6.66314
8.81177	6.66153
8.81843	6.66046
8.8251	6.65987
8.83177	6.65969
8.83843	6.65981
8.8451	6.66022
8.85177	6.66094
8.85843	6.66177
8.8651	6.66279
8.87177	6.66392
8.87843	6.66517
8.8851	6.66648
8.89177	6.66785
8.89843	6.66928
8.9051	6.67077
8.91177	6.67238
8.91843	6.67399
8.9251	6.6756
8.93177	6.67721
8.93843	6.67864
8.9451	6.67977
8.95177	6.68037
8.95843	6.68031
8.9651	6.67942
8.97177	6.67769
8.97843	6.675
8.9851	6.67143
8.99177	6.66696
8.99843	6.66171
9.0051	6.65563
9.01177	6.64884
9.01843	6.64133
9.0251	6.63322
9.03177	6.62452
9.03843	6.61522
9.0451	6.60551
9.05177	6.59543
9.05843	6.585
9.0651	6.57439
9.07177	6.56354
9.07843	6.55258
9.0851	6.54149
9.09177	6.5304
9.09843	6.51944
9.1051	6.50871
9.11177	6.49852
9.11843	6.4891
9.1251	6.48069
9.13177	6.47348
9.13843	6.46764
9.1451	6.46335
9.15177	6.46061
9.15843	6.45959
9.1651	6.46019
9.17177	6.46245
9.17843	6.46633
9.1851	6.47181
9.19177	6.47879
9.19843	6.48707
9.2051	6.49655
9.21177	6.50698
9.21843	6.51824
9.2251	6.53017
9.23177	6.54244
9.23843	6.5549
9.2451	6.56742
9.25177	6.5797
9.25843	6.59168
9.2651	6.60312
9.27177	6.61397
9.27843	6.62404
9.2851	6.63328
9.29177	6.64181
9.29843	6.64961
9.3051	6.65689
9.31177	6.66362
9.31843	6.67006
9.3251	6.6762
9.33177	6.68216
9.33843	6.688
9.3451	6.69384
9.35177	6.69992
9.35843	6.70636
9.3651	6.71351
9.37177	6.72168
9.37843	6.73115
9.3851	6.74206
9.39177	6.75458
9.39843	6.76864
9.4051	6.78414
9.41177	6.80083
9.41843	6.81841
9.4251	6.83653
9.43177	6.85507
9.43843	6.87367
9.4451	6.89226
9.45177	6.9108
9.45843	6.92922
9.4651	6.94752
9.47177	6.9657
9.47843	6.98364
9.4851	7.00134
9.49177	7.01857
9.49843	7.03532
9.5051	7.05129
9.51177	7.06649
9.51843	7.08073
9.5251	7.09409
9.53177	7.10642
9.53843	7.11799
9.5451	7.12878
9.55177	7.13903
9.55843	7.14898
9.5651	7.15876
9.57177	7.16847
9.57843	7.17813
9.5851	7.18778
9.59177	7.1972
9.59843	7.20626
9.6051	7.21478
9.61177	7.22259
9.61843	7.22945
9.6251	7.23529
9.63177	7.23994
9.63843	7.24334
9.6451	7.24554
9.65177	7.24649
9.65843	7.24638
9.6651	7.24512
9.67177	7.24304
9.67843	7.24006
9.6851	7.23636
9.69177	7.23201
9.69843	7.22706
9.7051	7.22146
9.71177	7.21526
9.71843	7.20835
9.7251	7.20066
9.73177	7.19208
9.73843	7.18272
9.7451	7.17264
9.75177	7.16197
9.75843	7.15095
9.7651	7.13968
9.77177	7.12842
9.77843	7.11733
9.7851	7.10666
9.79177	7.09647
9.79843	7.08699
9.8051	7.07823
9.81177	7.07036
9.81843	7.06327
9.8251	7.05695
9.83177	7.05141
9.83843	7.04646
9.8451	7.04211
9.85177	7.03824
9.85843	7.03466
9.8651	7.03144
9.87177	7.0284
9.87843	7.02566
9.8851	7.02322
9.89177	7.02101
9.89843	7.0191
9.9051	7.01737
9.91177	7.01576
9.91843	7.01427
9.9251	7.01272
9.93177	7.01118
9.93843	7.00951
9.9451	7.00784
9.95177	7.00617
9.95843	7.00462
9.9651	7.00331
9.97177	7.00241
9.97843	7.002
9.9851	7.00235
9.99177	7.00361
9.99843	7.00593
10.0051	7.00939
10.0118	7.01398
10.0184	7.01964
10.0251	7.02626
10.0318	7.03371
10.0384	7.04163
10.0451	7.04974
10.0518	7.05791
10.0584	7.06595
10.0651	7.0737
10.0718	7.08115
10.0784	7.0883
10.0851	7.09516
10.0918	7.10166
10.0984	7.10756
10.1051	7.11292
10.1118	7.11745
10.1184	7.12103
10.1251	7.12347
10.1318	7.12478
10.1384	7.12484
10.1451	7.12377
10.1518	7.12162
10.1584	7.1184
10.1651	7.11417
10.1718	7.10893
10.1784	7.10279
10.1851	7.09581
10.1918	7.08795
10.1984	7.07948
10.2051	7.07054
10.2118	7.06136
10.2184	7.05224
10.2251	7.04342
10.2318	7.0352
10.2384	7.02757
10.2451	7.02071
10.2518	7.01457
10.2584	7.00909
10.2651	7.00414
10.2718	6.99961
10.2784	6.99538
10.2851	6.99139
10.2918	6.98745
10.2984	6.98376
10.3051	6.98018
10.3118	6.97684
10.3184	6.97374
10.3251	6.97082
10.3318	6.9679
10.3384	6.96486
10.3451	6.96135
10.3518	6.95711
10.3584	6.95193
10.3651	6.94555
10.3718	6.93774
10.3784	6.92832
10.3851	6.91736
10.3918	6.90478
10.3984	6.89065
10.4051	6.87516
10.4118	6.85835
10.4184	6.84029
10.4251	6.82116
10.4318	6.80107
10.4384	6.78027
10.4451	6.75905
10.4518	6.73783
10.4584	6.71697
10.4651	6.69694
10.4718	6.67828
10.4784	6.6613
10.4851	6.64657
10.4918	6.63429
10.4984	6.62488
10.5051	6.61838
10.5118	6.61498
10.5184	6.61469
10.5251	6.61737
10.5318	6.62291
10.5384	6.63102
10.5451	6.64145
10.5518	6.65379
10.5584	6.66779
10.5651	6.68317
10.5718	6.69962
10.5784	6.71685
10.5851	6.73455
10.5918	6.75255
10.5984	6.77049
10.6051	6.78825
10.6118	6.80548
10.6184	6.82181
10.6251	6.83701
10.6318	6.85078
10.6384	6.86306
10.6451	6.87367
10.6518	6.88267
10.6584	6.89006
10.6651	6.89596
10.6718	6.90037
10.6784	6.90359
10.6851	6.90579
10.6918	6.90722
10.6984	6.90812
10.7051	6.9086
10.7118	6.90871
10.7184	6.90848
10.7251	6.90788
10.7318	6.90681
10.7384	6.90502
10.7451	6.90246
10.7518	6.899
10.7584	6.89459
10.7651	6.88934
10.7718	6.88338
10.7784	6.87701
10.7851	6.87045
10.7918	6.86389
10.7984	6.85751
10.8051	6.85161
10.8118	6.84631
10.8184	6.84172
10.8251	6.83814
10.8318	6.8357
10.8384	6.83457
10.8451	6.83475
10.8518	6.8363
10.8584	6.83922
10.8651	6.84327
10.8718	6.84828
10.8784	6.85382
10.8851	6.85966
10.8918	6.8655
10.8984	6.87116
10.9051	6.87653
10.9118	6.88159
10.9184	6.88624
10.9251	6.89059
10.9318	6.89459
10.9384	6.89834
10.9451	6.90186
10.9518	6.90526
10.9584	6.90866
10.9651	6.91217
10.9718	6.91599
10.9784	6.92016
10.9851	6.92487
10.9918	6.93017
10.9984	6.93589
11.0051	6.94191
11.0118	6.94811
11.0184	6.95413
11.0251	6.95986
11.0318	6.96522
11.0384	6.97011
11.0451	6.97458
11.0518	6.97851
11.0584	6.98203
11.0651	6.98507
11.0718	6.98757
11.0784	6.98948
11.0851	6.99067
11.0918	6.99103
11.0984	6.99049
11.1051	6.989
11.1118	6.98662
11.1184	6.98352
11.1251	6.97982
11.1318	6.97589
11.1384	6.97196
11.1451	6.96814
11.1518	6.96474
11.1584	6.96176
11.1651	6.95932
11.1718	6.95735
11.1784	6.95592
11.1851	6.95491
11.1918	6.95425
11.1984	6.9539
11.2051	6.95378
11.2118	6.95407
11.2184	6.95473
11.2251	6.95586
11.2318	6.95747
11.2384	6.95962
11.2451	6.96224
11.2518	6.96534
11.2584	6.9688
11.2651	6.97249
11.2718	6.97643
11.2784	6.98042
11.2851	6.98447
11.2918	6.98858
11.2984	6.99276
11.3051	6.99699
11.3118	7.00134
11.3184	7.00599
11.3251	7.011
11.3318	7.01648
11.3384	7.02268
11.3451	7.02965
11.3518	7.03746
11.3584	7.04616
11.3651	7.05576
11.3718	7.06613
11.3784	7.07728
11.3851	7.08896
11.3918	7.10118
11.3984	7.1137
11.4051	7.12633
11.4118	7.13897
11.4184	7.15142
11.4251	7.16347
11.4318	7.17497
11.4384	7.1857
11.4451	7.19529
11.4518	7.2037
11.4584	7.21085
11.4651	7.21669
11.4718	7.22152
11.4784	7.22533
11.4851	7.22843
11.4918	7.23094
11.4984	7.2329
11.5051	7.23451
11.5118	7.23588
11.5184	7.23708
11.5251	7.23821
11.5318	7.23934
11.5384	7.24059
11.5451	7.24208
11.5518	7.24393
11.5584	7.24626
11.5651	7.24906
11.5718	7.25228
11.5784	7.25567
11.5851	7.25919
11.5918	7.26265
11.5984	7.26593
11.6051	7.26897
11.6118	7.27183
11.6184	7.27457
11.6251	7.27713
11.6318	7.27975
11.6384	7.28256
11.6451	7.28565
11.6518	7.28917
11.6584	7.29322
11.6651	7.29781
11.6718	7.30294
11.6784	7.30848
11.6851	7.31432
11.6918	7.32011
11.6984	7.32565
11.7051	7.3306
11.7118	7.33453
11.7184	7.33727
11.7251	7.33876
11.7318	7.339
11.7384	7.33817
11.7451	7.33662
11.7518	7.33459
11.7584	7.3325
11.7651	7.3306
11.7718	7.32917
11.7784	7.32833
11.7851	7.32827
11.7918	7.32893
11.7984	7.33024
11.8051	7.33232
11.8118	7.33501
11.8184	7.33823
11.8251	7.34198
11.8318	7.34615
11.8384	7.3505
11.8451	7.35503
11.8518	7.3595
11.8584	7.36392
11.8651	7.36803
11.8718	7.37184
11.8784	7.3753
11.8851	7.37828
11.8918	7.38084
11.8984	7.38287
11.9051	7.38442
11.9118	7.38549
11.9184	7.38621
11.9251	7.38657
11.9318	7.38651
11.9384	7.38609
11.9451	7.38537
11.9518	7.38442
11.9584	7.38329
11.9651	7.38198
11.9718	7.3806
11.9784	7.37911
11.9851	7.37762
11.9918	7.37596
11.9984	7.37405
12.0051	7.37166
12.0118	7.36862
12.0184	7.36451
12.0251	7.35897
12.0318	7.35182
12.0384	7.34282
12.0451	7.33191
12.0518	7.31921
12.0584	7.30485
12.0651	7.28929
12.0718	7.27278
12.0784	7.25579
12.0851	7.23886
12.0918	7.22224
12.0984	7.20638
12.1051	7.19148
12.1118	7.17783
12.1184	7.16555
12.1251	7.1547
12.1318	7.14523
12.1384	7.13718
12.1451	7.1305
12.1518	7.12508
12.1584	7.12085
12.1651	7.11787
12.1718	7.11602
12.1784	7.1153
12.1851	7.11572
12.1918	7.11715
12.1984	7.11954
12.2051	7.12293
12.2118	7.12705
12.2184	7.13181
12.2251	7.13712
12.2318	7.14278
12.2384	7.14862
12.2451	7.15452
12.2518	7.16013
12.2584	7.16519
12.2651	7.16931
12.2718	7.17205
12.2784	7.17306
12.2851	7.17205
12.2918	7.16871
12.2984	7.16293
12.3051	7.15482
12.3118	7.14445
12.3184	7.13223
12.3251	7.11846
12.3318	7.10368
12.3384	7.0883
12.3451	7.07263
12.3518	7.05713
12.3584	7.04199
12.3651	7.02727
12.3718	7.01302
12.3784	6.99914
12.3851	6.98543
12.3918	6.97154
12.3984	6.95723
12.4051	6.94221
12.4118	6.92642
12.4184	6.90979
12.4251	6.89262
12.4318	6.87516
12.4384	6.85787
12.4451	6.8413
12.4518	6.82598
12.4584	6.81233
12.4651	6.80089
12.4718	6.79189
12.4784	6.78557
12.4851	6.78223
12.4918	6.78194
12.4984	6.78486
12.5051	6.79123
12.5118	6.80095
12.5184	6.81406
12.5251	6.83045
12.5318	6.84988
12.5384	6.872
12.5451	6.89644
12.5518	6.92272
12.5584	6.95044
12.5651	6.97917
12.5718	7.00855
12.5784	7.03824
12.5851	7.06786
12.5918	7.09695
12.5984	7.12526
12.6051	7.15232
12.6118	7.17783
12.6184	7.20149
12.6251	7.22313
12.6318	7.24268
12.6384	7.26026
12.6451	7.276
12.6518	7.29018
12.6584	7.30306
12.6651	7.31492
12.6718	7.32607
12.6784	7.33685
12.6851	7.3474
12.6918	7.35801
12.6984	7.36886
12.7051	7.38007
12.7118	7.39181
12.7184	7.40397
12.7251	7.41673
12.7318	7.42984
12.7384	7.44325
12.7451	7.45672
12.7518	7.47007
12.7584	7.48289
12.7651	7.49499
12.7718	7.50601
12.7784	7.51591
12.7851	7.52443
12.7918	7.53152
12.7984	7.53719
12.8051	7.5416
12.8118	7.54488
12.8184	7.54738
12.8251	7.54935
12.8318	7.55107
12.8384	7.55268
12.8451	7.55435
12.8518	7.55614
12.8584	7.55793
12.8651	7.55972
12.8718	7.56133
12.8784	7.56264
12.8851	7.56347
12.8918	7.56359
12.8984	7.56288
12.9051	7.56115
12.9118	7.55835
12.9184	7.55435
12.9251	7.54917
12.9318	7.54273
12.9384	7.53516
12.9451	7.52652
12.9518	7.51704
12.9584	7.50691
12.9651	7.49642
12.9718	7.48575
12.9784	7.47514
12.9851	7.46483
12.9918	7.45511
12.9984	7.44629
13.0051	7.43848
13.0118	7.43204
13.0184	7.42698
13.0251	7.42352
13.0318	7.42143
13.0384	7.42066
13.0451	7.42096
13.0518	7.42185
13.0584	7.42304
13.0651	7.42406
13.0718	7.42447
13.0784	7.424
13.0851	7.42233
13.0918	7.41929
13.0984	7.4147
13.1051	7.40844
13.1118	7.40051
13.1184	7.39098
13.1251	7.37983
13.1318	7.36737
13.1384	7.35372
13.1451	7.3393
13.1518	7.32434
13.1584	7.30932
13.1651	7.29448
13.1718	7.28041
13.1784	7.26736
13.1851	7.25579
13.1918	7.24614
13.1984	7.23875
13.2051	7.23386
13.2118	7.23189
13.2184	7.2329
13.2251	7.23702
13.2318	7.24405
13.2384	7.25383
13.2451	7.26593
13.2518	7.28005
13.2584	7.29573
13.2651	7.31254
13.2718	7.33
13.2784	7.3477
13.2851	7.36529
13.2918	7.38227
13.2984	7.39825
13.3051	7.41285
13.3118	7.42567
13.3184	7.43634
13.3251	7.44462
[truncated: 6,251 more rows]

## Sheet: des1.1.2
Time	AU
0.00385	-7.28583
0.0105167	-7.36672
0.0171833	-7.44718
0.02385	-7.52717
0.0305167	-7.60663
0.0371833	-7.68554
0.04385	-7.76386
0.0505167	-7.84165
0.0571833	-7.91878
0.06385	-7.99531
0.0705167	-8.07124
0.0771833	-8.14646
0.08385	-8.22097
0.0905167	-8.29488
0.0971833	-8.36819
0.10385	-8.44097
0.110517	-8.51333
0.117183	-8.58545
0.12385	-8.65728
0.130517	-8.7291
0.137183	-8.80086
0.14385	-8.87281
0.150517	-8.94499
0.157183	-9.01753
0.16385	-9.0906
0.170517	-9.16439
0.177183	-9.23896
0.18385	-9.31454
0.190517	-9.39125
0.197183	-9.46921
0.20385	-9.54854
0.210517	-9.62925
0.217183	-9.71133
0.22385	-9.79459
0.230517	-9.87905
0.237183	-9.96447
0.24385	-10.0507
0.250517	-10.1378
0.257183	-10.2256
0.26385	-10.3141
0.270517	-10.4034
0.277183	-10.4935
0.28385	-10.5845
0.290517	-10.6764
0.297183	-10.7694
0.30385	-10.8634
0.310517	-10.9585
0.317183	-11.0545
0.32385	-11.1516
0.330517	-11.2495
0.337183	-11.3484
0.34385	-11.4484
0.350517	-11.5493
0.357183	-11.6513
0.36385	-11.7544
0.370517	-11.8586
0.377183	-11.9641
0.38385	-12.0707
0.390517	-12.1785
0.397183	-12.2877
0.40385	-12.398
0.410517	-12.5095
0.417183	-12.6224
0.42385	-12.7363
0.430517	-12.8515
0.437183	-12.9679
0.44385	-13.0852
0.450517	-13.2034
0.457183	-13.3222
0.46385	-13.4416
0.470517	-13.5611
0.477183	-13.6807
0.48385	-13.8
0.490517	-13.9189
0.497183	-14.0371
0.50385	-14.1545
0.510517	-14.271
0.517183	-14.3865
0.52385	-14.501
0.530517	-14.6143
0.537183	-14.7266
0.54385	-14.8377
0.550517	-14.9476
0.557183	-15.0564
0.56385	-15.1639
0.570517	-15.2702
0.577183	-15.3752
0.58385	-15.479
0.590517	-15.5814
0.597183	-15.6825
0.60385	-15.7824
0.610517	-15.881
0.617183	-15.9784
0.62385	-16.0746
0.630517	-16.1697
0.637183	-16.2638
0.64385	-16.3571
0.650517	-16.4496
0.657183	-16.5418
0.66385	-16.6336
0.670517	-16.7252
0.677183	-16.8169
0.68385	-16.9086
0.690517	-17.0006
0.697183	-17.0927
0.70385	-17.1849
0.710517	-17.277
0.717183	-17.369
0.72385	-17.4609
0.730517	-17.5524
0.737183	-17.6436
0.74385	-17.7342
0.750517	-17.8242
0.757183	-17.9133
0.76385	-18.0014
0.770517	-18.0883
0.777183	-18.1739
0.78385	-18.2579
0.790517	-18.3403
0.797183	-18.4212
0.80385	-18.5004
0.810517	-18.5781
0.817183	-18.6546
0.82385	-18.7299
0.830517	-18.8043
0.837183	-18.8777
0.84385	-18.9505
0.850517	-19.0227
0.857183	-19.0943
0.86385	-19.1655
0.870517	-19.2364
0.877183	-19.3071
0.88385	-19.3776
0.890517	-19.4483
0.897183	-19.5192
0.90385	-19.5905
0.910517	-19.6622
0.917183	-19.7344
0.92385	-19.8071
0.930517	-19.88
0.937183	-19.953
0.94385	-20.0259
0.950517	-20.0983
0.957183	-20.17
0.96385	-20.2406
0.970517	-20.3099
0.977183	-20.3775
0.98385	-20.4431
0.990517	-20.5066
0.997183	-20.5675
1.00385	-20.6257
1.01052	-20.6809
1.01718	-20.7329
1.02385	-20.7815
1.03052	-20.8265
1.03718	-20.8678
1.04385	-20.9052
1.05052	-20.9389
1.05718	-20.9689
1.06385	-20.9951
1.07052	-21.0177
1.07718	-21.0366
1.08385	-21.0519
1.09052	-21.0634
1.09718	-21.0712
1.10385	-21.0751
1.11052	-21.0748
1.11718	-21.0702
1.12385	-21.0611
1.13052	-21.047
1.13718	-21.0277
1.14385	-21.0026
1.15052	-20.9714
1.15718	-20.9332
1.16385	-20.8873
1.17052	-20.833
1.17718	-20.7694
1.18385	-20.6954
1.19052	-20.61
1.19718	-20.5124
1.20385	-20.4014
1.21052	-20.276
1.21718	-20.1353
1.22385	-19.9784
1.23052	-19.8045
1.23718	-19.613
1.24385	-19.4033
1.25052	-19.1749
1.25718	-18.9275
1.26385	-18.6609
1.27052	-18.3751
1.27718	-18.0701
1.28385	-17.7462
1.29052	-17.4037
1.29718	-17.0432
1.30385	-16.6652
1.31052	-16.2705
1.31718	-15.8598
1.32385	-15.4341
1.33052	-14.9943
1.33718	-14.5413
1.34385	-14.0759
1.35052	-13.599
1.35718	-13.1114
1.36385	-12.614
1.37052	-12.1077
1.37718	-11.5936
1.38385	-11.0725
1.39052	-10.5457
1.39718	-10.0143
1.40385	-9.47934
1.41052	-8.94207
1.41718	-8.40354
1.42385	-7.86477
1.43052	-7.32678
1.43718	-6.79046
1.44385	-6.25664
1.45052	-5.7261
1.45718	-5.19961
1.46385	-4.67795
1.47052	-4.16189
1.47718	-3.65204
1.48385	-3.14915
1.49052	-2.65384
1.49718	-2.16657
1.50385	-1.68788
1.51052	-1.21814
1.51718	-0.757754
1.52385	-0.307143
1.53052	0.133395
1.53718	0.563741
1.54385	0.983655
1.55052	1.3932
1.55718	1.79231
1.56385	2.18111
1.57052	2.55978
1.57718	2.92844
1.58385	3.28684
1.59052	3.63439
1.59718	3.96943
1.60385	4.28855
1.61052	4.5864
1.61718	4.85474
1.62385	5.08273
1.63052	5.25761
1.63718	5.36597
1.64385	5.39613
1.65052	5.3407
1.65718	5.19943
1.66385	4.98116
1.67052	4.70489
1.67718	4.39954
1.68385	4.10169
1.69052	3.85213
1.69718	3.69114
1.70385	3.65347
1.71052	3.76338
1.71718	4.0316
1.72385	4.45372
1.73052	5.01108
1.73718	5.67353
1.74385	6.40339
1.75052	7.16031
1.75718	7.90602
1.76385	8.60804
1.77052	9.2423
1.77718	9.79412
1.78385	10.258
1.79052	10.6359
1.79718	10.9354
1.80385	11.1669
1.81052	11.3421
1.81718	11.4723
1.82385	11.5675
1.83052	11.6358
1.83718	11.6842
1.84385	11.7176
1.85052	11.7403
1.85718	11.7555
1.86385	11.766
1.87052	11.7744
1.87718	11.7839
1.88385	11.798
1.89052	11.8213
1.89718	11.8591
1.90385	11.9169
1.91052	12.0001
1.91718	12.1126
1.92385	12.2563
1.93052	12.4298
1.93718	12.6286
1.94385	12.8443
1.95052	13.0659
1.95718	13.2803
1.96385	13.4738
1.97052	13.6342
1.97718	13.752
1.98385	13.8218
1.99052	13.8428
1.99718	13.8188
2.00385	13.7573
2.01052	13.6685
2.01718	13.5634
2.02385	13.4532
2.03052	13.348
2.03718	13.2557
2.04385	13.1821
2.05052	13.1306
2.05718	13.1026
2.06385	13.0981
2.07052	13.1165
2.07718	13.158
2.08385	13.2279
2.09052	13.3451
2.09718	13.5591
2.10385	13.9777
2.11052	14.8028
2.11718	16.3618
2.12385	19.1171
2.13052	23.6306
2.13718	30.4794
2.14385	40.1376
2.15052	52.8679
2.15718	68.6684
2.16385	87.2802
2.17052	108.225
2.17718	130.826
2.18385	154.19
2.19052	177.196
2.19718	198.531
2.20385	216.816
2.21052	230.764
2.21718	239.292
2.22385	241.565
2.23052	236.998
2.23718	225.29
2.24385	206.532
2.25052	181.347
2.25718	150.952
2.26385	117.063
2.27052	81.6636
2.27718	46.7325
2.28385	14.029
2.29052	-15.03
2.29718	-39.4292
2.30385	-58.6011
2.31052	-72.4596
2.31718	-81.3814
2.32385	-86.0991
2.33052	-87.5192
2.33718	-86.5278
2.34385	-83.8527
2.35052	-80.0166
2.35718	-75.3633
2.36385	-70.1161
2.37052	-64.4329
2.37718	-58.4427
2.38385	-52.2649
2.39052	-46.016
2.39718	-39.8102
2.40385	-33.7558
2.41052	-27.9519
2.41718	-22.4841
2.42385	-17.4223
2.43052	-12.8176
2.43718	-8.7018
2.44385	-5.08702
2.45052	-1.96677
2.45718	0.681221
2.46385	2.89214
2.47052	4.70996
2.47718	6.18368
2.48385	7.36344
2.49052	8.2975
2.49718	9.0301
2.50385	9.59975
2.51052	10.0387
2.51718	10.3735
2.52385	10.6246
2.53052	10.8083
2.53718	10.9372
2.54385	11.0212
2.55052	11.0684
2.55718	11.0859
2.56385	11.0798
2.57052	11.0562
2.57718	11.0204
2.58385	10.9776
2.59052	10.9327
2.59718	10.8901
2.60385	10.8535
2.61052	10.8261
2.61718	10.8102
2.62385	10.8073
2.63052	10.8182
2.63718	10.8428
2.64385	10.8804
2.65052	10.9295
2.65718	10.9885
2.66385	11.0554
2.67052	11.1278
2.67718	11.2035
2.68385	11.2802
2.69052	11.356
2.69718	11.429
2.70385	11.4977
2.71052	11.561
2.71718	11.6181
2.72385	11.6689
2.73052	11.713
2.73718	11.7508
2.74385	11.7828
2.75052	11.8095
2.75718	11.8319
2.76385	11.8505
2.77052	11.8661
2.77718	11.8794
2.78385	11.8911
2.79052	11.9017
2.79718	11.9117
2.80385	11.9218
2.81052	11.9323
2.81718	11.9437
2.82385	11.9563
2.83052	11.9705
2.83718	11.9864
2.84385	12.0045
2.85052	12.0246
2.85718	12.0471
2.86385	12.0718
2.87052	12.0988
2.87718	12.1281
2.88385	12.1597
2.89052	12.1935
2.89718	12.2293
2.90385	12.2669
2.91052	12.306
2.91718	12.3464
2.92385	12.3879
2.93052	12.4301
2.93718	12.4726
2.94385	12.5152
2.95052	12.5577
2.95718	12.6001
2.96385	12.6419
2.97052	12.6833
2.97718	12.724
2.98385	12.764
2.99052	12.8034
2.99718	12.8421
3.00385	12.8805
3.01052	12.9187
3.01718	12.957
3.02385	12.9957
3.03052	13.0349
3.03718	13.0748
3.04385	13.1155
3.05052	13.157
3.05718	13.199
3.06385	13.2409
3.07052	13.2825
3.07718	13.3231
3.08385	13.362
3.09052	13.3985
3.09718	13.4321
3.10385	13.4619
3.11052	13.4875
3.11718	13.5082
3.12385	13.5235
3.13052	13.5331
3.13718	13.5367
3.14385	13.5343
3.15052	13.5259
3.15718	13.5118
3.16385	13.4924
3.17052	13.4683
3.17718	13.4402
3.18385	13.4087
3.19052	13.3746
3.19718	13.3384
3.20385	13.3008
3.21052	13.2621
3.21718	13.2228
3.22385	13.1832
3.23052	13.1434
3.23718	13.1038
3.24385	13.0644
3.25052	13.0258
3.25718	12.988
3.26385	12.9513
3.27052	12.916
3.27718	12.8822
3.28385	12.8501
3.29052	12.8196
3.29718	12.7909
3.30385	12.7638
3.31052	12.7382
3.31718	12.714
3.32385	12.6911
3.33052	12.6693
3.33718	12.6486
3.34385	12.6289
3.35052	12.6101
3.35718	12.5924
3.36385	12.5756
3.37052	12.5598
3.37718	12.5449
3.38385	12.5311
3.39052	12.5184
3.39718	12.5068
3.40385	12.4962
3.41052	12.4866
3.41718	12.478
3.42385	12.4702
3.43052	12.4633
3.43718	12.4571
3.44385	12.4515
3.45052	12.4467
3.45718	12.4425
3.46385	12.439
3.47052	12.4362
3.47718	12.4341
3.48385	12.4328
3.49052	12.432
3.49718	12.432
3.50385	12.4328
3.51052	12.434
3.51718	12.436
3.52385	12.4387
3.53052	12.4422
3.53718	12.4464
3.54385	12.4514
3.55052	12.4571
3.55718	12.4634
3.56385	12.4702
3.57052	12.4775
3.57718	12.485
3.58385	12.4925
3.59052	12.5002
3.59718	12.5077
3.60385	12.5149
3.61052	12.5219
3.61718	12.5285
3.62385	12.5346
3.63052	12.5401
3.63718	12.545
3.64385	12.5492
3.65052	12.5527
3.65718	12.5557
3.66385	12.5581
3.67052	12.5601
3.67718	12.562
3.68385	12.5638
3.69052	12.5657
3.69718	12.5679
3.70385	12.5704
3.71052	12.5734
3.71718	12.577
3.72385	12.5811
3.73052	12.5858
3.73718	12.5909
3.74385	12.5965
3.75052	12.6026
3.75718	12.609
3.76385	12.6157
3.77052	12.6227
3.77718	12.6299
3.78385	12.6374
3.79052	12.645
3.79718	12.6529
3.80385	12.6609
3.81052	12.6689
3.81718	12.6769
3.82385	12.6849
3.83052	12.6926
3.83718	12.7001
3.84385	12.7073
3.85052	12.714
3.85718	12.7203
3.86385	12.7262
3.87052	12.7318
3.87718	12.7371
3.88385	12.7422
3.89052	12.747
3.89718	12.7516
3.90385	12.7559
3.91052	12.7599
3.91718	12.7634
3.92385	12.7665
3.93052	12.7689
3.93718	12.7705
3.94385	12.7714
3.95052	12.7715
3.95718	12.771
3.96385	12.7699
3.97052	12.7683
3.97718	12.7664
3.98385	12.7641
3.99052	12.7617
3.99718	12.7591
4.00385	12.7564
4.01052	12.7536
4.01718	12.7507
4.02385	12.7478
4.03052	12.7448
4.03718	12.7419
4.04385	12.7389
4.05052	12.7358
4.05718	12.7327
4.06385	12.7293
4.07052	12.7258
4.07718	12.722
4.08385	12.7177
4.09052	12.7133
4.09718	12.7085
4.10385	12.7036
4.11052	12.6988
4.11718	12.6942
4.12385	12.6902
4.13052	12.6866
4.13718	12.6837
4.14385	12.6814
4.15052	12.6796
4.15718	12.6783
4.16385	12.6775
4.17052	12.677
4.17718	12.6768
4.18385	12.6769
4.19052	12.6773
4.19718	12.6781
4.20385	12.6793
4.21052	12.6809
4.21718	12.6829
4.22385	12.6851
4.23052	12.6876
4.23718	12.69
4.24385	12.6923
4.25052	12.6945
4.25718	12.6964
4.26385	12.6981
4.27052	12.6997
4.27718	12.7012
4.28385	12.703
4.29052	12.7052
4.29718	12.7079
4.30385	12.7113
4.31052	12.7154
4.31718	12.7202
4.32385	12.7258
4.33052	12.7321
4.33718	12.7391
4.34385	12.7467
4.35052	12.7549
4.35718	12.7636
4.36385	12.7729
4.37052	12.7827
4.37718	12.793
4.38385	12.8037
4.39052	12.8148
4.39718	12.826
4.40385	12.8372
4.41052	12.8484
4.41718	12.8593
4.42385	12.87
4.43052	12.8802
4.43718	12.8899
4.44385	12.899
4.45052	12.9074
4.45718	12.9152
4.46385	12.9224
4.47052	12.929
4.47718	12.9352
4.48385	12.9408
4.49052	12.9463
4.49718	12.9517
4.50385	12.9571
4.51052	12.9626
4.51718	12.9684
4.52385	12.9743
4.53052	12.9805
4.53718	12.9867
4.54385	12.9929
4.55052	12.999
4.55718	13.0047
4.56385	13.0099
4.57052	13.0145
4.57718	13.0183
4.58385	13.0211
4.59052	13.0228
4.59718	13.0235
4.60385	13.023
4.61052	13.0212
4.61718	13.0182
4.62385	13.014
4.63052	13.0088
4.63718	13.0025
4.64385	12.9954
4.65052	12.9874
4.65718	12.9789
4.66385	12.9699
4.67052	12.9606
4.67718	12.9508
4.68385	12.9409
4.69052	12.9309
4.69718	12.9209
4.70385	12.9108
4.71052	12.9011
4.71718	12.8917
4.72385	12.8828
4.73052	12.8744
4.73718	12.8666
4.74385	12.8593
4.75052	12.8526
4.75718	12.8465
4.76385	12.8406
4.77052	12.8351
4.77718	12.8298
4.78385	12.8247
4.79052	12.8197
4.79718	12.815
4.80385	12.8107
4.81052	12.8068
4.81718	12.8034
4.82385	12.8008
4.83052	12.7987
4.83718	12.7976
4.84385	12.7972
4.85052	12.7978
4.85718	12.7992
4.86385	12.8016
4.87052	12.8049
4.87718	12.8092
4.88385	12.8143
4.89052	12.8204
4.89718	12.8272
4.90385	12.8347
4.91052	12.8427
4.91718	12.851
4.92385	12.8595
4.93052	12.8679
4.93718	12.8762
4.94385	12.8842
4.95052	12.8919
4.95718	12.8992
4.96385	12.9061
4.97052	12.9125
4.97718	12.9184
4.98385	12.9235
4.99052	12.928
4.99718	12.9316
5.00385	12.9344
5.01052	12.9361
5.01718	12.9367
5.02385	12.9363
5.03052	12.9349
5.03718	12.9326
5.04385	12.9296
5.05052	12.9259
5.05718	12.9217
5.06385	12.917
5.07052	12.9121
5.07718	12.9068
5.08385	12.9013
5.09052	12.8956
5.09718	12.8896
5.10385	12.8834
5.11052	12.877
5.11718	12.8706
5.12385	12.8639
5.13052	12.8573
5.13718	12.8508
5.14385	12.8444
5.15052	12.8383
5.15718	12.8326
5.16385	12.8273
5.17052	12.8226
5.17718	12.8185
5.18385	12.815
5.19052	12.812
5.19718	12.8096
5.20385	12.8078
5.21052	12.8066
5.21718	12.8058
5.22385	12.8055
5.23052	12.8057
5.23718	12.8064
5.24385	12.8077
5.25052	12.8095
5.25718	12.8118
5.26385	12.8146
5.27052	12.8176
5.27718	12.8209
5.28385	12.8241
5.29052	12.8272
5.29718	12.8299
5.30385	12.8321
5.31052	12.8338
5.31718	12.835
5.32385	12.8357
5.33052	12.8363
5.33718	12.8367
5.34385	12.8372
5.35052	12.8378
5.35718	12.8387
5.36385	12.8399
5.37052	12.8414
5.37718	12.8432
5.38385	12.8452
5.39052	12.8474
5.39718	12.8499
5.40385	12.8527
5.41052	12.8561
5.41718	12.8601
5.42385	12.8649
5.43052	12.8706
5.43718	12.8772
5.44385	12.8846
5.45052	12.8928
5.45718	12.9015
5.46385	12.9108
5.47052	12.9201
5.47718	12.9294
5.48385	12.9385
5.49052	12.947
5.49718	12.9549
5.50385	12.9619
5.51052	12.968
5.51718	12.973
5.52385	12.9768
5.53052	12.9793
5.53718	12.9803
5.54385	12.98
5.55052	12.9782
5.55718	12.975
5.56385	12.9703
5.57052	12.9643
5.57718	12.9572
5.58385	12.9489
5.59052	12.9396
5.59718	12.9295
5.60385	12.9185
5.61052	12.9069
5.61718	12.8947
5.62385	12.882
5.63052	12.8689
5.63718	12.8554
5.64385	12.8417
5.65052	12.8278
5.65718	12.814
5.66385	12.8002
5.67052	12.7866
5.67718	12.7732
5.68385	12.76
5.69052	12.7473
5.69718	12.7349
5.70385	12.723
5.71052	12.7116
5.71718	12.701
5.72385	12.691
5.73052	12.6818
5.73718	12.6734
5.74385	12.666
5.75052	12.6593
5.75718	12.6534
5.76385	12.6481
5.77052	12.6435
5.77718	12.6396
5.78385	12.6365
5.79052	12.6342
5.79718	12.6327
5.80385	12.6323
5.81052	12.633
5.81718	12.6351
5.82385	12.6386
5.83052	12.6438
5.83718	12.6505
5.84385	12.6589
5.85052	12.6692
5.85718	12.6814
5.86385	12.6956
5.87052	12.7118
5.87718	12.7302
5.88385	12.7505
5.89052	12.7726
5.89718	12.7963
5.90385	12.8212
5.91052	12.8469
5.91718	12.8731
5.92385	12.899
5.93052	12.9242
5.93718	12.9482
5.94385	12.9706
5.95052	12.9912
5.95718	13.0094
5.96385	13.0252
5.97052	13.0384
5.97718	13.0488
5.98385	13.0563
5.99052	13.0609
5.99718	13.0624
6.00385	13.061
6.01052	13.0567
6.01718	13.0496
6.02385	13.0399
6.03052	13.0278
6.03718	13.0139
6.04385	12.9985
6.05052	12.982
6.05718	12.9652
6.06385	12.9486
6.07052	12.9328
6.07718	12.9185
6.08385	12.9062
6.09052	12.8965
6.09718	12.8902
6.10385	12.8876
6.11052	12.8892
6.11718	12.8955
6.12385	12.9068
6.13052	12.9235
6.13718	12.9457
6.14385	12.9737
6.15052	13.0075
6.15718	13.0473
6.16385	13.0931
6.17052	13.145
6.17718	13.2028
6.18385	13.2666
6.19052	13.3362
6.19718	13.4115
6.20385	13.4922
6.21052	13.578
6.21718	13.6687
6.22385	13.7637
6.23052	13.8629
6.23718	13.9658
6.24385	14.0719
6.25052	14.1811
6.25718	14.2927
6.26385	14.4066
6.27052	14.5223
6.27718	14.6393
6.28385	14.7573
6.29052	14.8757
6.29718	14.9939
6.30385	15.1116
6.31052	15.2283
6.31718	15.3435
6.32385	15.4569
6.33052	15.568
6.33718	15.6765
6.34385	15.7822
6.35052	15.8846
6.35718	15.9836
6.36385	16.0787
6.37052	16.1697
6.37718	16.2563
6.38385	16.3381
6.39052	16.415
6.39718	16.4869
6.40385	16.5539
6.41052	16.616
6.41718	16.6735
6.42385	16.7267
6.43052	16.7757
6.43718	16.8209
6.44385	16.8625
6.45052	16.9008
6.45718	16.9361
6.46385	16.9685
6.47052	16.9984
6.47718	17.026
6.48385	17.0517
6.49052	17.0757
6.49718	17.0983
6.50385	17.1199
6.51052	17.1408
6.51718	17.1613
6.52385	17.1815
6.53052	17.2017
6.53718	17.2219
6.54385	17.2422
6.55052	17.2625
6.55718	17.2827
6.56385	17.3028
6.57052	17.3225
6.57718	17.3419
6.58385	17.3607
6.59052	17.379
6.59718	17.3965
6.60385	17.4133
6.61052	17.4292
6.61718	17.4441
6.62385	17.4578
6.63052	17.4702
6.63718	17.4811
6.64385	17.4902
6.65052	17.4975
6.65718	17.5027
6.66385	17.5059
6.67052	17.507
6.67718	17.5061
6.68385	17.5033
6.69052	17.4987
6.69718	17.4926
6.70385	17.485
6.71052	17.4761
6.71718	17.4661
6.72385	17.455
6.73052	17.443
6.73718	17.4302
6.74385	17.4167
6.75052	17.4027
6.75718	17.3882
6.76385	17.3732
6.77052	17.3579
6.77718	17.3422
6.78385	17.3262
6.79052	17.31
6.79718	17.2936
6.80385	17.277
6.81052	17.2604
6.81718	17.2439
6.82385	17.2276
6.83052	17.2117
6.83718	17.1964
6.84385	17.1818
6.85052	17.1679
6.85718	17.1551
6.86385	17.1432
6.87052	17.1325
6.87718	17.1229
6.88385	17.1144
6.89052	17.1072
6.89718	17.1013
6.90385	17.0968
6.91052	17.0939
6.91718	17.0927
6.92385	17.0933
6.93052	17.0959
6.93718	17.1005
6.94385	17.1071
6.95052	17.1158
6.95718	17.1263
6.96385	17.1385
6.97052	17.1521
6.97718	17.167
6.98385	17.1828
6.99052	17.1994
6.99718	17.2166
7.00385	17.2343
7.01052	17.2524
7.01718	17.2709
7.02385	17.2896
7.03052	17.3085
7.03718	17.3274
7.04385	17.3461
7.05052	17.3643
7.05718	17.3818
7.06385	17.3981
7.07052	17.413
7.07718	17.4261
7.08385	17.4369
7.09052	17.4451
7.09718	17.4505
7.10385	17.4527
7.11052	17.4514
7.11718	17.4465
7.12385	17.4379
7.13052	17.4255
7.13718	17.4094
7.14385	17.3897
7.15052	17.3665
7.15718	17.3402
7.16385	17.3108
7.17052	17.2787
7.17718	17.2441
7.18385	17.2072
7.19052	17.1683
7.19718	17.1278
7.20385	17.0856
7.21052	17.0423
7.21718	16.998
7.22385	16.9531
7.23052	16.9077
7.23718	16.8623
7.24385	16.8173
7.25052	16.7729
7.25718	16.7294
7.26385	16.6873
7.27052	16.6469
7.27718	16.6084
7.28385	16.572
7.29052	16.5381
7.29718	16.5068
7.30385	16.4781
7.31052	16.4518
7.31718	16.4281
7.32385	16.4066
7.33052	16.3872
7.33718	16.3695
7.34385	16.3534
7.35052	16.3385
7.35718	16.3249
7.36385	16.3124
7.37052	16.3009
7.37718	16.2902
7.38385	16.2806
7.39052	16.2717
7.39718	16.2634
7.40385	16.2554
7.41052	16.2476
7.41718	16.2396
7.42385	16.2312
7.43052	16.2221
7.43718	16.2122
7.44385	16.2016
7.45052	16.1902
7.45718	16.1784
7.46385	16.166
7.47052	16.1535
7.47718	16.1411
7.48385	16.1287
7.49052	16.1168
7.49718	16.1054
7.50385	16.0947
7.51052	16.0849
7.51718	16.076
7.52385	16.0682
7.53052	16.0614
7.53718	16.0558
7.54385	16.0512
7.55052	16.0477
7.55718	16.0451
7.56385	16.0434
7.57052	16.0425
7.57718	16.0424
7.58385	16.0433
7.59052	16.045
7.59718	16.0477
7.60385	16.0514
7.61052	16.0559
7.61718	16.0614
7.62385	16.0676
7.63052	16.0743
7.63718	16.0815
7.64385	16.0888
7.65052	16.0962
7.65718	16.1032
7.66385	16.1099
7.67052	16.1161
7.67718	16.1216
7.68385	16.1265
7.69052	16.1308
7.69718	16.1346
7.70385	16.1379
7.71052	16.1408
7.71718	16.1435
7.72385	16.1461
7.73052	16.1484
7.73718	16.1508
7.74385	16.1532
7.75052	16.1555
7.75718	16.1579
7.76385	16.1602
7.77052	16.1626
7.77718	16.1651
7.78385	16.1677
7.79052	16.1706
7.79718	16.1736
7.80385	16.177
7.81052	16.1807
7.81718	16.1848
7.82385	16.1895
7.83052	16.1948
7.83718	16.2008
7.84385	16.2079
7.85052	16.216
7.85718	16.2255
7.86385	16.2365
7.87052	16.2489
7.87718	16.2631
7.88385	16.2789
7.89052	16.2962
7.89718	16.315
7.90385	16.335
7.91052	16.3561
7.91718	16.3782
7.92385	16.4008
7.93052	16.4239
7.93718	16.4473
7.94385	16.4708
7.95052	16.4942
7.95718	16.5173
7.96385	16.5402
7.97052	16.5625
7.97718	16.5843
7.98385	16.6054
7.99052	16.6258
7.99718	16.6452
8.00385	16.6637
8.01052	16.681
8.01718	16.6973
8.02385	16.7123
8.03052	16.726
8.03718	16.7382
8.04385	16.749
8.05052	16.758
8.05718	16.7652
8.06385	16.7702
8.07052	16.773
8.07718	16.7732
8.08385	16.7708
8.09052	16.7658
8.09718	16.7579
8.10385	16.7473
8.11052	16.7341
8.11718	16.7186
8.12385	16.7008
8.13052	16.6811
8.13718	16.6599
8.14385	16.6374
8.15052	16.614
8.15718	16.5899
8.16385	16.5655
8.17052	16.5411
8.17718	16.5169
8.18385	16.4932
8.19052	16.4701
8.19718	16.448
8.20385	16.4268
8.21052	16.4068
8.21718	16.3879
8.22385	16.3702
8.23052	16.3537
8.23718	16.3382
8.24385	16.3236
8.25052	16.3097
8.25718	16.2965
8.26385	16.2839
8.27052	16.2719
8.27718	16.2605
8.28385	16.2498
8.29052	16.24
8.29718	16.2311
8.30385	16.2233
8.31052	16.2168
8.31718	16.2113
8.32385	16.2069
8.33052	16.2035
8.33718	16.2008
8.34385	16.1989
8.35052	16.1977
8.35718	16.1973
8.36385	16.1975
8.37052	16.1986
8.37718	16.2008
8.38385	16.2042
8.39052	16.2091
8.39718	16.2153
8.40385	16.2231
8.41052	16.2323
8.41718	16.2429
8.42385	16.2548
8.43052	16.2681
8.43718	16.2826
8.44385	16.2982
8.45052	16.315
8.45718	16.3329
8.46385	16.3517
8.47052	16.3713
8.47718	16.3916
8.48385	16.4124
8.49052	16.4335
8.49718	16.4549
8.50385	16.4762
8.51052	16.4976
8.51718	16.5191
8.52385	16.5407
8.53052	16.5625
8.53718	16.5846
8.54385	16.6072
8.55052	16.6303
8.55718	16.654
8.56385	16.6782
8.57052	16.703
8.57718	16.7283
8.58385	16.754
8.59052	16.78
8.59718	16.8061
8.60385	16.8322
8.61052	16.858
8.61718	16.8833
8.62385	16.9079
8.63052	16.9315
8.63718	16.9537
8.64385	16.9743
8.65052	16.9929
8.65718	17.0091
8.66385	17.0227
8.67052	17.0334
8.67718	17.0408
8.68385	17.0449
8.69052	17.0454
8.69718	17.0425
8.70385	17.0358
8.71052	17.0257
8.71718	17.0122
8.72385	16.9954
8.73052	16.9757
8.73718	16.9533
8.74385	16.9286
8.75052	16.902
8.75718	16.874
8.76385	16.8449
8.77052	16.8151
8.77718	16.7851
8.78385	16.7551
8.79052	16.7252
8.79718	16.6957
8.80385	16.6663
8.81052	16.6373
8.81718	16.6084
8.82385	16.5799
8.83052	16.5516
8.83718	16.5235
8.84385	16.4958
8.85052	16.4686
8.85718	16.4419
8.86385	16.4159
8.87052	16.3907
8.87718	16.3663
8.88385	16.3428
8.89052	16.3204
8.89718	16.2991
8.90385	16.2789
8.91052	16.2601
8.91718	16.2426
8.92385	16.2266
8.93052	16.212
8.93718	16.1991
8.94385	16.1878
8.95052	16.178
8.95718	16.1699
8.96385	16.1634
8.97052	16.1585
8.97718	16.1551
8.98385	16.1532
8.99052	16.1527
8.99718	16.1537
9.00385	16.1561
9.01052	16.1599
9.01718	16.1649
9.02385	16.171
9.03052	16.1781
9.03718	16.186
9.04385	16.1946
9.05052	16.2038
9.05718	16.2134
9.06385	16.223
9.07052	16.2325
9.07718	16.2416
9.08385	16.2502
9.09052	16.2579
9.09718	16.2646
9.10385	16.2698
9.11052	16.2734
9.11718	16.2752
9.12385	16.275
9.13052	16.2727
9.13718	16.2681
9.14385	16.2613
9.15052	16.2523
9.15718	16.2412
9.16385	16.2281
9.17052	16.2134
9.17718	16.1971
9.18385	16.1797
9.19052	16.1614
9.19718	16.1425
9.20385	16.1233
9.21052	16.1042
9.21718	16.0854
9.22385	16.0674
9.23052	16.0503
9.23718	16.0346
9.24385	16.0204
9.25052	16.0078
9.25718	15.997
9.26385	15.9882
9.27052	15.9813
9.27718	15.9764
9.28385	15.9733
9.29052	15.972
9.29718	15.9723
9.30385	15.9742
9.31052	15.9775
9.31718	15.9822
9.32385	15.9881
9.33052	15.995
9.33718	16.0031
9.34385	16.0121
9.35052	16.0222
9.35718	16.0332
9.36385	16.0453
9.37052	16.0581
9.37718	16.0717
9.38385	16.0859
9.39052	16.1002
9.39718	16.1146
9.40385	16.1287
9.41052	16.1423
9.41718	16.1551
9.42385	16.1669
9.43052	16.1775
9.43718	16.187
9.44385	16.1951
9.45052	16.202
9.45718	16.2073
9.46385	16.2112
9.47052	16.2133
9.47718	16.2134
9.48385	16.2115
9.49052	16.2072
9.49718	16.2007
9.50385	16.192
9.51052	16.1809
9.51718	16.1678
9.52385	16.1527
9.53052	16.1358
9.53718	16.1173
9.54385	16.0973
9.55052	16.0761
9.55718	16.0536
9.56385	16.0302
9.57052	16.0059
9.57718	15.9811
9.58385	15.9558
9.59052	15.9304
9.59718	15.9051
9.60385	15.8802
9.61052	15.856
9.61718	15.8326
9.62385	15.8103
9.63052	15.7893
9.63718	15.7697
9.64385	15.7516
9.65052	15.7351
9.65718	15.7202
9.66385	15.707
9.67052	15.6953
9.67718	15.6851
9.68385	15.6763
9.69052	15.6689
9.69718	15.6626
9.70385	15.6574
9.71052	15.6534
9.71718	15.6504
9.72385	15.6484
9.73052	15.6473
9.73718	15.647
9.74385	15.6475
9.75052	15.6484
9.75718	15.6497
9.76385	15.6513
9.77052	15.653
9.77718	15.6547
9.78385	15.6563
9.79052	15.6579
9.79718	15.6594
9.80385	15.6609
9.81052	15.6626
9.81718	15.6645
9.82385	15.6666
9.83052	15.6689
9.83718	15.6715
9.84385	15.6743
9.85052	15.6773
9.85718	15.6806
9.86385	15.684
9.87052	15.6877
9.87718	15.6916
9.88385	15.6957
9.89052	15.7
9.89718	15.7047
9.90385	15.7098
9.91052	15.7154
9.91718	15.7216
9.92385	15.7283
9.93052	15.7358
9.93718	15.7441
9.94385	15.7533
9.95052	15.7635
9.95718	15.7745
9.96385	15.7862
9.97052	15.7986
9.97718	15.8114
9.98385	15.8244
9.99052	15.8372
9.99718	15.8495
10.0038	15.861
10.0105	15.8715
10.0172	15.8805
10.0238	15.8881
10.0305	15.8938
10.0372	15.8976
10.0439	15.8992
10.0505	15.8983
10.0572	15.895
10.0639	15.8892
10.0705	15.8808
10.0772	15.87
10.0838	15.857
10.0905	15.8423
10.0972	15.8262
10.1038	15.8095
10.1105	15.7928
10.1172	15.7766
10.1238	15.7617
10.1305	15.7484
10.1372	15.7374
10.1439	15.7288
10.1505	15.7229
10.1572	15.7198
10.1639	15.7194
10.1705	15.7219
10.1772	15.727
10.1838	15.7347
10.1905	15.7446
10.1972	15.7566
10.2038	15.7704
10.2105	15.7857
10.2172	15.8021
10.2239	15.8192
10.2305	15.8364
10.2372	15.8532
10.2439	15.8691
10.2505	15.8835
10.2572	15.896
10.2638	15.9063
10.2705	15.914
10.2772	15.919
10.2838	15.921
10.2905	15.9202
10.2972	15.9164
10.3039	15.9099
10.3105	15.9005
10.3172	15.8884
10.3239	15.8736
10.3305	15.8564
10.3372	15.8369
10.3438	15.8156
10.3505	15.7928
10.3572	15.7692
10.3638	15.7453
10.3705	15.7216
10.3772	15.6984
10.3839	15.6762
10.3905	15.6555
10.3972	15.6363
10.4039	15.619
10.4105	15.6037
10.4172	15.5905
10.4238	15.5796
10.4305	15.5715
10.4372	15.5661
10.4438	15.5637
10.4505	15.5642
10.4572	15.5677
10.4639	15.574
10.4705	15.583
10.4772	15.5945
10.4839	15.608
10.4905	15.6232
10.4972	15.6399
10.5038	15.6577
10.5105	15.6763
10.5172	15.6954
10.5238	15.7147
10.5305	15.7339
10.5372	15.7528
10.5439	15.771
10.5505	15.7886
10.5572	15.8054
10.5639	15.8213
10.5705	15.8367
10.5772	15.8513
10.5838	15.8655
10.5905	15.8792
10.5972	15.8924
10.6038	15.905
10.6105	15.9171
10.6172	15.9285
10.6238	15.939
10.6305	15.9485
10.6372	15.9569
10.6439	15.9642
10.6505	15.9701
10.6572	15.9746
10.6639	15.9779
10.6705	15.9798
10.6772	15.9802
10.6838	15.9793
10.6905	15.9771
10.6972	15.9736
10.7038	15.9689
10.7105	15.963
10.7172	15.9562
10.7239	15.9484
10.7305	15.9398
10.7372	15.9305
10.7439	15.9208
10.7505	15.9107
10.7572	15.9005
10.7638	15.8902
10.7705	15.8801
10.7772	15.8703
10.7838	15.8611
10.7905	15.8525
10.7972	15.8447
10.8039	15.8377
10.8105	15.8315
10.8172	15.8263
10.8239	15.8222
10.8305	15.8191
10.8372	15.8172
10.8438	15.8165
10.8505	15.817
10.8572	15.8188
10.8638	15.822
10.8705	15.8266
10.8772	15.8325
10.8839	15.8396
10.8905	15.8479
10.8972	15.857
10.9039	15.8669
10.9105	15.8771
10.9172	15.8875
10.9238	15.8978
10.9305	15.9076
10.9372	15.9169
10.9438	15.9255
10.9505	15.9331
10.9572	15.9397
10.9639	15.9452
10.9705	15.9495
10.9772	15.9523
10.9839	15.9535
10.9905	15.9529
10.9972	15.9501
11.0038	15.945
11.0105	15.9373
11.0172	15.9269
11.0238	15.9136
11.0305	15.8975
11.0372	15.8787
11.0439	15.8573
11.0505	15.8337
11.0572	15.8082
11.0639	15.7811
11.0705	15.7528
11.0772	15.7237
11.0838	15.6941
11.0905	15.6643
11.0972	15.6347
11.1038	15.6056
11.1105	15.5773
11.1172	15.5502
11.1238	15.5247
11.1305	15.501
11.1372	15.4793
11.1439	15.4598
11.1505	15.4426
11.1572	15.4277
11.1639	15.4151
11.1705	15.4044
11.1772	15.3955
11.1838	15.3882
11.1905	15.3822
11.1972	15.3775
11.2038	15.3738
11.2105	15.3712
11.2172	15.3697
11.2239	15.3694
11.2305	15.3701
11.2372	15.372
11.2439	15.3749
11.2505	15.3788
11.2572	15.3834
11.2638	15.3885
11.2705	15.3939
11.2772	15.3992
11.2838	15.4043
11.2905	15.4091
11.2972	15.4136
11.3039	15.4176
11.3105	15.4212
11.3172	15.4244
11.3239	15.4272
11.3305	15.4296
11.3372	15.4313
11.3438	15.4324
11.3505	15.4327
11.3572	15.4318
11.3638	15.4299
11.3705	15.4267
11.3772	15.4222
11.3839	15.4164
11.3905	15.4094
11.3972	15.4012
11.4039	15.392
11.4105	15.3819
11.4172	15.371
11.4238	15.3593
11.4305	15.3472
11.4372	15.3348
11.4438	15.3222
11.4505	15.3097
11.4572	15.2973
11.4639	15.2851
11.4705	15.2733
11.4772	15.2619
11.4839	15.251
11.4905	15.2405
11.4972	15.2305
11.5038	15.2211
11.5105	15.2124
11.5172	15.2045
11.5238	15.1975
11.5305	15.1916
11.5372	15.1868
11.5439	15.1833
11.5505	15.1811
11.5572	15.1801
11.5639	15.1805
11.5705	15.1821
11.5772	15.1851
11.5838	15.1891
11.5905	15.1944
11.5972	15.2007
11.6038	15.208
11.6105	15.2162
11.6172	15.2252
11.6238	15.2346
11.6305	15.2445
11.6372	15.2546
11.6439	15.2646
11.6505	15.2747
11.6572	15.2847
11.6639	15.2945
11.6705	15.3042
11.6772	15.3137
11.6838	15.3231
11.6905	15.3322
11.6972	15.341
11.7038	15.3494
11.7105	15.3573
11.7172	15.3644
11.7239	15.3708
11.7305	15.3763
11.7372	15.381
11.7439	15.3849
11.7505	15.3881
11.7572	15.3906
11.7638	15.3926
11.7705	15.3941
11.7772	15.3952
11.7838	15.3961
11.7905	15.3967
11.7972	15.3971
11.8039	15.3972
11.8105	15.3969
11.8172	15.3961
11.8239	15.3947
11.8305	15.3925
11.8372	15.3894
11.8438	15.3853
11.8505	15.3803
11.8572	15.374
11.8638	15.3666
11.8705	15.3581
11.8772	15.3484
11.8839	15.3377
11.8905	15.326
11.8972	15.3134
11.9039	15.3001
11.9105	15.286
11.9172	15.2712
11.9238	15.256
11.9305	15.2404
11.9372	15.2246
11.9438	15.2086
11.9505	15.1927
11.9572	15.177
11.9639	15.1615
11.9705	15.1466
11.9772	15.1326
11.9839	15.1196
11.9905	15.1078
11.9972	15.0974
12.0038	15.0886
12.0105	15.0815
12.0172	15.0762
12.0238	15.0725
12.0305	15.0704
12.0372	15.07
12.0439	15.0709
12.0505	15.0733
12.0572	15.0769
12.0639	15.0816
12.0705	15.0872
12.0772	15.0934
12.0838	15.1002
12.0905	15.1072
12.0972	15.1142
12.1038	15.1212
12.1105	15.1279
12.1172	15.1342
12.1238	15.14
12.1305	15.1454
12.1372	15.1502
12.1439	15.1546
12.1505	15.1584
12.1572	15.1617
12.1639	15.1644
12.1705	15.1667
12.1772	15.1686
12.1838	15.1702
12.1905	15.1718
12.1972	15.1733
12.2038	15.1751
12.2105	15.1771
12.2172	15.1796
12.2239	15.1825
12.2305	15.186
12.2372	15.1902
12.2439	15.195
12.2505	15.2005
12.2572	15.2068
12.2638	15.2138
12.2705	15.2218
12.2772	15.2307
12.2838	15.2405
12.2905	15.251
12.2972	15.2624
12.3039	15.2742
12.3105	15.2866
12.3172	15.2994
12.3239	15.3126
12.3305	15.3259
12.3372	15.3394
12.3438	15.353
12.3505	15.3666
12.3572	15.38
12.3638	15.3932
12.3705	15.4058
12.3772	15.4176
12.3839	15.4284
12.3905	15.438
12.3972	15.4462
12.4039	15.4531
12.4105	15.4586
12.4172	15.4628
12.4238	15.4657
12.4305	15.4678
12.4372	15.4689
12.4438	15.4694
12.4505	15.4694
12.4572	15.4692
12.4639	15.4688
12.4705	15.4684
12.4772	15.4681
12.4839	15.4679
12.4905	15.4681
12.4972	15.4686
12.5038	15.4694
12.5105	15.4706
12.5172	15.4719
12.5238	15.4732
12.5305	15.4746
12.5372	15.4755
12.5439	15.476
12.5505	15.4759
12.5572	15.4749
12.5639	15.473
12.5705	15.47
12.5772	15.4659
12.5838	15.4604
12.5905	15.4534
12.5972	15.4447
12.6038	15.4342
12.6105	15.4217
12.6172	15.4072
12.6238	15.3907
12.6305	15.3722
12.6372	15.352
12.6439	15.3301
12.6505	15.3068
12.6572	15.2824
12.6639	15.2571
12.6705	15.2311
12.6772	15.2047
12.6838	15.1779
12.6905	15.1508
12.6972	15.1237
12.7038	15.0968
12.7105	15.0701
12.7172	15.044
12.7239	15.0186
12.7305	14.9943
12.7372	14.9712
12.7439	14.9494
12.7505	14.9292
12.7572	14.9105
12.7638	14.8936
12.7705	14.8784
12.7772	14.865
12.7838	14.8535
12.7905	14.8441
12.7972	14.8368
12.8039	14.8317
12.8105	14.8289
12.8172	14.8283
12.8239	14.8299
12.8305	14.8335
12.8372	14.839
12.8438	14.8461
12.8505	14.8546
12.8572	14.8642
12.8638	14.8747
12.8705	14.8859
12.8772	14.8976
12.8839	14.9097
12.8905	14.922
12.8972	14.9342
12.9039	14.9465
12.9105	14.9584
12.9172	14.9699
12.9238	14.9807
12.9305	14.9908
12.9372	14.9999
12.9438	15.0082
12.9505	15.0154
12.9572	15.0216
12.9639	15.0269
12.9705	15.0314
12.9772	15.0351
12.9839	15.038
12.9905	15.0403
12.9972	15.0421
13.0038	15.0434
13.0105	15.0444
13.0172	15.0452
13.0238	15.0458
13.0305	15.0466
13.0372	15.0475
13.0439	15.0487
13.0505	15.0504
13.0572	15.0523
13.0639	15.0545
13.0705	15.057
13.0772	15.0595
13.0838	15.0623
13.0905	15.0651
13.0972	15.0682
13.1038	15.0716
13.1105	15.0754
13.1172	15.08
13.1238	15.0854
13.1305	15.0918
13.1372	15.0995
13.1439	15.1085
13.1505	15.1187
13.1572	15.1302
13.1639	15.1429
13.1705	15.1567
13.1772	15.1715
13.1838	15.1872
13.1905	15.2035
13.1972	15.2203
13.2038	15.2373
13.2105	15.2543
13.2172	15.2709
13.2239	15.2872
13.2305	15.3027
13.2372	15.3173
13.2439	15.3309
13.2505	15.3434
13.2572	15.3548
13.2638	15.3649
13.2705	15.3738
13.2772	15.3814
13.2838	15.3877
13.2905	15.3924
13.2972	15.3954
13.3039	15.3966
13.3105	15.3958
13.3172	15.393
13.3239	15.388
[truncated: 6,251 more rows]

## Sheet: des2.1.0
Time	AU
0.00385	-9.67735
0.0105167	-9.78911
0.0171833	-9.90081
0.02385	-10.0126
0.0305167	-10.1245
0.0371833	-10.2366
0.04385	-10.349
0.0505167	-10.4617
0.0571833	-10.5749
0.06385	-10.6884
0.0705167	-10.8023
0.0771833	-10.9166
0.08385	-11.0313
0.0905167	-11.1465
0.0971833	-11.2622
0.10385	-11.3784
0.110517	-11.4952
0.117183	-11.6125
0.12385	-11.7304
0.130517	-11.8488
0.137183	-11.9675
0.14385	-12.0866
0.150517	-12.2058
0.157183	-12.325
0.16385	-12.4443
0.170517	-12.5636
0.177183	-12.6829
0.18385	-12.8021
0.190517	-12.9214
0.197183	-13.0408
0.20385	-13.1604
0.210517	-13.2803
0.217183	-13.4004
0.22385	-13.521
0.230517	-13.642
0.237183	-13.7633
0.24385	-13.885
0.250517	-14.0067
0.257183	-14.1286
0.26385	-14.2504
0.270517	-14.372
0.277183	-14.4933
0.28385	-14.6144
0.290517	-14.7352
0.297183	-14.8557
0.30385	-14.976
0.310517	-15.096
0.317183	-15.2158
0.32385	-15.3353
0.330517	-15.4544
0.337183	-15.5731
0.34385	-15.6913
0.350517	-15.8089
0.357183	-15.9259
0.36385	-16.0425
0.370517	-16.1585
0.377183	-16.274
0.38385	-16.3891
0.390517	-16.5037
0.397183	-16.6179
0.40385	-16.7318
0.410517	-16.8453
0.417183	-16.9587
0.42385	-17.0719
0.430517	-17.185
0.437183	-17.2981
0.44385	-17.4112
0.450517	-17.5244
0.457183	-17.6376
0.46385	-17.7509
0.470517	-17.8643
0.477183	-17.9777
0.48385	-18.0911
0.490517	-18.2045
0.497183	-18.3179
0.50385	-18.4314
0.510517	-18.545
0.517183	-18.6587
0.52385	-18.7725
0.530517	-18.8865
0.537183	-19.0008
0.54385	-19.1154
0.550517	-19.2305
0.557183	-19.3462
0.56385	-19.4624
0.570517	-19.5792
0.577183	-19.6967
0.58385	-19.8148
0.590517	-19.9335
0.597183	-20.0526
0.60385	-20.1721
0.610517	-20.2919
0.617183	-20.4118
0.62385	-20.532
0.630517	-20.6522
0.637183	-20.7725
0.64385	-20.8927
0.650517	-21.0131
0.657183	-21.1336
0.66385	-21.2541
0.670517	-21.3746
0.677183	-21.4953
0.68385	-21.616
0.690517	-21.7366
0.697183	-21.8571
0.70385	-21.9775
0.710517	-22.0976
0.717183	-22.2173
0.72385	-22.3367
0.730517	-22.4558
0.737183	-22.5743
0.74385	-22.6924
0.750517	-22.81
0.757183	-22.9272
0.76385	-23.0438
0.770517	-23.1597
0.777183	-23.2751
0.78385	-23.3898
0.790517	-23.5038
0.797183	-23.6171
0.80385	-23.7298
0.810517	-23.8419
0.817183	-23.9533
0.82385	-24.0642
0.830517	-24.1744
0.837183	-24.284
0.84385	-24.393
0.850517	-24.5012
0.857183	-24.6087
0.86385	-24.7157
0.870517	-24.8219
0.877183	-24.9276
0.88385	-25.0327
0.890517	-25.1374
0.897183	-25.2417
0.90385	-25.3456
0.910517	-25.4492
0.917183	-25.5523
0.92385	-25.6551
0.930517	-25.7574
0.937183	-25.8593
0.94385	-25.9606
0.950517	-26.0613
0.957183	-26.1613
0.96385	-26.2604
0.970517	-26.3588
0.977183	-26.4564
0.98385	-26.553
0.990517	-26.6488
0.997183	-26.7437
1.00385	-26.8377
1.01052	-26.9309
1.01718	-27.0231
1.02385	-27.1143
1.03052	-27.2045
1.03718	-27.2937
1.04385	-27.3817
1.05052	-27.4686
1.05718	-27.5543
1.06385	-27.639
1.07052	-27.7227
1.07718	-27.8054
1.08385	-27.8873
1.09052	-27.9683
1.09718	-28.0484
1.10385	-28.1277
1.11052	-28.2063
1.11718	-28.2841
1.12385	-28.361
1.13052	-28.4371
1.13718	-28.5122
1.14385	-28.5863
1.15052	-28.6592
1.15718	-28.7305
1.16385	-28.8
1.17052	-28.8675
1.17718	-28.9325
1.18385	-28.9946
1.19052	-29.0534
1.19718	-29.1085
1.20385	-29.1594
1.21052	-29.2056
1.21718	-29.2467
1.22385	-29.282
1.23052	-29.3109
1.23718	-29.3331
1.24385	-29.348
1.25052	-29.3551
1.25718	-29.354
1.26385	-29.3443
1.27052	-29.3257
1.27718	-29.2979
1.28385	-29.2608
1.29052	-29.2141
1.29718	-29.1578
1.30385	-29.0919
1.31052	-29.0163
1.31718	-28.9313
1.32385	-28.837
1.33052	-28.7336
1.33718	-28.6214
1.34385	-28.5007
1.35052	-28.3721
1.35718	-28.2359
1.36385	-28.0925
1.37052	-27.9425
1.37718	-27.7864
1.38385	-27.6246
1.39052	-27.4578
1.39718	-27.2866
1.40385	-27.1114
1.41052	-26.9328
1.41718	-26.7513
1.42385	-26.5673
1.43052	-26.3815
1.43718	-26.1942
1.44385	-26.0059
1.45052	-25.8171
1.45718	-25.6282
1.46385	-25.4396
1.47052	-25.2517
1.47718	-25.0649
1.48385	-24.8796
1.49052	-24.6959
1.49718	-24.5142
1.50385	-24.3344
1.51052	-24.1569
1.51718	-23.9815
1.52385	-23.8084
1.53052	-23.6377
1.53718	-23.4694
1.54385	-23.3038
1.55052	-23.1413
1.55718	-22.9824
1.56385	-22.8274
1.57052	-22.6771
1.57718	-22.5319
1.58385	-22.3922
1.59052	-22.2583
1.59718	-22.1303
1.60385	-22.0083
1.61052	-21.8925
1.61718	-21.7834
1.62385	-21.6816
1.63052	-21.589
1.63718	-21.5076
1.64385	-21.4407
1.65052	-21.3917
1.65718	-21.3641
1.66385	-21.3611
1.67052	-21.3848
1.67718	-21.4357
1.68385	-21.5119
1.69052	-21.6092
1.69718	-21.7209
1.70385	-21.8379
1.71052	-21.9499
1.71718	-22.0454
1.72385	-22.1136
1.73052	-22.1451
1.73718	-22.1326
1.74385	-22.0719
1.75052	-21.9622
1.75718	-21.8061
1.76385	-21.6089
1.77052	-21.3789
1.77718	-21.1256
1.78385	-20.8592
1.79052	-20.5901
1.79718	-20.3273
1.80385	-20.0787
1.81052	-19.8501
1.81718	-19.6453
1.82385	-19.4664
1.83052	-19.3136
1.83718	-19.1858
1.84385	-19.0805
1.85052	-18.994
1.85718	-18.9205
1.86385	-18.8516
1.87052	-18.7749
1.87718	-18.6731
1.88385	-18.5243
1.89052	-18.3029
1.89718	-17.9833
1.90385	-17.5436
1.91052	-16.9714
1.91718	-16.2672
1.92385	-15.4485
1.93052	-14.5501
1.93718	-13.623
1.94385	-12.7297
1.95052	-11.9376
1.95718	-11.3104
1.96385	-10.8992
1.97052	-10.7357
1.97718	-10.8278
1.98385	-11.1593
1.99052	-11.6937
1.99718	-12.3796
2.00385	-13.158
2.01052	-13.9702
2.01718	-14.7635
2.02385	-15.4967
2.03052	-16.1422
2.03718	-16.6858
2.04385	-17.1254
2.05052	-17.4671
2.05718	-17.7217
2.06385	-17.9024
2.07052	-18.0221
2.07718	-18.0932
2.08385	-18.1267
2.09052	-18.1324
2.09718	-18.1194
2.10385	-18.0959
2.11052	-18.0692
2.11718	-18.0455
2.12385	-18.0298
2.13052	-18.0254
2.13718	-18.0342
2.14385	-18.0565
2.15052	-18.0916
2.15718	-18.1379
2.16385	-18.1937
2.17052	-18.257
2.17718	-18.3262
2.18385	-18.3991
2.19052	-18.4733
2.19718	-18.5452
2.20385	-18.6095
2.21052	-18.6593
2.21718	-18.6862
2.22385	-18.6808
2.23052	-18.634
2.23718	-18.5384
2.24385	-18.3902
2.25052	-18.1901
2.25718	-17.9448
2.26385	-17.6666
2.27052	-17.3731
2.27718	-17.0851
2.28385	-16.8247
2.29052	-16.6125
2.29718	-16.4654
2.30385	-16.3949
2.31052	-16.4054
2.31718	-16.4945
2.32385	-16.6528
2.33052	-16.8665
2.33718	-17.1182
2.34385	-17.3895
2.35052	-17.6631
2.35718	-17.924
2.36385	-18.1608
2.37052	-18.366
2.37718	-18.5357
2.38385	-18.6698
2.39052	-18.7701
2.39718	-18.8406
2.40385	-18.8859
2.41052	-18.9109
2.41718	-18.9204
2.42385	-18.9183
2.43052	-18.9081
2.43718	-18.8925
2.44385	-18.8741
2.45052	-18.8546
2.45718	-18.8359
2.46385	-18.8195
2.47052	-18.8066
2.47718	-18.7984
2.48385	-18.7957
2.49052	-18.7991
2.49718	-18.8085
2.50385	-18.824
2.51052	-18.8448
2.51718	-18.8702
2.52385	-18.899
2.53052	-18.9298
2.53718	-18.961
2.54385	-18.9911
2.55052	-19.0184
2.55718	-19.0414
2.56385	-19.0586
2.57052	-19.0681
2.57718	-19.0685
2.58385	-19.0579
2.59052	-19.0346
2.59718	-18.997
2.60385	-18.9434
2.61052	-18.8731
2.61718	-18.7859
2.62385	-18.6827
2.63052	-18.5657
2.63718	-18.4385
2.64385	-18.3059
2.65052	-18.1741
2.65718	-18.0492
2.66385	-17.938
2.67052	-17.846
2.67718	-17.7777
2.68385	-17.7359
2.69052	-17.7212
2.69718	-17.7322
2.70385	-17.7659
2.71052	-17.8179
2.71718	-17.8831
2.72385	-17.9559
2.73052	-18.0314
2.73718	-18.1053
2.74385	-18.1744
2.75052	-18.2363
2.75718	-18.29
2.76385	-18.3353
2.77052	-18.3726
2.77718	-18.4026
2.78385	-18.4264
2.79052	-18.4449
2.79718	-18.4593
2.80385	-18.4705
2.81052	-18.4791
2.81718	-18.4858
2.82385	-18.4909
2.83052	-18.4948
2.83718	-18.4976
2.84385	-18.4998
2.85052	-18.5013
2.85718	-18.5022
2.86385	-18.5028
2.87052	-18.5031
2.87718	-18.503
2.88385	-18.5027
2.89052	-18.5022
2.89718	-18.5015
2.90385	-18.5006
2.91052	-18.4996
2.91718	-18.4984
2.92385	-18.497
2.93052	-18.4953
2.93718	-18.4934
2.94385	-18.4912
2.95052	-18.4886
2.95718	-18.4855
2.96385	-18.4819
2.97052	-18.4774
2.97718	-18.4721
2.98385	-18.4658
2.99052	-18.4584
2.99718	-18.4498
3.00385	-18.4399
3.01052	-18.4287
3.01718	-18.4162
3.02385	-18.4025
3.03052	-18.3877
3.03718	-18.372
3.04385	-18.3558
3.05052	-18.3393
3.05718	-18.323
3.06385	-18.3072
3.07052	-18.2924
3.07718	-18.2788
3.08385	-18.2669
3.09052	-18.2567
3.09718	-18.2484
3.10385	-18.2421
3.11052	-18.2378
3.11718	-18.2355
3.12385	-18.2348
3.13052	-18.2357
3.13718	-18.2379
3.14385	-18.2412
3.15052	-18.2452
3.15718	-18.2498
3.16385	-18.2548
3.17052	-18.2601
3.17718	-18.2654
3.18385	-18.2708
3.19052	-18.2762
3.19718	-18.2814
3.20385	-18.2865
3.21052	-18.2914
3.21718	-18.296
3.22385	-18.3004
3.23052	-18.3045
3.23718	-18.3085
3.24385	-18.3122
3.25052	-18.3157
3.25718	-18.3191
3.26385	-18.3223
3.27052	-18.3254
3.27718	-18.3286
3.28385	-18.3319
3.29052	-18.3352
3.29718	-18.3388
3.30385	-18.3426
3.31052	-18.3466
3.31718	-18.351
3.32385	-18.3557
3.33052	-18.3606
3.33718	-18.3657
3.34385	-18.371
3.35052	-18.3763
3.35718	-18.3817
3.36385	-18.3871
3.37052	-18.3925
3.37718	-18.3978
3.38385	-18.4031
3.39052	-18.4081
3.39718	-18.4131
3.40385	-18.4179
3.41052	-18.4224
3.41718	-18.4267
3.42385	-18.4305
3.43052	-18.4342
3.43718	-18.4374
3.44385	-18.4403
3.45052	-18.4429
3.45718	-18.4453
3.46385	-18.4474
3.47052	-18.4493
3.47718	-18.4511
3.48385	-18.4528
3.49052	-18.4545
3.49718	-18.4562
3.50385	-18.4579
3.51052	-18.4599
3.51718	-18.462
3.52385	-18.4643
3.53052	-18.4669
3.53718	-18.4696
3.54385	-18.4724
3.55052	-18.4755
3.55718	-18.4787
3.56385	-18.4819
3.57052	-18.4851
3.57718	-18.4883
3.58385	-18.4913
3.59052	-18.4941
3.59718	-18.4968
3.60385	-18.4992
3.61052	-18.5014
3.61718	-18.5033
3.62385	-18.505
3.63052	-18.5065
3.63718	-18.508
3.64385	-18.5092
3.65052	-18.5103
3.65718	-18.5114
3.66385	-18.5124
3.67052	-18.5133
3.67718	-18.514
3.68385	-18.5147
3.69052	-18.5152
3.69718	-18.5155
3.70385	-18.5156
3.71052	-18.5156
3.71718	-18.5154
3.72385	-18.515
3.73052	-18.5146
3.73718	-18.5143
3.74385	-18.514
3.75052	-18.5141
3.75718	-18.5145
3.76385	-18.5152
3.77052	-18.5164
3.77718	-18.5179
3.78385	-18.5197
3.79052	-18.5218
3.79718	-18.5241
3.80385	-18.5266
3.81052	-18.5291
3.81718	-18.5319
3.82385	-18.5347
3.83052	-18.5378
3.83718	-18.5411
3.84385	-18.5447
3.85052	-18.5486
3.85718	-18.5528
3.86385	-18.5573
3.87052	-18.5621
3.87718	-18.5672
3.88385	-18.5726
3.89052	-18.5781
3.89718	-18.5835
3.90385	-18.589
3.91052	-18.5942
3.91718	-18.5991
3.92385	-18.6036
3.93052	-18.6074
3.93718	-18.6107
3.94385	-18.6133
3.95052	-18.6152
3.95718	-18.6166
3.96385	-18.6172
3.97052	-18.6173
3.97718	-18.6167
3.98385	-18.6157
3.99052	-18.6144
3.99718	-18.6127
4.00385	-18.6109
4.01052	-18.6091
4.01718	-18.6076
4.02385	-18.6063
4.03052	-18.6055
4.03718	-18.6053
4.04385	-18.6057
4.05052	-18.607
4.05718	-18.609
4.06385	-18.6118
4.07052	-18.6157
4.07718	-18.6204
4.08385	-18.6259
4.09052	-18.6321
4.09718	-18.6389
4.10385	-18.6459
4.11052	-18.6532
4.11718	-18.6602
4.12385	-18.6669
4.13052	-18.6731
4.13718	-18.6786
4.14385	-18.6835
4.15052	-18.6877
4.15718	-18.6912
4.16385	-18.6942
4.17052	-18.6968
4.17718	-18.6991
4.18385	-18.7011
4.19052	-18.703
4.19718	-18.7047
4.20385	-18.7063
4.21052	-18.7078
4.21718	-18.7092
4.22385	-18.7106
4.23052	-18.7116
4.23718	-18.7126
4.24385	-18.7134
4.25052	-18.714
4.25718	-18.7145
4.26385	-18.7148
4.27052	-18.7152
4.27718	-18.7154
4.28385	-18.7155
4.29052	-18.7154
4.29718	-18.7153
4.30385	-18.715
4.31052	-18.7146
4.31718	-18.7142
4.32385	-18.7139
4.33052	-18.7138
4.33718	-18.7139
4.34385	-18.7144
4.35052	-18.7153
4.35718	-18.7166
4.36385	-18.7184
4.37052	-18.7206
4.37718	-18.7232
4.38385	-18.7263
4.39052	-18.7299
4.39718	-18.7338
4.40385	-18.7382
4.41052	-18.743
4.41718	-18.7483
4.42385	-18.7539
4.43052	-18.7598
4.43718	-18.7659
4.44385	-18.7722
4.45052	-18.7785
4.45718	-18.7848
4.46385	-18.7911
4.47052	-18.7973
4.47718	-18.8032
4.48385	-18.8089
4.49052	-18.8142
4.49718	-18.8191
4.50385	-18.8234
4.51052	-18.8273
4.51718	-18.8307
4.52385	-18.8335
4.53052	-18.8359
4.53718	-18.8379
4.54385	-18.8395
4.55052	-18.8409
4.55718	-18.8421
4.56385	-18.8432
4.57052	-18.8442
4.57718	-18.8453
4.58385	-18.8465
4.59052	-18.8479
4.59718	-18.8497
4.60385	-18.8517
4.61052	-18.854
4.61718	-18.8567
4.62385	-18.8597
4.63052	-18.863
4.63718	-18.8666
4.64385	-18.8707
4.65052	-18.8752
4.65718	-18.8802
4.66385	-18.8858
4.67052	-18.8919
4.67718	-18.8985
4.68385	-18.9054
4.69052	-18.9125
4.69718	-18.9196
4.70385	-18.9266
4.71052	-18.9334
4.71718	-18.9398
4.72385	-18.9459
4.73052	-18.9517
4.73718	-18.9571
4.74385	-18.9623
4.75052	-18.9673
4.75718	-18.972
4.76385	-18.9767
4.77052	-18.9812
4.77718	-18.9856
4.78385	-18.9897
4.79052	-18.9936
4.79718	-18.9973
4.80385	-19.0006
4.81052	-19.0035
4.81718	-19.0061
4.82385	-19.0082
4.83052	-19.0101
4.83718	-19.0116
4.84385	-19.0128
4.85052	-19.0138
4.85718	-19.0145
4.86385	-19.0149
4.87052	-19.0151
4.87718	-19.015
4.88385	-19.0144
4.89052	-19.0135
4.89718	-19.0121
4.90385	-19.0103
4.91052	-19.0082
4.91718	-19.0057
4.92385	-19.0029
4.93052	-18.9997
4.93718	-18.9961
4.94385	-18.9922
4.95052	-18.988
4.95718	-18.9833
4.96385	-18.9784
4.97052	-18.9732
4.97718	-18.9678
4.98385	-18.9623
4.99052	-18.957
4.99718	-18.9518
5.00385	-18.9469
5.01052	-18.9424
5.01718	-18.9382
5.02385	-18.9345
5.03052	-18.9314
5.03718	-18.9291
5.04385	-18.9274
5.05052	-18.9266
5.05718	-18.9266
5.06385	-18.9276
5.07052	-18.9296
5.07718	-18.9326
5.08385	-18.9366
5.09052	-18.9416
5.09718	-18.9475
5.10385	-18.9544
5.11052	-18.9619
5.11718	-18.9701
5.12385	-18.9787
5.13052	-18.9877
5.13718	-18.9968
5.14385	-19.0061
5.15052	-19.0153
5.15718	-19.0243
5.16385	-19.033
5.17052	-19.0414
5.17718	-19.0493
5.18385	-19.0566
5.19052	-19.0632
5.19718	-19.0688
5.20385	-19.0734
5.21052	-19.0769
5.21718	-19.0794
5.22385	-19.0808
5.23052	-19.0811
5.23718	-19.0806
5.24385	-19.0794
5.25052	-19.0776
5.25718	-19.0753
5.26385	-19.0725
5.27052	-19.0694
5.27718	-19.066
5.28385	-19.0623
5.29052	-19.0583
5.29718	-19.054
5.30385	-19.0495
5.31052	-19.0449
5.31718	-19.0402
5.32385	-19.0353
5.33052	-19.0306
5.33718	-19.0259
5.34385	-19.0213
5.35052	-19.017
5.35718	-19.0131
5.36385	-19.0094
5.37052	-19.006
5.37718	-19.0029
5.38385	-18.9998
5.39052	-18.9968
5.39718	-18.9939
5.40385	-18.9909
5.41052	-18.988
5.41718	-18.9853
5.42385	-18.9826
5.43052	-18.9803
5.43718	-18.9782
5.44385	-18.9764
5.45052	-18.9749
5.45718	-18.9737
5.46385	-18.9729
5.47052	-18.9723
5.47718	-18.972
5.48385	-18.972
5.49052	-18.9726
5.49718	-18.9735
5.50385	-18.9749
5.51052	-18.9767
5.51718	-18.979
5.52385	-18.9815
5.53052	-18.9842
5.53718	-18.9872
5.54385	-18.9903
5.55052	-18.9937
5.55718	-18.9973
5.56385	-19.0011
5.57052	-19.0052
5.57718	-19.0097
5.58385	-19.0143
5.59052	-19.0191
5.59718	-19.0239
5.60385	-19.0286
5.61052	-19.0332
5.61718	-19.0376
5.62385	-19.0418
5.63052	-19.0457
5.63718	-19.0494
5.64385	-19.0529
5.65052	-19.0561
5.65718	-19.0593
5.66385	-19.0622
5.67052	-19.0651
5.67718	-19.0678
5.68385	-19.0703
5.69052	-19.0728
5.69718	-19.0752
5.70385	-19.0774
5.71052	-19.0796
5.71718	-19.0818
5.72385	-19.0838
5.73052	-19.0857
5.73718	-19.0874
5.74385	-19.089
5.75052	-19.0905
5.75718	-19.0917
5.76385	-19.0927
5.77052	-19.0934
5.77718	-19.0938
5.78385	-19.0939
5.79052	-19.0939
5.79718	-19.0936
5.80385	-19.0932
5.81052	-19.0927
5.81718	-19.0923
5.82385	-19.0919
5.83052	-19.0916
5.83718	-19.0915
5.84385	-19.0915
5.85052	-19.0918
5.85718	-19.0922
5.86385	-19.0929
5.87052	-19.0939
5.87718	-19.0952
5.88385	-19.0969
5.89052	-19.099
5.89718	-19.1016
5.90385	-19.1047
5.91052	-19.1082
5.91718	-19.1121
5.92385	-19.1164
5.93052	-19.1211
5.93718	-19.1261
5.94385	-19.1312
5.95052	-19.1365
5.95718	-19.1417
5.96385	-19.1467
5.97052	-19.1514
5.97718	-19.1557
5.98385	-19.1594
5.99052	-19.1625
5.99718	-19.1649
6.00385	-19.1665
6.01052	-19.1672
6.01718	-19.1669
6.02385	-19.1656
6.03052	-19.163
6.03718	-19.1592
6.04385	-19.154
6.05052	-19.1475
6.05718	-19.1395
6.06385	-19.1302
6.07052	-19.1197
6.07718	-19.1079
6.08385	-19.0949
6.09052	-19.0808
6.09718	-19.0657
6.10385	-19.0495
6.11052	-19.0325
6.11718	-19.0148
6.12385	-18.9965
6.13052	-18.9781
6.13718	-18.9595
6.14385	-18.9412
6.15052	-18.9233
6.15718	-18.906
6.16385	-18.8894
6.17052	-18.8735
6.17718	-18.8585
6.18385	-18.8442
6.19052	-18.8308
6.19718	-18.818
6.20385	-18.8058
6.21052	-18.7942
6.21718	-18.783
6.22385	-18.7722
6.23052	-18.7616
6.23718	-18.7511
6.24385	-18.7407
6.25052	-18.7302
6.25718	-18.7196
6.26385	-18.7087
6.27052	-18.6975
6.27718	-18.6858
6.28385	-18.6733
6.29052	-18.6601
6.29718	-18.6461
6.30385	-18.6312
6.31052	-18.6154
6.31718	-18.5988
6.32385	-18.5815
6.33052	-18.5637
6.33718	-18.5453
6.34385	-18.5264
6.35052	-18.5071
6.35718	-18.4872
6.36385	-18.4666
6.37052	-18.4454
6.37718	-18.4237
6.38385	-18.4014
6.39052	-18.3787
6.39718	-18.3557
6.40385	-18.3325
6.41052	-18.3095
6.41718	-18.2867
6.42385	-18.2642
6.43052	-18.2422
6.43718	-18.2207
6.44385	-18.1997
6.45052	-18.1795
6.45718	-18.1599
6.46385	-18.1412
6.47052	-18.1234
6.47718	-18.1068
6.48385	-18.0914
6.49052	-18.0776
6.49718	-18.0655
6.50385	-18.0553
6.51052	-18.0472
6.51718	-18.0412
6.52385	-18.0374
6.53052	-18.0358
6.53718	-18.0361
6.54385	-18.0384
6.55052	-18.0423
6.55718	-18.0476
6.56385	-18.0541
6.57052	-18.0618
6.57718	-18.0702
6.58385	-18.0793
6.59052	-18.0888
6.59718	-18.0984
6.60385	-18.108
6.61052	-18.1174
6.61718	-18.1262
6.62385	-18.1344
6.63052	-18.1416
6.63718	-18.1479
6.64385	-18.1531
6.65052	-18.1571
6.65718	-18.1598
6.66385	-18.1612
6.67052	-18.1611
6.67718	-18.1594
6.68385	-18.1563
6.69052	-18.1518
6.69718	-18.1457
6.70385	-18.1383
6.71052	-18.1297
6.71718	-18.1199
6.72385	-18.109
6.73052	-18.0969
6.73718	-18.0836
6.74385	-18.0693
6.75052	-18.0539
6.75718	-18.0373
6.76385	-18.0198
6.77052	-18.0013
6.77718	-17.9821
6.78385	-17.9623
6.79052	-17.9422
6.79718	-17.9219
6.80385	-17.9015
6.81052	-17.8814
6.81718	-17.8618
6.82385	-17.8428
6.83052	-17.8246
6.83718	-17.8074
6.84385	-17.7913
6.85052	-17.7764
6.85718	-17.7625
6.86385	-17.7498
6.87052	-17.7381
6.87718	-17.7274
6.88385	-17.7177
6.89052	-17.709
6.89718	-17.7011
6.90385	-17.6944
6.91052	-17.6885
6.91718	-17.6834
6.92385	-17.6792
6.93052	-17.6757
6.93718	-17.6727
6.94385	-17.6702
6.95052	-17.6681
6.95718	-17.6662
6.96385	-17.6644
6.97052	-17.6628
6.97718	-17.6612
6.98385	-17.6595
6.99052	-17.6575
6.99718	-17.6552
7.00385	-17.6525
7.01052	-17.6493
7.01718	-17.6455
7.02385	-17.6412
7.03052	-17.6364
7.03718	-17.631
7.04385	-17.625
7.05052	-17.6182
7.05718	-17.6108
7.06385	-17.6027
7.07052	-17.5937
7.07718	-17.584
7.08385	-17.5735
7.09052	-17.5622
7.09718	-17.5502
7.10385	-17.5375
7.11052	-17.5242
7.11718	-17.5103
7.12385	-17.4956
7.13052	-17.4803
7.13718	-17.4643
7.14385	-17.4478
7.15052	-17.4306
7.15718	-17.413
7.16385	-17.3951
7.17052	-17.377
7.17718	-17.3587
7.18385	-17.3404
7.19052	-17.3222
7.19718	-17.3041
7.20385	-17.2862
7.21052	-17.2687
7.21718	-17.2516
7.22385	-17.235
7.23052	-17.2192
7.23718	-17.2042
7.24385	-17.1899
7.25052	-17.1766
7.25718	-17.1642
7.26385	-17.1527
7.27052	-17.1423
7.27718	-17.1328
7.28385	-17.1245
7.29052	-17.1173
7.29718	-17.1111
7.30385	-17.1062
7.31052	-17.1024
7.31718	-17.0996
7.32385	-17.0977
7.33052	-17.0966
7.33718	-17.0962
7.34385	-17.0963
7.35052	-17.0969
7.35718	-17.098
7.36385	-17.0993
7.37052	-17.1009
7.37718	-17.1027
7.38385	-17.1047
7.39052	-17.107
7.39718	-17.1092
7.40385	-17.1114
7.41052	-17.1136
7.41718	-17.1155
7.42385	-17.1171
7.43052	-17.1181
7.43718	-17.1185
7.44385	-17.118
7.45052	-17.1167
7.45718	-17.1143
7.46385	-17.1109
7.47052	-17.1066
7.47718	-17.1012
7.48385	-17.0948
7.49052	-17.0875
7.49718	-17.0794
7.50385	-17.0704
7.51052	-17.0608
7.51718	-17.0504
7.52385	-17.0396
7.53052	-17.0282
7.53718	-17.0164
7.54385	-17.0042
7.55052	-16.9917
7.55718	-16.9788
7.56385	-16.9657
7.57052	-16.9523
7.57718	-16.9387
7.58385	-16.925
7.59052	-16.9113
7.59718	-16.8979
7.60385	-16.8847
7.61052	-16.8719
7.61718	-16.8597
7.62385	-16.8478
7.63052	-16.8365
7.63718	-16.8254
7.64385	-16.8146
7.65052	-16.8039
7.65718	-16.7934
7.66385	-16.7829
7.67052	-16.7726
7.67718	-16.7624
7.68385	-16.7525
7.69052	-16.7428
7.69718	-16.7335
7.70385	-16.7246
7.71052	-16.716
7.71718	-16.7077
7.72385	-16.6998
7.73052	-16.6922
7.73718	-16.6849
7.74385	-16.6779
7.75052	-16.6711
7.75718	-16.6647
7.76385	-16.6584
7.77052	-16.6525
7.77718	-16.6469
7.78385	-16.6414
7.79052	-16.6364
7.79718	-16.6317
7.80385	-16.6274
7.81052	-16.6233
7.81718	-16.6196
7.82385	-16.616
7.83052	-16.6126
7.83718	-16.6093
7.84385	-16.606
7.85052	-16.6026
7.85718	-16.5992
7.86385	-16.5958
7.87052	-16.5924
7.87718	-16.5889
7.88385	-16.5855
7.89052	-16.582
7.89718	-16.5785
7.90385	-16.575
7.91052	-16.5715
7.91718	-16.5681
7.92385	-16.5648
7.93052	-16.5617
7.93718	-16.5586
7.94385	-16.5557
7.95052	-16.5528
7.95718	-16.5499
7.96385	-16.5468
7.97052	-16.5434
7.97718	-16.5398
7.98385	-16.5356
7.99052	-16.5312
7.99718	-16.5264
8.00385	-16.5212
8.01052	-16.5159
8.01718	-16.5103
8.02385	-16.5046
8.03052	-16.4991
8.03718	-16.4936
8.04385	-16.4884
8.05052	-16.4835
8.05718	-16.479
8.06385	-16.4747
8.07052	-16.4708
8.07718	-16.4672
8.08385	-16.4636
8.09052	-16.4598
8.09718	-16.4558
8.10385	-16.451
8.11052	-16.4453
8.11718	-16.4381
8.12385	-16.4289
8.13052	-16.4172
8.13718	-16.4022
8.14385	-16.3831
8.15052	-16.3592
8.15718	-16.3298
8.16385	-16.2945
8.17052	-16.2529
8.17718	-16.2052
8.18385	-16.1518
8.19052	-16.0936
8.19718	-16.0319
8.20385	-15.9683
8.21052	-15.905
8.21718	-15.8439
8.22385	-15.7875
8.23052	-15.7377
8.23718	-15.6966
8.24385	-15.6659
8.25052	-15.6466
8.25718	-15.6394
8.26385	-15.6441
8.27052	-15.6602
8.27718	-15.6864
8.28385	-15.7212
8.29052	-15.7627
8.29718	-15.8087
8.30385	-15.8572
8.31052	-15.906
8.31718	-15.9535
8.32385	-15.9982
8.33052	-16.039
8.33718	-16.075
8.34385	-16.1059
8.35052	-16.1318
8.35718	-16.1526
8.36385	-16.1689
8.37052	-16.1813
8.37718	-16.1904
8.38385	-16.1969
8.39052	-16.2015
8.39718	-16.2047
8.40385	-16.207
8.41052	-16.2089
8.41718	-16.2107
8.42385	-16.2128
8.43052	-16.2152
8.43718	-16.2181
8.44385	-16.2215
8.45052	-16.2253
8.45718	-16.2293
8.46385	-16.2336
8.47052	-16.238
8.47718	-16.2422
8.48385	-16.2463
8.49052	-16.2501
8.49718	-16.2535
8.50385	-16.2567
8.51052	-16.2594
8.51718	-16.2618
8.52385	-16.2637
8.53052	-16.2653
8.53718	-16.2663
8.54385	-16.267
8.55052	-16.2671
8.55718	-16.2668
8.56385	-16.2659
8.57052	-16.2646
8.57718	-16.2628
8.58385	-16.2606
8.59052	-16.2579
8.59718	-16.2548
8.60385	-16.2512
8.61052	-16.2473
8.61718	-16.243
8.62385	-16.2384
8.63052	-16.2334
8.63718	-16.228
8.64385	-16.2222
8.65052	-16.216
8.65718	-16.2094
8.66385	-16.2022
8.67052	-16.1946
8.67718	-16.1865
8.68385	-16.1781
8.69052	-16.1695
8.69718	-16.1609
8.70385	-16.1523
8.71052	-16.1437
8.71718	-16.1352
8.72385	-16.1267
8.73052	-16.1183
8.73718	-16.11
8.74385	-16.1018
8.75052	-16.0936
8.75718	-16.0855
8.76385	-16.0775
8.77052	-16.0697
8.77718	-16.0621
8.78385	-16.0547
8.79052	-16.0474
8.79718	-16.0404
8.80385	-16.0338
8.81052	-16.0274
8.81718	-16.0214
8.82385	-16.0159
8.83052	-16.0109
8.83718	-16.0064
8.84385	-16.0025
8.85052	-15.9992
8.85718	-15.9964
8.86385	-15.994
8.87052	-15.9921
8.87718	-15.9906
8.88385	-15.9895
8.89052	-15.9887
8.89718	-15.9882
8.90385	-15.988
8.91052	-15.9879
8.91718	-15.9879
8.92385	-15.9881
8.93052	-15.9884
8.93718	-15.9888
8.94385	-15.9895
8.95052	-15.9904
8.95718	-15.9917
8.96385	-15.9935
8.97052	-15.9956
8.97718	-15.9982
8.98385	-16.0011
8.99052	-16.0044
8.99718	-16.0079
9.00385	-16.0117
9.01052	-16.0155
9.01718	-16.0195
9.02385	-16.0234
9.03052	-16.0273
9.03718	-16.031
9.04385	-16.0344
9.05052	-16.0374
9.05718	-16.0398
9.06385	-16.0415
9.07052	-16.0424
9.07718	-16.0424
9.08385	-16.0414
9.09052	-16.0395
9.09718	-16.0367
9.10385	-16.033
9.11052	-16.0285
9.11718	-16.0234
9.12385	-16.0178
9.13052	-16.0118
9.13718	-16.0055
9.14385	-15.9987
9.15052	-15.9916
9.15718	-15.9837
9.16385	-15.9748
9.17052	-15.9643
9.17718	-15.9519
9.18385	-15.9367
9.19052	-15.9183
9.19718	-15.896
9.20385	-15.8693
9.21052	-15.8377
9.21718	-15.801
9.22385	-15.7591
9.23052	-15.7124
9.23718	-15.6613
9.24385	-15.6068
9.25052	-15.55
9.25718	-15.4925
9.26385	-15.4359
9.27052	-15.3822
9.27718	-15.3329
9.28385	-15.2897
9.29052	-15.2542
9.29718	-15.2273
9.30385	-15.2098
9.31052	-15.2017
9.31718	-15.2029
9.32385	-15.2126
9.33052	-15.2298
9.33718	-15.253
9.34385	-15.2807
9.35052	-15.3112
9.35718	-15.3427
9.36385	-15.3738
9.37052	-15.403
9.37718	-15.4293
9.38385	-15.452
9.39052	-15.4706
9.39718	-15.485
9.40385	-15.4953
9.41052	-15.5017
9.41718	-15.5046
9.42385	-15.5044
9.43052	-15.5016
9.43718	-15.4966
9.44385	-15.4896
9.45052	-15.4813
9.45718	-15.4718
9.46385	-15.4613
9.47052	-15.4502
9.47718	-15.4386
9.48385	-15.4263
9.49052	-15.4135
9.49718	-15.4001
9.50385	-15.3861
9.51052	-15.3715
9.51718	-15.3562
9.52385	-15.3401
9.53052	-15.3234
9.53718	-15.3058
9.54385	-15.2876
9.55052	-15.2686
9.55718	-15.249
9.56385	-15.229
9.57052	-15.2089
9.57718	-15.1889
9.58385	-15.1694
9.59052	-15.1508
9.59718	-15.1334
9.60385	-15.1175
9.61052	-15.1033
9.61718	-15.0911
9.62385	-15.0805
9.63052	-15.0717
9.63718	-15.0645
9.64385	-15.0586
9.65052	-15.0539
9.65718	-15.0501
9.66385	-15.047
9.67052	-15.0443
9.67718	-15.0421
9.68385	-15.0399
9.69052	-15.0378
9.69718	-15.0356
9.70385	-15.0332
9.71052	-15.0307
9.71718	-15.028
9.72385	-15.025
9.73052	-15.0217
9.73718	-15.0182
9.74385	-15.0141
9.75052	-15.0096
9.75718	-15.0045
9.76385	-14.9987
9.77052	-14.9921
9.77718	-14.9848
9.78385	-14.9767
9.79052	-14.9679
9.79718	-14.9585
9.80385	-14.9487
9.81052	-14.9386
9.81718	-14.9286
9.82385	-14.9191
9.83052	-14.9103
9.83718	-14.9027
9.84385	-14.8966
9.85052	-14.8921
9.85718	-14.8895
9.86385	-14.8888
9.87052	-14.89
9.87718	-14.8926
9.88385	-14.8968
9.89052	-14.9019
9.89718	-14.9078
9.90385	-14.9141
9.91052	-14.9204
9.91718	-14.9266
9.92385	-14.9322
9.93052	-14.9373
9.93718	-14.9418
9.94385	-14.9454
9.95052	-14.9484
9.95718	-14.9506
9.96385	-14.9522
9.97052	-14.9533
9.97718	-14.9539
9.98385	-14.9542
9.99052	-14.9542
9.99718	-14.9536
10.0038	-14.9527
10.0105	-14.9511
10.0172	-14.9489
10.0238	-14.946
10.0305	-14.9424
10.0372	-14.9381
10.0439	-14.9331
10.0505	-14.9275
10.0572	-14.9214
10.0639	-14.9148
10.0705	-14.9078
10.0772	-14.9007
10.0838	-14.8933
10.0905	-14.8858
10.0972	-14.8783
10.1038	-14.8708
10.1105	-14.8631
10.1172	-14.8554
10.1238	-14.8473
10.1305	-14.839
10.1372	-14.8301
10.1439	-14.8206
10.1505	-14.8106
10.1572	-14.7998
10.1639	-14.7884
10.1705	-14.7765
10.1772	-14.7641
10.1838	-14.7513
10.1905	-14.7382
10.1972	-14.7247
10.2038	-14.711
10.2105	-14.697
10.2172	-14.6829
10.2239	-14.6686
10.2305	-14.6543
10.2372	-14.64
10.2439	-14.6257
10.2505	-14.6114
10.2572	-14.5971
10.2638	-14.583
10.2705	-14.569
10.2772	-14.5553
10.2838	-14.5418
10.2905	-14.5287
10.2972	-14.5162
10.3039	-14.5043
10.3105	-14.4933
10.3172	-14.4831
10.3239	-14.4738
10.3305	-14.4654
10.3372	-14.4577
10.3438	-14.4508
10.3505	-14.4444
10.3572	-14.4383
10.3638	-14.4324
10.3705	-14.4262
10.3772	-14.4196
10.3839	-14.4122
10.3905	-14.4036
10.3972	-14.3937
10.4039	-14.3824
10.4105	-14.3694
10.4172	-14.3548
10.4238	-14.3387
10.4305	-14.3213
10.4372	-14.3031
10.4438	-14.2845
10.4505	-14.2658
10.4572	-14.2477
10.4639	-14.2305
10.4705	-14.2149
10.4772	-14.201
10.4839	-14.1892
10.4905	-14.1797
10.4972	-14.1726
10.5038	-14.1677
10.5105	-14.165
10.5172	-14.1642
10.5238	-14.1651
10.5305	-14.1673
10.5372	-14.1705
10.5439	-14.1745
10.5505	-14.179
10.5572	-14.1837
10.5639	-14.1883
10.5705	-14.1925
10.5772	-14.1962
10.5838	-14.1992
10.5905	-14.2013
10.5972	-14.2025
10.6038	-14.2027
10.6105	-14.2019
10.6172	-14.2002
10.6238	-14.1975
10.6305	-14.1942
10.6372	-14.1902
10.6439	-14.1856
10.6505	-14.1805
10.6572	-14.1751
10.6639	-14.1693
10.6705	-14.1634
10.6772	-14.1574
10.6838	-14.1512
10.6905	-14.1451
10.6972	-14.1391
10.7038	-14.1332
10.7105	-14.1274
10.7172	-14.1218
10.7239	-14.1165
10.7305	-14.1116
10.7372	-14.1073
10.7439	-14.1037
10.7505	-14.1008
10.7572	-14.0989
10.7638	-14.0978
10.7705	-14.0976
10.7772	-14.0982
10.7838	-14.0995
10.7905	-14.1013
10.7972	-14.1035
10.8039	-14.106
10.8105	-14.1087
10.8172	-14.1112
10.8239	-14.1134
10.8305	-14.1152
10.8372	-14.1163
10.8438	-14.1166
10.8505	-14.116
10.8572	-14.1145
10.8638	-14.1119
10.8705	-14.1082
10.8772	-14.1034
10.8839	-14.0976
10.8905	-14.0909
10.8972	-14.0833
10.9039	-14.075
10.9105	-14.0662
10.9172	-14.0568
10.9238	-14.0471
10.9305	-14.0372
10.9372	-14.027
10.9438	-14.0166
10.9505	-14.0059
10.9572	-13.9949
10.9639	-13.9831
10.9705	-13.9704
10.9772	-13.956
10.9839	-13.939
10.9905	-13.9183
10.9972	-13.8922
11.0038	-13.8585
11.0105	-13.8147
11.0172	-13.7577
11.0238	-13.6842
11.0305	-13.5908
11.0372	-13.4745
11.0439	-13.3325
11.0505	-13.1633
11.0572	-12.9666
11.0639	-12.7435
11.0705	-12.4972
11.0772	-12.2325
11.0838	-11.9563
11.0905	-11.677
11.0972	-11.4042
11.1038	-11.1483
11.1105	-10.9195
11.1172	-10.7275
11.1238	-10.5807
11.1305	-10.4855
11.1372	-10.4457
11.1439	-10.4626
11.1505	-10.5348
11.1572	-10.6579
11.1639	-10.8258
11.1705	-11.0301
11.1772	-11.2617
11.1838	-11.5108
11.1905	-11.7679
11.1972	-12.024
11.2038	-12.2712
11.2105	-12.5032
11.2172	-12.7152
11.2239	-12.9039
11.2305	-13.0678
11.2372	-13.2068
11.2439	-13.3216
11.2505	-13.4141
11.2572	-13.4865
11.2638	-13.5414
11.2705	-13.5815
11.2772	-13.6091
11.2838	-13.6265
11.2905	-13.6357
11.2972	-13.6381
11.3039	-13.6353
11.3105	-13.6282
11.3172	-13.6177
11.3239	-13.6045
11.3305	-13.5892
11.3372	-13.5722
11.3438	-13.5539
11.3505	-13.5344
11.3572	-13.5141
11.3638	-13.4931
11.3705	-13.4715
11.3772	-13.4496
11.3839	-13.4272
11.3905	-13.4044
11.3972	-13.3813
11.4039	-13.3578
11.4105	-13.334
11.4172	-13.3098
11.4238	-13.2854
11.4305	-13.2609
11.4372	-13.2366
11.4438	-13.213
11.4505	-13.1903
11.4572	-13.1688
11.4639	-13.1491
11.4705	-13.1313
11.4772	-13.1155
11.4839	-13.1017
11.4905	-13.0896
11.4972	-13.0784
11.5038	-13.0671
11.5105	-13.0541
11.5172	-13.0377
11.5238	-13.0154
11.5305	-12.9845
11.5372	-12.9421
11.5439	-12.8854
11.5505	-12.8115
11.5572	-12.7184
11.5639	-12.6047
11.5705	-12.4702
11.5772	-12.316
11.5838	-12.1447
11.5905	-11.9604
11.5972	-11.7688
11.6038	-11.5762
11.6105	-11.3903
11.6172	-11.2188
11.6238	-11.0693
11.6305	-10.9485
11.6372	-10.8621
11.6439	-10.8137
11.6505	-10.8052
11.6572	-10.8365
11.6639	-10.9054
11.6705	-11.0078
11.6772	-11.1382
11.6838	-11.2903
11.6905	-11.4568
11.6972	-11.6312
11.7038	-11.8066
11.7105	-11.9774
11.7172	-12.1388
11.7239	-12.2873
11.7305	-12.4204
11.7372	-12.5369
11.7439	-12.6367
11.7505	-12.7201
11.7572	-12.7884
11.7638	-12.8433
11.7705	-12.8863
11.7772	-12.9193
11.7838	-12.9441
11.7905	-12.9622
11.7972	-12.9749
11.8039	-12.9834
11.8105	-12.9887
11.8172	-12.9914
11.8239	-12.9918
11.8305	-12.9901
11.8372	-12.9861
11.8438	-12.9792
11.8505	-12.9685
11.8572	-12.9527
11.8638	-12.9303
11.8705	-12.8995
11.8772	-12.8584
11.8839	-12.8054
11.8905	-12.7386
11.8972	-12.6569
11.9039	-12.5595
11.9105	-12.4463
11.9172	-12.3183
11.9238	-12.1773
11.9305	-12.0261
11.9372	-11.8684
11.9438	-11.7087
11.9505	-11.5519
11.9572	-11.4029
11.9639	-11.2662
11.9705	-11.1458
11.9772	-11.044
11.9839	-10.9619
11.9905	-10.8992
11.9972	-10.8537
12.0038	-10.8221
12.0105	-10.8
12.0172	-10.7827
12.0238	-10.7656
12.0305	-10.7443
12.0372	-10.7161
12.0439	-10.6794
12.0505	-10.6346
12.0572	-10.5836
12.0639	-10.5302
12.0705	-10.4792
12.0772	-10.4362
12.0838	-10.4069
12.0905	-10.3966
12.0972	-10.4097
12.1038	-10.4491
12.1105	-10.5159
12.1172	-10.6094
12.1238	-10.7274
12.1305	-10.8659
12.1372	-11.0202
12.1439	-11.1845
12.1505	-11.353
12.1572	-11.5201
12.1639	-11.6811
12.1705	-11.8316
12.1772	-11.9685
12.1838	-12.0898
12.1905	-12.1946
12.1972	-12.2828
12.2038	-12.3552
12.2105	-12.4131
12.2172	-12.458
12.2239	-12.4919
12.2305	-12.5164
12.2372	-12.5334
12.2439	-12.5442
12.2505	-12.5502
12.2572	-12.5523
12.2638	-12.5514
12.2705	-12.5481
12.2772	-12.5428
12.2838	-12.5359
12.2905	-12.5276
12.2972	-12.518
12.3039	-12.5075
12.3105	-12.4961
12.3172	-12.4841
12.3239	-12.4716
12.3305	-12.4591
12.3372	-12.4469
12.3438	-12.4352
12.3505	-12.4245
12.3572	-12.4149
12.3638	-12.4069
12.3705	-12.4005
12.3772	-12.3958
12.3839	-12.3928
12.3905	-12.3916
12.3972	-12.3919
12.4039	-12.3938
12.4105	-12.3971
12.4172	-12.4016
12.4238	-12.407
12.4305	-12.4131
12.4372	-12.4198
12.4438	-12.4267
12.4505	-12.4336
12.4572	-12.4404
12.4639	-12.4468
12.4705	-12.4526
12.4772	-12.4577
12.4839	-12.4619
12.4905	-12.4651
12.4972	-12.4671
12.5038	-12.468
12.5105	-12.4675
12.5172	-12.4657
12.5238	-12.4626
12.5305	-12.4583
12.5372	-12.453
12.5439	-12.4466
12.5505	-12.4394
12.5572	-12.4314
12.5639	-12.4228
12.5705	-12.4135
12.5772	-12.4037
12.5838	-12.3936
12.5905	-12.3831
12.5972	-12.3724
12.6038	-12.3616
12.6105	-12.3506
12.6172	-12.3395
12.6238	-12.3284
12.6305	-12.3171
12.6372	-12.3056
12.6439	-12.2938
12.6505	-12.2816
12.6572	-12.269
12.6639	-12.256
12.6705	-12.2424
12.6772	-12.2284
12.6838	-12.2138
12.6905	-12.1987
12.6972	-12.1831
12.7038	-12.167
12.7105	-12.1506
12.7172	-12.1342
12.7239	-12.1178
12.7305	-12.1016
12.7372	-12.0859
12.7439	-12.0707
12.7505	-12.056
12.7572	-12.042
12.7638	-12.0289
12.7705	-12.0165
12.7772	-12.005
12.7838	-11.9945
12.7905	-11.9849
12.7972	-11.9765
12.8039	-11.9691
12.8105	-11.9627
12.8172	-11.9571
12.8239	-11.9523
12.8305	-11.948
12.8372	-11.9441
12.8438	-11.9401
12.8505	-11.9358
12.8572	-11.9306
12.8638	-11.9237
12.8705	-11.9141
12.8772	-11.9
12.8839	-11.8791
12.8905	-11.8482
12.8972	-11.8026
12.9039	-11.7365
12.9105	-11.6425
12.9172	-11.5113
12.9238	-11.3325
12.9305	-11.0937
12.9372	-10.7823
12.9438	-10.3853
12.9505	-9.89044
12.9572	-9.28795
12.9639	-8.57127
12.9705	-7.73859
12.9772	-6.79392
12.9839	-5.74809
12.9905	-4.619
12.9972	-3.4318
13.0038	-2.21801
13.0105	-1.01441
13.0172	0.138998
13.0238	1.20085
13.0305	2.13122
13.0372	2.89392
13.0439	3.45874
13.0505	3.80367
13.0572	3.91603
13.0639	3.79354
13.0705	3.44396
13.0772	2.88486
13.0838	2.14189
13.0905	1.24717
13.0972	0.236928
13.1038	-0.850558
13.1105	-1.97726
13.1172	-3.10755
13.1238	-4.20976
13.1305	-5.25743
13.1372	-6.23012
13.1439	-7.11352
13.1505	-7.89946
13.1572	-8.58492
13.1639	-9.17172
13.1705	-9.66501
13.1772	-10.0728
13.1838	-10.4045
13.1905	-10.6701
13.1972	-10.8799
13.2038	-11.0433
13.2105	-11.169
13.2172	-11.2644
13.2239	-11.3359
13.2305	-11.3886
13.2372	-11.4268
13.2439	-11.4538
13.2505	-11.472
13.2572	-11.4835
13.2638	-11.4895
13.2705	-11.4911
13.2772	-11.489
13.2838	-11.484
13.2905	-11.4763
13.2972	-11.4664
13.3039	-11.4545
13.3105	-11.4405
13.3172	-11.4245
13.3239	-11.4065
[truncated: 6,251 more rows]

## Sheet: des2.1.1
Time	AU
0.00176667	-8.44789
0.00843333	-8.50934
0.0151	-8.57085
0.0217667	-8.6326
0.0284333	-8.69465
0.0351	-8.75717
0.0417667	-8.82024
0.0484333	-8.88401
0.0551	-8.9485
0.0617667	-9.01383
0.0684333	-9.07999
0.0751	-9.14711
0.0817667	-9.21512
0.0884333	-9.28402
0.0951	-9.35382
0.101767	-9.42433
0.108433	-9.49556
0.1151	-9.56744
0.121767	-9.64004
0.128433	-9.71317
0.1351	-9.78673
0.141767	-9.86069
0.148433	-9.93496
0.1551	-10.0093
0.161767	-10.084
0.168433	-10.1588
0.1751	-10.2338
0.181767	-10.309
0.188433	-10.3845
0.1951	-10.4603
0.201767	-10.5364
0.208433	-10.6127
0.2151	-10.6891
0.221767	-10.7654
0.228433	-10.8417
0.2351	-10.9178
0.241767	-10.9936
0.248433	-11.0692
0.2551	-11.1445
0.261767	-11.2196
0.268433	-11.2944
0.2751	-11.3691
0.281767	-11.4438
0.288433	-11.5184
0.2951	-11.5932
0.301767	-11.6681
0.308433	-11.7434
0.3151	-11.8189
0.321767	-11.8949
0.328433	-11.9714
0.3351	-12.0481
0.341767	-12.1251
0.348433	-12.2023
0.3551	-12.2797
0.361767	-12.3573
0.368433	-12.4353
0.3751	-12.5136
0.381767	-12.5925
0.388433	-12.6719
0.3951	-12.7521
0.401767	-12.8327
0.408433	-12.9138
0.4151	-12.9952
0.421767	-13.0767
0.428433	-13.1581
0.4351	-13.2393
0.441767	-13.3199
0.448433	-13.4
0.4551	-13.4793
0.461767	-13.5577
0.468433	-13.6352
0.4751	-13.7115
0.481767	-13.7867
0.488433	-13.8608
0.4951	-13.9335
0.501767	-14.0051
0.508433	-14.0753
0.5151	-14.1444
0.521767	-14.2122
0.528433	-14.2788
0.5351	-14.3442
0.541767	-14.4085
0.548433	-14.4716
0.5551	-14.5336
0.561767	-14.5947
0.568433	-14.6548
0.5751	-14.7139
0.581767	-14.7722
0.588433	-14.8299
0.5951	-14.8867
0.601767	-14.9431
0.608433	-14.9989
0.6151	-15.0542
0.621767	-15.1091
0.628433	-15.1638
0.6351	-15.218
0.641767	-15.2719
0.648433	-15.3252
0.6551	-15.3779
0.661767	-15.4299
0.668433	-15.481
0.6751	-15.5313
0.681767	-15.5808
0.688433	-15.6296
0.6951	-15.6777
0.701767	-15.7253
0.708433	-15.7722
0.7151	-15.8184
0.721767	-15.8637
0.728433	-15.9081
0.7351	-15.9512
0.741767	-15.9931
0.748433	-16.0336
0.7551	-16.0728
0.761767	-16.1108
0.768433	-16.1477
0.7751	-16.1836
0.781767	-16.2186
0.788433	-16.2526
0.7951	-16.2855
0.801767	-16.3171
0.808433	-16.3473
0.8151	-16.3758
0.821767	-16.4023
0.828433	-16.4267
0.8351	-16.4487
0.841767	-16.468
0.848433	-16.4844
0.8551	-16.4975
0.861767	-16.507
0.868433	-16.5125
0.8751	-16.5138
0.881767	-16.5101
0.888433	-16.5012
0.8951	-16.4863
0.901767	-16.4648
0.908433	-16.436
0.9151	-16.3991
0.921767	-16.3532
0.928433	-16.2976
0.9351	-16.2315
0.941767	-16.1541
0.948433	-16.0647
0.9551	-15.963
0.961767	-15.8483
0.968433	-15.7203
0.9751	-15.5788
0.981767	-15.4235
0.988433	-15.2543
0.9951	-15.0711
1.00177	-14.874
1.00843	-14.6633
1.0151	-14.4392
1.02177	-14.2019
1.02843	-13.952
1.0351	-13.6898
1.04177	-13.4156
1.04843	-13.1302
1.0551	-12.834
1.06177	-12.5277
1.06843	-12.2119
1.0751	-11.8874
1.08177	-11.5551
1.08843	-11.2156
1.0951	-10.87
1.10177	-10.5191
1.10843	-10.1639
1.1151	-9.80532
1.12177	-9.44418
1.12843	-9.08136
1.1351	-8.71778
1.14177	-8.35431
1.14843	-7.99161
1.1551	-7.63041
1.16177	-7.27123
1.16843	-6.9145
1.1751	-6.56068
1.18177	-6.21003
1.18843	-5.86295
1.1951	-5.51975
1.20177	-5.1809
1.20843	-4.84681
1.2151	-4.51821
1.22177	-4.19575
1.22843	-3.88008
1.2351	-3.57199
1.24177	-3.272
1.24843	-2.98059
1.2551	-2.69806
1.26177	-2.42448
1.26843	-2.15983
1.2751	-1.90413
1.28177	-1.65755
1.28843	-1.42121
1.2951	-1.19734
1.30177	-0.990093
1.30843	-0.805795
1.3151	-0.653029
1.32177	-0.542343
1.32843	-0.485122
1.3351	-0.492096
1.34177	-0.571251
1.34843	-0.725687
1.3551	-0.951707
1.36177	-1.23757
1.36843	-1.56319
1.3751	-1.90091
1.38177	-2.21771
1.38843	-2.47854
1.3951	-2.64972
1.40177	-2.70337
1.40843	-2.62028
1.4151	-2.39223
1.42177	-2.02316
1.42843	-1.52808
1.4351	-0.931144
1.44177	-0.262976
1.44843	0.443161
1.4551	1.15472
1.46177	1.8428
1.46843	2.48426
1.4751	3.06296
1.48177	3.56984
1.48843	4.00198
1.4951	4.36163
1.50177	4.65477
1.50843	4.88937
1.5151	5.0745
1.52177	5.21904
1.52843	5.33128
1.5351	5.41842
1.54177	5.48655
1.54843	5.54043
1.5551	5.58394
1.56177	5.61994
1.56843	5.65058
1.5751	5.67716
1.58177	5.70071
1.58843	5.72193
1.5951	5.74106
1.60177	5.75846
1.60843	5.77432
1.6151	5.78886
1.62177	5.80233
1.62843	5.81491
1.6351	5.82707
1.64177	5.83893
1.64843	5.85091
1.6551	5.86325
1.66177	5.87606
1.66843	5.88953
1.6751	5.90372
1.68177	5.91856
1.68843	5.934
1.6951	5.94974
1.70177	5.96559
1.70843	5.98121
1.7151	5.99617
1.72177	6.01023
1.72843	6.02311
1.7351	6.03461
1.74177	6.04481
1.74843	6.05363
1.7551	6.06126
1.76177	6.06769
1.76843	6.07318
1.7751	6.07771
1.78177	6.08146
1.78843	6.08438
1.7951	6.08659
1.80177	6.08814
1.80843	6.08903
1.8151	6.08939
1.82177	6.08933
1.82843	6.08897
1.8351	6.08832
1.84177	6.08748
1.84843	6.08659
1.8551	6.08581
1.86177	6.08563
1.86843	6.08701
1.8751	6.09207
1.88177	6.10489
1.88843	6.13302
1.8951	6.18905
1.90177	6.2924
1.90843	6.4702
1.9151	6.75738
1.92177	7.19482
1.92843	7.82484
1.9351	8.68583
1.94177	9.80449
1.94843	11.1886
1.9551	12.821
1.96177	14.6551
1.96843	16.6155
1.9751	18.6015
1.98177	20.4957
1.98843	22.1753
1.9951	23.5268
2.00177	24.4583
2.00843	24.9104
2.0151	24.8629
2.02177	24.3365
2.02843	23.3888
2.0351	22.1074
2.04177	20.5988
2.04843	18.977
2.0551	17.3509
2.06177	15.815
2.06843	14.4416
2.0751	13.2778
2.08177	12.3448
2.08843	11.64
2.0951	11.1417
2.10177	10.8146
2.10843	10.6156
2.1151	10.5005
2.12177	10.4293
2.12843	10.3728
2.1351	10.3164
2.14177	10.2639
2.14843	10.2393
2.1551	10.2927
2.16177	10.5155
2.16843	11.0694
2.1751	12.2129
2.18177	14.2974
2.18843	17.7109
2.1951	22.7697
2.20177	29.5954
2.20843	38.0231
2.2151	47.5747
2.22177	57.4887
2.22843	66.7852
2.2351	74.3557
2.24177	79.0855
2.24843	80.0211
2.2551	76.5634
2.26177	68.6295
2.26843	56.7113
2.2751	41.7958
2.28177	25.1806
2.28843	8.2528
2.2951	-7.70211
2.30177	-21.634
2.30843	-32.8115
2.3151	-40.8697
2.32177	-45.8179
2.32843	-47.9891
2.3351	-47.9286
2.34177	-46.2524
2.34843	-43.5216
2.3551	-40.1691
2.36177	-36.4888
2.36843	-32.6653
2.3751	-28.8135
2.38177	-25.0118
2.38843	-21.3206
2.3951	-17.7908
2.40177	-14.4663
2.40843	-11.3841
2.4151	-8.57246
2.42177	-6.04963
2.42843	-3.82358
2.4351	-1.89203
2.44177	-0.243485
2.44843	1.14077
2.4551	2.28506
2.46177	3.21645
2.46843	3.96287
2.4751	4.55135
2.48177	5.00643
2.48843	5.34976
2.4951	5.59944
2.50177	5.7705
2.50843	5.87523
2.5151	5.92387
2.52177	5.92536
2.52843	5.88793
2.5351	5.81938
2.54177	5.72765
2.54843	5.62042
2.5551	5.50556
2.56177	5.39058
2.56843	5.28276
2.5751	5.18847
2.58177	5.1133
2.58843	5.06163
2.5951	5.03641
2.60177	5.03933
2.60843	5.07063
2.6151	5.12916
2.62177	5.2126
2.62843	5.31769
2.6351	5.44018
2.64177	5.57548
2.64843	5.71847
2.6551	5.86408
2.66177	6.00725
2.66843	6.14327
2.6751	6.26796
2.68177	6.378
2.68843	6.47068
2.6951	6.54441
2.70177	6.59871
2.70843	6.63388
2.7151	6.65116
2.72177	6.65253
2.72843	6.64055
2.7351	6.6179
2.74177	6.58756
2.74843	6.55234
2.7551	6.51485
2.76177	6.47736
2.76843	6.44171
2.7751	6.40929
2.78177	6.38098
2.78843	6.35725
2.7951	6.33812
2.80177	6.32322
2.80843	6.31207
2.8151	6.30397
2.82177	6.29824
2.82843	6.29419
2.8351	6.29121
2.84177	6.28877
2.84843	6.28656
2.8551	6.2843
2.86177	6.28179
2.86843	6.27893
2.8751	6.27559
2.88177	6.27172
2.88843	6.26743
2.8951	6.26284
2.90177	6.25813
2.90843	6.25354
2.9151	6.24937
2.92177	6.24609
2.92843	6.24424
2.9351	6.24448
2.94177	6.24764
2.94843	6.25443
2.9551	6.26588
2.96177	6.28293
2.96843	6.30653
2.9751	6.3377
2.98177	6.3771
2.98843	6.42544
2.9951	6.48278
3.00177	6.54912
3.00843	6.62398
3.0151	6.70648
3.02177	6.79511
3.02843	6.88821
3.0351	6.98352
3.04177	7.07859
3.04843	7.17092
3.0551	7.25782
3.06177	7.33715
3.06843	7.40683
3.0751	7.46548
3.08177	7.51221
3.08843	7.54678
3.0951	7.56919
3.10177	7.58022
3.10843	7.58058
3.1151	7.57146
3.12177	7.55388
3.12843	7.52908
3.1351	7.4982
3.14177	7.46238
3.14843	7.42275
3.1551	7.38031
3.16177	7.33596
3.16843	7.29072
3.1751	7.2453
3.18177	7.20018
3.18843	7.1559
3.1951	7.11274
3.20177	7.0709
3.20843	7.03067
3.2151	6.99222
3.22177	6.95568
3.22843	6.92129
3.2351	6.88916
3.24177	6.8593
3.24843	6.83188
3.2551	6.80679
3.26177	6.78408
3.26843	6.76358
3.2751	6.74528
3.28177	6.72895
3.28843	6.71452
3.2951	6.70171
3.30177	6.69026
3.30843	6.67995
3.3151	6.67048
3.32177	6.66142
3.32843	6.65265
3.3351	6.64395
3.34177	6.63525
3.34843	6.62649
3.3551	6.61772
3.36177	6.60896
3.36843	6.6002
3.3751	6.59144
3.38177	6.58256
3.38843	6.57344
3.3951	6.56384
3.40177	6.55389
3.40843	6.54346
3.4151	6.53261
3.42177	6.52152
3.42843	6.51032
3.4351	6.49905
3.44177	6.48803
3.44843	6.47718
3.4551	6.46669
3.46177	6.45667
3.46843	6.4472
3.4751	6.43837
3.48177	6.43033
3.48843	6.42318
3.4951	6.41704
3.50177	6.41185
3.50843	6.40756
3.5151	6.40416
3.52177	6.40154
3.52843	6.39945
3.5351	6.39784
3.54177	6.39659
3.54843	6.39558
3.5551	6.39474
3.56177	6.39409
3.56843	6.39361
3.5751	6.39319
3.58177	6.39278
3.58843	6.39236
3.5951	6.392
3.60177	6.3917
3.60843	6.39147
3.6151	6.39135
3.62177	6.39141
3.62843	6.3917
3.6351	6.39218
3.64177	6.3929
3.64843	6.39379
3.6551	6.39486
3.66177	6.39606
3.66843	6.39743
3.6751	6.39892
3.68177	6.40059
3.68843	6.40231
3.6951	6.40422
3.70177	6.40625
3.70843	6.40833
3.7151	6.41048
3.72177	6.41257
3.72843	6.41459
3.7351	6.41644
3.74177	6.41823
3.74843	6.41972
3.7551	6.42097
3.76177	6.42186
3.76843	6.4224
3.7751	6.4224
3.78177	6.42204
3.78843	6.42127
3.7951	6.4202
3.80177	6.41888
3.80843	6.41733
3.8151	6.41555
3.82177	6.41364
3.82843	6.41155
3.8351	6.40917
3.84177	6.40649
3.84843	6.40339
3.8551	6.39981
3.86177	6.39576
3.86843	6.39123
3.8751	6.38616
3.88177	6.3805
3.88843	6.3743
3.8951	6.36756
3.90177	6.36029
3.90843	6.3526
3.9151	6.34462
3.92177	6.33651
3.92843	6.32828
3.9351	6.32018
3.94177	6.31225
3.94843	6.30462
3.9551	6.29723
3.96177	6.29008
3.96843	6.28322
3.9751	6.27661
3.98177	6.27029
3.98843	6.26445
3.9951	6.25914
4.00177	6.25443
4.00843	6.25038
4.0151	6.2471
4.02177	6.24454
4.02843	6.24263
4.0351	6.24144
4.04177	6.24084
4.04843	6.24079
4.0551	6.2412
4.06177	6.24198
4.06843	6.24311
4.0751	6.24454
4.08177	6.24615
4.08843	6.248
4.0951	6.24996
4.10177	6.25217
4.10843	6.25455
4.1151	6.25718
4.12177	6.26004
4.12843	6.26308
4.1351	6.26618
4.14177	6.26928
4.14843	6.2722
4.1551	6.27476
4.16177	6.27685
4.16843	6.2784
4.1751	6.27935
4.18177	6.27989
4.18843	6.28006
4.1951	6.28006
4.20177	6.27995
4.20843	6.27983
4.2151	6.27989
4.22177	6.28018
4.22843	6.28084
4.2351	6.28191
4.24177	6.28346
4.24843	6.28549
4.2551	6.28799
4.26177	6.29085
4.26843	6.29407
4.2751	6.29747
4.28177	6.30105
4.28843	6.3045
4.2951	6.30796
4.30177	6.31118
4.30843	6.31428
4.3151	6.31726
4.32177	6.32012
4.32843	6.3228
4.3351	6.32524
4.34177	6.32745
4.34843	6.32924
4.3551	6.33061
4.36177	6.33162
4.36843	6.33222
4.3751	6.33246
4.38177	6.33234
4.38843	6.33192
4.3951	6.33121
4.40177	6.33025
4.40843	6.32894
4.4151	6.32733
4.42177	6.3253
4.42843	6.32298
4.4351	6.32042
4.44177	6.31779
4.44843	6.31517
4.4551	6.31273
4.46177	6.31046
4.46843	6.30844
4.4751	6.30659
4.48177	6.30492
4.48843	6.30331
4.4951	6.30176
4.50177	6.30003
4.50843	6.29812
4.5151	6.29592
4.52177	6.29342
4.52843	6.29044
4.5351	6.28698
4.54177	6.28293
4.54843	6.27816
4.5551	6.27255
4.56177	6.26618
4.56843	6.25902
4.5751	6.2511
4.58177	6.24245
4.58843	6.23316
4.5951	6.2232
4.60177	6.21277
4.60843	6.20192
4.6151	6.1909
4.62177	6.17975
4.62843	6.16866
4.6351	6.15782
4.64177	6.14738
4.64843	6.13755
4.6551	6.12837
4.66177	6.11991
4.66843	6.1124
4.6751	6.1059
4.68177	6.10054
4.68843	6.09642
4.6951	6.09356
4.70177	6.09201
4.70843	6.09159
4.7151	6.09231
4.72177	6.09404
4.72843	6.09654
4.7351	6.0997
4.74177	6.1034
4.74843	6.10745
4.7551	6.11198
4.76177	6.11681
4.76843	6.12205
4.7751	6.12766
4.78177	6.13344
4.78843	6.13928
4.7951	6.14512
4.80177	6.15072
4.80843	6.15609
4.8151	6.16103
4.82177	6.16562
4.82843	6.16974
4.8351	6.17337
4.84177	6.17659
4.84843	6.17927
4.8551	6.18148
4.86177	6.18309
4.86843	6.18416
4.8751	6.18476
4.88177	6.18494
4.88843	6.18476
4.8951	6.18428
4.90177	6.18356
4.90843	6.18267
4.9151	6.18166
4.92177	6.18047
4.92843	6.17909
4.9351	6.17766
4.94177	6.17605
4.94843	6.17445
4.9551	6.17284
4.96177	6.17141
4.96843	6.17021
4.9751	6.1692
4.98177	6.16843
4.98843	6.16789
4.9951	6.16765
5.00177	6.16783
5.00843	6.16848
5.0151	6.1698
5.02177	6.1717
5.02843	6.17439
5.0351	6.17778
5.04177	6.18184
5.04843	6.18654
5.0551	6.19173
5.06177	6.19727
5.06843	6.20306
5.0751	6.2089
5.08177	6.21474
5.08843	6.22046
5.0951	6.226
5.10177	6.23131
5.10843	6.2362
5.1151	6.24061
5.12177	6.2446
5.12843	6.24812
5.1351	6.25116
5.14177	6.25378
5.14843	6.25604
5.1551	6.25801
5.16177	6.25962
5.16843	6.26093
5.1751	6.26194
5.18177	6.26254
5.18843	6.26272
5.1951	6.26242
5.20177	6.26153
5.20843	6.2601
5.2151	6.25795
5.22177	6.25503
5.22843	6.25122
5.2351	6.24645
5.24177	6.24067
5.24843	6.23387
5.2551	6.22624
5.26177	6.21784
5.26843	6.2089
5.2751	6.19966
5.28177	6.1903
5.28843	6.181
5.2951	6.17182
5.30177	6.16294
5.30843	6.15424
5.3151	6.14583
5.32177	6.13785
5.32843	6.13028
5.3351	6.1233
5.34177	6.11705
5.34843	6.11162
5.3551	6.10709
5.36177	6.10358
5.36843	6.10119
5.3751	6.09988
5.38177	6.0997
5.38843	6.10065
5.3951	6.10262
5.40177	6.10566
5.40843	6.10965
5.4151	6.1146
5.42177	6.12038
5.42843	6.12688
5.4351	6.13397
5.44177	6.1416
5.44843	6.14971
5.4551	6.15817
5.46177	6.16699
5.46843	6.17599
5.4751	6.18511
5.48177	6.19423
5.48843	6.20323
5.4951	6.21188
5.50177	6.2201
5.50843	6.22779
5.5151	6.23488
5.52177	6.24132
5.52843	6.24692
5.5351	6.25163
5.54177	6.25527
5.54843	6.25765
5.5551	6.25861
5.56177	6.25795
5.56843	6.25563
5.5751	6.25151
5.58177	6.24573
5.58843	6.23852
5.5951	6.23
5.60177	6.22052
5.60843	6.21021
5.6151	6.19936
5.62177	6.18821
5.62843	6.17695
5.6351	6.1658
5.64177	6.15495
5.64843	6.14458
5.6551	6.13487
5.66177	6.12599
5.66843	6.11812
5.6751	6.1112
5.68177	6.10536
5.68843	6.10054
5.6951	6.09666
5.70177	6.09374
5.70843	6.09177
5.7151	6.09064
5.72177	6.0904
5.72843	6.09094
5.7351	6.09207
5.74177	6.09368
5.74843	6.09547
5.7551	6.09726
5.76177	6.09893
5.76843	6.1003
5.7751	6.10149
5.78177	6.10256
5.78843	6.10375
5.7951	6.10518
5.80177	6.10703
5.80843	6.10942
5.8151	6.11222
5.82177	6.11544
5.82843	6.11895
5.8351	6.12253
5.84177	6.12611
5.84843	6.12956
5.8551	6.13278
5.86177	6.13576
5.86843	6.13844
5.8751	6.14089
5.88177	6.14315
5.88843	6.14512
5.8951	6.14679
5.90177	6.14804
5.90843	6.14882
5.9151	6.14905
5.92177	6.14882
5.92843	6.14804
5.9351	6.14667
5.94177	6.14482
5.94843	6.14244
5.9551	6.1397
5.96177	6.13666
5.96843	6.13362
5.9751	6.1307
5.98177	6.12807
5.98843	6.12587
5.9951	6.12426
6.00177	6.1233
6.00843	6.12313
6.0151	6.12384
6.02177	6.12539
6.02843	6.12795
6.0351	6.13153
6.04177	6.1363
6.04843	6.1422
6.0551	6.14941
6.06177	6.15788
6.06843	6.16765
6.0751	6.17868
6.08177	6.19096
6.08843	6.20449
6.0951	6.21939
6.10177	6.23566
6.10843	6.25336
6.1151	6.27249
6.12177	6.29312
6.12843	6.31505
6.1351	6.33842
6.14177	6.36297
6.14843	6.38855
6.1551	6.41495
6.16177	6.44201
6.16843	6.46943
6.1751	6.49703
6.18177	6.52456
6.18843	6.55192
6.1951	6.57892
6.20177	6.60545
6.20843	6.63155
6.2151	6.65724
6.22177	6.68257
6.22843	6.70767
6.2351	6.73258
6.24177	6.75732
6.24843	6.78194
6.2551	6.80631
6.26177	6.83033
6.26843	6.85388
6.2751	6.87706
6.28177	6.89977
6.28843	6.92213
6.2951	6.94424
6.30177	6.96611
6.30843	6.98793
6.3151	7.00969
6.32177	7.03144
6.32843	7.05308
6.3351	7.07465
6.34177	7.09611
6.34843	7.11745
6.3551	7.13879
6.36177	7.16013
6.36843	7.18147
6.3751	7.20292
6.38177	7.22444
6.38843	7.2459
6.3951	7.26724
6.40177	7.28822
6.40843	7.30878
6.4151	7.32887
6.42177	7.34836
6.42843	7.36725
6.4351	7.38549
6.44177	7.40296
6.44843	7.41959
6.4551	7.4352
6.46177	7.44963
6.46843	7.46268
6.4751	7.47424
6.48177	7.48402
6.48843	7.49201
6.4951	7.49797
6.50177	7.50178
6.50843	7.50345
6.5151	7.50297
6.52177	7.50035
6.52843	7.49576
6.5351	7.48938
6.54177	7.48158
6.54843	7.47263
6.5551	7.46298
6.56177	7.45296
6.56843	7.44295
6.5751	7.43312
6.58177	7.42364
6.58843	7.4147
6.5951	7.40629
6.60177	7.39855
6.60843	7.39145
6.6151	7.38513
6.62177	7.37965
6.62843	7.37494
6.6351	7.37107
6.64177	7.36797
6.64843	7.36558
6.6551	7.3638
6.66177	7.3626
6.66843	7.36183
6.6751	7.36159
6.68177	7.36183
6.68843	7.36272
6.6951	7.36421
6.70177	7.36642
6.70843	7.36934
6.7151	7.37298
6.72177	7.37739
6.72843	7.38251
6.7351	7.38829
6.74177	7.39461
6.74843	7.40147
6.7551	7.4088
6.76177	7.41661
6.76843	7.42477
6.7751	7.43335
6.78177	7.4423
6.78843	7.45153
6.7951	7.46119
6.80177	7.47126
6.80843	7.48181
6.8151	7.49278
6.82177	7.50411
6.82843	7.51579
6.8351	7.52765
6.84177	7.53951
6.84843	7.55131
6.8551	7.56299
6.86177	7.57438
6.86843	7.58553
6.8751	7.59637
6.88177	7.60692
6.88843	7.61724
6.8951	7.62731
6.90177	7.63708
6.90843	7.64656
6.9151	7.65574
6.92177	7.66468
6.92843	7.6735
6.9351	7.68226
6.94177	7.69109
6.94843	7.70015
6.9551	7.70956
6.96177	7.71946
6.96843	7.72995
6.9751	7.74115
6.98177	7.75301
6.98843	7.76559
6.9951	7.77888
7.00177	7.79289
7.00843	7.80749
7.0151	7.82257
7.02177	7.83795
7.02843	7.85333
7.0351	7.86853
7.04177	7.88325
7.04843	7.89726
7.0551	7.91043
7.06177	7.92253
7.06843	7.93356
7.0751	7.94345
7.08177	7.95221
7.08843	7.95984
7.0951	7.96634
7.10177	7.97176
7.10843	7.97623
7.1151	7.97987
7.12177	7.98267
7.12843	7.98482
7.1351	7.98631
7.14177	7.9872
7.14843	7.98756
7.1551	7.98738
7.16177	7.98672
7.16843	7.98559
7.1751	7.98404
7.18177	7.98202
7.18843	7.97975
7.1951	7.97731
7.20177	7.97474
7.20843	7.97236
7.2151	7.97015
7.22177	7.96831
7.22843	7.96705
7.2351	7.96646
7.24177	7.96688
7.24843	7.96837
7.2551	7.97111
7.26177	7.97534
7.26843	7.981
7.2751	7.9881
7.28177	7.9965
7.28843	8.00598
7.2951	8.01647
7.30177	8.02767
7.30843	8.03941
7.3151	8.05175
7.32177	8.06439
7.32843	8.07732
7.3351	8.09038
7.34177	8.10355
7.34843	8.1166
7.3551	8.12954
7.36177	8.14223
7.36843	8.15445
7.3751	8.16619
7.38177	8.17728
7.38843	8.18771
7.3951	8.19755
7.40177	8.20667
7.40843	8.21501
7.4151	8.22258
7.42177	8.22926
7.42843	8.23504
7.4351	8.23987
7.44177	8.24386
7.44843	8.24702
7.4551	8.2494
7.46177	8.25101
7.46843	8.25208
7.4751	8.25274
7.48177	8.25322
7.48843	8.25363
7.4951	8.25441
7.50177	8.25584
7.50843	8.25816
7.5151	8.26162
7.52177	8.26639
7.52843	8.27259
7.5351	8.28022
7.54177	8.28922
7.54843	8.29941
7.5551	8.31085
7.56177	8.32331
7.56843	8.3369
7.5751	8.3515
7.58177	8.3673
7.58843	8.38423
7.5951	8.40229
7.60177	8.42136
7.60843	8.44127
7.6151	8.46183
7.62177	8.48269
7.62843	8.50368
7.6351	8.52448
7.64177	8.54498
7.64843	8.56501
7.6551	8.58438
7.66177	8.60304
7.66843	8.6208
7.6751	8.63767
7.68177	8.65358
7.68843	8.66842
7.6951	8.68213
7.70177	8.69471
7.70843	8.70621
7.7151	8.71664
7.72177	8.72612
7.72843	8.73476
7.7351	8.74263
7.74177	8.74996
7.74843	8.757
7.7551	8.76391
7.76177	8.77094
7.76843	8.77815
7.7751	8.78584
7.78177	8.79389
7.78843	8.80247
7.7951	8.81153
7.80177	8.82101
7.80843	8.83079
7.8151	8.8408
7.82177	8.85081
7.82843	8.86077
7.8351	8.87048
7.84177	8.87978
7.84843	8.88842
7.8551	8.89617
7.86177	8.90279
7.86843	8.90815
7.8751	8.91209
7.88177	8.91465
7.88843	8.91572
7.8951	8.91548
7.90177	8.91387
7.90843	8.91101
7.9151	8.9069
7.92177	8.9016
7.92843	8.89516
7.9351	8.88753
7.94177	8.87877
7.94843	8.86887
7.9551	8.85797
7.96177	8.8461
7.96843	8.83335
7.9751	8.8197
7.98177	8.8051
7.98843	8.7893
7.9951	8.77225
8.00177	8.75378
8.00843	8.73369
8.0151	8.71187
8.02177	8.68833
8.02843	8.66294
8.0351	8.63576
8.04177	8.60679
8.04843	8.57615
8.0551	8.54409
8.06177	8.51071
8.06843	8.47638
8.0751	8.44133
8.08177	8.40592
8.08843	8.37058
8.0951	8.33553
8.10177	8.30126
8.10843	8.26788
8.1151	8.23563
8.12177	8.20464
8.12843	8.17513
8.1351	8.14724
8.14177	8.12119
8.14843	8.09711
8.1551	8.07524
8.16177	8.05569
8.16843	8.03852
8.1751	8.02392
8.18177	8.01176
8.18843	8.00192
8.1951	7.99429
8.20177	7.98869
8.20843	7.985
8.2151	7.98297
8.22177	7.98231
8.22843	7.98285
8.2351	7.98434
8.24177	7.98649
8.24843	7.98905
8.2551	7.99185
8.26177	7.99489
8.26843	7.99799
8.2751	8.00115
8.28177	8.00449
8.28843	8.00794
8.2951	8.0117
8.30177	8.01581
8.30843	8.02034
8.3151	8.02523
8.32177	8.03059
8.32843	8.03643
8.3351	8.04275
8.34177	8.04979
8.34843	8.05742
8.3551	8.06576
8.36177	8.07476
8.36843	8.08424
8.3751	8.09413
8.38177	8.10432
8.38843	8.11458
8.3951	8.12483
8.40177	8.13478
8.40843	8.14432
8.4151	8.15326
8.42177	8.16143
8.42843	8.1687
8.4351	8.1749
8.44177	8.17972
8.44843	8.18312
8.4551	8.18497
8.46177	8.18509
8.46843	8.1836
8.4751	8.1805
8.48177	8.17591
8.48843	8.16977
8.4951	8.1622
8.50177	8.1532
8.50843	8.14283
8.5151	8.13115
8.52177	8.11821
8.52843	8.10426
8.5351	8.08936
8.54177	8.07381
8.54843	8.05783
8.5551	8.04168
8.56177	8.02559
8.56843	8.00979
8.5751	7.99453
8.58177	7.97987
8.58843	7.9658
8.5951	7.95239
8.60177	7.93958
8.60843	7.92724
8.6151	7.91538
8.62177	7.90375
8.62843	7.89225
8.6351	7.88093
8.64177	7.8699
8.64843	7.85935
8.6551	7.8494
8.66177	7.84039
8.66843	7.83247
8.6751	7.82585
8.68177	7.82073
8.68843	7.81709
8.6951	7.81506
8.70177	7.81453
8.70843	7.81548
8.7151	7.81792
8.72177	7.8218
8.72843	7.8271
8.7351	7.8339
8.74177	7.84212
8.74843	7.85166
8.7551	7.86233
8.76177	7.87401
8.76843	7.88635
8.7751	7.89934
8.78177	7.91264
8.78843	7.92611
8.7951	7.93958
8.80177	7.95293
8.80843	7.96598
8.8151	7.97868
8.82177	7.9909
8.82843	8.00264
8.8351	8.01384
8.84177	8.02457
8.84843	8.03477
8.8551	8.04448
8.86177	8.05372
8.86843	8.06248
8.8751	8.07071
8.88177	8.07846
8.88843	8.08567
8.8951	8.09234
8.90177	8.09848
8.90843	8.10415
8.9151	8.10951
8.92177	8.11464
8.92843	8.11958
8.9351	8.12429
8.94177	8.12876
8.94843	8.1327
8.9551	8.13609
8.96177	8.13884
8.96843	8.1408
8.9751	8.14205
8.98177	8.14259
8.98843	8.14253
8.9951	8.14193
9.00177	8.14092
9.00843	8.13955
9.0151	8.13782
9.02177	8.1358
9.02843	8.13341
9.0351	8.13061
9.04177	8.12739
9.04843	8.12376
9.0551	8.11976
9.06177	8.11547
9.06843	8.111
9.0751	8.10635
9.08177	8.1017
9.08843	8.09711
9.0951	8.09264
9.10177	8.08841
9.10843	8.08454
9.1151	8.08096
9.12177	8.07786
9.12843	8.07512
9.1351	8.07279
9.14177	8.07071
9.14843	8.06898
9.1551	8.06767
9.16177	8.06701
9.16843	8.06719
9.1751	8.06838
9.18177	8.07083
9.18843	8.07452
9.1951	8.07965
9.20177	8.0862
9.20843	8.09395
9.2151	8.10289
9.22177	8.11273
9.22843	8.12328
9.2351	8.13442
9.24177	8.14599
9.24843	8.15791
9.2551	8.17007
9.26177	8.18217
9.26843	8.19409
9.2751	8.20565
9.28177	8.21668
9.28843	8.22717
9.2951	8.237
9.30177	8.24618
9.30843	8.25471
9.3151	8.26257
9.32177	8.26979
9.32843	8.27622
9.3351	8.28189
9.34177	8.2866
9.34843	8.29041
9.3551	8.29327
9.36177	8.29524
9.36843	8.29661
9.3751	8.29756
9.38177	8.29828
9.38843	8.29905
9.3951	8.30007
9.40177	8.30162
9.40843	8.3037
9.4151	8.30644
9.42177	8.30972
9.42843	8.3136
9.4351	8.31789
9.44177	8.32266
9.44843	8.32778
9.4551	8.33315
9.46177	8.33881
9.46843	8.34465
9.4751	8.35079
9.48177	8.35723
9.48843	8.36402
9.4951	8.37129
9.50177	8.37898
9.50843	8.38703
9.5151	8.39537
9.52177	8.4039
9.52843	8.41248
9.5351	8.42106
9.54177	8.42947
9.54843	8.43775
9.5551	8.4458
9.56177	8.45373
9.56843	8.46142
9.5751	8.46887
9.58177	8.47596
9.58843	8.48258
9.5951	8.48848
9.60177	8.49354
9.60843	8.49766
9.6151	8.50081
9.62177	8.50308
9.62843	8.50451
9.6351	8.50528
9.64177	8.50558
9.64843	8.50564
9.6551	8.5057
9.66177	8.506
9.66843	8.50672
9.6751	8.50821
9.68177	8.51059
9.68843	8.51417
9.6951	8.51899
9.70177	8.52519
9.70843	8.53264
9.7151	8.54141
9.72177	8.55124
9.72843	8.56203
9.7351	8.57365
9.74177	8.58593
9.74843	8.5988
9.7551	8.61204
9.76177	8.62551
9.76843	8.63886
9.7751	8.65167
9.78177	8.66359
9.78843	8.67409
9.7951	8.68267
9.80177	8.68899
9.80843	8.69274
9.8151	8.69375
9.82177	8.69203
9.82843	8.68762
9.8351	8.68064
9.84177	8.67122
9.84843	8.65966
9.8551	8.64613
9.86177	8.63075
9.86843	8.61394
9.8751	8.59594
9.88177	8.57699
9.88843	8.5575
9.8951	8.53783
9.90177	8.51822
9.90843	8.49909
9.9151	8.48055
9.92177	8.46285
9.92843	8.44616
9.9351	8.43042
9.94177	8.4157
9.94843	8.40205
9.9551	8.38929
9.96177	8.37749
9.96843	8.36647
9.9751	8.35609
9.98177	8.34638
9.98843	8.3372
9.9951	8.32856
10.0018	8.32045
10.0084	8.31276
10.0151	8.30555
10.0218	8.29864
10.0284	8.29196
10.0351	8.2854
10.0418	8.27897
10.0484	8.27247
10.0551	8.26615
10.0618	8.25995
10.0684	8.25411
10.0751	8.24869
10.0818	8.24386
10.0884	8.23969
10.0951	8.23617
10.1018	8.23331
10.1084	8.23104
10.1151	8.22932
10.1218	8.22794
10.1284	8.22699
10.1351	8.22639
10.1418	8.2261
10.1484	8.2261
10.1551	8.22634
10.1618	8.22675
10.1684	8.22729
10.1751	8.22771
10.1818	8.22794
10.1884	8.22777
10.1951	8.22711
10.2018	8.22574
10.2084	8.22365
10.2151	8.22079
10.2218	8.21722
10.2284	8.21304
10.2351	8.20851
10.2418	8.20398
10.2484	8.19969
10.2551	8.196
10.2618	8.19325
10.2684	8.1917
10.2751	8.19147
10.2818	8.19266
10.2884	8.19516
10.2951	8.19898
10.3018	8.2041
10.3084	8.21036
10.3151	8.21793
10.3218	8.22669
10.3284	8.23665
10.3351	8.24767
10.3418	8.25953
10.3484	8.27187
10.3551	8.28421
10.3618	8.29589
10.3684	8.30632
10.3751	8.31491
10.3818	8.32099
10.3884	8.32433
10.3951	8.3245
10.4018	8.32152
10.4084	8.31527
10.4151	8.30579
10.4218	8.29321
10.4284	8.2776
10.4351	8.2593
10.4418	8.23843
10.4484	8.21543
10.4551	8.19051
10.4618	8.16423
10.4684	8.13693
10.4751	8.10903
10.4818	8.08126
10.4884	8.05414
10.4951	8.02827
10.5018	8.00443
10.5084	7.98315
10.5151	7.96527
10.5218	7.95132
10.5284	7.94196
10.5351	7.93773
10.5418	7.93892
10.5484	7.94584
10.5551	7.95865
10.5618	7.97731
10.5684	8.00186
10.5751	8.03232
10.5818	8.06856
10.5884	8.11046
10.5951	8.15773
10.6018	8.21012
10.6084	8.26728
10.6151	8.32903
10.6218	8.39496
10.6284	8.46469
10.6351	8.53807
10.6418	8.61472
10.6484	8.69435
10.6551	8.77684
10.6618	8.86172
10.6684	8.94862
10.6751	9.03714
10.6818	9.12666
10.6884	9.21643
10.6951	9.30572
10.7018	9.39363
10.7084	9.4794
10.7151	9.56213
10.7218	9.64087
10.7284	9.71484
10.7351	9.78303
10.7418	9.84472
10.7484	9.89908
10.7551	9.94539
10.7618	9.98306
10.7684	10.0116
10.7751	10.0306
10.7818	10.0397
10.7884	10.0388
10.7951	10.0279
10.8018	10.0071
10.8084	9.97674
10.8151	9.93741
10.8218	9.88972
10.8284	9.83453
10.8351	9.77278
10.8418	9.70548
10.8484	9.63378
10.8551	9.55862
10.8618	9.48125
10.8684	9.40263
10.8751	9.32395
10.8818	9.24629
10.8884	9.17071
10.8951	9.09823
10.9018	9.02981
10.9084	8.96615
10.9151	8.90791
10.9218	8.85558
10.9284	8.80933
10.9351	8.76921
10.9418	8.73512
10.9484	8.70675
10.9551	8.68356
10.9618	8.66514
10.9684	8.65084
10.9751	8.63999
10.9818	8.632
10.9884	8.62616
10.9951	8.62181
11.0018	8.61841
11.0084	8.61561
11.0151	8.61305
11.0218	8.61055
11.0284	8.6078
11.0351	8.60476
11.0418	8.60125
11.0484	8.59714
11.0551	8.59243
11.0618	8.58706
11.0684	8.58098
11.0751	8.57431
11.0818	8.56715
11.0884	8.55976
11.0951	8.55249
11.1018	8.54564
11.1084	8.53944
11.1151	8.53419
11.1218	8.53014
11.1284	8.52746
11.1351	8.52638
11.1418	8.5271
11.1484	8.5299
11.1551	8.53485
11.1618	8.54218
11.1684	8.5519
11.1751	8.56405
11.1818	8.5786
11.1884	8.59529
11.1951	8.614
11.2018	8.63451
11.2084	8.6565
11.2151	8.67981
11.2218	8.70425
11.2284	8.72952
11.2351	8.75551
11.2418	8.78191
11.2484	8.80831
11.2551	8.83448
11.2618	8.85987
11.2684	8.88419
11.2751	8.90696
11.2818	8.92764
11.2884	8.94594
11.2951	8.96138
11.3018	8.97354
11.3084	8.98224
11.3151	8.98707
11.3218	8.98814
11.3284	8.9854
11.3351	8.97908
11.3418	8.9696
11.3484	8.95739
11.3551	8.94302
11.3618	8.92693
11.3684	8.9097
11.3751	8.89176
11.3818	8.87358
11.3884	8.85552
11.3951	8.83794
11.4018	8.82107
11.4084	8.80533
11.4151	8.79091
11.4218	8.77804
11.4284	8.76683
11.4351	8.75735
11.4418	8.74954
11.4484	8.74335
11.4551	8.73864
11.4618	8.73536
11.4684	8.73327
11.4751	8.73238
11.4818	8.7325
11.4884	8.73351
11.4951	8.7353
11.5018	8.73756
11.5084	8.74019
11.5151	8.74281
11.5218	8.74531
11.5284	8.74758
11.5351	8.74943
11.5418	8.7508
11.5484	8.75175
11.5551	8.75211
11.5618	8.75193
11.5684	8.75115
11.5751	8.7496
11.5818	8.74734
11.5884	8.74424
11.5951	8.74025
11.6018	8.73542
11.6084	8.72982
11.6151	8.72368
11.6218	8.717
11.6284	8.70997
11.6351	8.70264
11.6418	8.69519
11.6484	8.68756
11.6551	8.67993
11.6618	8.6723
11.6684	8.66473
11.6751	8.65728
11.6818	8.65
11.6884	8.64291
11.6951	8.636
11.7018	8.62926
11.7084	8.62271
11.7151	8.61633
11.7218	8.61019
11.7284	8.60447
11.7351	8.59916
11.7418	8.59445
11.7484	8.5904
11.7551	8.587
11.7618	8.58426
11.7684	8.58217
11.7751	8.58068
11.7818	8.57967
11.7884	8.57902
11.7951	8.57872
11.8018	8.57872
11.8084	8.57902
11.8151	8.57961
11.8218	8.58057
11.8284	8.5817
11.8351	8.58319
11.8418	8.58498
11.8484	8.58706
11.8551	8.58933
11.8618	8.59183
11.8684	8.59433
11.8751	8.59678
11.8818	8.59892
11.8884	8.60065
11.8951	8.60173
11.9018	8.60214
11.9084	8.60184
11.9151	8.60101
11.9218	8.5997
11.9284	8.59815
11.9351	8.59654
11.9418	8.59493
11.9484	8.59344
11.9551	8.59213
11.9618	8.59106
11.9684	8.59004
11.9751	8.58915
11.9818	8.58843
11.9884	8.58778
11.9951	8.5873
12.0018	8.58712
12.0084	8.58712
12.0151	8.58742
12.0218	8.5879
12.0284	8.58849
12.0351	8.58915
12.0418	8.58998
12.0484	8.59094
12.0551	8.59207
12.0618	8.5935
12.0684	8.59523
12.0751	8.59731
12.0818	8.59964
12.0884	8.6022
12.0951	8.60506
12.1018	8.60804
12.1084	8.6112
12.1151	8.61448
12.1218	8.61776
12.1284	8.62104
12.1351	8.6242
12.1418	8.62712
12.1484	8.62968
12.1551	8.63171
12.1618	8.63314
12.1684	8.63391
12.1751	8.63409
12.1818	8.63379
12.1884	8.63332
12.1951	8.63272
12.2018	8.63224
12.2084	8.63183
12.2151	8.63159
12.2218	8.63135
12.2284	8.63111
12.2351	8.63075
12.2418	8.63004
12.2484	8.62885
12.2551	8.62724
12.2618	8.62503
12.2684	8.62229
12.2751	8.61895
12.2818	8.61502
12.2884	8.61061
12.2951	8.60578
12.3018	8.60071
12.3084	8.59559
12.3151	8.59064
12.3218	8.58611
12.3284	8.58212
12.3351	8.57884
12.3418	8.57633
12.3484	8.57472
12.3551	8.57383
12.3618	8.57371
12.3684	8.57425
12.3751	8.57514
12.3818	8.57633
12.3884	8.57747
12.3951	8.57836
12.4018	8.57866
12.4084	8.578
12.4151	8.5761
12.4218	8.57264
12.4284	8.56739
12.4351	8.56024
12.4418	8.551
12.4484	8.53968
12.4551	8.52627
12.4618	8.51083
12.4684	8.49348
12.4751	8.47429
12.4818	8.45355
12.4884	8.43138
12.4951	8.40813
12.5018	8.38417
12.5084	8.35997
12.5151	8.33589
12.5218	8.31246
12.5284	8.29005
12.5351	8.26913
12.5418	8.25006
12.5484	8.23319
12.5551	8.21877
12.5618	8.20702
12.5684	8.19814
12.5751	8.19206
12.5818	8.18896
12.5884	8.18866
12.5951	8.19123
12.6018	8.19647
12.6084	8.20428
12.6151	8.21459
12.6218	8.22729
12.6284	8.24219
12.6351	8.25918
12.6418	8.27789
12.6484	8.2981
12.6551	8.31944
12.6618	8.34161
12.6684	8.36426
12.6751	8.38727
12.6818	8.41045
12.6884	8.4337
12.6951	8.45706
12.7018	8.48049
12.7084	8.50403
12.7151	8.52764
12.7218	8.55136
12.7284	8.57496
12.7351	8.59833
12.7418	8.62139
12.7484	8.64398
12.7551	8.66592
12.7618	8.6872
12.7684	8.70752
12.7751	8.72684
12.7818	8.74496
12.7884	8.76164
12.7951	8.77666
12.8018	8.78996
12.8084	8.80146
12.8151	8.81118
12.8218	8.81916
12.8284	8.82554
12.8351	8.83043
12.8418	8.83406
12.8484	8.83657
12.8551	8.83812
12.8618	8.83889
12.8684	8.83901
12.8751	8.83877
12.8818	8.83824
12.8884	8.8377
12.8951	8.83716
12.9018	8.83675
12.9084	8.83639
12.9151	8.83591
12.9218	8.83526
12.9284	8.83412
12.9351	8.83234
12.9418	8.82971
12.9484	8.82602
12.9551	8.82125
12.9618	8.81541
12.9684	8.80831
12.9751	8.80015
12.9818	8.79085
12.9884	8.78054
12.9951	8.76939
13.0018	8.75771
13.0084	8.74597
13.0151	8.73441
13.0218	8.72356
13.0284	8.7136
13.0351	8.70496
13.0418	8.69769
13.0484	8.69191
13.0551	8.68768
13.0618	8.68499
13.0684	8.68386
13.0751	8.68428
13.0818	8.6863
13.0884	8.69
13.0951	8.69548
13.1018	8.7027
13.1084	8.71164
13.1151	8.72213
13.1218	8.73399
13.1284	8.74704
13.1351	8.76087
13.1418	8.77517
13.1484	8.78966
13.1551	8.8039
13.1618	8.81773
13.1684	8.83073
13.1751	8.84265
13.1818	8.85326
13.1884	8.86244
13.1951	8.87012
13.2018	8.87632
13.2084	8.88103
13.2151	8.88431
13.2218	8.88628
13.2284	8.88705
13.2351	8.88675
13.2418	8.88544
13.2484	8.88342
13.2551	8.88073
13.2618	8.87775
13.2684	8.87465
13.2751	8.87161
13.2818	8.86899
13.2884	8.86697
13.2951	8.86565
13.3018	8.86518
13.3084	8.86571
13.3151	8.86726
13.3218	8.86983
[truncated: 6,251 more rows]

## Sheet: des2.2.0
Time	AU
0.00385	-8.76516
0.0105167	-8.85475
0.0171833	-8.94344
0.02385	-9.03142
0.0305167	-9.11868
0.0371833	-9.20546
0.04385	-9.29171
0.0505167	-9.37766
0.0571833	-9.46343
0.06385	-9.54908
0.0705167	-9.63467
0.0771833	-9.72027
0.08385	-9.80586
0.0905167	-9.89139
0.0971833	-9.9768
0.10385	-10.0622
0.110517	-10.1474
0.117183	-10.2325
0.12385	-10.3174
0.130517	-10.4022
0.137183	-10.4868
0.14385	-10.5715
0.150517	-10.6562
0.157183	-10.7412
0.16385	-10.8264
0.170517	-10.9121
0.177183	-10.9982
0.18385	-11.0849
0.190517	-11.1722
0.197183	-11.2603
0.20385	-11.349
0.210517	-11.4384
0.217183	-11.5284
0.22385	-11.6188
0.230517	-11.7097
0.237183	-11.801
0.24385	-11.8927
0.250517	-11.9847
0.257183	-12.0771
0.26385	-12.1699
0.270517	-12.2631
0.277183	-12.3568
0.28385	-12.4512
0.290517	-12.5463
0.297183	-12.6421
0.30385	-12.7389
0.310517	-12.8365
0.317183	-12.935
0.32385	-13.0346
0.330517	-13.1351
0.337183	-13.2368
0.34385	-13.3395
0.350517	-13.4434
0.357183	-13.5484
0.36385	-13.6544
0.370517	-13.7611
0.377183	-13.8686
0.38385	-13.9766
0.390517	-14.0849
0.397183	-14.1932
0.40385	-14.3014
0.410517	-14.4095
0.417183	-14.5172
0.42385	-14.6247
0.430517	-14.7319
0.437183	-14.8389
0.44385	-14.9458
0.450517	-15.0524
0.457183	-15.159
0.46385	-15.2652
0.470517	-15.3713
0.477183	-15.477
0.48385	-15.5824
0.490517	-15.6874
0.497183	-15.7921
0.50385	-15.8964
0.510517	-16.0006
0.517183	-16.1045
0.52385	-16.2082
0.530517	-16.3118
0.537183	-16.4153
0.54385	-16.5185
0.550517	-16.6214
0.557183	-16.7239
0.56385	-16.8258
0.570517	-16.927
0.577183	-17.0274
0.58385	-17.1272
0.590517	-17.2263
0.597183	-17.3248
0.60385	-17.4227
0.610517	-17.5202
0.617183	-17.6172
0.62385	-17.7137
0.630517	-17.8099
0.637183	-17.9054
0.64385	-18.0002
0.650517	-18.0941
0.657183	-18.1871
0.66385	-18.279
0.670517	-18.3697
0.677183	-18.4592
0.68385	-18.5475
0.690517	-18.6344
0.697183	-18.7201
0.70385	-18.8044
0.710517	-18.8873
0.717183	-18.9688
0.72385	-19.0487
0.730517	-19.1274
0.737183	-19.2045
0.74385	-19.2803
0.750517	-19.3549
0.757183	-19.4283
0.76385	-19.5006
0.770517	-19.572
0.777183	-19.6427
0.78385	-19.7124
0.790517	-19.7815
0.797183	-19.85
0.80385	-19.9177
0.810517	-19.9849
0.817183	-20.0514
0.82385	-20.1172
0.830517	-20.1824
0.837183	-20.2467
0.84385	-20.3103
0.850517	-20.3727
0.857183	-20.4339
0.86385	-20.4936
0.870517	-20.5517
0.877183	-20.6078
0.88385	-20.6619
0.890517	-20.7137
0.897183	-20.7631
0.90385	-20.8101
0.910517	-20.8546
0.917183	-20.8966
0.92385	-20.9358
0.930517	-20.9723
0.937183	-21.006
0.94385	-21.0367
0.950517	-21.0644
0.957183	-21.0888
0.96385	-21.1099
0.970517	-21.1276
0.977183	-21.1419
0.98385	-21.1527
0.990517	-21.1599
0.997183	-21.1635
1.00385	-21.1633
1.01052	-21.1591
1.01718	-21.1505
1.02385	-21.1374
1.03052	-21.1192
1.03718	-21.0954
1.04385	-21.0654
1.05052	-21.0286
1.05718	-20.9842
1.06385	-20.9315
1.07052	-20.8694
1.07718	-20.7971
1.08385	-20.7135
1.09052	-20.6176
1.09718	-20.5084
1.10385	-20.3849
1.11052	-20.2461
1.11718	-20.0913
1.12385	-19.9196
1.13052	-19.7304
1.13718	-19.523
1.14385	-19.2969
1.15052	-19.0517
1.15718	-18.7873
1.16385	-18.5034
1.17052	-18.2003
1.17718	-17.8781
1.18385	-17.5371
1.19052	-17.1779
1.19718	-16.8012
1.20385	-16.4075
1.21052	-15.9976
1.21718	-15.5724
1.22385	-15.1327
1.23052	-14.6794
1.23718	-14.2134
1.24385	-13.7358
1.25052	-13.2477
1.25718	-12.7501
1.26385	-12.2443
1.27052	-11.7314
1.27718	-11.2127
1.28385	-10.6893
1.29052	-10.1625
1.29718	-9.63336
1.30385	-9.103
1.31052	-8.57252
1.31718	-8.04293
1.32385	-7.51525
1.33052	-6.99043
1.33718	-6.46943
1.34385	-5.95295
1.35052	-5.44178
1.35718	-4.93658
1.36385	-4.43798
1.37052	-3.94654
1.37718	-3.46285
1.38385	-2.98733
1.39052	-2.52038
1.39718	-2.0625
1.40385	-1.61403
1.41052	-1.17528
1.41718	-0.746548
1.42385	-0.327945
1.43052	0.0805259
1.43718	0.478804
1.44385	0.867009
1.45052	1.2452
1.45718	1.61338
1.46385	1.97113
1.47052	2.31749
1.47718	2.6499
1.48385	2.9639
1.49052	3.25215
1.49718	3.5038
1.50385	3.70449
1.51052	3.83705
1.51718	3.88354
1.52385	3.82811
1.53052	3.6605
1.53718	3.37976
1.54385	2.99698
1.55052	2.53683
1.55718	2.03747
1.56385	1.54769
1.57052	1.12247
1.57718	0.81706
1.58385	0.679851
1.59052	0.746012
1.59718	1.03289
1.60385	1.53756
1.61052	2.2378
1.61718	3.09497
1.62385	4.05961
1.63052	5.07754
1.63718	6.09589
1.64385	7.06869
1.65052	7.96074
1.65718	8.74895
1.66385	9.4229
1.67052	9.98253
1.67718	10.4357
1.68385	10.7952
1.69052	11.0759
1.69718	11.2927
1.70385	11.4592
1.71052	11.587
1.71718	11.6854
1.72385	11.7617
1.73052	11.8214
1.73718	11.8686
1.74385	11.9063
1.75052	11.9368
1.75718	11.9616
1.76385	11.9821
1.77052	11.9994
1.77718	12.0142
1.78385	12.0271
1.79052	12.0389
1.79718	12.0499
1.80385	12.0604
1.81052	12.071
1.81718	12.0816
1.82385	12.0925
1.83052	12.1038
1.83718	12.1154
1.84385	12.1273
1.85052	12.1394
1.85718	12.152
1.86385	12.1652
1.87052	12.18
1.87718	12.1976
1.88385	12.2198
1.89052	12.249
1.89718	12.2874
1.90385	12.3374
1.91052	12.4002
1.91718	12.476
1.92385	12.5636
1.93052	12.66
1.93718	12.7604
1.94385	12.859
1.95052	12.9493
1.95718	13.0252
1.96385	13.0811
1.97052	13.1137
1.97718	13.1217
1.98385	13.106
1.99052	13.0696
1.99718	13.017
2.00385	12.9538
2.01052	12.8858
2.01718	12.8185
2.02385	12.7568
2.03052	12.7044
2.03718	12.6643
2.04385	12.6389
2.05052	12.6295
2.05718	12.6371
2.06385	12.662
2.07052	12.7034
2.07718	12.7602
2.08385	12.83
2.09052	12.9095
2.09718	12.9949
2.10385	13.0817
2.11052	13.1655
2.11718	13.2423
2.12385	13.3104
2.13052	13.3793
2.13718	13.5003
2.14385	13.8246
2.15052	14.671
2.15718	16.5667
2.16385	20.2172
2.17052	26.3891
2.17718	35.7258
2.18385	48.555
2.19052	64.7362
2.19718	83.5764
2.20385	103.815
2.21052	123.687
2.21718	141.081
2.22385	153.797
2.23052	159.893
2.23718	158.043
2.24385	147.798
2.25052	129.681
2.25718	105.086
2.26385	76.0401
2.27052	44.888
2.27718	13.9767
2.28385	-14.6224
2.29052	-39.3339
2.29718	-59.2129
2.30385	-73.9695
2.31052	-83.8785
2.31718	-89.6028
2.32385	-91.9821
2.33052	-91.848
2.33718	-89.9046
2.34385	-86.6809
2.35052	-82.5398
2.35718	-77.7186
2.36385	-72.3772
2.37052	-66.6371
2.37718	-60.6068
2.38385	-54.3935
2.39052	-48.1057
2.39718	-41.8521
2.40385	-35.7379
2.41052	-29.8612
2.41718	-24.3089
2.42385	-19.1531
2.43052	-14.4485
2.43718	-10.2298
2.44385	-6.51205
2.45052	-3.29131
2.45718	-0.546932
2.46385	1.7547
2.47052	3.6568
2.47718	5.20778
2.48385	6.45757
2.49052	7.45428
2.49718	8.24213
2.50385	8.85946
2.51052	9.33856
2.51718	9.70554
2.52385	9.98104
2.53052	10.1812
2.53718	10.319
2.54385	10.4046
2.55052	10.4468
2.55718	10.4537
2.56385	10.4327
2.57052	10.3909
2.57718	10.3353
2.58385	10.2729
2.59052	10.2098
2.59718	10.1519
2.60385	10.1039
2.61052	10.0702
2.61718	10.0535
2.62385	10.0558
2.63052	10.0778
2.63718	10.1192
2.64385	10.1789
2.65052	10.255
2.65718	10.3452
2.66385	10.4467
2.67052	10.5568
2.67718	10.6725
2.68385	10.7911
2.69052	10.9102
2.69718	11.0276
2.70385	11.1417
2.71052	11.251
2.71718	11.3543
2.72385	11.4509
2.73052	11.5402
2.73718	11.6221
2.74385	11.6963
2.75052	11.7633
2.75718	11.8231
2.76385	11.8762
2.77052	11.9231
2.77718	11.9641
2.78385	12.0001
2.79052	12.0314
2.79718	12.0589
2.80385	12.0829
2.81052	12.1041
2.81718	12.1229
2.82385	12.1399
2.83052	12.1554
2.83718	12.1698
2.84385	12.1833
2.85052	12.1959
2.85718	12.2077
2.86385	12.2187
2.87052	12.2288
2.87718	12.238
2.88385	12.2461
2.89052	12.2532
2.89718	12.2589
2.90385	12.2637
2.91052	12.2674
2.91718	12.2702
2.92385	12.2721
2.93052	12.2734
2.93718	12.274
2.94385	12.2741
2.95052	12.2738
2.95718	12.2731
2.96385	12.2722
2.97052	12.2711
2.97718	12.2701
2.98385	12.2694
2.99052	12.2693
2.99718	12.27
3.00385	12.272
3.01052	12.2757
3.01718	12.2815
3.02385	12.2899
3.03052	12.3012
3.03718	12.3159
3.04385	12.3341
3.05052	12.3562
3.05718	12.3823
3.06385	12.4121
3.07052	12.4454
3.07718	12.4816
3.08385	12.5201
3.09052	12.56
3.09718	12.6004
3.10385	12.6402
3.11052	12.6786
3.11718	12.7146
3.12385	12.7473
3.13052	12.7763
3.13718	12.8011
3.14385	12.8215
3.15052	12.8374
3.15718	12.8488
3.16385	12.8561
3.17052	12.8596
3.17718	12.8597
3.18385	12.857
3.19052	12.8519
3.19718	12.8449
3.20385	12.8363
3.21052	12.8264
3.21718	12.8155
3.22385	12.8037
3.23052	12.7911
3.23718	12.7779
3.24385	12.7642
3.25052	12.7501
3.25718	12.7357
3.26385	12.7214
3.27052	12.7073
3.27718	12.6938
3.28385	12.6808
3.29052	12.6687
3.29718	12.6575
3.30385	12.6471
3.31052	12.6376
3.31718	12.6289
3.32385	12.621
3.33052	12.6138
3.33718	12.6073
3.34385	12.6014
3.35052	12.5958
3.35718	12.5905
3.36385	12.5854
3.37052	12.5804
3.37718	12.5755
3.38385	12.5706
3.39052	12.5657
3.39718	12.561
3.40385	12.5565
3.41052	12.5523
3.41718	12.5485
3.42385	12.545
3.43052	12.5421
3.43718	12.5394
3.44385	12.5371
3.45052	12.535
3.45718	12.5332
3.46385	12.5315
3.47052	12.5298
3.47718	12.5283
3.48385	12.5267
3.49052	12.5251
3.49718	12.5235
3.50385	12.5217
3.51052	12.5197
3.51718	12.5175
3.52385	12.515
3.53052	12.5121
3.53718	12.509
3.54385	12.5055
3.55052	12.5018
3.55718	12.4978
3.56385	12.4937
3.57052	12.4895
3.57718	12.4852
3.58385	12.4809
3.59052	12.4766
3.59718	12.4723
3.60385	12.468
3.61052	12.4635
3.61718	12.4587
3.62385	12.4538
3.63052	12.4485
3.63718	12.443
3.64385	12.4373
3.65052	12.4316
3.65718	12.426
3.66385	12.4205
3.67052	12.4155
3.67718	12.4108
3.68385	12.4064
3.69052	12.4024
3.69718	12.3986
3.70385	12.395
3.71052	12.3913
3.71718	12.3876
3.72385	12.3839
3.73052	12.3801
3.73718	12.3764
3.74385	12.373
3.75052	12.37
3.75718	12.3675
3.76385	12.3656
3.77052	12.3644
3.77718	12.3639
3.78385	12.3641
3.79052	12.3649
3.79718	12.3664
3.80385	12.3684
3.81052	12.3708
3.81718	12.3737
3.82385	12.3772
3.83052	12.3812
3.83718	12.3857
3.84385	12.3908
3.85052	12.3962
3.85718	12.402
3.86385	12.408
3.87052	12.4139
3.87718	12.4196
3.88385	12.425
3.89052	12.4299
3.89718	12.4342
3.90385	12.4381
3.91052	12.4414
3.91718	12.4443
3.92385	12.4469
3.93052	12.4491
3.93718	12.4511
3.94385	12.4528
3.95052	12.4541
3.95718	12.455
3.96385	12.4554
3.97052	12.4554
3.97718	12.4549
3.98385	12.454
3.99052	12.4527
3.99718	12.4512
4.00385	12.4497
4.01052	12.4482
4.01718	12.4469
4.02385	12.446
4.03052	12.4454
4.03718	12.4454
4.04385	12.4457
4.05052	12.4466
4.05718	12.448
4.06385	12.4497
4.07052	12.4519
4.07718	12.4544
4.08385	12.4573
4.09052	12.4605
4.09718	12.4639
4.10385	12.4677
4.11052	12.4716
4.11718	12.4757
4.12385	12.4799
4.13052	12.4842
4.13718	12.4885
4.14385	12.4928
4.15052	12.497
4.15718	12.5009
4.16385	12.5045
4.17052	12.5077
4.17718	12.5105
4.18385	12.5127
4.19052	12.5143
4.19718	12.5153
4.20385	12.5158
4.21052	12.5157
4.21718	12.5151
4.22385	12.5142
4.23052	12.5128
4.23718	12.511
4.24385	12.5089
4.25052	12.5064
4.25718	12.5035
4.26385	12.5002
4.27052	12.4962
4.27718	12.4918
4.28385	12.4868
4.29052	12.4811
4.29718	12.4748
4.30385	12.4679
4.31052	12.4604
4.31718	12.4524
4.32385	12.444
4.33052	12.4353
4.33718	12.4263
4.34385	12.4171
4.35052	12.408
4.35718	12.3988
4.36385	12.39
4.37052	12.3812
4.37718	12.3727
4.38385	12.3644
4.39052	12.3563
4.39718	12.3484
4.40385	12.3408
4.41052	12.3336
4.41718	12.3268
4.42385	12.3206
4.43052	12.315
4.43718	12.3101
4.44385	12.306
4.45052	12.3026
4.45718	12.2998
4.46385	12.2976
4.47052	12.2957
4.47718	12.2939
4.48385	12.2922
4.49052	12.2904
4.49718	12.2884
4.50385	12.2862
4.51052	12.2838
4.51718	12.2812
4.52385	12.2786
4.53052	12.2759
4.53718	12.2732
4.54385	12.2705
4.55052	12.2679
4.55718	12.2656
4.56385	12.2634
4.57052	12.2613
4.57718	12.2595
4.58385	12.2578
4.59052	12.2562
4.59718	12.2545
4.60385	12.2529
4.61052	12.2511
4.61718	12.2492
4.62385	12.2471
4.63052	12.2449
4.63718	12.2428
4.64385	12.2409
4.65052	12.2395
4.65718	12.2387
4.66385	12.2387
4.67052	12.2394
4.67718	12.2409
4.68385	12.2432
4.69052	12.2461
4.69718	12.2495
4.70385	12.2533
4.71052	12.2573
4.71718	12.2614
4.72385	12.2657
4.73052	12.2701
4.73718	12.2747
4.74385	12.2796
4.75052	12.2849
4.75718	12.2906
4.76385	12.2968
4.77052	12.3034
4.77718	12.3104
4.78385	12.3177
4.79052	12.3252
4.79718	12.3328
4.80385	12.3403
4.81052	12.3476
4.81718	12.3547
4.82385	12.3616
4.83052	12.3681
4.83718	12.3742
4.84385	12.3801
4.85052	12.3854
4.85718	12.3904
4.86385	12.3948
4.87052	12.3988
4.87718	12.4021
4.88385	12.405
4.89052	12.4073
4.89718	12.4092
4.90385	12.4109
4.91052	12.4123
4.91718	12.4137
4.92385	12.4151
4.93052	12.4168
4.93718	12.4188
4.94385	12.4212
4.95052	12.4241
4.95718	12.4273
4.96385	12.4311
4.97052	12.4354
4.97718	12.4401
4.98385	12.4452
4.99052	12.4505
4.99718	12.4559
5.00385	12.4615
5.01052	12.4671
5.01718	12.4726
5.02385	12.4779
5.03052	12.483
5.03718	12.4878
5.04385	12.4922
5.05052	12.4962
5.05718	12.4997
5.06385	12.5025
5.07052	12.5045
5.07718	12.5057
5.08385	12.506
5.09052	12.5054
5.09718	12.504
5.10385	12.5018
5.11052	12.4989
5.11718	12.4952
5.12385	12.491
5.13052	12.4862
5.13718	12.4807
5.14385	12.4747
5.15052	12.4677
5.15718	12.4601
5.16385	12.4518
5.17052	12.4427
5.17718	12.4332
5.18385	12.4234
5.19052	12.4136
5.19718	12.4039
5.20385	12.3947
5.21052	12.3862
5.21718	12.3784
5.22385	12.3714
5.23052	12.365
5.23718	12.3592
5.24385	12.3539
5.25052	12.3489
5.25718	12.3442
5.26385	12.3396
5.27052	12.3352
5.27718	12.3309
5.28385	12.3268
5.29052	12.323
5.29718	12.3193
5.30385	12.316
5.31052	12.3129
5.31718	12.3102
5.32385	12.3079
5.33052	12.3062
5.33718	12.305
5.34385	12.3048
5.35052	12.3054
5.35718	12.3072
5.36385	12.3102
5.37052	12.3144
5.37718	12.3199
5.38385	12.3265
5.39052	12.334
5.39718	12.3426
5.40385	12.3518
5.41052	12.3616
5.41718	12.372
5.42385	12.3826
5.43052	12.3935
5.43718	12.4045
5.44385	12.4155
5.45052	12.4265
5.45718	12.4372
5.46385	12.4477
5.47052	12.4577
5.47718	12.4673
5.48385	12.4764
5.49052	12.4849
5.49718	12.4928
5.50385	12.5002
5.51052	12.507
5.51718	12.5132
5.52385	12.5191
5.53052	12.5244
5.53718	12.5293
5.54385	12.5336
5.55052	12.5374
5.55718	12.5407
5.56385	12.5433
5.57052	12.5452
5.57718	12.5462
5.58385	12.5462
5.59052	12.5453
5.59718	12.5432
5.60385	12.5399
5.61052	12.5356
5.61718	12.5301
5.62385	12.5235
5.63052	12.5161
5.63718	12.5078
5.64385	12.4989
5.65052	12.4895
5.65718	12.4799
5.66385	12.4702
5.67052	12.4606
5.67718	12.4512
5.68385	12.4421
5.69052	12.4334
5.69718	12.4251
5.70385	12.4173
5.71052	12.4099
5.71718	12.4028
5.72385	12.3959
5.73052	12.3894
5.73718	12.3829
5.74385	12.3768
5.75052	12.3708
5.75718	12.3651
5.76385	12.3597
5.77052	12.3546
5.77718	12.35
5.78385	12.3457
5.79052	12.3418
5.79718	12.3383
5.80385	12.3353
5.81052	12.3327
5.81718	12.3307
5.82385	12.3292
5.83052	12.3281
5.83718	12.3274
5.84385	12.3273
5.85052	12.3276
5.85718	12.3283
5.86385	12.3295
5.87052	12.3311
5.87718	12.333
5.88385	12.3354
5.89052	12.3381
5.89718	12.3412
5.90385	12.3447
5.91052	12.3484
5.91718	12.3522
5.92385	12.3563
5.93052	12.3605
5.93718	12.3647
5.94385	12.3689
5.95052	12.373
5.95718	12.377
5.96385	12.3808
5.97052	12.3845
5.97718	12.388
5.98385	12.3913
5.99052	12.3945
5.99718	12.3978
6.00385	12.401
6.01052	12.4046
6.01718	12.4087
6.02385	12.4134
6.03052	12.419
6.03718	12.4259
6.04385	12.4342
6.05052	12.4444
6.05718	12.4568
6.06385	12.4716
6.07052	12.4892
6.07718	12.5099
6.08385	12.5339
6.09052	12.5615
6.09718	12.5928
6.10385	12.6278
6.11052	12.6666
6.11718	12.7091
6.12385	12.7551
6.13052	12.8045
6.13718	12.857
6.14385	12.9125
6.15052	12.9706
6.15718	13.0309
6.16385	13.0934
6.17052	13.1573
6.17718	13.2225
6.18385	13.2886
6.19052	13.3553
6.19718	13.4221
6.20385	13.4888
6.21052	13.5552
6.21718	13.621
6.22385	13.6859
6.23052	13.75
6.23718	13.8131
6.24385	13.8752
6.25052	13.9362
6.25718	13.9962
6.26385	14.0551
6.27052	14.113
6.27718	14.17
6.28385	14.2261
6.29052	14.2813
6.29718	14.3357
6.30385	14.3892
6.31052	14.4417
6.31718	14.4933
6.32385	14.5439
6.33052	14.5935
6.33718	14.6419
6.34385	14.6891
6.35052	14.735
6.35718	14.7796
6.36385	14.8228
6.37052	14.8646
6.37718	14.9051
6.38385	14.9442
6.39052	14.982
6.39718	15.0188
6.40385	15.0545
6.41052	15.0893
6.41718	15.1235
6.42385	15.157
6.43052	15.1902
6.43718	15.223
6.44385	15.2554
6.45052	15.2875
6.45718	15.3192
6.46385	15.3506
6.47052	15.3817
6.47718	15.4124
6.48385	15.443
6.49052	15.4732
6.49718	15.5034
6.50385	15.5336
6.51052	15.564
6.51718	15.5947
6.52385	15.6258
6.53052	15.6575
6.53718	15.6898
6.54385	15.723
6.55052	15.757
6.55718	15.7918
6.56385	15.8274
6.57052	15.8635
6.57718	15.9001
6.58385	15.937
6.59052	15.9739
6.59718	16.0106
6.60385	16.0469
6.61052	16.0826
6.61718	16.1175
6.62385	16.1514
6.63052	16.1841
6.63718	16.2154
6.64385	16.2452
6.65052	16.2731
6.65718	16.2989
6.66385	16.3227
6.67052	16.3441
6.67718	16.3633
6.68385	16.3801
6.69052	16.3948
6.69718	16.4074
6.70385	16.4183
6.71052	16.4276
6.71718	16.4357
6.72385	16.4428
6.73052	16.4492
6.73718	16.4551
6.74385	16.4605
6.75052	16.4658
6.75718	16.4711
6.76385	16.4766
6.77052	16.4823
6.77718	16.4886
6.78385	16.4954
6.79052	16.503
6.79718	16.5113
6.80385	16.5203
6.81052	16.53
6.81718	16.5402
6.82385	16.5507
6.83052	16.5611
6.83718	16.5712
6.84385	16.5808
6.85052	16.5896
6.85718	16.5974
6.86385	16.6039
6.87052	16.6091
6.87718	16.6126
6.88385	16.6144
6.89052	16.6144
6.89718	16.6128
6.90385	16.6094
6.91052	16.6045
6.91718	16.598
6.92385	16.5903
6.93052	16.5815
6.93718	16.5716
6.94385	16.5609
6.95052	16.5493
6.95718	16.5369
6.96385	16.5235
6.97052	16.5093
6.97718	16.4942
6.98385	16.4779
6.99052	16.4608
6.99718	16.4425
7.00385	16.4233
7.01052	16.4033
7.01718	16.3823
7.02385	16.3605
7.03052	16.338
7.03718	16.315
7.04385	16.2915
7.05052	16.2678
7.05718	16.2442
7.06385	16.2209
7.07052	16.1984
7.07718	16.1769
7.08385	16.157
7.09052	16.1389
7.09718	16.1231
7.10385	16.1097
7.11052	16.0992
7.11718	16.0916
7.12385	16.0872
7.13052	16.086
7.13718	16.088
7.14385	16.0931
7.15052	16.1012
7.15718	16.1123
7.16385	16.1263
7.17052	16.1428
7.17718	16.1617
7.18385	16.1829
7.19052	16.206
7.19718	16.2306
7.20385	16.2566
7.21052	16.2834
7.21718	16.3107
7.22385	16.3381
7.23052	16.3652
7.23718	16.3917
7.24385	16.4173
7.25052	16.4416
7.25718	16.4647
7.26385	16.4861
7.27052	16.506
7.27718	16.524
7.28385	16.5403
7.29052	16.5548
7.29718	16.5675
7.30385	16.5786
7.31052	16.588
7.31718	16.596
7.32385	16.6025
7.33052	16.6076
7.33718	16.6115
7.34385	16.614
7.35052	16.615
7.35718	16.6143
7.36385	16.6117
7.37052	16.607
7.37718	16.6002
7.38385	16.5909
7.39052	16.5792
7.39718	16.5649
7.40385	16.5482
7.41052	16.5291
7.41718	16.5079
7.42385	16.4843
7.43052	16.4587
7.43718	16.4312
7.44385	16.4017
7.45052	16.3705
7.45718	16.3377
7.46385	16.3037
7.47052	16.2686
7.47718	16.2329
7.48385	16.1969
7.49052	16.161
7.49718	16.1257
7.50385	16.0912
7.51052	16.0578
7.51718	16.0257
7.52385	15.9951
7.53052	15.9661
7.53718	15.9388
7.54385	15.9132
7.55052	15.8894
7.55718	15.8676
7.56385	15.8479
7.57052	15.8303
7.57718	15.8151
7.58385	15.8023
7.59052	15.7919
7.59718	15.784
7.60385	15.7784
7.61052	15.775
7.61718	15.7738
7.62385	15.7747
7.63052	15.7773
7.63718	15.7819
7.64385	15.7881
7.65052	15.7959
7.65718	15.8054
7.66385	15.8164
7.67052	15.8288
7.67718	15.8426
7.68385	15.8576
7.69052	15.8736
7.69718	15.8904
7.70385	15.908
7.71052	15.926
7.71718	15.9444
7.72385	15.9629
7.73052	15.9813
7.73718	15.9993
7.74385	16.0167
7.75052	16.0333
7.75718	16.0486
7.76385	16.0624
7.77052	16.0745
7.77718	16.0846
7.78385	16.0925
7.79052	16.0984
7.79718	16.1021
7.80385	16.1039
7.81052	16.1038
7.81718	16.1023
7.82385	16.0996
7.83052	16.0962
7.83718	16.0923
7.84385	16.0884
7.85052	16.085
7.85718	16.0823
7.86385	16.0807
7.87052	16.0807
7.87718	16.0825
7.88385	16.0864
7.89052	16.0926
7.89718	16.1012
7.90385	16.1125
7.91052	16.1265
7.91718	16.1431
7.92385	16.1623
7.93052	16.1839
7.93718	16.2075
7.94385	16.233
7.95052	16.2599
7.95718	16.2877
7.96385	16.3159
7.97052	16.344
7.97718	16.3714
7.98385	16.3977
7.99052	16.4225
7.99718	16.4452
8.00385	16.4657
8.01052	16.4835
8.01718	16.4984
8.02385	16.5101
8.03052	16.5185
8.03718	16.5235
8.04385	16.525
8.05052	16.5231
8.05718	16.5181
8.06385	16.5101
8.07052	16.4995
8.07718	16.4866
8.08385	16.4719
8.09052	16.4557
8.09718	16.4383
8.10385	16.4201
8.11052	16.4012
8.11718	16.3819
8.12385	16.3622
8.13052	16.3423
8.13718	16.3223
8.14385	16.302
8.15052	16.2814
8.15718	16.2607
8.16385	16.2396
8.17052	16.2181
8.17718	16.1963
8.18385	16.1738
8.19052	16.1508
8.19718	16.1271
8.20385	16.1027
8.21052	16.0775
8.21718	16.0514
8.22385	16.0242
8.23052	15.9962
8.23718	15.967
8.24385	15.937
8.25052	15.9061
8.25718	15.8745
8.26385	15.8424
8.27052	15.8101
8.27718	15.7778
8.28385	15.7458
8.29052	15.7144
8.29718	15.684
8.30385	15.6549
8.31052	15.6273
8.31718	15.6017
8.32385	15.5783
8.33052	15.5573
8.33718	15.5392
8.34385	15.524
8.35052	15.5121
8.35718	15.5036
8.36385	15.4987
8.37052	15.4974
8.37718	15.4997
8.38385	15.5057
8.39052	15.5151
8.39718	15.528
8.40385	15.5441
8.41052	15.5631
8.41718	15.5849
8.42385	15.6092
8.43052	15.6357
8.43718	15.6642
8.44385	15.6944
8.45052	15.7261
8.45718	15.7589
8.46385	15.7924
8.47052	15.8265
8.47718	15.8606
8.48385	15.8945
8.49052	15.9279
8.49718	15.9603
8.50385	15.9916
8.51052	16.0215
8.51718	16.0496
8.52385	16.0758
8.53052	16.1
8.53718	16.1219
8.54385	16.1413
8.55052	16.1581
8.55718	16.1721
8.56385	16.1834
8.57052	16.1917
8.57718	16.1973
8.58385	16.2003
8.59052	16.2008
8.59718	16.1992
8.60385	16.1957
8.61052	16.1904
8.61718	16.1839
8.62385	16.1762
8.63052	16.1677
8.63718	16.1586
8.64385	16.149
8.65052	16.1391
8.65718	16.1291
8.66385	16.1192
8.67052	16.1095
8.67718	16.1002
8.68385	16.0913
8.69052	16.0831
8.69718	16.0754
8.70385	16.0685
8.71052	16.0623
8.71718	16.0568
8.72385	16.0519
8.73052	16.0477
8.73718	16.0439
8.74385	16.0405
8.75052	16.0375
8.75718	16.0347
8.76385	16.0322
8.77052	16.0299
8.77718	16.0279
8.78385	16.0261
8.79052	16.0248
8.79718	16.0239
8.80385	16.0236
8.81052	16.0239
8.81718	16.0248
8.82385	16.0263
8.83052	16.0283
8.83718	16.0308
8.84385	16.0338
8.85052	16.0371
8.85718	16.0407
8.86385	16.0447
8.87052	16.0491
8.87718	16.0539
8.88385	16.059
8.89052	16.0648
8.89718	16.071
8.90385	16.0776
8.91052	16.0846
8.91718	16.0916
8.92385	16.0985
8.93052	16.1051
8.93718	16.1113
8.94385	16.1169
8.95052	16.1219
8.95718	16.1262
8.96385	16.1301
8.97052	16.1336
8.97718	16.1368
8.98385	16.1397
8.99052	16.1424
8.99718	16.145
9.00385	16.1476
9.01052	16.15
9.01718	16.1524
9.02385	16.1548
9.03052	16.1572
9.03718	16.1594
9.04385	16.1616
9.05052	16.1635
9.05718	16.1652
9.06385	16.1664
9.07052	16.167
9.07718	16.1668
9.08385	16.1657
9.09052	16.1635
9.09718	16.1602
9.10385	16.1559
9.11052	16.1504
9.11718	16.1439
9.12385	16.1365
9.13052	16.1282
9.13718	16.1193
9.14385	16.11
9.15052	16.1005
9.15718	16.0909
9.16385	16.0816
9.17052	16.0729
9.17718	16.0648
9.18385	16.0577
9.19052	16.0517
9.19718	16.0469
9.20385	16.0434
9.21052	16.0414
9.21718	16.0409
9.22385	16.042
9.23052	16.0447
9.23718	16.0491
9.24385	16.0552
9.25052	16.0627
9.25718	16.0716
9.26385	16.0815
9.27052	16.0922
9.27718	16.1033
9.28385	16.1144
9.29052	16.1252
9.29718	16.1354
9.30385	16.1445
9.31052	16.1523
9.31718	16.1586
9.32385	16.1631
9.33052	16.1655
9.33718	16.1658
9.34385	16.1638
9.35052	16.1594
9.35718	16.1525
9.36385	16.1433
9.37052	16.1317
9.37718	16.118
9.38385	16.1023
9.39052	16.0849
9.39718	16.0659
9.40385	16.0456
9.41052	16.0244
9.41718	16.0023
9.42385	15.9797
9.43052	15.9569
9.43718	15.934
9.44385	15.9114
9.45052	15.8892
9.45718	15.8678
9.46385	15.8474
9.47052	15.8282
9.47718	15.8104
9.48385	15.794
9.49052	15.7794
9.49718	15.7667
9.50385	15.7557
9.51052	15.7465
9.51718	15.7392
9.52385	15.7337
9.53052	15.7298
9.53718	15.7275
9.54385	15.7265
9.55052	15.7265
9.55718	15.7273
9.56385	15.7286
9.57052	15.7301
9.57718	15.7318
9.58385	15.7332
9.59052	15.7343
9.59718	15.7349
9.60385	15.735
9.61052	15.7344
9.61718	15.733
9.62385	15.7309
9.63052	15.7277
9.63718	15.7235
9.64385	15.718
9.65052	15.7112
9.65718	15.703
9.66385	15.6935
9.67052	15.6827
9.67718	15.6708
9.68385	15.658
9.69052	15.6444
9.69718	15.6302
9.70385	15.6157
9.71052	15.6009
9.71718	15.586
9.72385	15.5711
9.73052	15.5562
9.73718	15.5414
9.74385	15.5268
9.75052	15.5123
9.75718	15.4982
9.76385	15.4843
9.77052	15.4706
9.77718	15.4573
9.78385	15.4441
9.79052	15.4311
9.79718	15.4183
9.80385	15.4055
9.81052	15.393
9.81718	15.3804
9.82385	15.3678
9.83052	15.3552
9.83718	15.3427
9.84385	15.33
9.85052	15.3173
9.85718	15.3046
9.86385	15.2918
9.87052	15.2791
9.87718	15.2665
9.88385	15.2542
9.89052	15.2425
9.89718	15.2314
9.90385	15.2214
9.91052	15.2127
9.91718	15.2054
9.92385	15.1998
9.93052	15.196
9.93718	15.1941
9.94385	15.1943
9.95052	15.1964
9.95718	15.2005
9.96385	15.2065
9.97052	15.2143
9.97718	15.224
9.98385	15.2354
9.99052	15.2485
9.99718	15.2633
10.0038	15.2796
10.0105	15.2972
10.0172	15.3162
10.0238	15.3363
10.0305	15.3573
10.0372	15.3791
10.0439	15.4013
10.0505	15.4238
10.0572	15.4464
10.0639	15.4688
10.0705	15.4908
10.0772	15.5124
10.0838	15.5332
10.0905	15.5531
10.0972	15.5717
10.1038	15.589
10.1105	15.6047
10.1172	15.6186
10.1238	15.6304
10.1305	15.64
10.1372	15.6472
10.1439	15.6518
10.1505	15.6538
10.1572	15.653
10.1639	15.6494
10.1705	15.6431
10.1772	15.6342
10.1838	15.623
10.1905	15.6097
10.1972	15.5946
10.2038	15.5779
10.2105	15.5602
10.2172	15.5415
10.2239	15.5224
10.2305	15.503
10.2372	15.4836
10.2439	15.4644
10.2505	15.4456
10.2572	15.4275
10.2638	15.4101
10.2705	15.3937
10.2772	15.3782
10.2838	15.3639
10.2905	15.3508
10.2972	15.3389
10.3039	15.328
10.3105	15.3182
10.3172	15.3092
10.3239	15.3009
10.3305	15.2931
10.3372	15.2857
10.3438	15.2785
10.3505	15.2715
10.3572	15.2647
10.3638	15.2581
10.3705	15.2516
10.3772	15.2454
10.3839	15.2394
10.3905	15.2338
10.3972	15.2285
10.4039	15.2236
10.4105	15.2191
10.4172	15.2152
10.4238	15.2118
10.4305	15.2088
10.4372	15.2066
10.4438	15.2048
10.4505	15.2036
10.4572	15.2029
10.4639	15.2027
10.4705	15.2027
10.4772	15.2029
10.4839	15.203
10.4905	15.203
10.4972	15.2028
10.5038	15.2022
10.5105	15.2012
10.5172	15.1998
10.5238	15.1982
10.5305	15.1961
10.5372	15.194
10.5439	15.1917
10.5505	15.1893
10.5572	15.187
10.5639	15.1846
10.5705	15.1824
10.5772	15.1804
10.5838	15.1787
10.5905	15.1774
10.5972	15.1767
10.6038	15.1767
10.6105	15.1777
10.6172	15.1799
10.6238	15.1835
10.6305	15.1886
10.6372	15.1954
10.6439	15.2037
10.6505	15.2137
10.6572	15.2254
10.6639	15.2385
10.6705	15.2529
10.6772	15.2684
10.6838	15.2848
10.6905	15.3018
10.6972	15.3191
10.7038	15.3366
10.7105	15.3539
10.7172	15.3707
10.7239	15.387
10.7305	15.4023
10.7372	15.4166
10.7439	15.4296
10.7505	15.4412
10.7572	15.4513
10.7638	15.4596
10.7705	15.4662
10.7772	15.4712
10.7838	15.4745
10.7905	15.4764
10.7972	15.4769
10.8039	15.4762
10.8105	15.4745
10.8172	15.4719
10.8239	15.4684
10.8305	15.4641
10.8372	15.459
10.8438	15.453
10.8505	15.4461
10.8572	15.4384
10.8638	15.4298
10.8705	15.4205
10.8772	15.4106
10.8839	15.4004
10.8905	15.39
10.8972	15.3798
10.9039	15.37
10.9105	15.3607
10.9172	15.3521
10.9238	15.3443
10.9305	15.3373
10.9372	15.3311
10.9438	15.3258
10.9505	15.3212
10.9572	15.3173
10.9639	15.3142
10.9705	15.3116
10.9772	15.3097
10.9839	15.3083
10.9905	15.3075
10.9972	15.307
11.0038	15.3068
11.0105	15.3067
11.0172	15.3063
11.0238	15.3056
11.0305	15.3043
11.0372	15.3022
11.0439	15.2993
11.0505	15.2955
11.0572	15.2907
11.0639	15.285
11.0705	15.2783
11.0772	15.2708
11.0838	15.2624
11.0905	15.2532
11.0972	15.2431
11.1038	15.2319
11.1105	15.2199
11.1172	15.2071
11.1238	15.1935
11.1305	15.1794
11.1372	15.165
11.1439	15.1505
11.1505	15.1364
11.1572	15.1228
11.1639	15.1102
11.1705	15.0988
11.1772	15.0889
11.1838	15.0807
11.1905	15.0744
11.1972	15.07
11.2038	15.0676
11.2105	15.0673
11.2172	15.069
11.2239	15.0725
11.2305	15.0777
11.2372	15.0844
11.2439	15.0925
11.2505	15.1017
11.2572	15.1117
11.2638	15.1225
11.2705	15.1336
11.2772	15.1447
11.2838	15.1557
11.2905	15.1661
11.2972	15.1756
11.3039	15.184
11.3105	15.1911
11.3172	15.1966
11.3239	15.2004
11.3305	15.2025
11.3372	15.2029
11.3438	15.2018
11.3505	15.1994
11.3572	15.1958
11.3638	15.1914
11.3705	15.1864
11.3772	15.181
11.3839	15.1755
11.3905	15.1702
11.3972	15.1653
11.4039	15.1609
11.4105	15.1573
11.4172	15.1548
11.4238	15.1534
11.4305	15.1534
11.4372	15.1549
11.4438	15.1581
11.4505	15.1628
11.4572	15.1693
11.4639	15.1774
11.4705	15.187
11.4772	15.1978
11.4839	15.2095
11.4905	15.2218
11.4972	15.2344
11.5038	15.2468
11.5105	15.2587
11.5172	15.2697
11.5238	15.2795
11.5305	15.2881
11.5372	15.2951
11.5439	15.3006
11.5505	15.3047
11.5572	15.3074
11.5639	15.3086
11.5705	15.3084
11.5772	15.3071
11.5838	15.3045
11.5905	15.3008
11.5972	15.296
11.6038	15.2902
11.6105	15.2838
11.6172	15.2768
11.6238	15.2696
11.6305	15.2624
11.6372	15.2555
11.6439	15.2489
11.6505	15.2429
11.6572	15.2376
11.6639	15.2328
11.6705	15.2286
11.6772	15.2248
11.6838	15.2212
11.6905	15.2177
11.6972	15.2141
11.7038	15.2104
11.7105	15.2063
11.7172	15.2019
11.7239	15.197
11.7305	15.1916
11.7372	15.1856
11.7439	15.1792
11.7505	15.1722
11.7572	15.1649
11.7638	15.157
11.7705	15.1489
11.7772	15.1406
11.7838	15.1321
11.7905	15.1236
11.7972	15.1151
11.8039	15.1067
11.8105	15.0986
11.8172	15.0907
11.8239	15.0832
11.8305	15.0761
11.8372	15.0693
11.8438	15.0629
11.8505	15.0568
11.8572	15.0509
11.8638	15.0452
11.8705	15.0396
11.8772	15.0339
11.8839	15.0281
11.8905	15.0222
11.8972	15.016
11.9039	15.0095
11.9105	15.0027
11.9172	14.9955
11.9238	14.9878
11.9305	14.9798
11.9372	14.9712
11.9438	14.9623
11.9505	14.9528
11.9572	14.9431
11.9639	14.933
11.9705	14.9228
11.9772	14.9124
11.9839	14.902
11.9905	14.8915
11.9972	14.8811
12.0038	14.8708
12.0105	14.8607
12.0172	14.8509
12.0238	14.8416
12.0305	14.8327
12.0372	14.8245
12.0439	14.8169
12.0505	14.8101
12.0572	14.804
12.0639	14.7986
12.0705	14.7938
12.0772	14.7894
12.0838	14.7855
12.0905	14.7818
12.0972	14.7783
12.1038	14.775
12.1105	14.7719
12.1172	14.7687
12.1238	14.7655
12.1305	14.7622
12.1372	14.7587
12.1439	14.755
12.1505	14.751
12.1572	14.7467
12.1639	14.7421
12.1705	14.7372
12.1772	14.7322
12.1838	14.7272
12.1905	14.7226
12.1972	14.7185
12.2038	14.7153
12.2105	14.7129
12.2172	14.7119
12.2239	14.7122
12.2305	14.7139
12.2372	14.7173
12.2439	14.7222
12.2505	14.7287
12.2572	14.7368
12.2638	14.7464
12.2705	14.7575
12.2772	14.7697
12.2838	14.7832
12.2905	14.7974
12.2972	14.8124
12.3039	14.8275
12.3105	14.8428
12.3172	14.8577
12.3239	14.872
12.3305	14.8852
12.3372	14.8972
12.3438	14.9077
12.3505	14.9165
12.3572	14.9234
12.3638	14.9282
12.3705	14.9309
12.3772	14.9316
12.3839	14.9301
12.3905	14.9268
12.3972	14.9217
12.4039	14.9151
12.4105	14.9073
12.4172	14.8987
12.4238	14.8894
12.4305	14.8798
12.4372	14.8703
12.4438	14.861
12.4505	14.8522
12.4572	14.8441
12.4639	14.837
12.4705	14.8309
12.4772	14.8261
12.4839	14.8226
12.4905	14.8204
12.4972	14.8195
12.5038	14.8199
12.5105	14.8215
12.5172	14.8242
12.5238	14.8277
12.5305	14.8321
12.5372	14.8373
12.5439	14.8432
12.5505	14.8497
12.5572	14.8569
12.5639	14.8646
12.5705	14.8727
12.5772	14.8814
12.5838	14.8904
12.5905	14.8997
12.5972	14.9093
12.6038	14.9189
12.6105	14.9288
12.6172	14.9386
12.6238	14.9484
12.6305	14.9581
12.6372	14.9677
12.6439	14.9768
12.6505	14.9854
12.6572	14.9933
12.6639	15.0003
12.6705	15.0062
12.6772	15.0108
12.6838	15.0142
12.6905	15.0163
12.6972	15.017
12.7038	15.0165
12.7105	15.0147
12.7172	15.0116
12.7239	15.0073
12.7305	15.0016
12.7372	14.9946
12.7439	14.9861
12.7505	14.9761
12.7572	14.9646
12.7638	14.9516
12.7705	14.9372
12.7772	14.9216
12.7838	14.9049
12.7905	14.8872
12.7972	14.8686
12.8039	14.8492
12.8105	14.8293
12.8172	14.8088
12.8239	14.7878
12.8305	14.7662
12.8372	14.744
12.8438	14.7213
12.8505	14.6981
12.8572	14.6746
12.8638	14.6509
12.8705	14.627
12.8772	14.6033
12.8839	14.5798
12.8905	14.5568
12.8972	14.5344
12.9039	14.5127
12.9105	14.4919
12.9172	14.4722
12.9238	14.4535
12.9305	14.4362
12.9372	14.4202
12.9438	14.4057
12.9505	14.393
12.9572	14.3821
12.9639	14.3731
12.9705	14.3661
12.9772	14.3611
12.9839	14.358
12.9905	14.3569
12.9972	14.3577
13.0038	14.3602
13.0105	14.3647
13.0172	14.3707
13.0238	14.3784
13.0305	14.3877
13.0372	14.3983
13.0439	14.4103
13.0505	14.4234
13.0572	14.4374
13.0639	14.452
13.0705	14.4672
13.0772	14.4827
13.0838	14.4984
13.0905	14.5141
13.0972	14.5298
13.1038	14.5453
13.1105	14.5606
13.1172	14.5755
13.1238	14.5901
13.1305	14.6042
13.1372	14.6177
13.1439	14.6306
13.1505	14.643
13.1572	14.6549
13.1639	14.6664
13.1705	14.6776
13.1772	14.6885
13.1838	14.6993
13.1905	14.71
13.1972	14.7207
13.2038	14.7312
13.2105	14.7417
13.2172	14.7519
13.2239	14.7619
13.2305	14.7715
13.2372	14.7808
13.2439	14.7896
13.2505	14.7978
13.2572	14.8053
13.2638	14.8119
13.2705	14.8175
13.2772	14.8219
13.2838	14.825
13.2905	14.8268
13.2972	14.8271
13.3039	14.826
13.3105	14.8234
13.3172	14.8194
13.3239	14.8141
[truncated: 6,251 more rows]

## Sheet: des3.1.0
Time	AU
0.00176667	-7.04139
0.00843333	-7.11572
0.0151	-7.18975
0.0217667	-7.26372
0.0284333	-7.33775
0.0351	-7.41202
0.0417667	-7.4867
0.0484333	-7.5618
0.0551	-7.63744
0.0617667	-7.71356
0.0684333	-7.79021
0.0751	-7.86728
0.0817667	-7.94488
0.0884333	-8.02314
0.0951	-8.10224
0.101767	-8.18235
0.108433	-8.26371
0.1151	-8.34638
0.121767	-8.43066
0.128433	-8.51643
0.1351	-8.60375
0.141767	-8.69232
0.148433	-8.78191
0.1551	-8.87215
0.161767	-8.96275
0.168433	-9.05365
0.1751	-9.1446
0.181767	-9.23574
0.188433	-9.32699
0.1951	-9.41843
0.201767	-9.5101
0.208433	-9.60195
0.2151	-9.69416
0.221767	-9.78655
0.228433	-9.87899
0.2351	-9.97156
0.241767	-10.0641
0.248433	-10.1566
0.2551	-10.2491
0.261767	-10.3415
0.268433	-10.434
0.2751	-10.5264
0.281767	-10.6187
0.288433	-10.7112
0.2951	-10.8038
0.301767	-10.8964
0.308433	-10.9892
0.3151	-11.082
0.321767	-11.1749
0.328433	-11.268
0.3351	-11.3612
0.341767	-11.4548
0.348433	-11.5486
0.3551	-11.6428
0.361767	-11.7373
0.368433	-11.8323
0.3751	-11.9279
0.381767	-12.0242
0.388433	-12.1211
0.3951	-12.2188
0.401767	-12.3174
0.408433	-12.4168
0.4151	-12.5173
0.421767	-12.619
0.428433	-12.7217
0.4351	-12.8256
0.441767	-12.9305
0.448433	-13.0363
0.4551	-13.1428
0.461767	-13.2498
0.468433	-13.357
0.4751	-13.4642
0.481767	-13.5711
0.488433	-13.6777
0.4951	-13.7835
0.501767	-13.8886
0.508433	-13.993
0.5151	-14.0967
0.521767	-14.1998
0.528433	-14.3023
0.5351	-14.4044
0.541767	-14.5062
0.548433	-14.6078
0.5551	-14.7093
0.561767	-14.8103
0.568433	-14.9107
0.5751	-15.0102
0.581767	-15.1087
0.588433	-15.2059
0.5951	-15.3017
0.601767	-15.3962
0.608433	-15.4895
0.6151	-15.5817
0.621767	-15.6731
0.628433	-15.7639
0.6351	-15.8544
0.641767	-15.9443
0.648433	-16.0337
0.6551	-16.1226
0.661767	-16.2107
0.668433	-16.2981
0.6751	-16.3848
0.681767	-16.4708
0.688433	-16.5562
0.6951	-16.6409
0.701767	-16.725
0.708433	-16.8086
0.7151	-16.8918
0.721767	-16.9746
0.728433	-17.0569
0.7351	-17.1388
0.741767	-17.2202
0.748433	-17.3011
0.7551	-17.3815
0.761767	-17.4614
0.768433	-17.5405
0.7751	-17.6188
0.781767	-17.6961
0.788433	-17.7726
0.7951	-17.848
0.801767	-17.9226
0.808433	-17.9964
0.8151	-18.0697
0.821767	-18.1427
0.828433	-18.2153
0.8351	-18.2876
0.841767	-18.3595
0.848433	-18.4309
0.8551	-18.5018
0.861767	-18.5718
0.868433	-18.6411
0.8751	-18.7095
0.881767	-18.777
0.888433	-18.8435
0.8951	-18.9091
0.901767	-18.9738
0.908433	-19.0375
0.9151	-19.1002
0.921767	-19.1621
0.928433	-19.2228
0.9351	-19.2826
0.941767	-19.3416
0.948433	-19.4001
0.9551	-19.4579
0.961767	-19.5154
0.968433	-19.5723
0.9751	-19.6286
0.981767	-19.6842
0.988433	-19.739
0.9951	-19.7927
1.00177	-19.8452
1.00843	-19.896
1.0151	-19.9448
1.02177	-19.9914
1.02843	-20.0354
1.0351	-20.0767
1.04177	-20.1147
1.04843	-20.1489
1.0551	-20.1788
1.06177	-20.2039
1.06843	-20.2237
1.0751	-20.2374
1.08177	-20.2445
1.08843	-20.2442
1.0951	-20.2359
1.10177	-20.219
1.10843	-20.1926
1.1151	-20.1563
1.12177	-20.1093
1.12843	-20.0506
1.1351	-19.9797
1.14177	-19.8954
1.14843	-19.7972
1.1551	-19.6843
1.16177	-19.5558
1.16843	-19.4113
1.1751	-19.25
1.18177	-19.0715
1.18843	-18.8755
1.1951	-18.6615
1.20177	-18.4292
1.20843	-18.1781
1.2151	-17.9079
1.22177	-17.6182
1.22843	-17.309
1.2351	-16.9799
1.24177	-16.6308
1.24843	-16.2619
1.2551	-15.8733
1.26177	-15.4653
1.26843	-15.0383
1.2751	-14.5931
1.28177	-14.1304
1.28843	-13.6511
1.2951	-13.1566
1.30177	-12.648
1.30843	-12.1268
1.3151	-11.5945
1.32177	-11.0526
1.32843	-10.5025
1.3351	-9.94521
1.34177	-9.38207
1.34843	-8.81398
1.3551	-8.24189
1.36177	-7.66677
1.36843	-7.0895
1.3751	-6.51121
1.38177	-5.93281
1.38843	-5.35554
1.3951	-4.78053
1.40177	-4.20904
1.40843	-3.64232
1.4151	-3.08144
1.42177	-2.52748
1.42843	-1.98156
1.4351	-1.44464
1.44177	-0.917613
1.44843	-0.401437
1.4551	0.103235
1.46177	0.595927
1.46843	1.07622
1.4751	1.54406
1.48177	1.9992
1.48843	2.44164
1.4951	2.87127
1.50177	3.28791
1.50843	3.69167
1.5151	4.08232
1.52177	4.45986
1.52843	4.82434
1.5351	5.17577
1.54177	5.51444
1.54843	5.8406
1.5551	6.15454
1.56177	6.4559
1.56843	6.74343
1.5751	7.01421
1.58177	7.263
1.58843	7.48152
1.5951	7.65795
1.60177	7.77751
1.60843	7.82394
1.6151	7.78162
1.62177	7.63905
1.62843	7.39241
1.6351	7.04831
1.64177	6.62631
1.64843	6.15871
1.6551	5.68968
1.66177	5.27084
1.66843	4.95625
1.6751	4.79537
1.68177	4.8269
1.68843	5.07313
1.6951	5.53697
1.70177	6.20162
1.70843	7.03281
1.7151	7.98368
1.72177	9.00036
1.72843	10.0287
1.7351	11.0198
1.74177	11.9345
1.74843	12.7459
1.7551	13.4395
1.76177	14.0124
1.76843	14.4704
1.7751	14.8253
1.78177	15.0918
1.78843	15.2854
1.7951	15.4206
1.80177	15.5098
1.80843	15.5638
1.8151	15.5908
1.82177	15.5976
1.82843	15.5894
1.8351	15.5703
1.84177	15.5436
1.84843	15.5117
1.8551	15.4764
1.86177	15.4394
1.86843	15.4023
1.8751	15.3667
1.88177	15.3348
1.88843	15.3095
1.8951	15.2941
1.90177	15.2927
1.90843	15.3093
1.9151	15.3471
1.92177	15.4082
1.92843	15.4922
1.9351	15.5963
1.94177	15.7149
1.94843	15.8398
1.9551	15.9611
1.96177	16.068
1.96843	16.1507
1.9751	16.2007
1.98177	16.213
1.98843	16.186
1.9951	16.1219
2.00177	16.0262
2.00843	15.9066
2.0151	15.7722
2.02177	15.6323
2.02843	15.4957
2.0351	15.3697
2.04177	15.2601
2.04843	15.171
2.0551	15.1048
2.06177	15.0625
2.06843	15.0443
2.0751	15.0514
2.08177	15.0883
2.08843	15.171
2.0951	15.3416
2.10177	15.694
2.10843	16.4077
2.1151	17.7841
2.12177	20.264
2.12843	24.4085
2.1351	30.8279
2.14177	40.0662
2.14843	52.4687
2.1551	68.0826
2.16177	86.6293
2.16843	107.548
2.1751	130.073
2.18177	153.291
2.18843	176.167
2.1951	197.558
2.20177	216.274
2.20843	231.177
2.2151	241.299
2.22177	245.895
2.22843	244.431
2.2351	236.545
2.24177	222.075
2.24843	201.173
2.2551	174.464
2.26177	143.117
2.26843	108.771
2.2751	73.3178
2.28177	38.6499
2.28843	6.45572
2.2951	-21.8961
2.30177	-45.4243
2.30843	-63.5915
2.3151	-76.3494
2.32177	-84.1226
2.32843	-87.6942
2.3351	-88.0134
2.34177	-85.9926
2.34843	-82.37
2.3551	-77.6676
2.36177	-72.2266
2.36843	-66.2727
2.3751	-59.9717
2.38177	-53.4635
2.38843	-46.878
2.3951	-40.3385
2.40177	-33.9609
2.40843	-27.85
2.4151	-22.0961
2.42177	-16.7721
2.42843	-11.931
2.4351	-7.60508
2.44177	-3.8057
2.44843	-0.525236
2.4551	2.26086
2.46177	4.5898
2.46843	6.50793
2.4751	8.06636
2.48177	9.31716
2.48843	10.3102
2.4951	11.0911
2.50177	11.6991
2.50843	12.1675
2.5151	12.5226
2.52177	12.7857
2.52843	12.9732
2.5351	13.0981
2.54177	13.1707
2.54843	13.1999
2.5551	13.1936
2.56177	13.1593
2.56843	13.1043
2.5751	13.0356
2.58177	12.9603
2.58843	12.8848
2.5951	12.8153
2.60177	12.7572
2.60843	12.7147
2.6151	12.6916
2.62177	12.6898
2.62843	12.7109
2.6351	12.7549
2.64177	12.821
2.64843	12.9071
2.6551	13.0108
2.66177	13.129
2.66843	13.2583
2.6751	13.3953
2.68177	13.5366
2.68843	13.6791
2.6951	13.8201
2.70177	13.9574
2.70843	14.0893
2.7151	14.2146
2.72177	14.3324
2.72843	14.442
2.7351	14.5435
2.74177	14.6368
2.74843	14.7218
2.7551	14.7989
2.76177	14.8684
2.76843	14.9307
2.7751	14.9861
2.78177	15.0351
2.78843	15.0781
2.7951	15.1158
2.80177	15.1488
2.80843	15.1776
2.8151	15.2031
2.82177	15.2259
2.82843	15.2465
2.8351	15.2655
2.84177	15.2832
2.84843	15.2999
2.8551	15.3159
2.86177	15.3316
2.86843	15.347
2.8751	15.3624
2.88177	15.3781
2.88843	15.3941
2.8951	15.4108
2.90177	15.4282
2.90843	15.4464
2.9151	15.465
2.92177	15.484
2.92843	15.503
2.9351	15.5221
2.94177	15.5411
2.94843	15.5601
2.9551	15.579
2.96177	15.5978
2.96843	15.6166
2.9751	15.6353
2.98177	15.6538
2.98843	15.6721
2.9951	15.6901
3.00177	15.7078
3.00843	15.7248
3.0151	15.7413
3.02177	15.7573
3.02843	15.7731
3.0351	15.7886
3.04177	15.8042
3.04843	15.8198
3.0551	15.8358
3.06177	15.8524
3.06843	15.8697
3.0751	15.8882
3.08177	15.9077
3.08843	15.9284
3.0951	15.9501
3.10177	15.9724
3.10843	15.9947
3.1151	16.0164
3.12177	16.0369
3.12843	16.0554
3.1351	16.0716
3.14177	16.0851
3.14843	16.0961
3.1551	16.1047
3.16177	16.1113
3.16843	16.1163
3.1751	16.1201
3.18177	16.1231
3.18843	16.1257
3.1951	16.1281
3.20177	16.1302
3.20843	16.1322
3.2151	16.1338
3.22177	16.1352
3.22843	16.1362
3.2351	16.1365
3.24177	16.1363
3.24843	16.1355
3.2551	16.1339
3.26177	16.1318
3.26843	16.1294
3.2751	16.1266
3.28177	16.124
3.28843	16.1214
3.2951	16.1192
3.30177	16.1173
3.30843	16.1157
3.3151	16.1143
3.32177	16.113
3.32843	16.1119
3.3351	16.1108
3.34177	16.1098
3.34843	16.109
3.3551	16.1084
3.36177	16.108
3.36843	16.1079
3.3751	16.1079
3.38177	16.1082
3.38843	16.1086
3.3951	16.1092
3.40177	16.1099
3.40843	16.1107
3.4151	16.1116
3.42177	16.1128
3.42843	16.1144
3.4351	16.1163
3.44177	16.1183
3.44843	16.1206
3.4551	16.1228
3.46177	16.1249
3.46843	16.1267
3.4751	16.128
3.48177	16.1288
3.48843	16.1288
3.4951	16.1283
3.50177	16.127
3.50843	16.1253
3.5151	16.123
3.52177	16.1203
3.52843	16.1173
3.5351	16.1139
3.54177	16.1101
3.54843	16.1058
3.5551	16.101
3.56177	16.0958
3.56843	16.0899
3.5751	16.0837
3.58177	16.077
3.58843	16.0699
3.5951	16.0625
3.60177	16.0549
3.60843	16.0471
3.6151	16.039
3.62177	16.0308
3.62843	16.0224
3.6351	16.0139
3.64177	16.0053
3.64843	15.9969
3.6551	15.9889
3.66177	15.9814
3.66843	15.9745
3.6751	15.9681
3.68177	15.9622
3.68843	15.9567
3.6951	15.9516
3.70177	15.9467
3.70843	15.9423
3.7151	15.9382
3.72177	15.9347
3.72843	15.932
3.7351	15.9302
3.74177	15.9298
3.74843	15.9307
3.7551	15.9332
3.76177	15.9372
3.76843	15.9429
3.7751	15.9501
3.78177	15.9591
3.78843	15.9696
3.7951	15.9818
3.80177	15.9955
3.80843	16.0105
3.8151	16.0267
3.82177	16.0439
3.82843	16.0619
3.8351	16.0806
3.84177	16.1
3.84843	16.1201
3.8551	16.1411
3.86177	16.1626
3.86843	16.1847
3.8751	16.2073
3.88177	16.2302
3.88843	16.2532
3.8951	16.276
3.90177	16.2984
3.90843	16.3202
3.9151	16.3413
3.92177	16.3617
3.92843	16.3815
3.9351	16.4008
3.94177	16.4196
3.94843	16.4382
3.9551	16.4565
3.96177	16.4748
3.96843	16.4931
3.9751	16.5116
3.98177	16.5303
3.98843	16.5492
3.9951	16.5683
4.00177	16.5874
4.00843	16.6064
4.0151	16.625
4.02177	16.6431
4.02843	16.6606
4.0351	16.6773
4.04177	16.6932
4.04843	16.7083
4.0551	16.7224
4.06177	16.7355
4.06843	16.7473
4.0751	16.7576
4.08177	16.7661
4.08843	16.7725
4.0951	16.7765
4.10177	16.778
4.10843	16.7769
4.1151	16.7733
4.12177	16.7674
4.12843	16.7596
4.1351	16.7501
4.14177	16.7391
4.14843	16.7267
4.1551	16.7133
4.16177	16.6989
4.16843	16.6837
4.1751	16.6677
4.18177	16.651
4.18843	16.6339
4.1951	16.6165
4.20177	16.5991
4.20843	16.582
4.2151	16.5655
4.22177	16.5498
4.22843	16.5352
4.2351	16.5219
4.24177	16.5097
4.24843	16.4988
4.2551	16.4891
4.26177	16.4804
4.26843	16.4724
4.2751	16.4651
4.28177	16.4582
4.28843	16.4517
4.2951	16.4455
4.30177	16.4396
4.30843	16.4339
4.3151	16.4286
4.32177	16.4236
4.32843	16.4189
4.3351	16.4146
4.34177	16.4105
4.34843	16.4065
4.3551	16.4025
4.36177	16.3981
4.36843	16.3934
4.3751	16.3881
4.38177	16.3822
4.38843	16.3756
4.3951	16.3686
4.40177	16.3611
4.40843	16.3534
4.4151	16.3457
4.42177	16.3383
4.42843	16.3312
4.4351	16.3245
4.44177	16.3181
4.44843	16.312
4.4551	16.3059
4.46177	16.2997
4.46843	16.2933
4.4751	16.2868
4.48177	16.2799
4.48843	16.2728
4.4951	16.2655
4.50177	16.2581
4.50843	16.2508
4.5151	16.2435
4.52177	16.2365
4.52843	16.2297
4.5351	16.2235
4.54177	16.2181
4.54843	16.2136
4.5551	16.2104
4.56177	16.2086
4.56843	16.2085
4.5751	16.2102
4.58177	16.2139
4.58843	16.2198
4.5951	16.228
4.60177	16.2383
4.60843	16.2511
4.6151	16.2662
4.62177	16.2838
4.62843	16.3037
4.6351	16.326
4.64177	16.3504
4.64843	16.377
4.6551	16.4054
4.66177	16.4357
4.66843	16.4676
4.6751	16.5013
4.68177	16.5365
4.68843	16.5728
4.6951	16.6102
4.70177	16.6479
4.70843	16.6855
4.7151	16.7221
4.72177	16.757
4.72843	16.7892
4.7351	16.8181
4.74177	16.8428
4.74843	16.8629
4.7551	16.8775
4.76177	16.8863
4.76843	16.8886
4.7751	16.8842
4.78177	16.8728
4.78843	16.8543
4.7951	16.8289
4.80177	16.7968
4.80843	16.7585
4.8151	16.7148
4.82177	16.6666
4.82843	16.615
4.8351	16.5613
4.84177	16.5064
4.84843	16.4515
4.8551	16.3977
4.86177	16.3459
4.86843	16.2973
4.8751	16.2526
4.88177	16.2125
4.88843	16.1777
4.8951	16.1483
4.90177	16.1247
4.90843	16.107
4.9151	16.095
4.92177	16.0887
4.92843	16.0878
4.9351	16.0923
4.94177	16.1017
4.94843	16.1159
4.9551	16.1344
4.96177	16.1569
4.96843	16.1827
4.9751	16.2115
4.98177	16.2423
4.98843	16.2747
4.9951	16.3078
5.00177	16.3407
5.00843	16.3729
5.0151	16.4036
5.02177	16.4321
5.02843	16.458
5.0351	16.4807
5.04177	16.4998
5.04843	16.5147
5.0551	16.5252
5.06177	16.5312
5.06843	16.5327
5.0751	16.5294
5.08177	16.5216
5.08843	16.5095
5.0951	16.4934
5.10177	16.4738
5.10843	16.4512
5.1151	16.4263
5.12177	16.3997
5.12843	16.3721
5.1351	16.3442
5.14177	16.3167
5.14843	16.29
5.1551	16.2649
5.16177	16.2418
5.16843	16.221
5.1751	16.2029
5.18177	16.1878
5.18843	16.1757
5.1951	16.1669
5.20177	16.1612
5.20843	16.1585
5.2151	16.1586
5.22177	16.1611
5.22843	16.1659
5.2351	16.1724
5.24177	16.1804
5.24843	16.1896
5.2551	16.1996
5.26177	16.2101
5.26843	16.2208
5.2751	16.2312
5.28177	16.2408
5.28843	16.2495
5.2951	16.2566
5.30177	16.2618
5.30843	16.2648
5.3151	16.2652
5.32177	16.263
5.32843	16.2581
5.3351	16.2505
5.34177	16.2404
5.34843	16.228
5.3551	16.2137
5.36177	16.198
5.36843	16.1816
5.3751	16.1651
5.38177	16.1494
5.38843	16.1349
5.3951	16.1222
5.40177	16.1117
5.40843	16.1038
5.4151	16.0986
5.42177	16.0961
5.42843	16.0962
5.4351	16.0987
5.44177	16.1037
5.44843	16.1111
5.4551	16.1206
5.46177	16.1321
5.46843	16.1451
5.4751	16.1594
5.48177	16.1744
5.48843	16.1895
5.4951	16.2041
5.50177	16.2177
5.50843	16.2297
5.5151	16.2397
5.52177	16.2473
5.52843	16.2523
5.5351	16.2545
5.54177	16.2542
5.54843	16.2514
5.5551	16.2464
5.56177	16.2396
5.56843	16.2317
5.5751	16.2228
5.58177	16.2138
5.58843	16.2048
5.5951	16.1963
5.60177	16.1883
5.60843	16.181
5.6151	16.1744
5.62177	16.1685
5.62843	16.1635
5.6351	16.1596
5.64177	16.157
5.64843	16.156
5.6551	16.1569
5.66177	16.1597
5.66843	16.1644
5.6751	16.1709
5.68177	16.1787
5.68843	16.1874
5.6951	16.1965
5.70177	16.2056
5.70843	16.2144
5.7151	16.2225
5.72177	16.23
5.72843	16.2367
5.7351	16.2425
5.74177	16.2475
5.74843	16.2514
5.7551	16.2542
5.76177	16.2556
5.76843	16.2556
5.7751	16.2539
5.78177	16.2504
5.78843	16.2448
5.7951	16.2373
5.80177	16.2279
5.80843	16.2169
5.8151	16.2045
5.82177	16.1909
5.82843	16.1766
5.8351	16.1617
5.84177	16.1464
5.84843	16.131
5.8551	16.1157
5.86177	16.1002
5.86843	16.0848
5.8751	16.0692
5.88177	16.0534
5.88843	16.0374
5.8951	16.021
5.90177	16.0041
5.90843	15.9867
5.9151	15.9687
5.92177	15.9501
5.92843	15.931
5.9351	15.9116
5.94177	15.8921
5.94843	15.8727
5.9551	15.8535
5.96177	15.835
5.96843	15.8174
5.9751	15.801
5.98177	15.786
5.98843	15.7728
5.9951	15.7616
6.00177	15.7524
6.00843	15.7456
6.0151	15.7415
6.02177	15.74
6.02843	15.7416
6.0351	15.7461
6.04177	15.7536
6.04843	15.7639
6.0551	15.7769
6.06177	15.7921
6.06843	15.8094
6.0751	15.8282
6.08177	15.8485
6.08843	15.87
6.0951	15.8927
6.10177	15.9171
6.10843	15.9434
6.1151	15.972
6.12177	16.0034
6.12843	16.0381
6.1351	16.0764
6.14177	16.1186
6.14843	16.1647
6.1551	16.2148
6.16177	16.2684
6.16843	16.3255
6.1751	16.3853
6.18177	16.4477
6.18843	16.512
6.1951	16.5781
6.20177	16.6454
6.20843	16.7139
6.2151	16.7832
6.22177	16.8533
6.22843	16.9238
6.2351	16.9949
6.24177	17.0663
6.24843	17.1381
6.2551	17.2102
6.26177	17.2828
6.26843	17.3559
6.2751	17.4295
6.28177	17.5037
6.28843	17.5788
6.2951	17.6547
6.30177	17.7315
6.30843	17.8091
6.3151	17.8874
6.32177	17.9663
6.32843	18.0455
6.3351	18.1251
6.34177	18.2047
6.34843	18.2842
6.3551	18.3634
6.36177	18.442
6.36843	18.5201
6.3751	18.5973
6.38177	18.6737
6.38843	18.749
6.3951	18.8233
6.40177	18.8965
6.40843	18.9685
6.4151	19.0396
6.42177	19.1095
6.42843	19.1784
6.4351	19.2461
6.44177	19.3126
6.44843	19.3777
6.4551	19.4412
6.46177	19.5029
6.46843	19.5627
6.4751	19.6203
6.48177	19.6757
6.48843	19.7286
6.4951	19.7791
6.50177	19.8271
6.50843	19.8724
6.5151	19.915
6.52177	19.9547
6.52843	19.9913
6.5351	20.0246
6.54177	20.0543
6.54843	20.0804
6.5551	20.1024
6.56177	20.1206
6.56843	20.1347
6.5751	20.1448
6.58177	20.1511
6.58843	20.1539
6.5951	20.1532
6.60177	20.1495
6.60843	20.1429
6.6151	20.1337
6.62177	20.1221
6.62843	20.1082
6.6351	20.092
6.64177	20.0736
6.64843	20.0533
6.6551	20.0312
6.66177	20.0076
6.66843	19.9828
6.6751	19.9575
6.68177	19.9322
6.68843	19.9077
6.6951	19.8846
6.70177	19.8635
6.70843	19.8451
6.7151	19.8297
6.72177	19.8176
6.72843	19.8089
6.7351	19.8037
6.74177	19.8018
6.74843	19.8032
6.7551	19.8076
6.76177	19.8152
6.76843	19.8257
6.7751	19.8392
6.78177	19.8555
6.78843	19.8746
6.7951	19.8966
6.80177	19.9212
6.80843	19.9482
6.8151	19.9775
6.82177	20.0086
6.82843	20.0413
6.8351	20.0751
6.84177	20.11
6.84843	20.1455
6.8551	20.1814
6.86177	20.2175
6.86843	20.2536
6.8751	20.2895
6.88177	20.3249
6.88843	20.3599
6.8951	20.3941
6.90177	20.4276
6.90843	20.4601
6.9151	20.4917
6.92177	20.522
6.92843	20.551
6.9351	20.5785
6.94177	20.6042
6.94843	20.6277
6.9551	20.6485
6.96177	20.6665
6.96843	20.6813
6.9751	20.6926
6.98177	20.7007
6.98843	20.7055
6.9951	20.7074
7.00177	20.7068
7.00843	20.7037
7.0151	20.6985
7.02177	20.6912
7.02843	20.6819
7.0351	20.6705
7.04177	20.6568
7.04843	20.6408
7.0551	20.6223
7.06177	20.6013
7.06843	20.578
7.0751	20.5526
7.08177	20.5255
7.08843	20.4969
7.0951	20.4672
7.10177	20.4368
7.10843	20.4059
7.1151	20.3752
7.12177	20.3449
7.12843	20.3153
7.1351	20.287
7.14177	20.2603
7.14843	20.2354
7.1551	20.2127
7.16177	20.1924
7.16843	20.1744
7.1751	20.1589
7.18177	20.1458
7.18843	20.135
7.1951	20.1264
7.20177	20.1201
7.20843	20.116
7.2151	20.1141
7.22177	20.1142
7.22843	20.1163
7.2351	20.1202
7.24177	20.1257
7.24843	20.1327
7.2551	20.1409
7.26177	20.1501
7.26843	20.1603
7.2751	20.1713
7.28177	20.1829
7.28843	20.1951
7.2951	20.2078
7.30177	20.2206
7.30843	20.2333
7.3151	20.2457
7.32177	20.2574
7.32843	20.2683
7.3351	20.2783
7.34177	20.2871
7.34843	20.2945
7.3551	20.3006
7.36177	20.3048
7.36843	20.3071
7.3751	20.3072
7.38177	20.3049
7.38843	20.3002
7.3951	20.2931
7.40177	20.2836
7.40843	20.2723
7.4151	20.2593
7.42177	20.2453
7.42843	20.2305
7.4351	20.2154
7.44177	20.2002
7.44843	20.1851
7.4551	20.1699
7.46177	20.1546
7.46843	20.139
7.4751	20.1228
7.48177	20.106
7.48843	20.0883
7.4951	20.0697
7.50177	20.0503
7.50843	20.0301
7.5151	20.0092
7.52177	19.9879
7.52843	19.9662
7.5351	19.9444
7.54177	19.9226
7.54843	19.9006
7.5551	19.8786
7.56177	19.8565
7.56843	19.8345
7.5751	19.8123
7.58177	19.7901
7.58843	19.7679
7.5951	19.7458
7.60177	19.7238
7.60843	19.7021
7.6151	19.6811
7.62177	19.6607
7.62843	19.6411
7.6351	19.6225
7.64177	19.605
7.64843	19.5888
7.6551	19.574
7.66177	19.5611
7.66843	19.5499
7.6751	19.5407
7.68177	19.5335
7.68843	19.5286
7.6951	19.5259
7.70177	19.5256
7.70843	19.5276
7.7151	19.5319
7.72177	19.5383
7.72843	19.5467
7.7351	19.5568
7.74177	19.5683
7.74843	19.5807
7.7551	19.5937
7.76177	19.6068
7.76843	19.6199
7.7751	19.6326
7.78177	19.6446
7.78843	19.6556
7.7951	19.6655
7.80177	19.6739
7.80843	19.6807
7.8151	19.6855
7.82177	19.688
7.82843	19.688
7.8351	19.6851
7.84177	19.6795
7.84843	19.6711
7.8551	19.6601
7.86177	19.6466
7.86843	19.6307
7.8751	19.6128
7.88177	19.5932
7.88843	19.5721
7.8951	19.5499
7.90177	19.527
7.90843	19.5038
7.9151	19.4806
7.92177	19.4582
7.92843	19.4367
7.9351	19.4168
7.94177	19.3987
7.94843	19.3828
7.9551	19.3694
7.96177	19.3588
7.96843	19.3511
7.9751	19.3467
7.98177	19.3458
7.98843	19.3487
7.9951	19.3554
8.00177	19.366
8.00843	19.3806
8.0151	19.399
8.02177	19.4208
8.02843	19.4455
8.0351	19.4727
8.04177	19.5015
8.04843	19.5313
8.0551	19.5613
8.06177	19.5907
8.06843	19.6189
8.0751	19.6453
8.08177	19.6696
8.08843	19.6915
8.0951	19.7107
8.10177	19.7274
8.10843	19.7417
8.1151	19.7535
8.12177	19.7631
8.12843	19.7704
8.1351	19.7757
8.14177	19.7787
8.14843	19.7792
8.1551	19.7772
8.16177	19.7724
8.16843	19.7645
8.1751	19.7536
8.18177	19.7396
8.18843	19.7223
8.1951	19.7019
8.20177	19.6785
8.20843	19.6524
8.2151	19.6239
8.22177	19.5934
8.22843	19.5612
8.2351	19.5276
8.24177	19.4929
8.24843	19.4574
8.2551	19.4212
8.26177	19.3846
8.26843	19.3479
8.2751	19.3114
8.28177	19.2755
8.28843	19.2406
8.2951	19.2074
8.30177	19.1763
8.30843	19.1481
8.3151	19.1232
8.32177	19.102
8.32843	19.0848
8.3351	19.0716
8.34177	19.0624
8.34843	19.0572
8.3551	19.0558
8.36177	19.058
8.36843	19.0635
8.3751	19.0721
8.38177	19.0836
8.38843	19.0976
8.3951	19.1141
8.40177	19.1327
8.40843	19.1535
8.4151	19.1764
8.42177	19.2012
8.42843	19.228
8.4351	19.2567
8.44177	19.2869
8.44843	19.3182
8.4551	19.3503
8.46177	19.3824
8.46843	19.4142
8.4751	19.4449
8.48177	19.4741
8.48843	19.5016
8.4951	19.5271
8.50177	19.5504
8.50843	19.5715
8.5151	19.5903
8.52177	19.6069
8.52843	19.6211
8.5351	19.6329
8.54177	19.6424
8.54843	19.6494
8.5551	19.6539
8.56177	19.6558
8.56843	19.6553
8.5751	19.6527
8.58177	19.6479
8.58843	19.6415
8.5951	19.6335
8.60177	19.6245
8.60843	19.6146
8.6151	19.6042
8.62177	19.5935
8.62843	19.5827
8.6351	19.5717
8.64177	19.5603
8.64843	19.5485
8.6551	19.536
8.66177	19.523
8.66843	19.5093
8.6751	19.4953
8.68177	19.4812
8.68843	19.4675
8.6951	19.4545
8.70177	19.4426
8.70843	19.432
8.7151	19.4227
8.72177	19.4146
8.72843	19.4077
8.7351	19.4018
8.74177	19.3969
8.74843	19.3928
8.7551	19.3897
8.76177	19.3876
8.76843	19.3867
8.7751	19.3873
8.78177	19.3895
8.78843	19.3936
8.7951	19.3995
8.80177	19.4072
8.80843	19.4167
8.8151	19.4281
8.82177	19.4412
8.82843	19.456
8.8351	19.4723
8.84177	19.4899
8.84843	19.5087
8.8551	19.5283
8.86177	19.5486
8.86843	19.5695
8.8751	19.5908
8.88177	19.6123
8.88843	19.6337
8.8951	19.6548
8.90177	19.6751
8.90843	19.6944
8.9151	19.7123
8.92177	19.7282
8.92843	19.742
8.9351	19.7529
8.94177	19.7607
8.94843	19.7652
8.9551	19.7661
8.96177	19.7632
8.96843	19.7566
8.9751	19.7461
8.98177	19.7318
8.98843	19.7139
8.9951	19.6925
9.00177	19.668
9.00843	19.6407
9.0151	19.6111
9.02177	19.5795
9.02843	19.5464
9.0351	19.5124
9.04177	19.4778
9.04843	19.443
9.0551	19.4083
9.06177	19.3741
9.06843	19.3404
9.0751	19.3076
9.08177	19.276
9.08843	19.2459
9.0951	19.2175
9.10177	19.1912
9.10843	19.1672
9.1151	19.1459
9.12177	19.1273
9.12843	19.1118
9.1351	19.0993
9.14177	19.0899
9.14843	19.0835
9.1551	19.08
9.16177	19.0796
9.16843	19.082
9.1751	19.0873
9.18177	19.0955
9.18843	19.1064
9.1951	19.12
9.20177	19.1361
9.20843	19.1544
9.2151	19.1746
9.22177	19.1962
9.22843	19.2187
9.2351	19.2416
9.24177	19.2644
9.24843	19.2868
9.2551	19.3083
9.26177	19.3288
9.26843	19.348
9.2751	19.3656
9.28177	19.3816
9.28843	19.3957
9.2951	19.408
9.30177	19.4183
9.30843	19.4266
9.3151	19.433
9.32177	19.4373
9.32843	19.4395
9.3351	19.4395
9.34177	19.4373
9.34843	19.4328
9.3551	19.4259
9.36177	19.4165
9.36843	19.4047
9.3751	19.3907
9.38177	19.3748
9.38843	19.3572
9.3951	19.3383
9.40177	19.3184
9.40843	19.2977
9.4151	19.2764
9.42177	19.2546
9.42843	19.2325
9.4351	19.21
9.44177	19.1874
9.44843	19.1644
9.4551	19.1414
9.46177	19.1182
9.46843	19.0952
9.4751	19.0724
9.48177	19.0501
9.48843	19.0286
9.4951	19.008
9.50177	18.9885
9.50843	18.9707
9.5151	18.9548
9.52177	18.941
9.52843	18.9295
9.5351	18.9205
9.54177	18.9139
9.54843	18.9096
9.5551	18.9075
9.56177	18.9077
9.56843	18.9097
9.5751	18.9135
9.58177	18.9189
9.58843	18.9256
9.5951	18.9335
9.60177	18.9422
9.60843	18.9517
9.6151	18.9615
9.62177	18.9714
9.62843	18.9812
9.6351	18.9907
9.64177	18.9998
9.64843	19.0084
9.6551	19.0164
9.66177	19.024
9.66843	19.0309
9.6751	19.037
9.68177	19.0423
9.68843	19.0465
9.6951	19.0495
9.70177	19.0511
9.70843	19.0513
9.7151	19.05
9.72177	19.0472
9.72843	19.043
9.7351	19.0372
9.74177	19.0302
9.74843	19.0217
9.7551	19.0118
9.76177	19.0004
9.76843	18.9874
9.7751	18.9727
9.78177	18.9563
9.78843	18.9382
9.7951	18.9185
9.80177	18.8975
9.80843	18.8757
9.8151	18.8535
9.82177	18.8314
9.82843	18.81
9.8351	18.7896
9.84177	18.7708
9.84843	18.7537
9.8551	18.7385
9.86177	18.7252
9.86843	18.7137
9.8751	18.7039
9.88177	18.6956
9.88843	18.6888
9.8951	18.6834
9.90177	18.6794
9.90843	18.6768
9.9151	18.6757
9.92177	18.6761
9.92843	18.678
9.9351	18.6813
9.94177	18.6861
9.94843	18.6923
9.9551	18.6998
9.96177	18.7085
9.96843	18.7184
9.9751	18.7294
9.98177	18.7413
9.98843	18.7542
9.9951	18.7679
10.0018	18.7823
10.0084	18.7976
10.0151	18.8135
10.0218	18.8301
10.0284	18.8473
10.0351	18.865
10.0418	18.883
10.0484	18.9009
10.0551	18.9187
10.0618	18.936
10.0684	18.9527
10.0751	18.9686
10.0818	18.9837
10.0884	18.9979
10.0951	19.0113
10.1018	19.0237
10.1084	19.0352
10.1151	19.0456
10.1218	19.0547
10.1284	19.0622
10.1351	19.0678
10.1418	19.0713
10.1484	19.0726
10.1551	19.0716
10.1618	19.0682
10.1684	19.0624
10.1751	19.0544
10.1818	19.0442
10.1884	19.0321
10.1951	19.0183
10.2018	19.0032
10.2084	18.9868
10.2151	18.9692
10.2218	18.9504
10.2284	18.9306
10.2351	18.9097
10.2418	18.8876
10.2484	18.8645
10.2551	18.8401
10.2618	18.8148
10.2684	18.7886
10.2751	18.762
10.2818	18.7353
10.2884	18.7092
10.2951	18.684
10.3018	18.6601
10.3084	18.6377
10.3151	18.6173
10.3218	18.5989
10.3284	18.5828
10.3351	18.5692
10.3418	18.5579
10.3484	18.5492
10.3551	18.5429
10.3618	18.5389
10.3684	18.537
10.3751	18.537
10.3818	18.5387
10.3884	18.5415
10.3951	18.5453
10.4018	18.5498
10.4084	18.5547
10.4151	18.5599
10.4218	18.5654
10.4284	18.5711
10.4351	18.5769
10.4418	18.5829
10.4484	18.5888
10.4551	18.5946
10.4618	18.6002
10.4684	18.6055
10.4751	18.6108
10.4818	18.6159
10.4884	18.6209
10.4951	18.6259
10.5018	18.6308
10.5084	18.6358
10.5151	18.6411
10.5218	18.6465
10.5284	18.652
10.5351	18.6577
10.5418	18.6633
10.5484	18.6689
10.5551	18.6743
10.5618	18.6793
10.5684	18.6838
10.5751	18.6875
10.5818	18.6904
10.5884	18.6923
10.5951	18.6933
10.6018	18.6934
10.6084	18.6927
10.6151	18.6915
10.6218	18.69
10.6284	18.6886
10.6351	18.6873
10.6418	18.6865
10.6484	18.6864
10.6551	18.6868
10.6618	18.6878
10.6684	18.6895
10.6751	18.6914
10.6818	18.6936
10.6884	18.6958
10.6951	18.6979
10.7018	18.6999
10.7084	18.7018
10.7151	18.7037
10.7218	18.7056
10.7284	18.7078
10.7351	18.7103
10.7418	18.7131
10.7484	18.7163
10.7551	18.7196
10.7618	18.7228
10.7684	18.7258
10.7751	18.7281
10.7818	18.7296
10.7884	18.7302
10.7951	18.7297
10.8018	18.7283
10.8084	18.726
10.8151	18.7228
10.8218	18.7188
10.8284	18.7142
10.8351	18.7089
10.8418	18.7029
10.8484	18.6962
10.8551	18.6889
10.8618	18.6808
10.8684	18.672
10.8751	18.6625
10.8818	18.6523
10.8884	18.6415
10.8951	18.6303
10.9018	18.6188
10.9084	18.607
10.9151	18.5949
10.9218	18.5823
10.9284	18.5694
10.9351	18.5558
10.9418	18.5418
10.9484	18.5272
10.9551	18.5119
10.9618	18.4959
10.9684	18.4793
10.9751	18.4624
10.9818	18.4452
10.9884	18.428
10.9951	18.411
11.0018	18.3943
11.0084	18.3779
11.0151	18.3619
11.0218	18.3466
11.0284	18.3321
11.0351	18.3187
11.0418	18.3063
11.0484	18.2951
11.0551	18.2852
11.0618	18.2764
11.0684	18.2687
11.0751	18.2618
11.0818	18.2554
11.0884	18.249
11.0951	18.2426
11.1018	18.2358
11.1084	18.2285
11.1151	18.2208
11.1218	18.2127
11.1284	18.2044
11.1351	18.1959
11.1418	18.1872
11.1484	18.1785
11.1551	18.1697
11.1618	18.161
11.1684	18.1525
11.1751	18.1444
11.1818	18.1368
11.1884	18.1302
11.1951	18.1248
11.2018	18.1208
11.2084	18.1184
11.2151	18.118
11.2218	18.1196
11.2284	18.1232
11.2351	18.1289
11.2418	18.1366
11.2484	18.1462
11.2551	18.1575
11.2618	18.1704
11.2684	18.1848
11.2751	18.2003
11.2818	18.2169
11.2884	18.2341
11.2951	18.2518
11.3018	18.2697
11.3084	18.2874
11.3151	18.3047
11.3218	18.3213
11.3284	18.3369
11.3351	18.3513
11.3418	18.3642
11.3484	18.3754
11.3551	18.3849
11.3618	18.3925
11.3684	18.3983
11.3751	18.4022
11.3818	18.4044
11.3884	18.4048
11.3951	18.4036
11.4018	18.401
11.4084	18.3971
11.4151	18.3922
11.4218	18.3864
11.4284	18.3799
11.4351	18.373
11.4418	18.3656
11.4484	18.3578
11.4551	18.3496
11.4618	18.3412
11.4684	18.3324
11.4751	18.3232
11.4818	18.3136
11.4884	18.3038
11.4951	18.2936
11.5018	18.2834
11.5084	18.2734
11.5151	18.2638
11.5218	18.255
11.5284	18.2472
11.5351	18.2406
11.5418	18.2357
11.5484	18.2325
11.5551	18.2312
11.5618	18.232
11.5684	18.2346
11.5751	18.2391
11.5818	18.2452
11.5884	18.2528
11.5951	18.2618
11.6018	18.272
11.6084	18.2835
11.6151	18.2962
11.6218	18.31
11.6284	18.3249
11.6351	18.3406
11.6418	18.3569
11.6484	18.3731
11.6551	18.3889
11.6618	18.4037
11.6684	18.4168
11.6751	18.4277
11.6818	18.436
11.6884	18.4417
11.6951	18.4446
11.7018	18.445
11.7084	18.4428
11.7151	18.4382
11.7218	18.4314
11.7284	18.4222
11.7351	18.4109
11.7418	18.3973
11.7484	18.3815
11.7551	18.3636
11.7618	18.3437
11.7684	18.322
11.7751	18.2989
11.7818	18.2751
11.7884	18.251
11.7951	18.2274
11.8018	18.2048
11.8084	18.1838
11.8151	18.1649
11.8218	18.1481
11.8284	18.1336
11.8351	18.1212
11.8418	18.1109
11.8484	18.102
11.8551	18.0945
11.8618	18.088
11.8684	18.0823
11.8751	18.0773
11.8818	18.073
11.8884	18.0694
11.8951	18.0666
11.9018	18.0646
11.9084	18.0632
11.9151	18.0627
11.9218	18.0627
11.9284	18.0632
11.9351	18.0643
11.9418	18.0659
11.9484	18.0681
11.9551	18.0709
11.9618	18.0744
11.9684	18.0787
11.9751	18.084
11.9818	18.0905
11.9884	18.0983
11.9951	18.1075
12.0018	18.1184
12.0084	18.1311
12.0151	18.1456
12.0218	18.1618
12.0284	18.1794
12.0351	18.1982
12.0418	18.2176
12.0484	18.2371
12.0551	18.2561
12.0618	18.2742
12.0684	18.2911
12.0751	18.3064
12.0818	18.3202
12.0884	18.3324
12.0951	18.3432
12.1018	18.3525
12.1084	18.3606
12.1151	18.3675
12.1218	18.3733
12.1284	18.3781
12.1351	18.3818
12.1418	18.3843
12.1484	18.3856
12.1551	18.3854
12.1618	18.3836
12.1684	18.38
12.1751	18.3744
12.1818	18.3665
12.1884	18.3565
12.1951	18.3444
12.2018	18.3306
12.2084	18.3154
12.2151	18.2994
12.2218	18.2832
12.2284	18.2674
12.2351	18.2525
12.2418	18.239
12.2484	18.2272
12.2551	18.2173
12.2618	18.2093
12.2684	18.2034
12.2751	18.1995
12.2818	18.1977
12.2884	18.1981
12.2951	18.201
12.3018	18.2064
12.3084	18.2148
12.3151	18.2261
12.3218	18.2406
12.3284	18.2583
12.3351	18.279
12.3418	18.3025
12.3484	18.3284
12.3551	18.356
12.3618	18.3848
12.3684	18.4143
12.3751	18.4439
12.3818	18.473
12.3884	18.5013
12.3951	18.5282
12.4018	18.5534
12.4084	18.5765
12.4151	18.597
12.4218	18.6145
12.4284	18.6284
12.4351	18.6384
12.4418	18.6442
12.4484	18.6453
12.4551	18.6417
12.4618	18.6333
12.4684	18.6203
12.4751	18.603
12.4818	18.5816
12.4884	18.5568
12.4951	18.5289
12.5018	18.4988
12.5084	18.4668
12.5151	18.4336
12.5218	18.3997
12.5284	18.3654
12.5351	18.3311
12.5418	18.2968
12.5484	18.2629
12.5551	18.2294
12.5618	18.1966
12.5684	18.1646
12.5751	18.134
12.5818	18.1048
12.5884	18.0776
12.5951	18.0525
12.6018	18.03
12.6084	18.0103
12.6151	17.9932
12.6218	17.9787
12.6284	17.9667
12.6351	17.9572
12.6418	17.95
12.6484	17.9448
12.6551	17.9413
12.6618	17.9391
12.6684	17.9376
12.6751	17.9362
12.6818	17.9343
12.6884	17.9312
12.6951	17.9264
12.7018	17.9194
12.7084	17.9101
12.7151	17.8984
12.7218	17.8847
12.7284	17.8694
12.7351	17.8531
12.7418	17.8362
12.7484	17.8191
12.7551	17.8024
12.7618	17.7863
12.7684	17.7712
12.7751	17.7574
12.7818	17.7451
12.7884	17.7346
12.7951	17.726
12.8018	17.7193
12.8084	17.7148
12.8151	17.7124
12.8218	17.7119
12.8284	17.7134
12.8351	17.7164
12.8418	17.7208
12.8484	17.7264
12.8551	17.733
12.8618	17.7404
12.8684	17.7485
12.8751	17.7571
12.8818	17.7662
12.8884	17.7758
12.8951	17.7857
12.9018	17.7961
12.9084	17.8069
12.9151	17.8182
12.9218	17.8299
12.9284	17.8422
12.9351	17.8548
12.9418	17.8678
12.9484	17.8811
12.9551	17.8946
12.9618	17.9082
12.9684	17.9216
12.9751	17.9347
12.9818	17.9474
12.9884	17.9592
12.9951	17.9701
13.0018	17.98
13.0084	17.9888
13.0151	17.9966
13.0218	18.0036
13.0284	18.0099
13.0351	18.0158
13.0418	18.0216
13.0484	18.0277
13.0551	18.0342
13.0618	18.0412
13.0684	18.0488
13.0751	18.0569
13.0818	18.0653
13.0884	18.0739
13.0951	18.0826
13.1018	18.0913
13.1084	18.1003
13.1151	18.1093
13.1218	18.1186
13.1284	18.1282
13.1351	18.138
13.1418	18.1482
13.1484	18.1584
13.1551	18.1686
13.1618	18.1783
13.1684	18.1871
13.1751	18.1947
13.1818	18.2006
13.1884	18.2048
13.1951	18.207
13.2018	18.2072
13.2084	18.2056
13.2151	18.2024
13.2218	18.1978
13.2284	18.1922
13.2351	18.1856
13.2418	18.1779
13.2484	18.1689
13.2551	18.1585
13.2618	18.1462
13.2684	18.1316
13.2751	18.1144
13.2818	18.0946
13.2884	18.072
13.2951	18.0468
13.3018	18.0192
13.3084	17.9896
13.3151	17.9584
13.3218	17.9262
[truncated: 6,251 more rows]

## Sheet: des3.2.0
Time	AU
0.00613333	24.5434
0.0128	24.644
0.0194667	24.7449
0.0261333	24.8461
0.0328	24.9471
0.0394667	25.0478
0.0461333	25.148
0.0528	25.2476
0.0594667	25.3466
0.0661333	25.4452
0.0728	25.5437
0.0794667	25.6422
0.0861333	25.7408
0.0928	25.8395
0.0994667	25.9381
0.106133	26.0361
0.1128	26.1332
0.119467	26.2292
0.126133	26.3236
0.1328	26.4162
0.139467	26.5069
0.146133	26.5952
0.1528	26.6813
0.159467	26.7651
0.166133	26.8466
0.1728	26.9262
0.179467	27.0039
0.186133	27.0801
0.1928	27.155
0.199467	27.2291
0.206133	27.3029
0.2128	27.3764
0.219467	27.4499
0.226133	27.5235
0.2328	27.5971
0.239467	27.6709
0.246133	27.7452
0.2528	27.8202
0.259467	27.8963
0.266133	27.9738
0.2728	28.0532
0.279467	28.1345
0.286133	28.2182
0.2928	28.3043
0.299467	28.3929
0.306133	28.4838
0.3128	28.5769
0.319467	28.6723
0.326133	28.77
0.3328	28.8698
0.339467	28.9717
0.346133	29.0754
0.3528	29.1807
0.359467	29.2872
0.366133	29.3947
0.3728	29.5029
0.379467	29.6119
0.386133	29.7216
0.3928	29.8321
0.399467	29.9436
0.406133	30.0565
0.4128	30.1709
0.419467	30.287
0.426133	30.405
0.4328	30.5249
0.439467	30.647
0.446133	30.7715
0.4528	30.8989
0.459467	31.0296
0.466133	31.1643
0.4728	31.3034
0.479467	31.4472
0.486133	31.5959
0.4928	31.7497
0.499467	31.9083
0.506133	32.0716
0.5128	32.2393
0.519467	32.4108
0.526133	32.5859
0.5328	32.7644
0.539467	32.9462
0.546133	33.1309
0.5528	33.3187
0.559467	33.5094
0.566133	33.7029
0.5728	33.8992
0.579467	34.0984
0.586133	34.3007
0.5928	34.5061
0.599467	34.7149
0.606133	34.9273
0.6128	35.1434
0.619467	35.3634
0.626133	35.5874
0.6328	35.8155
0.639467	36.0479
0.646133	36.2845
0.6528	36.5252
0.659467	36.7702
0.666133	37.0194
0.6728	37.2731
0.679467	37.5317
0.686133	37.7954
0.6928	38.0645
0.699467	38.3394
0.706133	38.6206
0.7128	38.9082
0.719467	39.2027
0.726133	39.5042
0.7328	39.8127
0.739467	40.1285
0.746133	40.452
0.7528	40.7838
0.759467	41.1249
0.766133	41.4763
0.7728	41.8396
0.779467	42.2166
0.786133	42.6092
0.7928	43.0196
0.799467	43.4501
0.806133	43.9028
0.8128	44.3799
0.819467	44.8834
0.826133	45.4152
0.8328	45.9772
0.839467	46.5708
0.846133	47.1976
0.8528	47.8587
0.859467	48.5556
0.866133	49.2893
0.8728	50.0613
0.879467	50.8728
0.886133	51.7251
0.8928	52.6193
0.899467	53.5563
0.906133	54.5365
0.9128	55.5599
0.919467	56.626
0.926133	57.7337
0.9328	58.8813
0.939467	60.0672
0.946133	61.2889
0.9528	62.5444
0.959467	63.8313
0.966133	65.1472
0.9728	66.4896
0.979467	67.8562
0.986133	69.244
0.9928	70.6504
0.999467	72.0723
1.00613	73.5068
1.0128	74.9511
1.01947	76.4023
1.02613	77.8577
1.0328	79.3147
1.03947	80.771
1.04613	82.2242
1.0528	83.6719
1.05947	85.1121
1.06613	86.5425
1.0728	87.9614
1.07947	89.3667
1.08613	90.757
1.0928	92.1307
1.09947	93.4862
1.10613	94.822
1.1128	96.1366
1.11947	97.428
1.12613	98.6944
1.1328	99.9339
1.13947	101.145
1.14613	102.325
1.1528	103.474
1.15947	104.589
1.16613	105.671
1.1728	106.716
1.17947	107.721
1.18613	108.679
1.1928	109.583
1.19947	110.418
1.20613	111.167
1.2128	111.811
1.21947	112.324
1.22613	112.686
1.2328	112.875
1.23947	112.878
1.24613	112.691
1.2528	112.323
1.25947	111.797
1.26613	111.154
1.2728	110.451
1.27947	109.754
1.28613	109.142
1.2928	108.692
1.29947	108.48
1.30613	108.57
1.3128	109.006
1.31947	109.814
1.32613	110.992
1.3328	112.515
1.33947	114.336
1.34613	116.388
1.3528	118.592
1.35947	120.866
1.36613	123.127
1.3728	125.302
1.37947	127.329
1.38613	129.166
1.3928	130.782
1.39947	132.169
1.40613	133.328
1.4128	134.274
1.41947	135.029
1.42613	135.621
1.4328	136.076
1.43947	136.421
1.44613	136.679
1.4528	136.871
1.45947	137.014
1.46613	137.12
1.4728	137.2
1.47947	137.262
1.48613	137.311
1.4928	137.352
1.49947	137.389
1.50613	137.423
1.5128	137.456
1.51947	137.49
1.52613	137.523
1.5328	137.558
1.53947	137.592
1.54613	137.627
1.5528	137.661
1.55947	137.695
1.56613	137.727
1.5728	137.759
1.57947	137.789
1.58613	137.818
1.5928	137.847
1.59947	137.873
1.60613	137.899
1.6128	137.924
1.61947	137.947
1.62613	137.97
1.6328	137.991
1.63947	138.011
1.64613	138.03
1.6528	138.049
1.65947	138.067
1.66613	138.086
1.6728	138.104
1.67947	138.122
1.68613	138.14
1.6928	138.156
1.69947	138.17
1.70613	138.182
1.7128	138.191
1.71947	138.196
1.72613	138.198
1.7328	138.196
1.73947	138.19
1.74613	138.181
1.7528	138.168
1.75947	138.153
1.76613	138.136
1.7728	138.116
1.77947	138.096
1.78613	138.076
1.7928	138.056
1.79947	138.037
1.80613	138.021
1.8128	138.007
1.81947	137.996
1.82613	137.988
1.8328	137.984
1.83947	137.983
1.84613	137.985
1.8528	137.991
1.85947	138
1.86613	138.013
1.8728	138.028
1.87947	138.047
1.88613	138.068
1.8928	138.093
1.89947	138.125
1.90613	138.172
1.9128	138.25
1.91947	138.386
1.92613	138.619
1.9328	139.001
1.93947	139.601
1.94613	140.495
1.9528	141.766
1.95947	143.487
1.96613	145.711
1.9728	148.453
1.97947	151.683
1.98613	155.314
1.9928	159.206
1.99947	163.171
2.00613	166.989
2.0128	170.43
2.01947	173.278
2.02613	175.356
2.0328	176.55
2.03947	176.819
2.04613	176.199
2.0528	174.792
2.05947	172.755
2.06613	170.27
2.0728	167.528
2.07947	164.707
2.08613	161.952
2.0928	159.374
2.09947	157.05
2.10613	155.06
2.1128	153.543
2.11947	152.793
2.12613	153.335
2.1328	155.975
2.13947	161.763
2.14613	171.875
2.1528	187.44
2.15947	209.344
2.16613	238.032
2.1728	273.344
2.17947	314.381
2.18613	359.435
2.1928	406.031
2.19947	451.091
2.20613	491.231
2.2128	523.1
2.21947	543.732
2.22613	550.813
2.2328	542.886
2.23947	519.465
2.24613	481.091
2.2528	429.294
2.25947	366.47
2.26613	295.667
2.2728	220.308
2.27947	143.906
2.28613	69.7901
2.2928	0.878215
2.29947	-60.5036
2.30613	-112.745
2.3128	-155.005
2.31947	-187.19
2.32613	-209.852
2.3328	-224.03
2.33947	-231.058
2.34613	-232.371
2.3528	-229.338
2.35947	-223.132
2.36613	-214.669
2.3728	-204.589
2.37947	-193.29
2.38613	-180.989
2.3928	-167.791
2.39947	-153.742
2.40613	-138.881
2.4128	-123.263
2.41947	-106.971
2.42613	-90.1243
2.4328	-72.8763
2.43947	-55.4098
2.44613	-37.9301
2.4528	-20.6555
2.45947	-3.80641
2.46613	12.4048
2.4728	27.7852
2.47947	42.1697
2.48613	55.4284
2.4928	67.4712
2.49947	78.2489
2.50613	87.7523
2.5128	96.0091
2.51947	103.078
2.52613	109.041
2.5328	114
2.53947	118.065
2.54613	121.35
2.5528	123.968
2.55947	126.025
2.56613	127.62
2.5728	128.837
2.57947	129.754
2.58613	130.435
2.5928	130.933
2.59947	131.294
2.60613	131.553
2.6128	131.741
2.61947	131.883
2.62613	131.997
2.6328	132.1
2.63947	132.203
2.64613	132.316
2.6528	132.446
2.65947	132.596
2.66613	132.768
2.6728	132.962
2.67947	133.177
2.68613	133.41
2.6928	133.659
2.69947	133.918
2.70613	134.186
2.7128	134.456
2.71947	134.726
2.72613	134.991
2.7328	135.247
2.73947	135.493
2.74613	135.727
2.7528	135.947
2.75947	136.153
2.76613	136.344
2.7728	136.521
2.77947	136.684
2.78613	136.835
2.7928	136.973
2.79947	137.1
2.80613	137.216
2.8128	137.322
2.81947	137.418
2.82613	137.505
2.8328	137.584
2.83947	137.657
2.84613	137.723
2.8528	137.783
2.85947	137.838
2.86613	137.888
2.8728	137.935
2.87947	137.978
2.88613	138.018
2.8928	138.057
2.89947	138.096
2.90613	138.135
2.9128	138.176
2.91947	138.22
2.92613	138.268
2.9328	138.319
2.93947	138.375
2.94613	138.434
2.9528	138.496
2.95947	138.561
2.96613	138.627
2.9728	138.694
2.97947	138.759
2.98613	138.822
2.9928	138.882
2.99947	138.937
3.00613	138.988
3.0128	139.033
3.01947	139.073
3.02613	139.106
3.0328	139.134
3.03947	139.156
3.04613	139.172
3.0528	139.183
3.05947	139.188
3.06613	139.187
3.0728	139.181
3.07947	139.17
3.08613	139.154
3.0928	139.134
3.09947	139.11
3.10613	139.083
3.1128	139.054
3.11947	139.024
3.12613	138.994
3.1328	138.964
3.13947	138.934
3.14613	138.905
3.1528	138.876
3.15947	138.849
3.16613	138.822
3.1728	138.795
3.17947	138.77
3.18613	138.746
3.1928	138.724
3.19947	138.703
3.20613	138.686
3.2128	138.671
3.21947	138.659
3.22613	138.65
3.2328	138.644
3.23947	138.64
3.24613	138.638
3.2528	138.637
3.25947	138.638
3.26613	138.641
3.2728	138.644
3.27947	138.649
3.28613	138.654
3.2928	138.659
3.29947	138.665
3.30613	138.67
3.3128	138.676
3.31947	138.68
3.32613	138.685
3.3328	138.688
3.33947	138.691
3.34613	138.694
3.3528	138.696
3.35947	138.698
3.36613	138.699
3.3728	138.699
3.37947	138.699
3.38613	138.699
3.3928	138.697
3.39947	138.696
3.40613	138.694
3.4128	138.692
3.41947	138.689
3.42613	138.686
3.4328	138.683
3.43947	138.678
3.44613	138.674
3.4528	138.668
3.45947	138.662
3.46613	138.656
3.4728	138.651
3.47947	138.645
3.48613	138.64
3.4928	138.636
3.49947	138.631
3.50613	138.627
3.5128	138.623
3.51947	138.619
3.52613	138.616
3.5328	138.613
3.53947	138.611
3.54613	138.609
3.5528	138.609
3.55947	138.609
3.56613	138.611
3.5728	138.613
3.57947	138.615
3.58613	138.618
3.5928	138.621
3.59947	138.624
3.60613	138.626
3.6128	138.628
3.61947	138.63
3.62613	138.63
3.6328	138.629
3.63947	138.626
3.64613	138.622
3.6528	138.615
3.65947	138.606
3.66613	138.596
3.6728	138.586
3.67947	138.574
3.68613	138.563
3.6928	138.552
3.69947	138.541
3.70613	138.532
3.7128	138.524
3.71947	138.517
3.72613	138.511
3.7328	138.506
3.73947	138.503
3.74613	138.501
3.7528	138.5
3.75947	138.499
3.76613	138.5
3.7728	138.502
3.77947	138.504
3.78613	138.508
3.7928	138.512
3.79947	138.519
3.80613	138.526
3.8128	138.535
3.81947	138.546
3.82613	138.559
3.8328	138.573
3.83947	138.587
3.84613	138.602
3.8528	138.616
3.85947	138.63
3.86613	138.643
3.8728	138.654
3.87947	138.664
3.88613	138.673
3.8928	138.68
3.89947	138.685
3.90613	138.69
3.9128	138.693
3.91947	138.695
3.92613	138.697
3.9328	138.697
3.93947	138.697
3.94613	138.695
3.9528	138.692
3.95947	138.688
3.96613	138.682
3.9728	138.674
3.97947	138.664
3.98613	138.652
3.9928	138.638
3.99947	138.622
4.00613	138.604
4.0128	138.585
4.01947	138.565
4.02613	138.544
4.0328	138.524
4.03947	138.504
4.04613	138.484
4.0528	138.466
4.05947	138.448
4.06613	138.431
4.0728	138.416
4.07947	138.402
4.08613	138.391
4.0928	138.381
4.09947	138.375
4.10613	138.371
4.1128	138.371
4.11947	138.374
4.12613	138.379
4.1328	138.386
4.13947	138.396
4.14613	138.406
4.1528	138.419
4.15947	138.432
4.16613	138.446
4.1728	138.46
4.17947	138.474
4.18613	138.486
4.1928	138.498
4.19947	138.508
4.20613	138.515
4.2128	138.521
4.21947	138.525
4.22613	138.527
4.2328	138.53
4.23947	138.533
4.24613	138.536
4.2528	138.541
4.25947	138.547
4.26613	138.554
4.2728	138.56
4.27947	138.567
4.28613	138.574
4.2928	138.579
4.29947	138.584
4.30613	138.588
4.3128	138.591
4.31947	138.594
4.32613	138.596
4.3328	138.599
4.33947	138.601
4.34613	138.603
4.3528	138.605
4.35947	138.607
4.36613	138.608
4.3728	138.608
4.37947	138.608
4.38613	138.606
4.3928	138.603
4.39947	138.598
4.40613	138.591
4.4128	138.582
4.41947	138.57
4.42613	138.556
4.4328	138.54
4.43947	138.523
4.44613	138.504
4.4528	138.484
4.45947	138.463
4.46613	138.443
4.4728	138.422
4.47947	138.401
4.48613	138.381
4.4928	138.361
4.49947	138.342
4.50613	138.324
4.5128	138.307
4.51947	138.292
4.52613	138.278
4.5328	138.266
4.53947	138.256
4.54613	138.248
4.5528	138.242
4.55947	138.238
4.56613	138.236
4.5728	138.236
4.57947	138.237
4.58613	138.24
4.5928	138.244
4.59947	138.249
4.60613	138.256
4.6128	138.263
4.61947	138.272
4.62613	138.281
4.6328	138.292
4.63947	138.304
4.64613	138.317
4.6528	138.331
4.65947	138.346
4.66613	138.362
4.6728	138.378
4.67947	138.394
4.68613	138.411
4.6928	138.427
4.69947	138.442
4.70613	138.456
4.7128	138.469
4.71947	138.48
4.72613	138.489
4.7328	138.497
4.73947	138.503
4.74613	138.508
4.7528	138.51
4.75947	138.511
4.76613	138.511
4.7728	138.509
4.77947	138.508
4.78613	138.506
4.7928	138.504
4.79947	138.503
4.80613	138.503
4.8128	138.504
4.81947	138.506
4.82613	138.509
4.8328	138.513
4.83947	138.517
4.84613	138.522
4.8528	138.528
4.85947	138.534
4.86613	138.542
4.8728	138.55
4.87947	138.56
4.88613	138.571
4.8928	138.583
4.89947	138.596
4.90613	138.609
4.9128	138.623
4.91947	138.636
4.92613	138.65
4.9328	138.665
4.93947	138.679
4.94613	138.694
4.9528	138.71
4.95947	138.726
4.96613	138.742
4.9728	138.759
4.97947	138.776
4.98613	138.794
4.9928	138.812
4.99947	138.832
5.00613	138.852
5.0128	138.874
5.01947	138.897
5.02613	138.921
5.0328	138.946
5.03947	138.971
5.04613	138.997
5.0528	139.023
5.05947	139.049
5.06613	139.076
5.0728	139.102
5.07947	139.128
5.08613	139.154
5.0928	139.179
5.09947	139.205
5.10613	139.23
5.1128	139.254
5.11947	139.279
5.12613	139.305
5.1328	139.332
5.13947	139.359
5.14613	139.389
5.1528	139.419
5.15947	139.451
5.16613	139.484
5.1728	139.517
5.17947	139.551
5.18613	139.585
5.1928	139.618
5.19947	139.651
5.20613	139.683
5.2128	139.714
5.21947	139.744
5.22613	139.772
5.2328	139.798
5.23947	139.822
5.24613	139.844
5.2528	139.863
5.25947	139.881
5.26613	139.896
5.2728	139.91
5.27947	139.922
5.28613	139.933
5.2928	139.942
5.29947	139.95
5.30613	139.957
5.3128	139.962
5.31947	139.966
5.32613	139.967
5.3328	139.967
5.33947	139.965
5.34613	139.961
5.3528	139.954
5.35947	139.945
5.36613	139.934
5.3728	139.92
5.37947	139.903
5.38613	139.884
5.3928	139.86
5.39947	139.833
5.40613	139.8
5.4128	139.762
5.41947	139.718
5.42613	139.667
5.4328	139.609
5.43947	139.545
5.44613	139.475
5.4528	139.401
5.45947	139.324
5.46613	139.245
5.4728	139.165
5.47947	139.087
5.48613	139.011
5.4928	138.938
5.49947	138.87
5.50613	138.805
5.5128	138.746
5.51947	138.691
5.52613	138.641
5.5328	138.596
5.53947	138.555
5.54613	138.519
5.5528	138.486
5.55947	138.458
5.56613	138.434
5.5728	138.413
5.57947	138.395
5.58613	138.381
5.5928	138.37
5.59947	138.362
5.60613	138.357
5.6128	138.354
5.61947	138.354
5.62613	138.356
5.6328	138.361
5.63947	138.367
5.64613	138.374
5.6528	138.383
5.65947	138.392
5.66613	138.402
5.6728	138.411
5.67947	138.42
5.68613	138.43
5.6928	138.439
5.69947	138.449
5.70613	138.46
5.7128	138.47
5.71947	138.481
5.72613	138.491
5.7328	138.5
5.73947	138.508
5.74613	138.514
5.7528	138.518
5.75947	138.52
5.76613	138.52
5.7728	138.518
5.77947	138.514
5.78613	138.508
5.7928	138.501
5.79947	138.492
5.80613	138.481
5.8128	138.469
5.81947	138.455
5.82613	138.441
5.8328	138.426
5.83947	138.41
5.84613	138.395
5.8528	138.381
5.85947	138.367
5.86613	138.355
5.8728	138.345
5.87947	138.337
5.88613	138.331
5.8928	138.328
5.89947	138.328
5.90613	138.331
5.9128	138.336
5.91947	138.343
5.92613	138.353
5.9328	138.363
5.93947	138.374
5.94613	138.386
5.9528	138.398
5.95947	138.41
5.96613	138.423
5.9728	138.435
5.97947	138.448
5.98613	138.462
5.9928	138.476
5.99947	138.49
6.00613	138.504
6.0128	138.519
6.01947	138.534
6.02613	138.551
6.0328	138.569
6.03947	138.588
6.04613	138.609
6.0528	138.633
6.05947	138.658
6.06613	138.686
6.0728	138.715
6.07947	138.746
6.08613	138.779
6.0928	138.814
6.09947	138.85
6.10613	138.887
6.1128	138.925
6.11947	138.964
6.12613	139.004
6.1328	139.045
6.13947	139.087
6.14613	139.13
6.1528	139.174
6.15947	139.219
6.16613	139.267
6.1728	139.317
6.17947	139.37
6.18613	139.426
6.1928	139.486
6.19947	139.549
6.20613	139.615
6.2128	139.685
6.21947	139.758
6.22613	139.834
6.2328	139.912
6.23947	139.992
6.24613	140.075
6.2528	140.16
6.25947	140.247
6.26613	140.335
6.2728	140.426
6.27947	140.517
6.28613	140.611
6.2928	140.707
6.29947	140.804
6.30613	140.903
6.3128	141.005
6.31947	141.11
6.32613	141.216
6.3328	141.325
6.33947	141.436
6.34613	141.548
6.3528	141.66
6.35947	141.772
6.36613	141.882
6.3728	141.991
6.37947	142.098
6.38613	142.203
6.3928	142.306
6.39947	142.407
6.40613	142.506
6.4128	142.602
6.41947	142.696
6.42613	142.788
6.4328	142.875
6.43947	142.959
6.44613	143.039
6.4528	143.114
6.45947	143.185
6.46613	143.253
6.4728	143.317
6.47947	143.377
6.48613	143.434
6.4928	143.488
6.49947	143.538
6.50613	143.584
6.5128	143.626
6.51947	143.663
6.52613	143.697
6.5328	143.726
6.53947	143.752
6.54613	143.774
6.5528	143.792
6.55947	143.807
6.56613	143.818
6.5728	143.826
6.57947	143.83
6.58613	143.83
6.5928	143.826
6.59947	143.819
6.60613	143.808
6.6128	143.794
6.61947	143.777
6.62613	143.758
6.6328	143.736
6.63947	143.713
6.64613	143.689
6.6528	143.664
6.65947	143.64
6.66613	143.615
6.6728	143.592
6.67947	143.57
6.68613	143.549
6.6928	143.529
6.69947	143.51
6.70613	143.492
6.7128	143.474
6.71947	143.458
6.72613	143.443
6.7328	143.429
6.73947	143.417
6.74613	143.406
6.7528	143.397
6.75947	143.39
6.76613	143.385
6.7728	143.38
6.77947	143.378
6.78613	143.376
6.7928	143.377
6.79947	143.378
6.80613	143.382
6.8128	143.386
6.81947	143.392
6.82613	143.4
6.8328	143.407
6.83947	143.416
6.84613	143.424
6.8528	143.433
6.85947	143.442
6.86613	143.451
6.8728	143.46
6.87947	143.468
6.88613	143.475
6.8928	143.482
6.89947	143.487
6.90613	143.491
6.9128	143.494
6.91947	143.496
6.92613	143.498
6.9328	143.498
6.93947	143.499
6.94613	143.5
6.9528	143.501
6.95947	143.501
6.96613	143.5
6.9728	143.499
6.97947	143.497
6.98613	143.494
6.9928	143.491
6.99947	143.488
7.00613	143.485
7.0128	143.482
7.01947	143.479
7.02613	143.476
7.0328	143.473
7.03947	143.467
7.04613	143.459
7.0528	143.449
7.05947	143.436
7.06613	143.42
7.0728	143.402
7.07947	143.384
7.08613	143.366
7.0928	143.349
7.09947	143.334
7.10613	143.323
7.1128	143.314
7.11947	143.308
7.12613	143.305
7.1328	143.303
7.13947	143.301
7.14613	143.299
7.1528	143.295
7.15947	143.29
7.16613	143.281
7.1728	143.268
7.17947	143.251
7.18613	143.23
7.1928	143.205
7.19947	143.175
7.20613	143.143
7.2128	143.107
7.21947	143.071
7.22613	143.033
7.2328	142.997
7.23947	142.962
7.24613	142.929
7.2528	142.9
7.25947	142.873
7.26613	142.848
7.2728	142.826
7.27947	142.806
7.28613	142.788
7.2928	142.77
7.29947	142.753
7.30613	142.736
7.3128	142.718
7.31947	142.7
7.32613	142.681
7.3328	142.662
7.33947	142.642
7.34613	142.622
7.3528	142.602
7.35947	142.584
7.36613	142.567
7.3728	142.553
7.37947	142.54
7.38613	142.529
7.3928	142.519
7.39947	142.508
7.40613	142.496
7.4128	142.482
7.41947	142.465
7.42613	142.444
7.4328	142.419
7.43947	142.39
7.44613	142.357
7.4528	142.321
7.45947	142.282
7.46613	142.239
7.4728	142.193
7.47947	142.144
7.48613	142.091
7.4928	142.035
7.49947	141.976
7.50613	141.913
7.5128	141.847
7.51947	141.777
7.52613	141.705
7.5328	141.631
7.53947	141.555
7.54613	141.478
7.5528	141.402
7.55947	141.328
7.56613	141.256
7.5728	141.187
7.57947	141.121
7.58613	141.058
7.5928	140.998
7.59947	140.94
7.60613	140.883
7.6128	140.828
7.61947	140.774
7.62613	140.722
7.6328	140.671
7.63947	140.623
7.64613	140.578
7.6528	140.535
7.65947	140.494
7.66613	140.455
7.6728	140.417
7.67947	140.38
7.68613	140.344
7.6928	140.308
7.69947	140.271
7.70613	140.234
7.7128	140.195
7.71947	140.155
7.72613	140.113
7.7328	140.068
7.73947	140.02
7.74613	139.969
7.7528	139.914
7.75947	139.855
7.76613	139.794
7.7728	139.729
7.77947	139.663
7.78613	139.596
7.7928	139.528
7.79947	139.459
7.80613	139.392
7.8128	139.324
7.81947	139.257
7.82613	139.19
7.8328	139.122
7.83947	139.054
7.84613	138.985
7.8528	138.915
7.85947	138.843
7.86613	138.769
7.8728	138.693
7.87947	138.615
7.88613	138.535
7.8928	138.452
7.89947	138.366
7.90613	138.277
7.9128	138.186
7.91947	138.093
7.92613	137.998
7.9328	137.902
7.93947	137.805
7.94613	137.708
7.9528	137.611
7.95947	137.515
7.96613	137.42
7.9728	137.326
7.97947	137.234
7.98613	137.145
7.9928	137.059
7.99947	136.977
8.00613	136.899
8.0128	136.825
8.01947	136.756
8.02613	136.691
8.0328	136.63
8.03947	136.573
8.04613	136.52
8.0528	136.469
8.05947	136.423
8.06613	136.38
8.0728	136.341
8.07947	136.306
8.08613	136.276
8.0928	136.251
8.09947	136.23
8.10613	136.211
8.1128	136.196
8.11947	136.181
8.12613	136.167
8.1328	136.152
8.13947	136.134
8.14613	136.112
8.1528	136.087
8.15947	136.057
8.16613	136.022
8.1728	135.982
8.17947	135.938
8.18613	135.89
8.1928	135.84
8.19947	135.787
8.20613	135.732
8.2128	135.676
8.21947	135.619
8.22613	135.56
8.2328	135.5
8.23947	135.437
8.24613	135.373
8.2528	135.308
8.25947	135.242
8.26613	135.175
8.2728	135.108
8.27947	135.041
8.28613	134.975
8.2928	134.909
8.29947	134.843
8.30613	134.777
8.3128	134.712
8.31947	134.647
8.32613	134.582
8.3328	134.518
8.33947	134.456
8.34613	134.395
8.3528	134.337
8.35947	134.28
8.36613	134.225
8.3728	134.171
8.37947	134.118
8.38613	134.066
8.3928	134.014
8.39947	133.963
8.40613	133.91
8.4128	133.857
8.41947	133.803
8.42613	133.747
8.4328	133.689
8.43947	133.629
8.44613	133.568
8.4528	133.505
8.45947	133.442
8.46613	133.378
8.4728	133.314
8.47947	133.25
8.48613	133.187
8.4928	133.124
8.49947	133.061
8.50613	132.999
8.5128	132.938
8.51947	132.878
8.52613	132.819
8.5328	132.762
8.53947	132.708
8.54613	132.657
8.5528	132.609
8.55947	132.564
8.56613	132.521
8.5728	132.48
8.57947	132.441
8.58613	132.402
8.5928	132.365
8.59947	132.328
8.60613	132.291
8.6128	132.255
8.61947	132.22
8.62613	132.185
8.6328	132.15
8.63947	132.116
8.64613	132.083
8.6528	132.05
8.65947	132.016
8.66613	131.982
8.6728	131.947
8.67947	131.909
8.68613	131.87
8.6928	131.827
8.69947	131.781
8.70613	131.73
8.7128	131.676
8.71947	131.619
8.72613	131.559
8.7328	131.499
8.73947	131.438
8.74613	131.378
8.7528	131.319
8.75947	131.263
8.76613	131.209
8.7728	131.159
8.77947	131.112
8.78613	131.069
8.7928	131.031
8.79947	130.998
8.80613	130.97
8.8128	130.949
8.81947	130.935
8.82613	130.927
8.8328	130.925
8.83947	130.93
8.84613	130.94
8.8528	130.955
8.85947	130.975
8.86613	130.998
8.8728	131.025
8.87947	131.055
8.88613	131.088
8.8928	131.125
8.89947	131.164
8.90613	131.206
8.9128	131.249
8.91947	131.294
8.92613	131.34
8.9328	131.386
8.93947	131.431
8.94613	131.474
8.9528	131.516
8.95947	131.554
8.96613	131.59
8.9728	131.621
8.97947	131.649
8.98613	131.671
8.9928	131.689
8.99947	131.7
9.00613	131.704
9.0128	131.701
9.01947	131.689
9.02613	131.669
9.0328	131.639
9.03947	131.599
9.04613	131.549
9.0528	131.488
9.05947	131.418
9.06613	131.337
9.0728	131.246
9.07947	131.147
9.08613	131.04
9.0928	130.926
9.09947	130.806
9.10613	130.682
9.1128	130.554
9.11947	130.424
9.12613	130.292
9.1328	130.159
9.13947	130.025
9.14613	129.891
9.1528	129.758
9.15947	129.626
9.16613	129.498
9.1728	129.372
9.17947	129.251
9.18613	129.135
9.1928	129.023
9.19947	128.917
9.20613	128.816
9.2128	128.719
9.21947	128.627
9.22613	128.539
9.2328	128.454
9.23947	128.373
9.24613	128.296
9.2528	128.223
9.25947	128.155
9.26613	128.09
9.2728	128.03
9.27947	127.975
9.28613	127.923
9.2928	127.876
9.29947	127.833
9.30613	127.792
9.3128	127.754
9.31947	127.717
9.32613	127.681
9.3328	127.645
9.33947	127.608
9.34613	127.571
9.3528	127.532
9.35947	127.492
9.36613	127.452
9.3728	127.41
9.37947	127.367
9.38613	127.322
9.3928	127.276
9.39947	127.228
9.40613	127.177
9.4128	127.125
9.41947	127.07
9.42613	127.014
9.4328	126.957
9.43947	126.9
9.44613	126.843
9.4528	126.788
9.45947	126.735
9.46613	126.684
9.4728	126.636
9.47947	126.591
9.48613	126.55
9.4928	126.512
9.49947	126.478
9.50613	126.448
9.5128	126.422
9.51947	126.4
9.52613	126.38
9.5328	126.363
9.53947	126.348
9.54613	126.334
9.5528	126.32
9.55947	126.308
9.56613	126.296
9.5728	126.285
9.57947	126.275
9.58613	126.266
9.5928	126.258
9.59947	126.251
9.60613	126.244
9.6128	126.237
9.61947	126.229
9.62613	126.221
9.6328	126.211
9.63947	126.2
9.64613	126.187
9.6528	126.173
9.65947	126.157
9.66613	126.139
9.6728	126.118
9.67947	126.093
9.68613	126.065
9.6928	126.032
9.69947	125.993
9.70613	125.95
9.7128	125.902
9.71947	125.848
9.72613	125.79
9.7328	125.726
9.73947	125.659
9.74613	125.587
9.7528	125.512
9.75947	125.433
9.76613	125.351
9.7728	125.266
9.77947	125.178
9.78613	125.087
9.7928	124.993
9.79947	124.898
9.80613	124.8
9.8128	124.7
9.81947	124.598
9.82613	124.494
9.8328	124.389
9.83947	124.282
9.84613	124.175
9.8528	124.066
9.85947	123.957
9.86613	123.849
9.8728	123.74
9.87947	123.634
9.88613	123.529
9.8928	123.427
9.89947	123.329
9.90613	123.236
9.9128	123.147
9.91947	123.064
9.92613	122.987
9.9328	122.916
9.93947	122.851
9.94613	122.793
9.9528	122.741
9.95947	122.695
9.96613	122.656
9.9728	122.623
9.97947	122.596
9.98613	122.576
9.9928	122.563
9.99947	122.556
10.0061	122.556
10.0128	122.563
10.0195	122.576
10.0261	122.595
10.0328	122.618
10.0395	122.645
10.0461	122.674
10.0528	122.705
10.0595	122.735
10.0661	122.763
10.0728	122.787
10.0795	122.806
10.0861	122.819
10.0928	122.824
10.0995	122.82
10.1061	122.806
10.1128	122.781
10.1195	122.745
10.1261	122.696
10.1328	122.636
10.1395	122.564
10.1461	122.48
10.1528	122.386
10.1595	122.282
10.1661	122.169
10.1728	122.05
10.1795	121.925
10.1861	121.797
10.1928	121.667
10.1995	121.537
10.2061	121.409
10.2128	121.285
10.2195	121.167
10.2261	121.055
10.2328	120.951
10.2395	120.855
10.2461	120.769
10.2528	120.693
10.2595	120.628
10.2661	120.573
10.2728	120.529
10.2795	120.496
10.2861	120.473
10.2928	120.459
10.2995	120.454
10.3061	120.457
10.3128	120.467
10.3195	120.484
10.3261	120.505
10.3328	120.53
10.3395	120.557
10.3461	120.585
10.3528	120.613
10.3595	120.639
10.3661	120.662
10.3728	120.681
10.3795	120.697
10.3861	120.708
10.3928	120.716
10.3995	120.72
10.4061	120.722
10.4128	120.722
10.4195	120.721
10.4261	120.719
10.4328	120.716
10.4395	120.712
10.4461	120.709
10.4528	120.708
10.4595	120.708
10.4661	120.71
10.4728	120.715
10.4795	120.722
10.4861	120.734
10.4928	120.748
10.4995	120.766
10.5061	120.787
10.5128	120.81
10.5195	120.836
10.5261	120.863
10.5328	120.892
10.5395	120.921
10.5461	120.95
10.5528	120.977
10.5595	121
10.5661	121.019
10.5728	121.031
10.5795	121.035
10.5861	121.031
10.5928	121.015
10.5995	120.989
10.6061	120.95
10.6128	120.899
10.6195	120.834
10.6261	120.756
10.6328	120.664
10.6395	120.558
10.6461	120.44
10.6528	120.309
10.6595	120.169
10.6661	120.021
10.6728	119.868
10.6795	119.711
10.6861	119.553
10.6928	119.395
10.6995	119.239
10.7061	119.085
10.7128	118.936
10.7195	118.792
10.7261	118.654
10.7328	118.525
10.7395	118.405
10.7461	118.294
10.7528	118.195
10.7595	118.107
10.7661	118.03
10.7728	117.965
10.7795	117.91
10.7861	117.864
10.7928	117.828
10.7995	117.799
10.8061	117.777
10.8128	117.76
10.8195	117.746
10.8261	117.734
10.8328	117.722
10.8395	117.707
10.8461	117.689
10.8528	117.666
10.8595	117.637
10.8661	117.601
10.8728	117.559
10.8795	117.509
10.8861	117.451
10.8928	117.385
10.8995	117.312
10.9061	117.23
10.9128	117.14
10.9195	117.042
10.9261	116.936
10.9328	116.823
10.9395	116.704
10.9461	116.579
10.9528	116.45
10.9595	116.318
10.9661	116.184
10.9728	116.05
10.9795	115.918
10.9861	115.789
10.9928	115.665
10.9995	115.548
11.0061	115.44
11.0128	115.341
11.0195	115.252
11.0261	115.174
11.0328	115.106
11.0395	115.049
11.0461	115.001
11.0528	114.963
11.0595	114.935
11.0661	114.914
11.0728	114.902
11.0795	114.896
11.0861	114.895
11.0928	114.899
11.0995	114.905
11.1061	114.914
11.1128	114.923
11.1195	114.933
11.1261	114.942
11.1328	114.949
11.1395	114.954
11.1461	114.957
11.1528	114.956
11.1595	114.951
11.1661	114.94
11.1728	114.925
11.1795	114.904
11.1861	114.878
11.1928	114.847
11.1995	114.814
11.2061	114.779
11.2128	114.743
11.2195	114.707
11.2261	114.673
11.2328	114.64
11.2395	114.61
11.2461	114.581
11.2528	114.554
11.2595	114.529
11.2661	114.505
11.2728	114.483
11.2795	114.463
11.2861	114.444
11.2928	114.428
11.2995	114.415
11.3061	114.404
11.3128	114.395
11.3195	114.388
11.3261	114.382
11.3328	114.376
11.3395	114.369
11.3461	114.358
11.3528	114.343
11.3595	114.322
11.3661	114.294
11.3728	114.258
11.3795	114.212
11.3861	114.157
11.3928	114.092
11.3995	114.018
11.4061	113.934
11.4128	113.841
11.4195	113.74
11.4261	113.63
11.4328	113.513
11.4395	113.389
11.4461	113.258
11.4528	113.122
11.4595	112.981
11.4661	112.837
11.4728	112.69
11.4795	112.543
11.4861	112.398
11.4928	112.257
11.4995	112.121
11.5061	111.992
11.5128	111.872
11.5195	111.761
11.5261	111.661
11.5328	111.573
11.5395	111.495
11.5461	111.429
11.5528	111.374
11.5595	111.33
11.5661	111.297
11.5728	111.272
11.5795	111.256
11.5861	111.247
11.5928	111.243
11.5995	111.242
11.6061	111.242
11.6128	111.242
11.6195	111.239
11.6261	111.233
11.6328	111.222
11.6395	111.206
11.6461	111.186
11.6528	111.16
11.6595	111.129
11.6661	111.094
11.6728	111.055
11.6795	111.014
11.6861	110.97
11.6928	110.925
11.6995	110.88
11.7061	110.836
11.7128	110.792
11.7195	110.751
11.7261	110.713
11.7328	110.677
11.7395	110.645
11.7461	110.617
11.7528	110.594
11.7595	110.575
11.7661	110.56
11.7728	110.551
11.7795	110.547
11.7861	110.547
11.7928	110.551
11.7995	110.559
11.8061	110.57
11.8128	110.584
11.8195	110.6
11.8261	110.616
11.8328	110.633
11.8395	110.649
11.8461	110.664
11.8528	110.677
11.8595	110.686
11.8661	110.693
11.8728	110.695
11.8795	110.694
11.8861	110.688
11.8928	110.679
11.8995	110.665
11.9061	110.647
11.9128	110.625
11.9195	110.598
11.9261	110.566
11.9328	110.531
11.9395	110.492
11.9461	110.45
11.9528	110.406
11.9595	110.36
11.9661	110.312
11.9728	110.264
11.9795	110.215
11.9861	110.165
11.9928	110.114
11.9995	110.061
12.0061	110.007
12.0128	109.951
12.0195	109.894
12.0261	109.835
12.0328	109.774
12.0395	109.711
12.0461	109.645
12.0528	109.575
12.0595	109.501
12.0661	109.422
12.0728	109.338
12.0795	109.249
12.0861	109.154
12.0928	109.055
12.0995	108.951
12.1061	108.845
12.1128	108.737
12.1195	108.628
12.1261	108.518
12.1328	108.41
12.1395	108.304
12.1461	108.2
12.1528	108.1
12.1595	108.004
12.1661	107.912
12.1728	107.824
12.1795	107.741
12.1861	107.665
12.1928	107.593
12.1995	107.529
12.2061	107.471
12.2128	107.419
12.2195	107.375
12.2261	107.336
12.2328	107.304
12.2395	107.277
12.2461	107.255
12.2528	107.237
12.2595	107.223
12.2661	107.213
12.2728	107.206
12.2795	107.202
12.2861	107.201
12.2928	107.201
12.2995	107.203
12.3061	107.205
12.3128	107.207
12.3195	107.208
12.3261	107.208
12.3328	107.207
12.3395	107.205
12.3461	107.202
12.3528	107.197
12.3595	107.191
12.3661	107.184
12.3728	107.175
12.3795	107.164
12.3861	107.151
12.3928	107.136
12.3995	107.12
12.4061	107.1
12.4128	107.079
12.4195	107.056
12.4261	107.03
12.4328	107.002
12.4395	106.971
12.4461	106.937
12.4528	106.9
12.4595	106.861
12.4661	106.818
12.4728	106.772
12.4795	106.722
12.4861	106.667
12.4928	106.608
12.4995	106.544
12.5061	106.474
12.5128	106.4
12.5195	106.32
12.5261	106.238
12.5328	106.153
12.5395	106.067
12.5461	105.983
12.5528	105.901
12.5595	105.823
12.5661	105.75
12.5728	105.683
12.5795	105.623
12.5861	105.572
12.5928	105.529
12.5995	105.496
12.6061	105.472
12.6128	105.458
12.6195	105.454
12.6261	105.46
12.6328	105.473
12.6395	105.495
12.6461	105.523
12.6528	105.557
12.6595	105.596
12.6661	105.639
12.6728	105.684
12.6795	105.732
12.6861	105.781
12.6928	105.829
12.6995	105.875
12.7061	105.919
12.7128	105.959
12.7195	105.994
12.7261	106.022
12.7328	106.043
12.7395	106.055
12.7461	106.057
12.7528	106.048
12.7595	106.026
12.7661	105.992
12.7728	105.944
12.7795	105.882
12.7861	105.807
12.7928	105.721
12.7995	105.624
12.8061	105.519
12.8128	105.407
12.8195	105.291
12.8261	105.174
12.8328	105.056
12.8395	104.94
12.8461	104.827
12.8528	104.719
12.8595	104.617
12.8661	104.521
12.8728	104.43
12.8795	104.345
12.8861	104.265
12.8928	104.189
12.8995	104.117
12.9061	104.048
12.9128	103.982
12.9195	103.919
12.9261	103.857
12.9328	103.796
12.9395	103.736
12.9461	103.675
12.9528	103.614
12.9595	103.551
12.9661	103.485
12.9728	103.417
12.9795	103.345
12.9861	103.271
12.9928	103.194
12.9995	103.116
13.0061	103.036
13.0128	102.956
13.0195	102.877
13.0261	102.8
13.0328	102.725
13.0395	102.654
13.0461	102.587
13.0528	102.525
13.0595	102.466
13.0661	102.412
13.0728	102.363
13.0795	102.317
13.0861	102.275
13.0928	102.236
13.0995	102.2
13.1061	102.166
13.1128	102.134
13.1195	102.102
13.1261	102.072
13.1328	102.041
13.1395	102.009
13.1461	101.975
13.1528	101.94
13.1595	101.903
13.1661	101.864
13.1728	101.822
13.1795	101.776
13.1861	101.727
13.1928	101.672
13.1995	101.611
13.2061	101.545
13.2128	101.471
13.2195	101.392
13.2261	101.306
13.2328	101.215
13.2395	101.119
13.2461	101.02
13.2528	100.919
13.2595	100.817
13.2661	100.714
13.2728	100.612
13.2795	100.511
13.2861	100.412
13.2928	100.316
13.2995	100.223
13.3061	100.133
13.3128	100.046
13.3195	99.9612
13.3261	99.8787
[truncated: 6,251 more rows]

## Sheet: des3.2.1
Time	AU
0.00343333	-13.2067
0.0101	-13.3259
0.0167667	-13.4448
0.0234333	-13.5638
0.0301	-13.6828
0.0367667	-13.802
0.0434333	-13.9216
0.0501	-14.0416
0.0567667	-14.1621
0.0634333	-14.2832
0.0701	-14.4048
0.0767667	-14.5271
0.0834333	-14.65
0.0901	-14.7734
0.0967667	-14.8972
0.103433	-15.0215
0.1101	-15.1461
0.116767	-15.271
0.123433	-15.3962
0.1301	-15.5216
0.136767	-15.6474
0.143433	-15.7733
0.1501	-15.8995
0.156767	-16.0261
0.163433	-16.1532
0.1701	-16.2809
0.176767	-16.4092
0.183433	-16.5383
0.1901	-16.668
0.196767	-16.7981
0.203433	-16.9289
0.2101	-17.0602
0.216767	-17.1919
0.223433	-17.3241
0.2301	-17.4568
0.236767	-17.59
0.243433	-17.724
0.2501	-17.8586
0.256767	-17.9939
0.263433	-18.1296
0.2701	-18.2658
0.276767	-18.402
0.283433	-18.5382
0.2901	-18.6742
0.296767	-18.8097
0.303433	-18.9447
0.3101	-19.079
0.316767	-19.2126
0.323433	-19.3453
0.3301	-19.4772
0.336767	-19.6081
0.343433	-19.738
0.3501	-19.8669
0.356767	-19.9949
0.363433	-20.1219
0.3701	-20.2481
0.376767	-20.3735
0.383433	-20.4979
0.3901	-20.6215
0.396767	-20.7441
0.403433	-20.8656
0.4101	-20.9862
0.416767	-21.1058
0.423433	-21.2245
0.4301	-21.3426
0.436767	-21.4604
0.443433	-21.578
0.4501	-21.6957
0.456767	-21.8137
0.463433	-21.9317
0.4701	-22.0498
0.476767	-22.1679
0.483433	-22.2859
0.4901	-22.4039
0.496767	-22.5217
0.503433	-22.6395
0.5101	-22.7575
0.516767	-22.8757
0.523433	-22.9943
0.5301	-23.1133
0.536767	-23.2325
0.543433	-23.3518
0.5501	-23.4709
0.556767	-23.5895
0.563433	-23.7073
0.5701	-23.8243
0.576767	-23.9402
0.583433	-24.0551
0.5901	-24.1688
0.596767	-24.2816
0.603433	-24.3933
0.6101	-24.5042
0.616767	-24.6141
0.623433	-24.7231
0.6301	-24.8311
0.636767	-24.9381
0.643433	-25.044
0.6501	-25.1486
0.656767	-25.2517
0.663433	-25.3533
0.6701	-25.4532
0.676767	-25.5513
0.683433	-25.6474
0.6901	-25.7416
0.696767	-25.8338
0.703433	-25.9241
0.7101	-26.0125
0.716767	-26.0991
0.723433	-26.1838
0.7301	-26.2669
0.736767	-26.3484
0.743433	-26.4282
0.7501	-26.5065
0.756767	-26.5833
0.763433	-26.6587
0.7701	-26.7326
0.776767	-26.8054
0.783433	-26.877
0.7901	-26.9478
0.796767	-27.0177
0.803433	-27.0868
0.8101	-27.1553
0.816767	-27.2233
0.823433	-27.2907
0.8301	-27.3573
0.836767	-27.4231
0.843433	-27.4878
0.8501	-27.5509
0.856767	-27.6122
0.863433	-27.6712
0.8701	-27.7272
0.876767	-27.7797
0.883433	-27.828
0.8901	-27.8714
0.896767	-27.909
0.903433	-27.9402
0.9101	-27.9639
0.916767	-27.9798
0.923433	-27.987
0.9301	-27.9848
0.936767	-27.9725
0.943433	-27.9494
0.9501	-27.9148
0.956767	-27.8677
0.963433	-27.8074
0.9701	-27.7331
0.976767	-27.6439
0.983433	-27.5392
0.9901	-27.4186
0.996767	-27.2817
1.00343	-27.1285
1.0101	-26.9589
1.01677	-26.773
1.02343	-26.571
1.0301	-26.3533
1.03677	-26.1201
1.04343	-25.8718
1.0501	-25.6088
1.05677	-25.3316
1.06343	-25.0408
1.0701	-24.7372
1.07677	-24.4216
1.08343	-24.0948
1.0901	-23.7576
1.09677	-23.4109
1.10343	-23.0554
1.1101	-22.6921
1.11677	-22.3217
1.12343	-21.9451
1.1301	-21.5632
1.13677	-21.177
1.14343	-20.7874
1.1501	-20.3954
1.15677	-20.0019
1.16343	-19.6078
1.1701	-19.2142
1.17677	-18.8218
1.18343	-18.4315
1.1901	-18.0442
1.19677	-17.6606
1.20343	-17.2815
1.2101	-16.9076
1.21677	-16.5392
1.22343	-16.1768
1.2301	-15.8207
1.23677	-15.4709
1.24343	-15.1275
1.2501	-14.7907
1.25677	-14.4607
1.26343	-14.1378
1.2701	-13.8223
1.27677	-13.5143
1.28343	-13.2144
1.2901	-12.9227
1.29677	-12.6393
1.30343	-12.3643
1.3101	-12.0975
1.31677	-11.8386
1.32343	-11.5873
1.3301	-11.3432
1.33677	-11.1061
1.34343	-10.8758
1.3501	-10.652
1.35677	-10.435
1.36343	-10.2251
1.3701	-10.0225
1.37677	-9.82785
1.38343	-9.64171
1.3901	-9.46432
1.39677	-9.29612
1.40343	-9.13692
1.4101	-8.98653
1.41677	-8.84444
1.42343	-8.71021
1.4301	-8.58372
1.43677	-8.46553
1.44343	-8.35735
1.4501	-8.2624
1.45677	-8.18568
1.46343	-8.13389
1.4701	-8.11446
1.47677	-8.13514
1.48343	-8.20214
1.4901	-8.3189
1.49677	-8.4846
1.50343	-8.69322
1.5101	-8.93283
1.51677	-9.18633
1.52343	-9.43244
1.5301	-9.64767
1.53677	-9.80914
1.54343	-9.89705
1.5501	-9.89711
1.55677	-9.80216
1.56343	-9.6131
1.5701	-9.33856
1.57677	-8.99351
1.58343	-8.59761
1.5901	-8.17245
1.59677	-7.73954
1.60343	-7.31808
1.6101	-6.92332
1.61677	-6.56623
1.62343	-6.25294
1.6301	-5.98532
1.63677	-5.76198
1.64343	-5.57911
1.6501	-5.43147
1.65677	-5.3134
1.66343	-5.2191
1.6701	-5.14352
1.67677	-5.08237
1.68343	-5.03212
1.6901	-4.99022
1.69677	-4.95487
1.70343	-4.92477
1.7101	-4.8992
1.71677	-4.87781
1.72343	-4.86022
1.7301	-4.84639
1.73677	-4.83596
1.74343	-4.82857
1.7501	-4.8238
1.75677	-4.82124
1.76343	-4.82047
1.7701	-4.821
1.77677	-4.82243
1.78343	-4.82434
1.7901	-4.82649
1.79677	-4.82857
1.80343	-4.83036
1.8101	-4.83173
1.81677	-4.83263
1.82343	-4.83292
1.8301	-4.83263
1.83677	-4.83191
1.84343	-4.83078
1.8501	-4.82947
1.85677	-4.82821
1.86343	-4.8272
1.8701	-4.82666
1.87677	-4.82672
1.88343	-4.82726
1.8901	-4.8278
1.89677	-4.82744
1.90343	-4.8244
1.9101	-4.81617
1.91677	-4.79966
1.92343	-4.77135
1.9301	-4.72772
1.93677	-4.66591
1.94343	-4.58425
1.9501	-4.48281
1.95677	-4.36372
1.96343	-4.23127
1.9701	-4.09174
1.97677	-3.95286
1.98343	-3.8228
1.9901	-3.70955
1.99677	-3.61967
2.00343	-3.55774
2.0101	-3.52585
2.01677	-3.52317
2.02343	-3.54654
2.0301	-3.59023
2.03677	-3.64721
2.04343	-3.70944
2.0501	-3.76898
2.05677	-3.81857
2.06343	-3.85237
2.0701	-3.86655
2.07677	-3.8594
2.08343	-3.83151
2.0901	-3.78555
2.09677	-3.72618
2.10343	-3.65913
2.1101	-3.59094
2.11677	-3.52794
2.12343	-3.47555
2.1301	-3.43686
2.13677	-3.40796
2.14343	-3.35878
2.1501	-3.18855
2.15677	-2.65986
2.16343	-1.34122
2.1701	1.39999
2.17677	6.32077
2.18343	14.1448
2.1901	25.3661
2.19677	40.0748
2.20343	57.8422
2.2101	77.6774
2.21677	98.056
2.22343	117.034
2.2301	132.455
2.23677	142.263
2.24343	144.857
2.2501	139.41
2.25677	126.037
2.26343	105.779
2.2701	80.4138
2.27677	52.1556
2.28343	23.3377
2.2901	-3.88622
2.29677	-27.786
2.30343	-47.2262
2.3101	-61.7363
2.31677	-71.4638
2.32343	-77.0224
2.3301	-79.2816
2.33677	-79.1558
2.34343	-77.4491
2.3501	-74.7753
2.35677	-71.5466
2.36343	-68.0064
2.3701	-64.2812
2.37677	-60.4308
2.38343	-56.4855
2.3901	-52.4697
2.39677	-48.4122
2.40343	-44.3501
2.4101	-40.3278
2.41677	-36.3952
2.42343	-32.604
2.4301	-29.0044
2.43677	-25.6417
2.44343	-22.5531
2.4501	-19.7661
2.45677	-17.2963
2.46343	-15.1482
2.4701	-13.3146
2.47677	-11.7792
2.48343	-10.5178
2.4901	-9.50092
2.49677	-8.69632
2.50343	-8.07112
2.5101	-7.59363
2.51677	-7.23481
2.52343	-6.96933
2.5301	-6.77586
2.53677	-6.63698
2.54343	-6.53881
2.5501	-6.47056
2.55677	-6.42395
2.56343	-6.39254
2.5701	-6.37132
2.57677	-6.35654
2.58343	-6.34503
2.5901	-6.33436
2.59677	-6.32262
2.60343	-6.30844
2.6101	-6.29061
2.61677	-6.2685
2.62343	-6.2418
2.6301	-6.21021
2.63677	-6.17379
2.64343	-6.1329
2.6501	-6.08778
2.65677	-6.03896
2.66343	-5.98699
2.6701	-5.93239
2.67677	-5.87589
2.68343	-5.81795
2.6901	-5.75912
2.69677	-5.69987
2.70343	-5.64063
2.7101	-5.58186
2.71677	-5.52398
2.72343	-5.46741
2.7301	-5.41264
2.73677	-5.36007
2.74343	-5.31018
2.7501	-5.26321
2.75677	-5.21958
2.76343	-5.17923
2.7701	-5.14233
2.77677	-5.10871
2.78343	-5.07838
2.7901	-5.05114
2.79677	-5.02682
2.80343	-5.00536
2.8101	-4.98658
2.81677	-4.97031
2.82343	-4.95631
2.8301	-4.94432
2.83677	-4.93413
2.84343	-4.92537
2.8501	-4.91774
2.85677	-4.91101
2.86343	-4.90499
2.8701	-4.89944
2.87677	-4.89432
2.88343	-4.88949
2.8901	-4.88472
2.89677	-4.87983
2.90343	-4.87459
2.9101	-4.86881
2.91677	-4.86213
2.92343	-4.85432
2.9301	-4.8452
2.93677	-4.83435
2.94343	-4.82166
2.9501	-4.80676
2.95677	-4.78929
2.96343	-4.76885
2.9701	-4.74513
2.97677	-4.71783
2.98343	-4.68683
2.9901	-4.65214
2.99677	-4.61411
3.00343	-4.57329
3.0101	-4.53031
3.01677	-4.4862
3.02343	-4.4421
3.0301	-4.39894
3.03677	-4.35781
3.04343	-4.31943
3.0501	-4.2845
3.05677	-4.25351
3.06343	-4.2268
3.0701	-4.20451
3.07677	-4.18657
3.08343	-4.17274
3.0901	-4.16291
3.09677	-4.15677
3.10343	-4.15403
3.1101	-4.15426
3.11677	-4.15719
3.12343	-4.16219
3.1301	-4.16899
3.13677	-4.17733
3.14343	-4.18681
3.1501	-4.19742
3.15677	-4.20898
3.16343	-4.22138
3.1701	-4.23461
3.17677	-4.24856
3.18343	-4.26328
3.1901	-4.27854
3.19677	-4.29434
3.20343	-4.31031
3.2101	-4.32622
3.21677	-4.3419
3.22343	-4.35728
3.2301	-4.3723
3.23677	-4.38696
3.24343	-4.40139
3.2501	-4.41563
3.25677	-4.42976
3.26343	-4.44382
3.2701	-4.45771
3.27677	-4.47154
3.28343	-4.48513
3.2901	-4.49836
3.29677	-4.51124
3.30343	-4.52369
3.3101	-4.53579
3.31677	-4.54748
3.32343	-4.55874
3.3301	-4.56941
3.33677	-4.57937
3.34343	-4.58831
3.3501	-4.59611
3.35677	-4.60261
3.36343	-4.6078
3.3701	-4.61167
3.37677	-4.61447
3.38343	-4.61632
3.3901	-4.61757
3.39677	-4.61835
3.40343	-4.61882
3.4101	-4.61906
3.41677	-4.61906
3.42343	-4.61882
3.4301	-4.61823
3.43677	-4.61733
3.44343	-4.61614
3.4501	-4.61477
3.45677	-4.61322
3.46343	-4.61167
3.4701	-4.61012
3.47677	-4.60869
3.48343	-4.60744
3.4901	-4.60649
3.49677	-4.60595
3.50343	-4.60607
3.5101	-4.6069
3.51677	-4.60875
3.52343	-4.61161
3.5301	-4.61566
3.53677	-4.62091
3.54343	-4.62729
3.5501	-4.63456
3.55677	-4.64267
3.56343	-4.65137
3.5701	-4.66067
3.57677	-4.67032
3.58343	-4.68028
3.5901	-4.69041
3.59677	-4.70054
3.60343	-4.71067
3.6101	-4.72081
3.61677	-4.73082
3.62343	-4.74072
3.6301	-4.75061
3.63677	-4.76056
3.64343	-4.77052
3.6501	-4.78071
3.65677	-4.79096
3.66343	-4.80127
3.6701	-4.81141
3.67677	-4.82118
3.68343	-4.83048
3.6901	-4.83906
3.69677	-4.84687
3.70343	-4.85384
3.7101	-4.85992
3.71677	-4.86523
3.72343	-4.86958
3.7301	-4.87304
3.73677	-4.87554
3.74343	-4.87685
3.7501	-4.87709
3.75677	-4.87608
3.76343	-4.87399
3.7701	-4.87089
3.77677	-4.86696
3.78343	-4.86243
3.7901	-4.8576
3.79677	-4.85265
3.80343	-4.84782
3.8101	-4.84318
3.81677	-4.83871
3.82343	-4.83435
3.8301	-4.83
3.83677	-4.82577
3.84343	-4.82148
3.8501	-4.81737
3.85677	-4.81343
3.86343	-4.81004
3.8701	-4.80723
3.87677	-4.80539
3.88343	-4.80467
3.8901	-4.80509
3.89677	-4.8067
3.90343	-4.80944
3.9101	-4.81302
3.91677	-4.81731
3.92343	-4.82202
3.9301	-4.82708
3.93677	-4.83233
3.94343	-4.83775
3.9501	-4.84329
3.95677	-4.84896
3.96343	-4.85474
3.9701	-4.86064
3.97677	-4.86654
3.98343	-4.87226
3.9901	-4.87775
3.99677	-4.88281
4.00343	-4.88746
4.0101	-4.89169
4.01677	-4.89557
4.02343	-4.89914
4.0301	-4.9026
4.03677	-4.90594
4.04343	-4.90922
4.0501	-4.9125
4.05677	-4.91571
4.06343	-4.91887
4.0701	-4.92179
4.07677	-4.92465
4.08343	-4.92728
4.0901	-4.92984
4.09677	-4.93228
4.10343	-4.93467
4.1101	-4.93711
4.11677	-4.9395
4.12343	-4.942
4.1301	-4.94456
4.13677	-4.94725
4.14343	-4.95005
4.1501	-4.95285
4.15677	-4.95565
4.16343	-4.95821
4.1701	-4.9603
4.17677	-4.96173
4.18343	-4.96227
4.1901	-4.96185
4.19677	-4.9603
4.20343	-4.95774
4.2101	-4.95422
4.21677	-4.95005
4.22343	-4.9454
4.2301	-4.94039
4.23677	-4.93515
4.24343	-4.92972
4.2501	-4.92406
4.25677	-4.91822
4.26343	-4.91202
4.2701	-4.90558
4.27677	-4.89879
4.28343	-4.89175
4.2901	-4.88454
4.29677	-4.87745
4.30343	-4.87059
4.3101	-4.86422
4.31677	-4.85849
4.32343	-4.85361
4.3301	-4.84973
4.33677	-4.84687
4.34343	-4.8452
4.3501	-4.84467
4.35677	-4.84514
4.36343	-4.84651
4.3701	-4.8486
4.37677	-4.85128
4.38343	-4.85432
4.3901	-4.85772
4.39677	-4.86135
4.40343	-4.86505
4.4101	-4.86881
4.41677	-4.87256
4.42343	-4.8762
4.4301	-4.87971
4.43677	-4.88311
4.44343	-4.88633
4.4501	-4.88949
4.45677	-4.89271
4.46343	-4.89616
4.4701	-4.90004
4.47677	-4.90457
4.48343	-4.90987
4.4901	-4.91607
4.49677	-4.92299
4.50343	-4.9305
4.5101	-4.93842
4.51677	-4.94641
4.52343	-4.9544
4.5301	-4.96215
4.53677	-4.9696
4.54343	-4.97681
4.5501	-4.98372
4.55677	-4.9904
4.56343	-4.99701
4.5701	-5.00357
4.57677	-5.00995
4.58343	-5.01609
4.5901	-5.02169
4.59677	-5.0267
4.60343	-5.03081
4.6101	-5.03403
4.61677	-5.03618
4.62343	-5.03731
4.6301	-5.03743
4.63677	-5.03665
4.64343	-5.0351
4.6501	-5.0329
4.65677	-5.0301
4.66343	-5.02682
4.6701	-5.023
4.67677	-5.01877
4.68343	-5.01406
4.6901	-5.009
4.69677	-5.00357
4.70343	-4.99797
4.7101	-4.99231
4.71677	-4.98664
4.72343	-4.98116
4.7301	-4.97591
4.73677	-4.97097
4.74343	-4.9662
4.7501	-4.96155
4.75677	-4.95702
4.76343	-4.95261
4.7701	-4.94832
4.77677	-4.94415
4.78343	-4.94021
4.7901	-4.93658
4.79677	-4.9333
4.80343	-4.9305
4.8101	-4.92817
4.81677	-4.92644
4.82343	-4.92531
4.8301	-4.92483
4.83677	-4.92513
4.84343	-4.9262
4.8501	-4.92811
4.85677	-4.93073
4.86343	-4.93419
4.8701	-4.93824
4.87677	-4.94277
4.88343	-4.94766
4.8901	-4.95279
4.89677	-4.95791
4.90343	-4.9631
4.9101	-4.96817
4.91677	-4.97317
4.92343	-4.97788
4.9301	-4.98229
4.93677	-4.98629
4.94343	-4.9898
4.9501	-4.99272
4.95677	-4.99523
4.96343	-4.99719
4.9701	-4.99886
4.97677	-5.00023
4.98343	-5.0016
4.9901	-5.00292
4.99677	-5.00429
5.00343	-5.00566
5.0101	-5.00691
5.01677	-5.00798
5.02343	-5.00876
5.0301	-5.00923
5.03677	-5.00923
5.04343	-5.00888
5.0501	-5.0081
5.05677	-5.00709
5.06343	-5.00578
5.0701	-5.00435
5.07677	-5.00268
5.08343	-5.00077
5.0901	-4.99868
5.09677	-4.99642
5.10343	-4.99403
5.1101	-4.99165
5.11677	-4.98927
5.12343	-4.987
5.1301	-4.98492
5.13677	-4.98307
5.14343	-4.98146
5.1501	-4.98009
5.15677	-4.9789
5.16343	-4.97776
5.1701	-4.97651
5.17677	-4.97508
5.18343	-4.97329
5.1901	-4.97115
5.19677	-4.96846
5.20343	-4.96519
5.2101	-4.96149
5.21677	-4.95732
5.22343	-4.95285
5.2301	-4.9482
5.23677	-4.94349
5.24343	-4.93884
5.2501	-4.93431
5.25677	-4.92984
5.26343	-4.92537
5.2701	-4.92072
5.27677	-4.91565
5.28343	-4.90999
5.2901	-4.90373
5.29677	-4.8967
5.30343	-4.88901
5.3101	-4.88073
5.31677	-4.87202
5.32343	-4.8632
5.3301	-4.85444
5.33677	-4.84598
5.34343	-4.83787
5.3501	-4.83018
5.35677	-4.82303
5.36343	-4.81629
5.3701	-4.81004
5.37677	-4.80419
5.38343	-4.79883
5.3901	-4.79394
5.39677	-4.78965
5.40343	-4.78607
5.4101	-4.78333
5.41677	-4.78148
5.42343	-4.78071
5.4301	-4.78101
5.43677	-4.78238
5.44343	-4.78488
5.4501	-4.78864
5.45677	-4.79358
5.46343	-4.79978
5.4701	-4.80723
5.47677	-4.81594
5.48343	-4.82589
5.4901	-4.83686
5.49677	-4.84878
5.50343	-4.86135
5.5101	-4.87429
5.51677	-4.8874
5.52343	-4.90034
5.5301	-4.91291
5.53677	-4.92507
5.54343	-4.93675
5.5501	-4.94784
5.55677	-4.95827
5.56343	-4.96805
5.5701	-4.97705
5.57677	-4.98533
5.58343	-4.99284
5.5901	-4.99958
5.59677	-5.0056
5.60343	-5.01096
5.6101	-5.01579
5.61677	-5.0202
5.62343	-5.02431
5.6301	-5.02807
5.63677	-5.03159
5.64343	-5.03469
5.6501	-5.03737
5.65677	-5.03969
5.66343	-5.0416
5.6701	-5.04315
5.67677	-5.04446
5.68343	-5.04553
5.6901	-5.04643
5.69677	-5.04738
5.70343	-5.04833
5.7101	-5.04941
5.71677	-5.05054
5.72343	-5.05173
5.7301	-5.05304
5.73677	-5.05441
5.74343	-5.0559
5.7501	-5.05751
5.75677	-5.05918
5.76343	-5.06079
5.7701	-5.06222
5.77677	-5.0633
5.78343	-5.06401
5.7901	-5.06437
5.79677	-5.06437
5.80343	-5.06413
5.8101	-5.06383
5.81677	-5.06347
5.82343	-5.06335
5.8301	-5.06347
5.83677	-5.06389
5.84343	-5.06467
5.8501	-5.06556
5.85677	-5.06657
5.86343	-5.06741
5.8701	-5.06806
5.87677	-5.06842
5.88343	-5.0683
5.8901	-5.06765
5.89677	-5.06628
5.90343	-5.06419
5.9101	-5.06127
5.91677	-5.05757
5.92343	-5.05322
5.9301	-5.04839
5.93677	-5.04321
5.94343	-5.03784
5.9501	-5.03254
5.95677	-5.02735
5.96343	-5.02247
5.9701	-5.01782
5.97677	-5.01341
5.98343	-5.00911
5.9901	-5.00476
5.99677	-5.00029
6.00343	-4.99576
6.0101	-4.99117
6.01677	-4.98664
6.02343	-4.98223
6.0301	-4.97794
6.03677	-4.97389
6.04343	-4.96989
6.0501	-4.96596
6.05677	-4.96197
6.06343	-4.95768
6.0701	-4.95297
6.07677	-4.94754
6.08343	-4.94117
6.0901	-4.93371
6.09677	-4.92507
6.10343	-4.91518
6.1101	-4.90391
6.11677	-4.89122
6.12343	-4.87703
6.1301	-4.8613
6.13677	-4.84401
6.14343	-4.82523
6.1501	-4.80497
6.15677	-4.78333
6.16343	-4.76038
6.1701	-4.73619
6.17677	-4.71091
6.18343	-4.68469
6.1901	-4.65757
6.19677	-4.62967
6.20343	-4.60112
6.2101	-4.5718
6.21677	-4.54175
6.22343	-4.511
6.2301	-4.47953
6.23677	-4.4474
6.24343	-4.41468
6.2501	-4.38136
6.25677	-4.34738
6.26343	-4.31287
6.2701	-4.27771
6.27677	-4.242
6.28343	-4.20582
6.2901	-4.16934
6.29677	-4.13263
6.30343	-4.09603
6.3101	-4.05991
6.31677	-4.02457
6.32343	-3.99035
6.3301	-3.95757
6.33677	-3.9264
6.34343	-3.89689
6.3501	-3.86912
6.35677	-3.84319
6.36343	-3.81893
6.3701	-3.79634
6.37677	-3.77524
6.38343	-3.75557
6.3901	-3.73715
6.39677	-3.71981
6.40343	-3.70342
6.4101	-3.68774
6.41677	-3.67248
6.42343	-3.6574
6.4301	-3.64232
6.43677	-3.62694
6.44343	-3.61127
6.4501	-3.59493
6.45677	-3.57795
6.46343	-3.55995
6.4701	-3.54093
6.47677	-3.52061
6.48343	-3.49903
6.4901	-3.47602
6.49677	-3.4517
6.50343	-3.42613
6.5101	-3.39943
6.51677	-3.37195
6.52343	-3.34388
6.5301	-3.31557
6.53677	-3.28726
6.54343	-3.25906
6.5501	-3.23129
6.55677	-3.20399
6.56343	-3.17734
6.5701	-3.15154
6.57677	-3.1265
6.58343	-3.10242
6.5901	-3.07924
6.59677	-3.05712
6.60343	-3.0362
6.6101	-3.01671
6.61677	-2.99895
6.62343	-2.98303
6.6301	-2.96938
6.63677	-2.95818
6.64343	-2.94954
6.6501	-2.94369
6.65677	-2.94054
6.66343	-2.94
6.6701	-2.94191
6.67677	-2.94596
6.68343	-2.95204
6.6901	-2.95997
6.69677	-2.96968
6.70343	-2.98119
6.7101	-2.9946
6.71677	-3.0098
6.72343	-3.02678
6.7301	-3.04538
6.73677	-3.06529
6.74343	-3.08627
6.7501	-3.10791
6.75677	-3.12972
6.76343	-3.15124
6.7701	-3.17198
6.77677	-3.19153
6.78343	-3.20965
6.7901	-3.22616
6.79677	-3.24094
6.80343	-3.254
6.8101	-3.26526
6.81677	-3.2748
6.82343	-3.28255
6.8301	-3.28875
6.83677	-3.29334
6.84343	-3.29643
6.8501	-3.29804
6.85677	-3.29816
6.86343	-3.29691
6.8701	-3.29441
6.87677	-3.29083
6.88343	-3.28642
6.8901	-3.28135
6.89677	-3.27581
6.90343	-3.26991
6.9101	-3.26377
6.91677	-3.25745
6.92343	-3.25102
6.9301	-3.24446
6.93677	-3.23778
6.94343	-3.23093
6.9501	-3.22396
6.95677	-3.2168
6.96343	-3.20959
6.9701	-3.20232
6.97677	-3.19511
6.98343	-3.18795
6.9901	-3.18092
6.99677	-3.17407
7.00343	-3.16745
7.0101	-3.16119
7.01677	-3.15529
7.02343	-3.14981
7.0301	-3.14468
7.03677	-3.13979
7.04343	-3.13503
7.0501	-3.13026
7.05677	-3.12543
7.06343	-3.12042
7.0701	-3.11518
7.07677	-3.10957
7.08343	-3.10361
7.0901	-3.09712
7.09677	-3.09008
7.10343	-3.08228
7.1101	-3.07351
7.11677	-3.0638
7.12343	-3.05301
7.1301	-3.04121
7.13677	-3.02845
7.14343	-3.01486
7.1501	-3.00062
7.15677	-2.98584
7.16343	-2.97052
7.1701	-2.9546
7.17677	-2.93791
7.18343	-2.92027
7.1901	-2.90143
7.19677	-2.88147
7.20343	-2.86019
7.2101	-2.83778
7.21677	-2.81429
7.22343	-2.78991
7.2301	-2.76476
7.23677	-2.73919
7.24343	-2.71326
7.2501	-2.68728
7.25677	-2.66147
7.26343	-2.63602
7.2701	-2.61116
7.27677	-2.5872
7.28343	-2.56425
7.2901	-2.54244
7.29677	-2.52169
7.30343	-2.50196
7.3101	-2.48307
7.31677	-2.46489
7.32343	-2.44743
7.3301	-2.43074
7.33677	-2.415
7.34343	-2.40034
7.3501	-2.38693
7.35677	-2.37483
7.36343	-2.36404
7.3701	-2.3542
7.37677	-2.34514
7.38343	-2.33638
7.3901	-2.32744
7.39677	-2.31802
7.40343	-2.30783
7.4101	-2.29669
7.41677	-2.28459
7.42343	-2.27153
7.4301	-2.2577
7.43677	-2.24322
7.44343	-2.22826
7.4501	-2.21294
7.45677	-2.1975
7.46343	-2.18201
7.4701	-2.16669
7.47677	-2.15161
7.48343	-2.13677
7.4901	-2.12222
7.49677	-2.10798
7.50343	-2.09391
7.5101	-2.07996
7.51677	-2.0662
7.52343	-2.05261
7.5301	-2.03913
7.53677	-2.0259
7.54343	-2.01291
7.5501	-2.00021
7.55677	-1.9877
7.56343	-1.97536
7.5701	-1.96314
7.57677	-1.95098
7.58343	-1.93888
7.5901	-1.92672
7.59677	-1.9148
7.60343	-1.90312
7.6101	-1.89191
7.61677	-1.8813
7.62343	-1.87141
7.6301	-1.86223
7.63677	-1.85376
7.64343	-1.8459
7.6501	-1.83851
7.65677	-1.83141
7.66343	-1.8245
7.6701	-1.81764
7.67677	-1.81067
7.68343	-1.80346
7.6901	-1.79613
7.69677	-1.78856
7.70343	-1.78081
7.7101	-1.77294
7.71677	-1.76501
7.72343	-1.75709
7.7301	-1.74928
7.73677	-1.74159
7.74343	-1.73414
7.7501	-1.72687
7.75677	-1.71989
7.76343	-1.71322
7.7701	-1.70684
7.77677	-1.70094
7.78343	-1.69557
7.7901	-1.6908
7.79677	-1.68669
7.80343	-1.68329
7.8101	-1.68043
7.81677	-1.67823
7.82343	-1.67644
7.8301	-1.67495
7.83677	-1.67364
7.84343	-1.67227
7.8501	-1.67078
7.85677	-1.66899
7.86343	-1.66672
7.8701	-1.66392
7.87677	-1.66053
7.88343	-1.65641
7.8901	-1.6517
7.89677	-1.6464
7.90343	-1.64062
7.9101	-1.63454
7.91677	-1.62828
7.92343	-1.62202
7.9301	-1.61576
7.93677	-1.60956
7.94343	-1.60342
7.9501	-1.59723
7.95677	-1.59103
7.96343	-1.58495
7.9701	-1.57905
7.97677	-1.57344
7.98343	-1.56826
7.9901	-1.56361
7.99677	-1.55962
8.00343	-1.5564
8.0101	-1.55401
8.01677	-1.55246
8.02343	-1.55187
8.0301	-1.55234
8.03677	-1.55401
8.04343	-1.55693
8.0501	-1.56134
8.05677	-1.56718
8.06343	-1.57434
8.0701	-1.5828
8.07677	-1.59228
8.08343	-1.60253
8.0901	-1.61326
8.09677	-1.62423
8.10343	-1.63525
8.1101	-1.64598
8.11677	-1.65635
8.12343	-1.66607
8.1301	-1.67489
8.13677	-1.6827
8.14343	-1.68931
8.1501	-1.69474
8.15677	-1.69903
8.16343	-1.70219
8.1701	-1.70445
8.17677	-1.706
8.18343	-1.70696
8.1901	-1.70738
8.19677	-1.70732
8.20343	-1.70654
8.2101	-1.70493
8.21677	-1.70231
8.22343	-1.69855
8.2301	-1.69349
8.23677	-1.68717
8.24343	-1.6796
8.2501	-1.67084
8.25677	-1.66106
8.26343	-1.65033
8.2701	-1.63877
8.27677	-1.62643
8.28343	-1.61344
8.2901	-1.59985
8.29677	-1.58596
8.30343	-1.57189
8.3101	-1.55783
8.31677	-1.54394
8.32343	-1.53023
8.3301	-1.5167
8.33677	-1.50335
8.34343	-1.49035
8.3501	-1.47772
8.35677	-1.4655
8.36343	-1.454
8.3701	-1.44327
8.37677	-1.43349
8.38343	-1.42497
8.3901	-1.4177
8.39677	-1.41174
8.40343	-1.40691
8.4101	-1.40321
8.41677	-1.40041
8.42343	-1.39838
8.4301	-1.39707
8.43677	-1.39648
8.44343	-1.3966
8.4501	-1.39749
8.45677	-1.39916
8.46343	-1.4016
8.4701	-1.40476
8.47677	-1.40852
8.48343	-1.41275
8.4901	-1.41722
8.49677	-1.42193
8.50343	-1.4267
8.5101	-1.43141
8.51677	-1.436
8.52343	-1.44058
8.5301	-1.44506
8.53677	-1.44958
8.54343	-1.45423
8.5501	-1.459
8.55677	-1.46389
8.56343	-1.46884
8.5701	-1.4739
8.57677	-1.47891
8.58343	-1.4838
8.5901	-1.48845
8.59677	-1.49286
8.60343	-1.49697
8.6101	-1.50067
8.61677	-1.50394
8.62343	-1.50681
8.6301	-1.50925
8.63677	-1.51122
8.64343	-1.51277
8.6501	-1.51384
8.65677	-1.51449
8.66343	-1.51461
8.6701	-1.51438
8.67677	-1.51372
8.68343	-1.51271
8.6901	-1.51134
8.69677	-1.50955
8.70343	-1.50722
8.7101	-1.50436
8.71677	-1.50084
8.72343	-1.49667
8.7301	-1.49196
8.73677	-1.48684
8.74343	-1.48147
8.7501	-1.47605
8.75677	-1.47074
8.76343	-1.4658
8.7701	-1.46133
8.77677	-1.45745
8.78343	-1.45417
8.7901	-1.45173
8.79677	-1.45006
8.80343	-1.44947
8.8101	-1.45
8.81677	-1.45173
8.82343	-1.45471
8.8301	-1.459
8.83677	-1.46455
8.84343	-1.47128
8.8501	-1.47921
8.85677	-1.48815
8.86343	-1.49804
8.8701	-1.50889
8.87677	-1.52057
8.88343	-1.53297
8.8901	-1.54608
8.89677	-1.5595
8.90343	-1.57303
8.9101	-1.58644
8.91677	-1.59949
8.92343	-1.61213
8.9301	-1.62441
8.93677	-1.63621
8.94343	-1.64771
8.9501	-1.65892
8.95677	-1.66982
8.96343	-1.68043
8.9701	-1.69057
8.97677	-1.7001
8.98343	-1.70887
8.9901	-1.71673
8.99677	-1.72365
9.00343	-1.72967
9.0101	-1.73485
9.01677	-1.73926
9.02343	-1.74308
9.0301	-1.74624
9.03677	-1.74868
9.04343	-1.75035
9.0501	-1.75107
9.05677	-1.75071
9.06343	-1.74916
9.0701	-1.74624
9.07677	-1.74183
9.08343	-1.73581
9.0901	-1.72818
9.09677	-1.719
9.10343	-1.70827
9.1101	-1.69611
9.11677	-1.68282
9.12343	-1.66857
9.1301	-1.65367
9.13677	-1.63829
9.14343	-1.6228
9.1501	-1.6073
9.15677	-1.59192
9.16343	-1.57672
9.1701	-1.56164
9.17677	-1.54674
9.18343	-1.53196
9.1901	-1.51742
9.19677	-1.50317
9.20343	-1.48934
9.2101	-1.47599
9.21677	-1.46341
9.22343	-1.45161
9.2301	-1.44082
9.23677	-1.43117
9.24343	-1.42282
9.2501	-1.41591
9.25677	-1.41054
9.26343	-1.40685
9.2701	-1.40488
9.27677	-1.40452
9.28343	-1.40572
9.2901	-1.40822
9.29677	-1.41186
9.30343	-1.41627
9.3101	-1.42133
9.31677	-1.42676
9.32343	-1.43236
9.3301	-1.43808
9.33677	-1.44368
9.34343	-1.44917
9.3501	-1.45429
9.35677	-1.45906
9.36343	-1.46329
9.3701	-1.46687
9.37677	-1.46967
9.38343	-1.4717
9.3901	-1.47277
9.39677	-1.47295
9.40343	-1.472
9.4101	-1.46985
9.41677	-1.46633
9.42343	-1.46127
9.4301	-1.45465
9.43677	-1.44643
9.44343	-1.43659
9.4501	-1.42509
9.45677	-1.41197
9.46343	-1.39731
9.4701	-1.38128
9.47677	-1.36399
9.48343	-1.34575
9.4901	-1.32668
9.49677	-1.30695
9.50343	-1.28692
9.5101	-1.26678
9.51677	-1.24687
9.52343	-1.22744
9.5301	-1.20866
9.53677	-1.1906
9.54343	-1.17344
9.5501	-1.15716
9.55677	-1.14202
9.56343	-1.12796
9.5701	-1.11514
9.57677	-1.10352
9.58343	-1.09309
9.5901	-1.08367
9.59677	-1.07503
9.60343	-1.0668
9.6101	-1.05876
9.61677	-1.05053
9.62343	-1.04189
9.6301	-1.03271
9.63677	-1.02288
9.64343	-1.01256
9.6501	-1.00178
9.65677	-0.99051
9.66343	-0.978947
9.6701	-0.966966
9.67677	-0.95439
9.68343	-0.941157
9.6901	-0.927031
9.69677	-0.911951
9.70343	-0.895917
9.7101	-0.87899
9.71677	-0.861287
9.72343	-0.843048
9.7301	-0.824273
9.73677	-0.805318
9.74343	-0.786364
9.7501	-0.767708
9.75677	-0.749707
9.76343	-0.732541
9.7701	-0.716507
9.77677	-0.701785
9.78343	-0.688434
9.7901	-0.676453
9.79677	-0.665665
9.80343	-0.656009
9.8101	-0.647187
9.81677	-0.639021
9.82343	-0.631392
9.8301	-0.624299
9.83677	-0.617743
9.84343	-0.611782
9.8501	-0.606537
9.85677	-0.601947
9.86343	-0.597894
9.8701	-0.594258
9.87677	-0.59092
9.88343	-0.587583
9.8901	-0.584185
9.89677	-0.580609
9.90343	-0.576794
9.9101	-0.57292
9.91677	-0.569105
9.92343	-0.56541
9.9301	-0.562012
9.93677	-0.558913
9.94343	-0.55635
9.9501	-0.554323
9.95677	-0.552952
9.96343	-0.552356
9.9701	-0.552475
9.97677	-0.55331
9.98343	-0.5548
9.9901	-0.556886
9.99677	-0.55927
10.0034	-0.561714
10.0101	-0.563979
10.0168	-0.565827
10.0234	-0.5669
10.0301	-0.567138
10.0368	-0.566423
10.0434	-0.564694
10.0501	-0.562131
10.0568	-0.558734
10.0634	-0.55474
10.0701	-0.55033
10.0768	-0.545502
10.0834	-0.540495
10.0901	-0.535429
10.0968	-0.530422
10.1034	-0.525475
10.1101	-0.520706
10.1168	-0.516057
10.1234	-0.511527
10.1301	-0.507176
10.1368	-0.503063
10.1434	-0.499308
10.1501	-0.495911
10.1568	-0.49305
10.1634	-0.490785
10.1701	-0.489235
10.1768	-0.488341
10.1834	-0.488162
10.1901	-0.488579
10.1968	-0.489533
10.2034	-0.490844
10.2101	-0.492394
10.2168	-0.494182
10.2234	-0.49603
10.2301	-0.497818
10.2368	-0.499487
10.2434	-0.500858
10.2501	-0.501931
10.2568	-0.502706
10.2634	-0.503182
10.2701	-0.503361
10.2768	-0.503361
10.2834	-0.503182
10.2901	-0.502884
10.2968	-0.502348
10.3034	-0.501454
10.3101	-0.500023
10.3168	-0.497937
10.3234	-0.495017
10.3301	-0.491142
10.3368	-0.486434
10.3434	-0.480831
10.3501	-0.474513
10.3568	-0.467658
10.3634	-0.460267
10.3701	-0.452459
10.3768	-0.444233
10.3834	-0.435472
10.3901	-0.426173
10.3968	-0.416219
10.4034	-0.405669
10.4101	-0.394583
10.4168	-0.38296
10.4234	-0.37092
10.4301	-0.358582
10.4368	-0.346065
10.4434	-0.333548
10.4501	-0.32109
10.4568	-0.30899
10.4634	-0.297427
10.4701	-0.286758
10.4768	-0.277102
10.4834	-0.268757
10.4901	-0.261843
10.4968	-0.256419
10.5034	-0.252247
10.5101	-0.249267
10.5168	-0.2473
10.5234	-0.246167
10.5301	-0.24575
10.5368	-0.246048
10.5434	-0.247121
10.5501	-0.249088
10.5568	-0.252068
10.5634	-0.256062
10.5701	-0.261128
10.5768	-0.267386
10.5834	-0.274599
10.5901	-0.282824
10.5968	-0.291884
10.6034	-0.3016
10.6101	-0.311971
10.6168	-0.322878
10.6234	-0.334203
10.6301	-0.345826
10.6368	-0.357568
10.6434	-0.369191
10.6501	-0.380516
10.6568	-0.391483
10.6634	-0.401974
10.6701	-0.411928
10.6768	-0.421166
10.6834	-0.429749
10.6901	-0.437498
10.6968	-0.444412
10.7034	-0.450432
10.7101	-0.455499
10.7168	-0.459611
10.7234	-0.46277
10.7301	-0.465035
10.7368	-0.466645
10.7434	-0.467658
10.7501	-0.468314
10.7568	-0.468671
10.7634	-0.46885
10.7701	-0.469029
10.7768	-0.469208
10.7834	-0.469625
10.7901	-0.470221
10.7968	-0.471175
10.8034	-0.472367
10.8101	-0.473917
10.8168	-0.475824
10.8234	-0.47797
10.8301	-0.480294
10.8368	-0.482559
10.8434	-0.484765
10.8501	-0.486791
10.8568	-0.48852
10.8634	-0.49001
10.8701	-0.491202
10.8768	-0.492096
10.8834	-0.492573
10.8901	-0.492573
10.8968	-0.491917
10.9034	-0.490546
10.9101	-0.488281
10.9168	-0.485182
10.9234	-0.481069
10.9301	-0.476122
10.9368	-0.470281
10.9434	-0.463784
10.9501	-0.45675
10.9568	-0.449359
10.9634	-0.441849
10.9701	-0.434279
10.9768	-0.426829
10.9834	-0.419557
10.9901	-0.412583
10.9968	-0.405967
11.0034	-0.399709
11.0101	-0.393808
11.0168	-0.388384
11.0234	-0.383496
11.0301	-0.379026
11.0368	-0.375092
11.0434	-0.371695
11.0501	-0.368774
11.0568	-0.366211
11.0634	-0.363946
11.0701	-0.361741
11.0768	-0.359297
11.0834	-0.356376
11.0901	-0.352979
11.0968	-0.348926
11.1034	-0.344217
11.1101	-0.339031
11.1168	-0.333428
11.1234	-0.327468
11.1301	-0.321269
11.1368	-0.314832
11.1434	-0.308216
11.1501	-0.301301
11.1568	-0.29403
11.1634	-0.286281
11.1701	-0.278175
11.1768	-0.269711
11.1834	-0.260949
11.1901	-0.252068
11.1968	-0.243068
11.2034	-0.233889
11.2101	-0.22465
11.2168	-0.215292
11.2234	-0.205815
11.2301	-0.196278
11.2368	-0.186682
11.2434	-0.177205
11.2501	-0.167787
11.2568	-0.158548
11.2634	-0.149608
11.2701	-0.141025
11.2768	-0.13268
11.2834	-0.124574
11.2901	-0.116706
11.2968	-0.108957
11.3034	-0.101388
11.3101	-0.0939965
11.3168	-0.0867248
11.3234	-0.079453
11.3301	-0.072062
11.3368	-0.0644326
11.3434	-0.0564456
11.3501	-0.0481009
11.3568	-0.0393391
11.3634	-0.0302792
11.3701	-0.0210404
11.3768	-0.0118613
11.3834	-0.00292063
11.3901	0.00554323
11.3968	0.013411
11.4034	0.0206232
11.4101	0.0271201
11.4168	0.0329018
11.4234	0.0379086
11.4301	0.0422001
11.4368	0.0457168
11.4434	0.0485778
11.4501	0.0507236
11.4568	0.0521541
11.4634	0.0528693
11.4701	0.0528693
11.4768	0.0522733
11.4834	0.0511408
11.4901	0.0494719
11.4968	0.0473261
11.5034	0.0448227
11.5101	0.0419617
11.5168	0.039041
11.5234	0.0362992
11.5301	0.0340343
11.5368	0.0324249
11.5434	0.0317097
11.5501	0.0320077
11.5568	0.0334382
11.5634	0.0360012
11.5701	0.0396371
11.5768	0.0442863
11.5834	0.0498295
11.5901	0.0561476
11.5968	0.0633001
11.6034	0.0712872
11.6101	0.0801086
11.6168	0.0898242
11.6234	0.100315
11.6301	0.111699
11.6368	0.123799
11.6434	0.136673
11.6501	0.150204
11.6568	0.164211
11.6634	0.178576
11.6701	0.193238
11.6768	0.207961
11.6834	0.222683
11.6901	0.237226
11.6968	0.251591
11.7034	0.265658
11.7101	0.279546
11.7168	0.293314
11.7234	0.307083
11.7301	0.32115
11.7368	0.335574
11.7434	0.350654
11.7501	0.36639
11.7568	0.3829
11.7634	0.400245
11.7701	0.418365
11.7768	0.4372
11.7834	0.456631
11.7901	0.47648
11.7968	0.496507
11.8034	0.516474
11.8101	0.536144
11.8168	0.555277
11.8234	0.573695
11.8301	0.591218
11.8368	0.607729
11.8434	0.623047
11.8501	0.637114
11.8568	0.64975
11.8634	0.660896
11.8701	0.670433
11.8768	0.678182
11.8834	0.684083
11.8901	0.688136
11.8968	0.690341
11.9034	0.690937
11.9101	0.689983
11.9168	0.687718
11.9234	0.684381
11.9301	0.680089
11.9368	0.675023
11.9434	0.669241
11.9501	0.662863
11.9568	0.656068
11.9634	0.649035
11.9701	0.642002
11.9768	0.635386
11.9834	0.629365
11.9901	0.624239
11.9968	0.620186
12.0034	0.617325
12.0101	0.615656
12.0168	0.61512
12.0234	0.615776
12.0301	0.617385
12.0368	0.619948
12.0434	0.623345
12.0501	0.627637
12.0568	0.632763
12.0634	0.638783
12.0701	0.645757
12.0768	0.653505
12.0834	0.662148
12.0901	0.671625
12.0968	0.681996
12.1034	0.693321
12.1101	0.7056
12.1168	0.718594
12.1234	0.732183
12.1301	0.746131
12.1368	0.760198
12.1434	0.774145
12.1501	0.787795
12.1568	0.800967
12.1634	0.813663
12.1701	0.825763
12.1768	0.837445
12.1834	0.848711
12.1901	0.859737
12.1968	0.870407
12.2034	0.880718
12.2101	0.890553
12.2168	0.899911
12.2234	0.908732
12.2301	0.917017
12.2368	0.924706
12.2434	0.931978
12.2501	0.938714
12.2568	0.944972
12.2634	0.950634
12.2701	0.95576
12.2768	0.96029
12.2834	0.964046
12.2901	0.967026
12.2968	0.969172
12.3034	0.970364
12.3101	0.970602
12.3168	0.969946
12.3234	0.968218
12.3301	0.965536
12.3368	0.96184
12.3434	0.957251
12.3501	0.951946
12.3568	0.946164
12.3634	0.940204
12.3701	0.934243
12.3768	0.928462
12.3834	0.923097
12.3901	0.91815
12.3968	0.91356
12.4034	0.909209
12.4101	0.904858
12.4168	0.900328
12.4234	0.895441
12.4301	0.889957
12.4368	0.883877
12.4434	0.877082
12.4501	0.869572
12.4568	0.861287
12.4634	0.852168
12.4701	0.842392
12.4768	0.831962
12.4834	0.821054
12.4901	0.809669
12.4968	0.798047
12.5034	0.786126
12.5101	0.774145
12.5168	0.762045
12.5234	0.749946
12.5301	0.738025
12.5368	0.726283
12.5434	0.714958
12.5501	0.704169
12.5568	0.694215
12.5634	0.685334
12.5701	0.677884
12.5768	0.672102
12.5834	0.668168
12.5901	0.666261
12.5968	0.66632
12.6034	0.668526
12.6101	0.672817
12.6168	0.679195
12.6234	0.68748
12.6301	0.697613
12.6368	0.709414
12.6434	0.722706
12.6501	0.737309
12.6568	0.753164
12.6634	0.770092
12.6701	0.787914
12.6768	0.80651
12.6834	0.825703
12.6901	0.845194
12.6968	0.864863
12.7034	0.884354
12.7101	0.903368
12.7168	0.921667
12.7234	0.938892
12.7301	0.954866
12.7368	0.969589
12.7434	0.982881
12.7501	0.994802
12.7568	1.00535
12.7634	1.01459
12.7701	1.02252
12.7768	1.02931
12.7834	1.03498
12.7901	1.03974
12.7968	1.0438
12.8034	1.04743
12.8101	1.05083
12.8168	1.05435
12.8234	1.0581
12.8301	1.06221
12.8368	1.06668
12.8434	1.07151
12.8501	1.07664
12.8568	1.082
12.8634	1.08761
12.8701	1.09333
12.8768	1.09911
12.8834	1.10495
12.8901	1.11073
12.8968	1.11645
12.9034	1.12188
12.9101	1.12695
12.9168	1.13153
12.9234	1.13565
12.9301	1.13922
12.9368	1.14238
12.9434	1.14524
12.9501	1.14793
12.9568	1.15043
12.9634	1.15275
12.9701	1.15484
12.9768	1.15663
12.9834	1.15806
12.9901	1.15907
12.9968	1.15973
13.0034	1.16003
13.0101	1.16003
13.0168	1.15979
13.0234	1.15943
13.0301	1.15901
13.0368	1.1586
13.0434	1.1583
13.0501	1.15818
13.0568	1.15848
13.0634	1.15913
13.0701	1.16044
13.0768	1.16241
13.0834	1.16503
13.0901	1.16843
13.0968	1.17242
13.1034	1.17701
13.1101	1.18202
13.1168	1.18738
13.1234	1.19293
13.1301	1.19877
13.1368	1.20479
13.1434	1.21111
13.1501	1.21754
13.1568	1.22404
13.1634	1.23048
13.1701	1.23662
13.1768	1.24246
13.1834	1.24776
13.1901	1.25259
13.1968	1.25694
13.2034	1.2607
13.2101	1.26386
13.2168	1.26642
13.2234	1.26839
13.2301	1.2697
13.2368	1.27029
13.2434	1.27035
13.2501	1.26988
13.2568	1.2691
13.2634	1.26833
13.2701	1.26779
13.2768	1.26773
13.2834	1.26815
13.2901	1.26928
13.2968	1.27101
13.3034	1.27327
13.3101	1.27608
13.3168	1.27935
13.3234	1.28323
[truncated: 6,251 more rows]

## Sheet: des3.3.0
Time	AU
0.00655	-10.1276
0.0132167	-10.1953
0.0198833	-10.2632
0.02655	-10.3316
0.0332167	-10.4005
0.0398833	-10.4703
0.04655	-10.5407
0.0532167	-10.6118
0.0598833	-10.6837
0.06655	-10.756
0.0732167	-10.8289
0.0798833	-10.9022
0.08655	-10.9758
0.0932167	-11.0499
0.0998833	-11.1244
0.10655	-11.1992
0.113217	-11.2743
0.119883	-11.3496
0.12655	-11.4253
0.133217	-11.5014
0.139883	-11.5781
0.14655	-11.6553
0.153217	-11.7334
0.159883	-11.8122
0.16655	-11.8918
0.173217	-11.9721
0.179883	-12.053
0.18655	-12.1344
0.193217	-12.216
0.199883	-12.2978
0.20655	-12.3796
0.213217	-12.4615
0.219883	-12.5435
0.22655	-12.6253
0.233217	-12.7068
0.239883	-12.7878
0.24655	-12.8681
0.253217	-12.9475
0.259883	-13.0258
0.26655	-13.1029
0.273217	-13.1789
0.279883	-13.2537
0.28655	-13.3275
0.293217	-13.4005
0.299883	-13.4728
0.30655	-13.5445
0.313217	-13.6158
0.319883	-13.6867
0.32655	-13.7573
0.333217	-13.8277
0.339883	-13.898
0.34655	-13.9683
0.353217	-14.0386
0.359883	-14.1089
0.36655	-14.1792
0.373217	-14.2496
0.379883	-14.3198
0.38655	-14.3901
0.393217	-14.4601
0.399883	-14.5299
0.40655	-14.5994
0.413217	-14.6686
0.419883	-14.7372
0.42655	-14.8053
0.433217	-14.8727
0.439883	-14.939
0.44655	-15.0044
0.453217	-15.0686
0.459883	-15.1318
0.46655	-15.1939
0.473217	-15.255
0.479883	-15.3151
0.48655	-15.3743
0.493217	-15.4327
0.499883	-15.49
0.50655	-15.5464
0.513217	-15.6016
0.519883	-15.6557
0.52655	-15.7084
0.533217	-15.7598
0.539883	-15.8098
0.54655	-15.8582
0.553217	-15.9052
0.559883	-15.9506
0.56655	-15.9944
0.573217	-16.0367
0.579883	-16.0776
0.58655	-16.117
0.593217	-16.155
0.599883	-16.1917
0.60655	-16.2271
0.613217	-16.2613
0.619883	-16.2944
0.62655	-16.3262
0.633217	-16.3568
0.639883	-16.3862
0.64655	-16.4145
0.653217	-16.4416
0.659883	-16.4677
0.66655	-16.4927
0.673217	-16.5167
0.679883	-16.5398
0.68655	-16.5616
0.693217	-16.5821
0.699883	-16.6011
0.70655	-16.6183
0.713217	-16.6333
0.719883	-16.6458
0.72655	-16.6556
0.733217	-16.662
0.739883	-16.6646
0.74655	-16.6627
0.753217	-16.6556
0.759883	-16.6426
0.76655	-16.6229
0.773217	-16.5956
0.779883	-16.5599
0.78655	-16.515
0.793217	-16.4601
0.799883	-16.3944
0.80655	-16.3174
0.813217	-16.2283
0.819883	-16.1268
0.82655	-16.0123
0.833217	-15.8844
0.839883	-15.743
0.84655	-15.5878
0.853217	-15.4188
0.859883	-15.2361
0.86655	-15.0395
0.873217	-14.8293
0.879883	-14.6057
0.88655	-14.3689
0.893217	-14.1192
0.899883	-13.8572
0.90655	-13.5834
0.913217	-13.2985
0.919883	-13.0032
0.92655	-12.6984
0.933217	-12.3848
0.939883	-12.0632
0.94655	-11.7344
0.953217	-11.3992
0.959883	-11.0583
0.96655	-10.7126
0.973217	-10.3628
0.979883	-10.0097
0.98655	-9.65393
0.993217	-9.29612
0.999883	-8.937
1.00655	-8.57705
1.01322	-8.21692
1.01988	-7.85702
1.02655	-7.49803
1.03322	-7.14034
1.03988	-6.7845
1.04655	-6.43104
1.05322	-6.08039
1.05988	-5.73301
1.06655	-5.38939
1.07322	-5.05
1.07988	-4.71556
1.08655	-4.38684
1.09322	-4.06468
1.09988	-3.74997
1.10655	-3.44348
1.11322	-3.14593
1.11988	-2.85769
1.12655	-2.57885
1.13322	-2.30944
1.13988	-2.04945
1.14655	-1.7994
1.15322	-1.56087
1.15988	-1.33693
1.16655	-1.13308
1.17322	-0.957072
1.17988	-0.818849
1.18655	-0.729919
1.19322	-0.701785
1.19988	-0.744164
1.20655	-0.862718
1.21322	-1.05721
1.21988	-1.31953
1.22655	-1.63305
1.23322	-1.97309
1.23988	-2.30813
1.24655	-2.60293
1.25322	-2.82192
1.25988	-2.93326
1.26655	-2.9127
1.27322	-2.74622
1.27988	-2.43181
1.28655	-1.97947
1.29322	-1.40971
1.29988	-0.751197
1.30655	-0.0371337
1.31322	0.698268
1.31988	1.4233
1.32655	2.11108
1.33322	2.7414
1.33988	3.30132
1.34655	3.78472
1.35322	4.19128
1.35988	4.52536
1.36655	4.79418
1.37322	5.00661
1.37988	5.17201
1.38655	5.29939
1.39322	5.39696
1.39988	5.47183
1.40655	5.52976
1.41322	5.57542
1.41988	5.61237
1.42655	5.64325
1.43322	5.66995
1.43988	5.69379
1.44655	5.71573
1.45322	5.73635
1.45988	5.75614
1.46655	5.77521
1.47322	5.79381
1.47988	5.81199
1.48655	5.82969
1.49322	5.84686
1.49988	5.86343
1.50655	5.87922
1.51322	5.89406
1.51988	5.90795
1.52655	5.92071
1.53322	5.93227
1.53988	5.94264
1.54655	5.95164
1.55322	5.95933
1.55988	5.96559
1.56655	5.97042
1.57322	5.97399
1.57988	5.97626
1.58655	5.97751
1.59322	5.97781
1.59988	5.97727
1.60655	5.97602
1.61322	5.97411
1.61988	5.97161
1.62655	5.96851
1.63322	5.96476
1.63988	5.96046
1.64655	5.95552
1.65322	5.95003
1.65988	5.94389
1.66655	5.9371
1.67322	5.92977
1.67988	5.92184
1.68655	5.9135
1.69322	5.90473
1.69988	5.89573
1.70655	5.88673
1.71322	5.87785
1.71988	5.86945
1.72655	5.86176
1.73322	5.85502
1.73988	5.84942
1.74655	5.84507
1.75322	5.84227
1.75988	5.8412
1.76655	5.84185
1.77322	5.84453
1.77988	5.84906
1.78655	5.85556
1.79322	5.86373
1.79988	5.87338
1.80655	5.88423
1.81322	5.89591
1.81988	5.90807
1.82655	5.92035
1.83322	5.93251
1.83988	5.94437
1.84655	5.95576
1.85322	5.96666
1.85988	5.97733
1.86655	5.98931
1.87322	6.00624
1.87988	6.03634
1.88655	6.09505
1.89322	6.208
1.89988	6.41251
1.90655	6.75768
1.91322	7.30073
1.91988	8.10146
1.92655	9.215
1.93322	10.6852
1.93988	12.5408
1.94655	14.7937
1.95322	17.4414
1.95988	20.471
1.96655	23.8638
1.97322	27.5985
1.97988	31.6517
1.98655	35.9937
1.99322	40.5799
1.99988	45.3401
2.00655	50.1676
2.01322	54.9116
2.01988	59.3779
2.02655	63.3386
2.03322	66.5528
2.03988	68.7951
2.04655	69.8869
2.05322	69.7237
2.05988	68.294
2.06655	65.6834
2.07322	62.0673
2.07988	57.6892
2.08655	52.8326
2.09322	47.7869
2.09988	42.816
2.10655	38.1337
2.11322	33.8907
2.11988	30.1782
2.12655	27.0472
2.13322	24.5425
2.13988	22.7467
2.14655	21.8223
2.15322	22.0388
2.15988	23.7697
2.16655	27.4482
2.17322	33.48
2.17988	42.1246
2.18655	53.3703
2.19322	66.8324
2.19988	81.7049
2.20655	96.7857
2.21322	110.581
2.21988	121.476
2.22655	127.955
2.23322	128.83
2.23988	123.44
2.24655	111.787
2.25322	94.5601
2.25988	73.0563
2.26655	48.9868
2.27322	24.2292
2.27988	0.568092
2.28655	-20.5231
2.29322	-38.0261
2.29988	-51.4355
2.30655	-60.7365
2.31322	-66.3158
2.31988	-68.8276
2.32655	-69.0422
2.33322	-67.7054
2.33988	-65.4376
2.34655	-62.6847
2.35322	-59.7196
2.35988	-56.6774
2.36655	-53.6025
2.37322	-50.4913
2.37988	-47.3227
2.38655	-44.076
2.39322	-40.7405
2.39988	-37.3192
2.40655	-33.829
2.41322	-30.2996
2.41988	-26.7702
2.42655	-23.2863
2.43322	-19.8962
2.43988	-16.6475
2.44655	-13.5837
2.45322	-10.742
2.45988	-8.15105
2.46655	-5.82969
2.47322	-3.78656
2.47988	-2.02066
2.48655	-0.522018
2.49322	0.726342
2.49988	1.74677
2.50655	2.56491
2.51322	3.20792
2.51988	3.70252
2.52655	4.07422
2.53322	4.34613
2.53988	4.5386
2.54655	4.66913
2.55322	4.75252
2.55988	4.80115
2.56655	4.82512
2.57322	4.83286
2.57988	4.83125
2.58655	4.82607
2.59322	4.8219
2.59988	4.82261
2.60655	4.83102
2.61322	4.8492
2.61988	4.87858
2.62655	4.91983
2.63322	4.97282
2.63988	5.03701
2.64655	5.1114
2.65322	5.19449
2.65988	5.28473
2.66655	5.38033
2.67322	5.47951
2.67988	5.58037
2.68655	5.68104
2.69322	5.77974
2.69988	5.87475
2.70655	5.96428
2.71322	6.04683
2.71988	6.1211
2.72655	6.18607
2.73322	6.24096
2.73988	6.28549
2.74655	6.31958
2.75322	6.34366
2.75988	6.35839
2.76655	6.3647
2.77322	6.36375
2.77988	6.35684
2.78655	6.34551
2.79322	6.33103
2.79988	6.31481
2.80655	6.29807
2.81322	6.28185
2.81988	6.26689
2.82655	6.25384
2.83322	6.24293
2.83988	6.23417
2.84655	6.22761
2.85322	6.22296
2.85988	6.22004
2.86655	6.21861
2.87322	6.21843
2.87988	6.21921
2.88655	6.22088
2.89322	6.22326
2.89988	6.22636
2.90655	6.23041
2.91322	6.23566
2.91988	6.24257
2.92655	6.25187
2.93322	6.26445
2.93988	6.28138
2.94655	6.30385
2.95322	6.33323
2.95988	6.3709
2.96655	6.41823
2.97322	6.47658
2.97988	6.5468
2.98655	6.62959
2.99322	6.72501
2.99988	6.83242
3.00655	6.95056
3.01322	7.07728
3.01988	7.20978
3.02655	7.34466
3.03322	7.47842
3.03988	7.6071
3.04655	7.72727
3.05322	7.83575
3.05988	7.93004
3.06655	8.0083
3.07322	8.06957
3.07988	8.1135
3.08655	8.14044
3.09322	8.15141
3.09988	8.14778
3.10655	8.13109
3.11322	8.10319
3.11988	8.06588
3.12655	8.02082
3.13322	7.96968
3.13988	7.91383
3.14655	7.85452
3.15322	7.79289
3.15988	7.72983
3.16655	7.66617
3.17322	7.60257
3.17988	7.53981
3.18655	7.47824
3.19322	7.41833
3.19988	7.36052
3.20655	7.30485
3.21322	7.2515
3.21988	7.20054
3.22655	7.15202
3.23322	7.10583
3.23988	7.06202
3.24655	7.02059
3.25322	6.98143
3.25988	6.94454
3.26655	6.90991
3.27322	6.87736
3.27988	6.84679
3.28655	6.81818
3.29322	6.79141
3.29988	6.7665
3.30655	6.74337
3.31322	6.72203
3.31988	6.70254
3.32655	6.68472
3.33322	6.66857
3.33988	6.65385
3.34655	6.64049
3.35322	6.62816
3.35988	6.61683
3.36655	6.6064
3.37322	6.59668
3.37988	6.58768
3.38655	6.5794
3.39322	6.57177
3.39988	6.5648
3.40655	6.55824
3.41322	6.55198
3.41988	6.54596
3.42655	6.53994
3.43322	6.53398
3.43988	6.52796
3.44655	6.52182
3.45322	6.5155
3.45988	6.50901
3.46655	6.50221
3.47322	6.49506
3.47988	6.48743
3.48655	6.47938
3.49322	6.47086
3.49988	6.46192
3.50655	6.45268
3.51322	6.4432
3.51988	6.43373
3.52655	6.42431
3.53322	6.41495
3.53988	6.40583
3.54655	6.39683
3.55322	6.38801
3.55988	6.37943
3.56655	6.3712
3.57322	6.36327
3.57988	6.35588
3.58655	6.34891
3.59322	6.34253
3.59988	6.33663
3.60655	6.33132
3.61322	6.32662
3.61988	6.32256
3.62655	6.31922
3.63322	6.31672
3.63988	6.31511
3.64655	6.3144
3.65322	6.31446
3.65988	6.31529
3.66655	6.31666
3.67322	6.31845
3.67988	6.32042
3.68655	6.3225
3.69322	6.32447
3.69988	6.32632
3.70655	6.32805
3.71322	6.3296
3.71988	6.33103
3.72655	6.33234
3.73322	6.33341
3.73988	6.3343
3.74655	6.33502
3.75322	6.33568
3.75988	6.33627
3.76655	6.33699
3.77322	6.33776
3.77988	6.33866
3.78655	6.33955
3.79322	6.3405
3.79988	6.34134
3.80655	6.34199
3.81322	6.34241
3.81988	6.34247
3.82655	6.34211
3.83322	6.34146
3.83988	6.34032
3.84655	6.33872
3.85322	6.33645
3.85988	6.33353
3.86655	6.32977
3.87322	6.32507
3.87988	6.3194
3.88655	6.31279
3.89322	6.30528
3.89988	6.29693
3.90655	6.28787
3.91322	6.27822
3.91988	6.26814
3.92655	6.25771
3.93322	6.24704
3.93988	6.23631
3.94655	6.22565
3.95322	6.21504
3.95988	6.20461
3.96655	6.19435
3.97322	6.18416
3.97988	6.17403
3.98655	6.16378
3.99322	6.15335
3.99988	6.14268
4.00655	6.13183
4.01322	6.12092
4.01988	6.11001
4.02655	6.09934
4.03322	6.08903
4.03988	6.07908
4.04655	6.06966
4.05322	6.06078
4.05988	6.05237
4.06655	6.04469
4.07322	6.03765
4.07988	6.03151
4.08655	6.02627
4.09322	6.02204
4.09988	6.019
4.10655	6.01703
4.11322	6.01619
4.11988	6.01643
4.12655	6.01774
4.13322	6.01995
4.13988	6.02305
4.14655	6.0271
4.15322	6.03199
4.15988	6.03771
4.16655	6.04421
4.17322	6.05142
4.17988	6.05905
4.18655	6.0671
4.19322	6.07532
4.19988	6.08355
4.20655	6.09177
4.21322	6.09976
4.21988	6.10745
4.22655	6.11466
4.23322	6.12134
4.23988	6.12736
4.24655	6.1326
4.25322	6.13707
4.25988	6.14083
4.26655	6.14393
4.27322	6.14661
4.27988	6.14893
4.28655	6.15108
4.29322	6.15305
4.29988	6.15489
4.30655	6.1565
4.31322	6.15782
4.31988	6.15877
4.32655	6.15931
4.33322	6.15948
4.33988	6.15942
4.34655	6.15919
4.35322	6.15901
4.35988	6.15889
4.36655	6.15907
4.37322	6.15948
4.37988	6.16038
4.38655	6.16169
4.39322	6.16354
4.39988	6.16604
4.40655	6.16926
4.41322	6.17319
4.41988	6.1779
4.42655	6.18333
4.43322	6.18941
4.43988	6.19596
4.44655	6.20288
4.45322	6.21009
4.45988	6.21742
4.46655	6.22499
4.47322	6.2328
4.47988	6.2409
4.48655	6.24925
4.49322	6.25795
4.49988	6.26701
4.50655	6.27643
4.51322	6.28626
4.51988	6.29646
4.52655	6.30695
4.53322	6.31779
4.53988	6.32882
4.54655	6.33997
4.55322	6.35111
4.55988	6.36196
4.56655	6.37233
4.57322	6.38193
4.57988	6.39063
4.58655	6.3982
4.59322	6.40458
4.59988	6.40965
4.60655	6.41322
4.61322	6.41519
4.61988	6.41543
4.62655	6.41382
4.63322	6.41012
4.63988	6.40434
4.64655	6.39635
4.65322	6.38616
4.65988	6.37388
4.66655	6.3597
4.67322	6.3439
4.67988	6.32679
4.68655	6.30873
4.69322	6.28996
4.69988	6.27089
4.70655	6.25181
4.71322	6.2331
4.71988	6.21498
4.72655	6.19763
4.73322	6.1813
4.73988	6.1661
4.74655	6.15209
4.75322	6.13928
4.75988	6.12766
4.76655	6.11711
4.77322	6.10775
4.77988	6.09934
4.78655	6.09195
4.79322	6.08534
4.79988	6.07944
4.80655	6.07407
4.81322	6.06906
4.81988	6.0643
4.82655	6.05977
4.83322	6.0553
4.83988	6.05106
4.84655	6.04707
4.85322	6.04337
4.85988	6.04004
4.86655	6.03706
4.87322	6.03431
4.87988	6.03181
4.88655	6.02925
4.89322	6.02663
4.89988	6.02382
4.90655	6.02084
4.91322	6.0178
4.91988	6.0147
4.92655	6.01172
4.93322	6.00892
4.93988	6.00636
4.94655	6.00398
4.95322	6.00177
4.95988	5.99974
4.96655	5.9979
4.97322	5.99611
4.97988	5.99456
4.98655	5.99313
4.99322	5.99188
4.99988	5.9908
5.00655	5.98991
5.01322	5.98907
5.01988	5.98818
5.02655	5.98729
5.03322	5.98621
5.03988	5.98502
5.04655	5.98365
5.05322	5.9821
5.05988	5.98025
5.06655	5.97805
5.07322	5.97543
5.07988	5.97233
5.08655	5.96875
5.09322	5.96476
5.09988	5.96046
5.10655	5.95599
5.11322	5.95146
5.11988	5.94711
5.12655	5.943
5.13322	5.93925
5.13988	5.93585
5.14655	5.93287
5.15322	5.9303
5.15988	5.92816
5.16655	5.92643
5.17322	5.92506
5.17988	5.92422
5.18655	5.92375
5.19322	5.92381
5.19988	5.92428
5.20655	5.92512
5.21322	5.92631
5.21988	5.92792
5.22655	5.92989
5.23322	5.93221
5.23988	5.93501
5.24655	5.93817
5.25322	5.94169
5.25988	5.94556
5.26655	5.94962
5.27322	5.95385
5.27988	5.95832
5.28655	5.96297
5.29322	5.96803
5.29988	5.97358
5.30655	5.97984
5.31322	5.98687
5.31988	5.9948
5.32655	6.00356
5.33322	6.0131
5.33988	6.02335
5.34655	6.03408
5.35322	6.04522
5.35988	6.05667
5.36655	6.06847
5.37322	6.08045
5.37988	6.09261
5.38655	6.10483
5.39322	6.11705
5.39988	6.12915
5.40655	6.14095
5.41322	6.15239
5.41988	6.16324
5.42655	6.17355
5.43322	6.18327
5.43988	6.19239
5.44655	6.20085
5.45322	6.2086
5.45988	6.21557
5.46655	6.22165
5.47322	6.22684
5.47988	6.23095
5.48655	6.23399
5.49322	6.23596
5.49988	6.23691
5.50655	6.23679
5.51322	6.23578
5.51988	6.23387
5.52655	6.23113
5.53322	6.22779
5.53988	6.22374
5.54655	6.21915
5.55322	6.21396
5.55988	6.20824
5.56655	6.20186
5.57322	6.19483
5.57988	6.18696
5.58655	6.17814
5.59322	6.16837
5.59988	6.15752
5.60655	6.14578
5.61322	6.13326
5.61988	6.12009
5.62655	6.10662
5.63322	6.09308
5.63988	6.07967
5.64655	6.06656
5.65322	6.05392
5.65988	6.04177
5.66655	6.0302
5.67322	6.01918
5.67988	6.0088
5.68655	5.99903
5.69322	5.98991
5.69988	5.98133
5.70655	5.97334
5.71322	5.96589
5.71988	5.95891
5.72655	5.95248
5.73322	5.94664
5.73988	5.94139
5.74655	5.93692
5.75322	5.93328
5.75988	5.93042
5.76655	5.92846
5.77322	5.92715
5.77988	5.92649
5.78655	5.92637
5.79322	5.92661
5.79988	5.92732
5.80655	5.92858
5.81322	5.93036
5.81988	5.93281
5.82655	5.93615
5.83322	5.94038
5.83988	5.9455
5.84655	5.95146
5.85322	5.9582
5.85988	5.96553
5.86655	5.97334
5.87322	5.98145
5.87988	5.98973
5.88655	5.99813
5.89322	6.00654
5.89988	6.01482
5.90655	6.02281
5.91322	6.03032
5.91988	6.03729
5.92655	6.04349
5.93322	6.04898
5.93988	6.05369
5.94655	6.05756
5.95322	6.06066
5.95988	6.06298
5.96655	6.06453
5.97322	6.06537
5.97988	6.06555
5.98655	6.06519
5.99322	6.0643
5.99988	6.06292
6.00655	6.0612
6.01322	6.05923
6.01988	6.05708
6.02655	6.05488
6.03322	6.05267
6.03988	6.05059
6.04655	6.04874
6.05322	6.04725
6.05988	6.04653
6.06655	6.04671
6.07322	6.04814
6.07988	6.05094
6.08655	6.05524
6.09322	6.06114
6.09988	6.06853
6.10655	6.07747
6.11322	6.08778
6.11988	6.09952
6.12655	6.11252
6.13322	6.12682
6.13988	6.14244
6.14655	6.15937
6.15322	6.1776
6.15988	6.19715
6.16655	6.21784
6.17322	6.23953
6.17988	6.26218
6.18655	6.28561
6.19322	6.30969
6.19988	6.3343
6.20655	6.35946
6.21322	6.38485
6.21988	6.41048
6.22655	6.43617
6.23322	6.4618
6.23988	6.48725
6.24655	6.51246
6.25322	6.5375
6.25988	6.56235
6.26655	6.58727
6.27322	6.6123
6.27988	6.63769
6.28655	6.6635
6.29322	6.68991
6.29988	6.71697
6.30655	6.74474
6.31322	6.77329
6.31988	6.80262
6.32655	6.83266
6.33322	6.86347
6.33988	6.89489
6.34655	6.92683
6.35322	6.95914
6.35988	6.99168
6.36655	7.02417
6.37322	7.05653
6.37988	7.08866
6.38655	7.12043
6.39322	7.15172
6.39988	7.18236
6.40655	7.21228
6.41322	7.24137
6.41988	7.26938
6.42655	7.29626
6.43322	7.32172
6.43988	7.34568
6.44655	7.36797
6.45322	7.38847
6.45988	7.40719
6.46655	7.42418
6.47322	7.43932
6.47988	7.45279
6.48655	7.46459
6.49322	7.4749
6.49988	7.48408
6.50655	7.4923
6.51322	7.49993
6.51988	7.50726
6.52655	7.51466
6.53322	7.52223
6.53988	7.53015
6.54655	7.53862
6.55322	7.54756
6.55988	7.55709
6.56655	7.56729
6.57322	7.57819
6.57988	7.58976
6.58655	7.60204
6.59322	7.61503
6.59988	7.62856
6.60655	7.64263
6.61322	7.65687
6.61988	7.67118
6.62655	7.68536
6.63322	7.69919
6.63988	7.71248
6.64655	7.72524
6.65322	7.73728
6.65988	7.74854
6.66655	7.75886
6.67322	7.76809
6.67988	7.77626
6.68655	7.78317
6.69322	7.78884
6.69988	7.79343
6.70655	7.797
6.71322	7.79974
6.71988	7.80177
6.72655	7.80338
6.73322	7.80469
6.73988	7.80571
6.74655	7.80648
6.75322	7.80714
6.75988	7.80767
6.76655	7.80815
6.77322	7.80863
6.77988	7.80922
6.78655	7.81006
6.79322	7.81107
6.79988	7.81232
6.80655	7.81393
6.81322	7.8159
6.81988	7.81816
6.82655	7.8209
6.83322	7.824
6.83988	7.82758
6.84655	7.83157
6.85322	7.83604
6.85988	7.84087
6.86655	7.846
6.87322	7.85124
6.87988	7.85643
6.88655	7.8615
6.89322	7.86626
6.89988	7.87079
6.90655	7.87508
6.91322	7.87908
6.91988	7.88295
6.92655	7.88665
6.93322	7.89016
6.93988	7.89368
6.94655	7.89714
6.95322	7.90077
6.95988	7.90465
6.96655	7.90876
6.97322	7.91323
6.97988	7.91794
6.98655	7.92295
6.99322	7.92813
6.99988	7.93344
7.00655	7.9388
7.01322	7.94393
7.01988	7.94888
7.02655	7.95346
7.03322	7.95782
7.03988	7.96193
7.04655	7.9658
7.05322	7.9695
7.05988	7.9729
7.06655	7.97594
7.07322	7.97868
7.07988	7.981
7.08655	7.98285
7.09322	7.98416
7.09988	7.98476
7.10655	7.98464
7.11322	7.98368
7.11988	7.98178
7.12655	7.97904
7.13322	7.97534
7.13988	7.97075
7.14655	7.96539
7.15322	7.95954
7.15988	7.95335
7.16655	7.94703
7.17322	7.94083
7.17988	7.93487
7.18655	7.92927
7.19322	7.92414
7.19988	7.91967
7.20655	7.91579
7.21322	7.9127
7.21988	7.91037
7.22655	7.90882
7.23322	7.90817
7.23988	7.90834
7.24655	7.9093
7.25322	7.91103
7.25988	7.91347
7.26655	7.91657
7.27322	7.92032
7.27988	7.9248
7.28655	7.93004
7.29322	7.93606
7.29988	7.94286
7.30655	7.95025
7.31322	7.95823
7.31988	7.96664
7.32655	7.97534
7.33322	7.98428
7.33988	7.99334
7.34655	8.0024
7.35322	8.0114
7.35988	8.02034
7.36655	8.02928
7.37322	8.03816
7.37988	8.04693
7.38655	8.05563
7.39322	8.06421
7.39988	8.07267
7.40655	8.08114
7.41322	8.08954
7.41988	8.09807
7.42655	8.10659
7.43322	8.11511
7.43988	8.12358
7.44655	8.13204
7.45322	8.14044
7.45988	8.14897
7.46655	8.15773
7.47322	8.16697
7.47988	8.1768
7.48655	8.18747
7.49322	8.19898
7.49988	8.21131
7.50655	8.22443
7.51322	8.23808
7.51988	8.25208
7.52655	8.26621
7.53322	8.28022
7.53988	8.29399
7.54655	8.30746
7.55322	8.32057
7.55988	8.33315
7.56655	8.34525
7.57322	8.35669
7.57988	8.36736
7.58655	8.37719
7.59322	8.38614
7.59988	8.39412
7.60655	8.40127
7.61322	8.40747
7.61988	8.41284
7.62655	8.41743
7.63322	8.42124
7.63988	8.42446
7.64655	8.42708
7.65322	8.42935
7.65988	8.43143
7.66655	8.43346
7.67322	8.43561
7.67988	8.43793
7.68655	8.44055
7.69322	8.44342
7.69988	8.4464
7.70655	8.44944
7.71322	8.45242
7.71988	8.45528
7.72655	8.45814
7.73322	8.46106
7.73988	8.46404
7.74655	8.46726
7.75322	8.47071
7.75988	8.47447
7.76655	8.47834
7.77322	8.48222
7.77988	8.48591
7.78655	8.48931
7.79322	8.49217
7.79988	8.49438
7.80655	8.49575
7.81322	8.49628
7.81988	8.49575
7.82655	8.49426
7.83322	8.49158
7.83988	8.48788
7.84655	8.48317
7.85322	8.47757
7.85988	8.47125
7.86655	8.4644
7.87322	8.45712
7.87988	8.44967
7.88655	8.4421
7.89322	8.43436
7.89988	8.42655
7.90655	8.4185
7.91322	8.41004
7.91988	8.4011
7.92655	8.39144
7.93322	8.38101
7.93988	8.36962
7.94655	8.35723
7.95322	8.34388
7.95988	8.32951
7.96655	8.31443
7.97322	8.29875
7.97988	8.28272
7.98655	8.26663
7.99322	8.25071
7.99988	8.23528
8.00655	8.22037
8.01322	8.20613
8.01988	8.19272
8.02655	8.18008
8.03322	8.16828
8.03988	8.15749
8.04655	8.14772
8.05322	8.13913
8.05988	8.13192
8.06655	8.12614
8.07322	8.12179
8.07988	8.11887
8.08655	8.11738
8.09322	8.11726
8.09988	8.11839
8.10655	8.12072
8.11322	8.12411
8.11988	8.12835
8.12655	8.13335
8.13322	8.13884
8.13988	8.1445
8.14655	8.15004
8.15322	8.15529
8.15988	8.15994
8.16655	8.16387
8.17322	8.16703
8.17988	8.16941
8.18655	8.17108
8.19322	8.17209
8.19988	8.17251
8.20655	8.17251
8.21322	8.17198
8.21988	8.17102
8.22655	8.16953
8.23322	8.16756
8.23988	8.16518
8.24655	8.16238
8.25322	8.15916
8.25988	8.15552
8.26655	8.15147
8.27322	8.14694
8.27988	8.14193
8.28655	8.13639
8.29322	8.13043
8.29988	8.12411
8.30655	8.11756
8.31322	8.11076
8.31988	8.10397
8.32655	8.09723
8.33322	8.09062
8.33988	8.08412
8.34655	8.07774
8.35322	8.07148
8.35988	8.06546
8.36655	8.05962
8.37322	8.05408
8.37988	8.04883
8.38655	8.04394
8.39322	8.0393
8.39988	8.03483
8.40655	8.03065
8.41322	8.0266
8.41988	8.02267
8.42655	8.01891
8.43322	8.01533
8.43988	8.01188
8.44655	8.00866
8.45322	8.0055
8.45988	8.00228
8.46655	7.99882
8.47322	7.99501
8.47988	7.9906
8.48655	7.98565
8.49322	7.98017
8.49988	7.97421
8.50655	7.96795
8.51322	7.96163
8.51988	7.95525
8.52655	7.94894
8.53322	7.94262
8.53988	7.93636
8.54655	7.92998
8.55322	7.92348
8.55988	7.91687
8.56655	7.91013
8.57322	7.9034
8.57988	7.89654
8.58655	7.88975
8.59322	7.88301
8.59988	7.87646
8.60655	7.87002
8.61322	7.86388
8.61988	7.85804
8.62655	7.85255
8.63322	7.84761
8.63988	7.84332
8.64655	7.83974
8.65322	7.83682
8.65988	7.83461
8.66655	7.83306
8.67322	7.83205
8.67988	7.83157
8.68655	7.83157
8.69322	7.83211
8.69988	7.83318
8.70655	7.83473
8.71322	7.8367
8.71988	7.83908
8.72655	7.84177
8.73322	7.84469
8.73988	7.84779
8.74655	7.851
8.75322	7.85422
8.75988	7.85744
8.76655	7.8606
8.77322	7.86376
8.77988	7.86674
8.78655	7.8696
8.79322	7.87222
8.79988	7.87467
8.80655	7.87687
8.81322	7.87896
8.81988	7.8811
8.82655	7.88337
8.83322	7.88593
8.83988	7.88873
8.84655	7.89183
8.85322	7.89523
8.85988	7.89881
8.86655	7.90256
8.87322	7.9065
8.87988	7.91055
8.88655	7.91496
8.89322	7.91973
8.89988	7.92509
8.90655	7.93105
8.91322	7.93773
8.91988	7.94518
8.92655	7.95323
8.93322	7.96193
8.93988	7.97105
8.94655	7.98053
8.95322	7.99024
8.95988	8.00002
8.96655	8.00979
8.97322	8.01945
8.97988	8.02886
8.98655	8.03781
8.99322	8.04627
8.99988	8.0542
9.00655	8.06153
9.01322	8.06826
9.01988	8.07434
9.02655	8.07971
9.03322	8.08424
9.03988	8.08805
9.04655	8.09103
9.05322	8.09318
9.05988	8.09455
9.06655	8.09503
9.07322	8.09473
9.07988	8.09366
9.08655	8.09193
9.09322	8.0896
9.09988	8.08656
9.10655	8.08281
9.11322	8.07822
9.11988	8.07297
9.12655	8.06701
9.13322	8.06046
9.13988	8.05354
9.14655	8.04633
9.15322	8.03894
9.15988	8.03137
9.16655	8.02362
9.17322	8.01569
9.17988	8.00741
9.18655	7.99865
9.19322	7.98917
9.19988	7.97909
9.20655	7.96831
9.21322	7.95692
9.21988	7.945
9.22655	7.93278
9.23322	7.92021
9.23988	7.90763
9.24655	7.89505
9.25322	7.88271
9.25988	7.87079
9.26655	7.85935
9.27322	7.84862
9.27988	7.83885
9.28655	7.83008
9.29322	7.82263
9.29988	7.81661
9.30655	7.81214
9.31322	7.8094
9.31988	7.80857
9.32655	7.80994
9.33322	7.81351
9.33988	7.81941
9.34655	7.8277
9.35322	7.83825
9.35988	7.85095
9.36655	7.86573
9.37322	7.88242
9.37988	7.90083
9.38655	7.92092
9.39322	7.9425
9.39988	7.96545
9.40655	7.9897
9.41322	8.01498
9.41988	8.04102
9.42655	8.06749
9.43322	8.09401
9.43988	8.12018
9.44655	8.14575
9.45322	8.17037
9.45988	8.19379
9.46655	8.21596
9.47322	8.23677
9.47988	8.25614
9.48655	8.2739
9.49322	8.29005
9.49988	8.30448
9.50655	8.31717
9.51322	8.32808
9.51988	8.3372
9.52655	8.34465
9.53322	8.35037
9.53988	8.35454
9.54655	8.35729
9.55322	8.35866
9.55988	8.35884
9.56655	8.35806
9.57322	8.35657
9.57988	8.35466
9.58655	8.35264
9.59322	8.35091
9.59988	8.34984
9.60655	8.3496
9.61322	8.35049
9.61988	8.35246
9.62655	8.35568
9.63322	8.35991
9.63988	8.36515
9.64655	8.37117
9.65322	8.37791
9.65988	8.38494
9.66655	8.39216
9.67322	8.39913
9.67988	8.40563
9.68655	8.41135
9.69322	8.41606
9.69988	8.41969
9.70655	8.4222
9.71322	8.42375
9.71988	8.42446
9.72655	8.42464
9.73322	8.42452
9.73988	8.4244
9.74655	8.42434
9.75322	8.42464
9.75988	8.42524
9.76655	8.42613
9.77322	8.42726
9.77988	8.42863
9.78655	8.43018
9.79322	8.43197
9.79988	8.43388
9.80655	8.43596
9.81322	8.43823
9.81988	8.44067
9.82655	8.44336
9.83322	8.44634
9.83988	8.44967
9.84655	8.45331
9.85322	8.45712
9.85988	8.46094
9.86655	8.46446
9.87322	8.4675
9.87988	8.46982
9.88655	8.47131
9.89322	8.47173
9.89988	8.47119
9.90655	8.4697
9.91322	8.46732
9.91988	8.46428
9.92655	8.46064
9.93322	8.45647
9.93988	8.45176
9.94655	8.44646
9.95322	8.44049
9.95988	8.43388
9.96655	8.42661
9.97322	8.41868
9.97988	8.41016
9.98655	8.40092
9.99322	8.39102
9.99988	8.38059
10.0066	8.36957
10.0132	8.358
10.0199	8.34602
10.0266	8.33368
10.0332	8.32111
10.0399	8.30853
10.0465	8.29595
10.0532	8.28356
10.0599	8.27134
10.0665	8.25912
10.0732	8.24696
10.0799	8.23474
10.0866	8.22246
10.0932	8.21012
10.0999	8.1979
10.1066	8.18586
10.1132	8.17412
10.1199	8.16268
10.1265	8.15171
10.1332	8.1411
10.1399	8.13085
10.1465	8.12089
10.1532	8.11112
10.1599	8.10152
10.1666	8.09216
10.1732	8.08305
10.1799	8.07428
10.1866	8.06588
10.1932	8.05789
10.1999	8.05032
10.2066	8.04311
10.2132	8.03626
10.2199	8.02982
10.2265	8.0238
10.2332	8.01831
10.2399	8.01337
10.2465	8.00908
10.2532	8.00556
10.2599	8.00276
10.2666	8.00073
10.2732	7.99942
10.2799	7.99888
10.2866	7.999
10.2932	7.99966
10.2999	8.00085
10.3065	8.00234
10.3132	8.00401
10.3199	8.00556
10.3265	8.00675
10.3332	8.00735
10.3399	8.00705
10.3466	8.0058
10.3532	8.00347
10.3599	8.00008
10.3666	7.99561
10.3732	7.9903
10.3799	7.98422
10.3865	7.97749
10.3932	7.97039
10.3999	7.963
10.4065	7.95543
10.4132	7.9478
10.4199	7.94011
10.4266	7.93236
10.4332	7.92462
10.4399	7.91675
10.4466	7.90888
10.4532	7.90107
10.4599	7.89332
10.4665	7.88593
10.4732	7.87908
10.4799	7.873
10.4865	7.86799
10.4932	7.86418
10.4999	7.86173
10.5066	7.86054
10.5132	7.86054
10.5199	7.86173
10.5266	7.86388
10.5332	7.86686
10.5399	7.87061
10.5465	7.87514
10.5532	7.88027
10.5599	7.88605
10.5665	7.89231
10.5732	7.89899
10.5799	7.9059
10.5866	7.91281
10.5932	7.91955
10.5999	7.92581
10.6066	7.93147
10.6132	7.93624
10.6199	7.93999
10.6265	7.94244
10.6332	7.94351
10.6399	7.94291
10.6465	7.94059
10.6532	7.93648
10.6599	7.9307
10.6666	7.92331
10.6732	7.91466
10.6799	7.90501
10.6866	7.89464
10.6932	7.88397
10.6999	7.87318
10.7066	7.86251
10.7132	7.85208
10.7199	7.84212
10.7265	7.83294
10.7332	7.82472
10.7399	7.81786
10.7465	7.81256
10.7532	7.80922
10.7599	7.80803
10.7666	7.80916
10.7732	7.81274
10.7799	7.81882
10.7866	7.8274
10.7932	7.83843
10.7999	7.8519
10.8065	7.86775
10.8132	7.88587
10.8199	7.9062
10.8265	7.92855
10.8332	7.95263
10.8399	7.9782
10.8466	8.0049
10.8532	8.03256
10.8599	8.06081
10.8666	8.08948
10.8732	8.11845
10.8799	8.1476
10.8865	8.17692
10.8932	8.20637
10.8999	8.23593
10.9065	8.26561
10.9132	8.29554
10.9199	8.3257
10.9266	8.35615
10.9332	8.38709
10.9399	8.41826
10.9466	8.44973
10.9532	8.48114
10.9599	8.51226
10.9665	8.54284
10.9732	8.57234
10.9799	8.60041
10.9865	8.62664
10.9932	8.65042
10.9999	8.6714
11.0066	8.68899
11.0132	8.7027
11.0199	8.71205
11.0266	8.71658
11.0332	8.71599
11.0399	8.71003
11.0465	8.6987
11.0532	8.68243
11.0599	8.66157
11.0665	8.63689
11.0732	8.60935
11.0799	8.57967
11.0866	8.54892
11.0932	8.5178
11.0999	8.48711
11.1066	8.45742
11.1132	8.42935
11.1199	8.40318
11.1265	8.37916
11.1332	8.35741
11.1399	8.3378
11.1465	8.32027
11.1532	8.3046
11.1599	8.29047
11.1666	8.27771
11.1732	8.26591
11.1799	8.25489
11.1866	8.24445
11.1932	8.23438
11.1999	8.22467
11.2066	8.21513
11.2132	8.20571
11.2199	8.19635
11.2265	8.18688
11.2332	8.17722
11.2399	8.16751
11.2465	8.15773
11.2532	8.1479
11.2599	8.13824
11.2666	8.12876
11.2732	8.11964
11.2799	8.11106
11.2866	8.10313
11.2932	8.09622
11.2999	8.09044
11.3065	8.08614
11.3132	8.08346
11.3199	8.08263
11.3265	8.08388
11.3332	8.08728
11.3399	8.09282
11.3466	8.10051
11.3532	8.11023
11.3599	8.12185
11.3666	8.13532
11.3732	8.15046
11.3799	8.16709
11.3865	8.18509
11.3932	8.20416
11.3999	8.22413
11.4065	8.24463
11.4132	8.26526
11.4199	8.2857
11.4266	8.30561
11.4332	8.3248
11.4399	8.34304
11.4466	8.36015
11.4532	8.37606
11.4599	8.39072
11.4665	8.40402
11.4732	8.416
11.4799	8.42655
11.4865	8.43585
11.4932	8.44383
11.4999	8.45057
11.5066	8.45629
11.5132	8.46094
11.5199	8.46463
11.5266	8.46744
11.5332	8.46922
11.5399	8.47006
11.5465	8.46976
11.5532	8.46845
11.5599	8.46606
11.5665	8.46285
11.5732	8.45915
11.5799	8.4551
11.5866	8.4511
11.5932	8.44735
11.5999	8.44401
11.6066	8.44127
11.6132	8.43912
11.6199	8.43763
11.6265	8.43674
11.6332	8.43632
11.6399	8.43632
11.6465	8.43662
11.6532	8.43716
11.6599	8.43781
11.6666	8.43847
11.6732	8.43894
11.6799	8.43918
11.6866	8.43918
11.6932	8.43906
11.6999	8.43883
11.7066	8.43865
11.7132	8.43853
11.7199	8.43859
11.7265	8.43871
11.7332	8.43889
11.7399	8.43906
11.7465	8.43912
11.7532	8.43894
11.7599	8.43847
11.7666	8.43769
11.7732	8.43662
11.7799	8.43519
11.7866	8.43346
11.7932	8.43132
11.7999	8.42881
11.8065	8.42583
11.8132	8.42243
11.8199	8.41856
11.8265	8.41421
11.8332	8.40956
11.8399	8.40461
11.8466	8.39961
11.8532	8.39448
11.8599	8.38947
11.8666	8.38453
11.8732	8.3797
11.8799	8.37511
11.8865	8.37076
11.8932	8.36664
11.8999	8.36283
11.9065	8.35943
11.9132	8.35639
11.9199	8.35383
11.9266	8.35168
11.9332	8.35013
11.9399	8.349
11.9466	8.34829
11.9532	8.34793
11.9599	8.34775
11.9665	8.34751
11.9732	8.34703
11.9799	8.34608
11.9865	8.34441
11.9932	8.34185
11.9999	8.33839
12.0066	8.3341
12.0132	8.32903
12.0199	8.32337
12.0266	8.31729
12.0332	8.31091
12.0399	8.3043
12.0465	8.29756
12.0532	8.29077
12.0599	8.28385
12.0665	8.27682
12.0732	8.26979
12.0799	8.26275
12.0866	8.2559
12.0932	8.24916
12.0999	8.24267
12.1066	8.23641
12.1132	8.23027
12.1199	8.22419
12.1265	8.21823
12.1332	8.21239
12.1399	8.20678
12.1465	8.20136
12.1532	8.19641
12.1599	8.19188
12.1666	8.18789
12.1732	8.18443
12.1799	8.18145
12.1866	8.17889
12.1932	8.17668
12.1999	8.17466
12.2066	8.17287
12.2132	8.1712
12.2199	8.16971
12.2265	8.16846
12.2332	8.16745
12.2399	8.16655
12.2465	8.1659
12.2532	8.16536
12.2599	8.16506
12.2666	8.165
12.2732	8.16518
12.2799	8.16578
12.2866	8.16673
12.2932	8.16804
12.2999	8.16983
12.3065	8.17192
12.3132	8.1743
12.3199	8.17704
12.3265	8.18002
12.3332	8.18342
12.3399	8.18712
12.3466	8.19135
12.3532	8.19612
12.3599	8.20136
12.3666	8.2072
12.3732	8.21346
12.3799	8.22002
12.3865	8.22687
12.3932	8.23385
12.3999	8.241
12.4065	8.24821
12.4132	8.2556
12.4199	8.26305
12.4266	8.27062
12.4332	8.27819
12.4399	8.2857
12.4466	8.29297
12.4532	8.29983
12.4599	8.30615
12.4665	8.31175
12.4732	8.3164
12.4799	8.31991
12.4865	8.32212
12.4932	8.32272
12.4999	8.3214
12.5066	8.31801
12.5132	8.31246
12.5199	8.30466
12.5266	8.29464
12.5332	8.2826
12.5399	8.26883
12.5465	8.25351
12.5532	8.23712
12.5599	8.21996
12.5665	8.20249
12.5732	8.18515
12.5799	8.16834
12.5866	8.15248
12.5932	8.13812
12.5999	8.12548
12.6066	8.11493
12.6132	8.10665
12.6199	8.10069
12.6265	8.09699
12.6332	8.09538
12.6399	8.09568
12.6465	8.09753
12.6532	8.10069
12.6599	8.1048
12.6666	8.10969
12.6732	8.11505
12.6799	8.12048
12.6866	8.12572
12.6932	8.13037
12.6999	8.13407
12.7066	8.13651
12.7132	8.13746
12.7199	8.13663
12.7265	8.13401
12.7332	8.1296
12.7399	8.12346
12.7465	8.11583
12.7532	8.10701
12.7599	8.09717
12.7666	8.08662
12.7732	8.07577
12.7799	8.06487
12.7866	8.05432
12.7932	8.04448
12.7999	8.03566
12.8065	8.02815
12.8132	8.02225
12.8199	8.0182
12.8265	8.01623
12.8332	8.01653
12.8399	8.01915
12.8466	8.02433
12.8532	8.03196
12.8599	8.04204
12.8666	8.05438
12.8732	8.06874
12.8799	8.08477
12.8865	8.10206
12.8932	8.1203
12.8999	8.13913
12.9065	8.15833
12.9132	8.17758
12.9199	8.19683
12.9266	8.21596
12.9332	8.2348
12.9399	8.25322
12.9466	8.27104
12.9532	8.28809
12.9599	8.3043
12.9665	8.31944
12.9732	8.33356
12.9799	8.34662
12.9865	8.35866
12.9932	8.36974
12.9999	8.37988
13.0066	8.38917
13.0132	8.39758
13.0199	8.40497
13.0266	8.41147
13.0332	8.41689
13.0399	8.42136
13.0465	8.42482
13.0532	8.42738
13.0599	8.42911
13.0665	8.43
13.0732	8.43006
13.0799	8.42923
13.0866	8.4275
13.0932	8.4247
13.0999	8.42088
13.1066	8.41588
13.1132	8.40962
13.1199	8.40223
13.1265	8.39359
13.1332	8.38375
13.1399	8.37272
13.1465	8.36062
13.1532	8.34757
13.1599	8.33356
13.1666	8.31884
13.1732	8.30352
13.1799	8.28767
13.1866	8.27146
13.1932	8.25495
13.1999	8.2382
13.2066	8.22127
13.2132	8.20428
13.2199	8.18735
13.2265	8.17066
13.2332	8.15457
13.2399	8.13931
13.2465	8.12519
13.2532	8.11243
13.2599	8.10128
13.2666	8.09187
13.2732	8.0843
13.2799	8.07875
13.2866	8.07524
13.2932	8.07381
13.2999	8.07458
13.3065	8.07762
13.3132	8.08305
13.3199	8.09079
13.3265	8.10081
[truncated: 6,251 more rows]

[truncated: 5 more sheets: des3.3.1, des3.3.2, des4.1.0, des4.2.0, des4.3.1]
